# Supplementary material for: Two Short Repeats in the 5′ Untranslated Region of Insulin-like Androgenic Gland Factor in Procambarus clarkii (PcIAG) That Regulate PcIAG Expression
Source: Int J Mol Sci. 2022 Sep 7;23(18):10348. doi: 10.3390/ijms231810348 (PMC9499548; doi:10.3390/ijms231810348)
Supplement: Supplementary file 1 [file ijms-23-10348-s001.zip]

Archive with 10 entries (10 files):
- Supplementary Materials Figure.pdf
- Supplementary Materials Table.pdf
- Table S10 Differentially expressed miRNAs in gonadal tissue.xlsx
- Table S12 The GO and KEGG enrichment analysis results of  target genes of.xlsx
- Table S15 Known and novel miRNAs in exsomes.xlsx
- Table S16 Differentially expressed miRNAs in exsomes.xlsx
- Table S17 The GO and KEGG enrichment analysis results of target genes of differentiall.xlsx
- Table S3 Differentially expressed genes in the gonadal and neural tissues.xlsx
- Table S4 The GO and KEGG enrichment analysis results of differentially expressed .xlsx
- Table S9 Known and novel miRNA in gonadal tissue .xlsx
