# Supplementary material for: Two Short Repeats in the 5′ Untranslated Region of Insulin-like Androgenic Gland Factor in Procambarus clarkii (PcIAG) That Regulate PcIAG Expression
Source: Int J Mol Sci. 2022 Sep 7;23(18):10348. doi: 10.3390/ijms231810348 (PMC9499548; doi:10.3390/ijms231810348)
Supplement: Supplementary file 1 [file ijms-23-10348-s001.zip › Table S10 Differentially expressed miRNAs in gonadal tissue.xlsx]

## Sheet: differentially expressed miRNAs
Table S10 Differentially expressed miRNAs in gonadal tissue
seq_id	C_AG_vs_G_AG	G_AG_vs_Y_AG	C_Te_vs_G_Te	C_AG_vs_W_AG	G_Te_vs_Y_Te	C_Te_vs_Y_Te	C_AG_vs_Y_AG	C_Te_vs_W_Te	sum
	44	57	14	78	12	10	37	7	152
SEQ168302_15434	yes	yes	no	yes	no	no	no	no
tcf-miR-281-3p	yes	yes	no	no	no	no	no	no
SEQC7285152_25144	no	yes	no	yes	no	no	yes	no
SEQC4708958_22189	no	no	no	yes	no	no	no	no
SEQC8896444_27280	no	no	no	yes	no	no	no	no
tcf-miR-2b	no	no	yes	no	no	no	no	no
dme-miR-2a-3p	yes	no	no	no	no	no	no	no
tcf-miR-33	no	no	no	no	no	no	no	no
SEQC6633970_24397	no	no	yes	no	no	yes	no	no
tcf-miR-34	no	no	yes	no	no	no	no	no
SEQC9994403_29046	no	no	yes	no	no	no	no	no
SEQC9969009_29014	no	no	no	yes	no	no	no	no
bmo-miR-210	no	no	no	no	no	no	yes	no
SEQ362760_20029	no	yes	no	yes	no	no	yes	no
SEQ265243_17917	yes	no	no	yes	no	yes	yes	no
dpu-miR-278	no	no	no	yes	no	no	no	no
SEQC4087008_21464	no	no	no	yes	no	no	no	no
tcf-miR-iab-8	no	no	no	yes	no	no	yes	no
SEQC9362948_27972	no	no	no	yes	no	no	no	no
SEQ209262_16488	yes	yes	no	yes	no	no	no	no
SEQ10554_2900	no	no	no	no	no	no	no	no
SEQ174450_15593	no	yes	no	yes	no	no	no	no
tcf-miR-317	no	no	yes	no	yes	no	no	no
SEQ265787_17933	no	no	no	yes	no	no	no	no
SEQ92254_12326	no	no	no	no	yes	no	no	no
aae-miR-276-3p	yes	no	no	yes	no	no	yes	no
SEQ89779_12122	yes	yes	no	yes	no	no	no	no
bmo-miR-263a-5p	no	yes	no	no	no	no	no	no
SEQC9571120_28341	no	yes	no	yes	no	no	yes	no
SEQC9571120_28342	no	yes	no	yes	no	no	yes	no
dpu-miR-252b	yes	yes	no	no	no	no	no	no
SEQ12147_3275	no	no	no	yes	no	no	no	no
tcf-miR-210-5p	no	yes	no	no	no	no	no	no
dpu-miR-263b	no	yes	no	no	no	no	no	no
dpu-miR-263a	yes	no	no	no	no	no	no	no
dpu-miR-9-3p	no	yes	no	yes	no	no	yes	no
SEQ161041_15236	no	no	yes	no	no	no	no	yes
SEQ18518_5333	no	no	no	yes	no	no	no	no
SEQ480_183	no	yes	no	yes	no	no	yes	no
SEQ83578_11729	yes	no	no	yes	no	no	no	no
SEQC8667502_26954	no	no	no	no	no	no	no	no
tcf-miR-252b	yes	yes	no	no	no	no	no	no
SEQC9571120_28339	no	no	yes	no	no	yes	no	no
SEQ242748_17378	no	yes	no	yes	no	no	no	no
SEQ100621_12870	no	yes	no	no	yes	no	no	no
SEQ96673_12617	no	no	no	no	yes	no	no	no
SEQC9247624_27745	no	yes	no	no	no	no	no	no
SEQ96673_12618	no	no	no	no	yes	no	no	no
SEQ220798_16807	no	no	no	yes	no	no	no	no
SEQC7079542_24897	yes	no	no	no	no	no	yes	no
SEQC9350034_27959	yes	no	no	no	no	yes	no	no
dpu-miR-1	no	no	yes	no	no	yes	no	yes
SEQ24861_6361	yes	yes	no	yes	no	no	no	no
SEQ304206_18791	yes	yes	no	yes	no	no	no	no
SEQ82713_11652	yes	yes	no	no	no	no	no	no
SEQ40452_8302	no	yes	no	no	no	no	no	no
bdo-bantam	no	no	no	yes	no	no	no	no
SEQ4848_1491	no	no	no	yes	no	no	no	yes
SEQC9236220_27738	yes	yes	no	no	no	no	no	no
SEQC4432967_21885	yes	yes	no	yes	no	no	no	no
SEQ108554_13248	no	no	no	no	no	no	yes	no
tcf-miR-137	no	yes	no	no	no	yes	no	no
tcf-miR-133	no	no	yes	no	no	yes	no	yes
SEQC4708958_22190	no	no	no	yes	no	no	no	no
SEQ1677_686	no	yes	no	yes	no	no	yes	no
tcf-miR-10-5p	no	no	no	no	yes	no	no	no
bmo-bantam-3p	no	no	no	yes	no	no	no	no
SEQ187161_15936	no	no	no	yes	no	no	yes	no
SEQ39002_8170	yes	yes	no	no	no	no	no	no
SEQ65998_10505	yes	yes	no	yes	no	no	no	no
SEQ151161_14885	no	yes	no	yes	no	no	yes	no
bmo-miR-iab-8	no	no	no	yes	no	no	yes	no
aae-miR-193	no	no	no	yes	no	no	no	no
bdo-miR-263b	no	yes	no	no	no	no	no	no
SEQ554_262	yes	no	no	no	no	no	yes	no
SEQ58636_9921	no	no	no	no	no	no	no	no
SEQ275975_18199	no	yes	no	yes	yes	yes	yes	no
SEQ327195_19315	no	no	no	yes	no	no	no	no
SEQ133715_14288	no	no	no	yes	no	no	no	no
SEQ241193_17330	no	no	no	yes	no	no	no	no
SEQ13243_3528	no	no	no	yes	no	no	no	no
SEQ288645_18479	yes	yes	no	yes	no	no	no	yes
tcf-miR-1175-3p	no	no	no	no	no	no	yes	no
bdo-miR-2a-2	no	no	no	yes	no	no	no	no
dpu-miR-281	yes	no	no	no	no	no	no	no
tcf-miR-981	yes	yes	no	yes	no	no	no	no
SEQ327470_19325	no	no	no	yes	no	no	no	no
dme-miR-184-3p	no	no	no	yes	no	no	no	no
dpu-miR-965	no	no	no	no	no	no	no	no
SEQ340191_19536	yes	no	no	yes	no	no	yes	no
SEQ147464_14784	no	no	no	yes	no	no	no	no
SEQC4087008_21463	no	no	no	yes	no	no	no	no
bmo-miR-iab-4-5p	no	no	no	yes	no	no	no	no
SEQ30762_7141	yes	yes	no	yes	no	no	no	no
SEQ370486_20224	yes	yes	no	yes	no	no	no	no
tcf-miR-263b	yes	yes	no	no	no	no	no	no
aae-miR-285	no	no	yes	no	yes	no	no	no
bdo-miR-252	no	no	no	yes	no	no	no	no
bdo-miR-2b	yes	no	no	yes	no	no	no	no
bmo-miR-184-3p	no	no	no	yes	no	no	no	no
SEQ599_440	no	no	yes	no	no	yes	no	yes
SEQ129_18	no	no	no	yes	no	no	yes	no
dpu-miR-745	no	no	no	no	no	no	no	no
tcf-miR-315-5p	no	yes	no	no	no	no	no	no
SEQ87820_11978	no	no	no	yes	no	no	no	no
tcf-miR-1	no	no	yes	no	no	yes	no	no
SEQC7053605_24859	no	yes	no	no	no	no	no	no
SEQ151161_14887	no	yes	no	yes	no	no	yes	no
SEQ151161_14886	no	yes	no	yes	no	no	yes	no
bmo-miR-277-3p	yes	yes	no	no	no	no	yes	no
SEQC5960867_23645	no	no	no	no	no	no	yes	no
tcf-miR-276-5p	no	no	no	no	yes	no	no	no
bmo-miR-2779	yes	no	no	no	no	no	no	no
aae-miR-92b-3p	no	no	no	yes	no	no	no	no
tcf-miR-153-3p	no	yes	no	yes	no	no	yes	no
SEQ110920_13390	no	yes	no	yes	no	no	no	no
SEQ428_175	no	no	no	no	no	no	no	no
SEQC5734181_23396	no	yes	no	no	yes	no	no	no
bdo-miR-2a	no	no	no	yes	no	no	no	no
SEQ22539_6001	no	no	no	no	no	no	no	no
SEQ109921_13332	no	yes	no	no	yes	no	no	no
bmo-miR-281-5p	yes	no	no	no	no	no	no	no
SEQ117329_13690	yes	no	no	yes	no	no	no	no
mja-miR-6489-5p	no	yes	no	yes	no	no	no	no
bmo-miR-7-5p	no	no	no	no	no	no	yes	no
aae-bantam-3p	no	no	no	no	no	no	no	no
tcf-miR-193	no	yes	no	yes	no	no	yes	no
SEQ222332_16872	no	no	no	no	no	no	yes	no
SEQC9393954_28022	yes	no	no	no	no	no	no	no
SEQC9799599_28703	no	no	no	no	no	no	no	no
SEQ5172_1568	yes	yes	no	yes	no	no	no	no
tcf-miR-750	yes	no	no	no	no	no	yes	no
tcf-miR-263a	yes	yes	no	no	no	no	no	no
SEQC3985920_21335	yes	no	no	yes	no	no	yes	no
SEQC9069612_27489	no	no	no	no	no	no	no	no
SEQ92521_12350	no	no	no	yes	no	no	no	no
dpu-miR-317	no	no	yes	no	no	no	no	no
SEQ139310_14546	yes	no	no	yes	no	no	no	no
dpu-miR-315	no	yes	no	no	no	no	no	no
tcf-miR-210-3p	no	no	no	no	no	no	yes	no
SEQ6973_2022	no	no	no	no	no	no	no	no
SEQ369103_20190	no	yes	no	yes	no	no	yes	no
dpu-miR-9-5p	no	no	no	no	no	no	no	no
SEQC8244724_26402	yes	no	no	no	yes	no	yes	no
bmo-miR-316-5p	no	no	yes	no	no	no	no	no
SEQC4952064_22498	yes	no	no	no	no	no	yes	yes
bmo-miR-2765	no	yes	no	yes	no	no	yes	no
tcf-miR-993-3p	no	no	no	no	no	no	no	no
aae-miR-278-3p	no	yes	no	yes	no	no	yes	no
SEQC7999460_26066	yes	yes	no	yes	no	no	no	no
SEQ32647_7371	yes	yes	no	yes	no	no	no	no
SEQ32647_7372	yes	yes	no	yes	no	no	no	no
dme-miR-2493-5p	no	no	no	no	no	no	no	no
SEQ13479_3565	no	no	no	no	no	no	no	no
SEQC10001491_29063	no	no	no	no	no	no	no	no
bmo-miR-3286-3p	no	no	no	no	no	no	no	no
bmo-miR-79-3p	no	no	no	no	no	no	no	no
mja-miR-6489-3p	no	no	no	no	no	no	no	no
SEQ202360_16332	no	no	no	no	no	no	no	no
tcf-miR-8-5p	no	no	no	no	no	no	no	no
SEQC9941909_28977	no	no	no	no	no	no	no	no
SEQ2706_940	no	no	no	no	no	no	no	no
SEQ23317_6172	no	no	no	no	no	no	no	no
SEQ871_421	no	no	no	no	no	no	no	no
SEQC10236310_29541	no	no	no	no	no	no	no	no
SEQ268643_18042	no	no	no	no	no	no	no	no
SEQC7949896_26004	no	no	no	no	no	no	no	no
SEQ183674_15864	no	no	no	no	no	no	no	no
SEQ357537_19927	no	no	no	no	no	no	no	no
SEQC9571120_28343	no	no	no	no	no	no	no	no
SEQ30238_7082	no	no	no	no	no	no	no	no
SEQ30238_7080	no	no	no	no	no	no	no	no
SEQ43347_8561	no	no	no	no	no	no	no	no
SEQ23480_6212	no	no	no	no	no	no	no	no
SEQ9251_2516	no	no	no	no	no	no	no	no
SEQ186150_15914	no	no	no	no	no	no	no	no
SEQ72856_10937	no	no	no	no	no	no	no	no
SEQ6357_1892	no	no	no	no	no	no	no	no
SEQC8091684_26178	no	no	no	no	no	no	no	no
SEQC9019666_27425	no	no	no	no	no	no	no	no
bmo-miR-13a-3p	no	no	no	no	no	no	no	no
SEQ9692_2623	no	no	no	no	no	no	no	no
bmo-miR-2775a	no	no	no	no	no	no	no	no
dme-miR-79-3p	no	no	no	no	no	no	no	no
SEQ381006_20455	no	no	no	no	no	no	no	no
bmo-miR-1b-5p	no	no	no	no	no	no	no	no
SEQ1449_647	no	no	no	no	no	no	no	no
tcf-let-7-5p	no	no	no	no	no	no	no	no
bmo-miR-970-3p	no	no	no	no	no	no	no	no
dpu-miR-100	no	no	no	no	no	no	no	no
SEQC9708944_28546	no	no	no	no	no	no	no	no
bdo-let-7	no	no	no	no	no	no	no	no
aae-miR-252-5p	no	no	no	no	no	no	no	no
SEQ4401_1384	no	no	no	no	no	no	no	no
SEQC10269838_29687	no	no	no	no	no	no	no	no
SEQ239355_17281	no	no	no	no	no	no	no	no
SEQC7557466_25478	no	no	no	no	no	no	no	no
tcf-miR-92b	no	no	no	no	no	no	no	no
tcf-miR-92a	no	no	no	no	no	no	no	no
SEQC7925040_25966	no	no	no	no	no	no	no	no
SEQC4773114_22261	no	no	no	no	no	no	no	no
SEQ56049_9740	no	no	no	no	no	no	no	no
bmo-miR-993a-3p	no	no	no	no	no	no	no	no
bmo-miR-13b-3p	no	no	no	no	no	no	no	no
SEQ65998_10507	no	no	no	no	no	no	no	no
SEQ392910_20916	no	no	no	no	no	no	no	no
SEQ392910_20914	no	no	no	no	no	no	no	no
tcf-miR-71-5p	no	no	no	no	no	no	no	no
bdo-miR-263a	no	no	no	no	no	no	no	no
SEQC8250954_26414	no	no	no	no	no	no	no	no
aae-miR-306-5p	no	no	no	no	no	no	no	no
SEQ381001_20453	no	no	no	no	no	no	no	no
SEQC6703892_24462	no	no	no	no	no	no	no	no
SEQ42898_8509	no	no	no	no	no	no	no	no
bmo-let-7-5p	no	no	no	no	no	no	no	no
SEQ365303_20097	no	no	no	no	no	no	no	no
SEQ323209_19239	no	no	no	no	no	no	no	no
dme-miR-2491-3p	no	no	no	no	no	no	no	no
SEQ61315_10120	no	no	no	no	no	no	no	no
aae-miR-305-5p	no	no	no	no	no	no	no	no
SEQ21295_5808	no	no	no	no	no	no	no	no
bdo-miR-13b	no	no	no	no	no	no	no	no
bmo-miR-71-3p	no	no	no	no	no	no	no	no
SEQ288741_18486	no	no	no	no	no	no	no	no
SEQ142183_14624	no	no	no	no	no	no	no	no
SEQ22308_5988	no	no	no	no	no	no	no	no
SEQ357252_19922	no	no	no	no	no	no	no	no
bmo-miR-989a	no	no	no	no	no	no	no	no
SEQ10044_2709	no	no	no	no	no	no	no	no
SEQ135932_14379	no	no	no	no	no	no	no	no
dpu-miR-12	no	no	no	no	no	no	no	no
dpu-miR-10	no	no	no	no	no	no	no	no
SEQC4533079_21998	no	no	no	no	no	no	no	no
tcf-miR-219	no	no	no	no	no	no	no	no
dpu-miR-981	no	no	no	no	no	no	no	no
bdo-miR-87	no	no	no	no	no	no	no	no
SEQ43193_8532	no	no	no	no	no	no	no	no
dme-miR-965-3p	no	no	no	no	no	no	no	no
SEQC8100622_26188	no	no	no	no	no	no	no	no
aae-miR-279	no	no	no	no	no	no	no	no
SEQC8100622_26187	no	no	no	no	no	no	no	no
SEQ269960_18061	no	no	no	no	no	no	no	no
bmo-miR-276-5p	no	no	no	no	no	no	no	no
bmo-miR-282-5p	no	no	no	no	no	no	no	no
SEQ22581_6017	no	no	no	no	no	no	no	no
tcf-miR-100	no	no	no	no	no	no	no	no
dme-miR-307a-3p	no	no	no	no	no	no	no	no
bmo-miR-2a-3p	no	no	no	no	no	no	no	no
bmo-miR-9c-3p	no	no	no	no	no	no	no	no
aae-miR-275-3p	no	no	no	no	no	no	no	no
dme-let-7-5p	no	no	no	no	no	no	no	no
SEQ22539_6003	no	no	no	no	no	no	no	no
SEQ218513_16763	no	no	no	no	no	no	no	no
SEQ396075_21005	no	no	no	no	no	no	no	no
SEQ218513_16761	no	no	no	no	no	no	no	no
SEQC9810991_28730	no	no	no	no	no	no	no	no
SEQ57682_9853	no	no	no	no	no	no	no	no
SEQC8526858_26775	no	no	no	no	no	no	no	no
bmo-miR-10-3p	no	no	no	no	no	no	no	no
dme-miR-4949-5p	no	no	no	no	no	no	no	no
bmo-miR-276-3p	no	no	no	no	no	no	no	no
SEQC4666154_22134	no	no	no	no	no	no	no	no
bmo-miR-283-5p	no	no	no	no	no	no	no	no
SEQ52799_9422	no	no	no	no	no	no	no	no
SEQ110942_13393	no	no	no	no	no	no	no	no
SEQ114466_13565	no	no	no	no	no	no	no	no
aae-miR-71-3p	no	no	no	no	no	no	no	no
SEQ38929_8152	no	no	no	no	no	no	no	no
SEQ29243_6943	no	no	no	no	no	no	no	no
dpu-miR-153	no	no	no	no	no	no	no	no
bmo-miR-317-3p	no	no	no	no	no	no	no	no
SEQC8430366_26652	no	no	no	no	no	no	no	no
bmo-miR-2b-3p	no	no	no	no	no	no	no	no
SEQ35662_7776	no	no	no	no	no	no	no	no
SEQ35662_7774	no	no	no	no	no	no	no	no
bmo-miR-279b-3p	no	no	no	no	no	no	no	no
bmo-miR-305-3p	no	no	no	no	no	no	no	no
bmo-miR-3223-5p	no	no	no	no	no	no	no	no
SEQ261692_17827	no	no	no	no	no	no	no	no
SEQ385242_20554	no	no	no	no	no	no	no	no
SEQ213955_16603	no	no	no	no	no	no	no	no
SEQ121215_13835	no	no	no	no	no	no	no	no
SEQC9311242_27880	no	no	no	no	no	no	no	no
SEQ395222_20969	no	no	no	no	no	no	no	no
SEQ12063_3258	no	no	no	no	no	no	no	no
SEQ4805_1476	no	no	no	no	no	no	no	no
SEQC10121991_29277	no	no	no	no	no	no	no	no
SEQ245269_17466	no	no	no	no	no	no	no	no
SEQ163858_15305	no	no	no	no	no	no	no	no
SEQ7360_2178	no	no	no	no	no	no	no	no
dpu-miR-275	no	no	no	no	no	no	no	no
dpu-miR-276	no	no	no	no	no	no	no	no
SEQ40563_8317	no	no	no	no	no	no	no	no
SEQ239216_17252	no	no	no	no	no	no	no	no
aae-miR-281-5p	no	no	no	no	no	no	no	no
SEQ66253_10515	no	no	no	no	no	no	no	no
aae-miR-133	no	no	no	no	no	no	no	no
bmo-bantam-5p	no	no	no	no	no	no	no	no
SEQ82896_11660	no	no	no	no	no	no	no	no
SEQ271298_18099	no	no	no	no	no	no	no	no
aae-miR-2a-3p	no	no	no	no	no	no	no	no
tcf-miR-9b-3p	no	no	no	no	no	no	no	no
dpu-miR-iab-4-3p	no	no	no	no	no	no	no	no
bmo-miR-12	no	no	no	no	no	no	no	no
SEQC8295314_26484	no	no	no	no	no	no	no	no
aae-miR-33	no	no	no	no	no	no	no	no
aae-miR-31	no	no	no	no	no	no	no	no
SEQ288696_18481	no	no	no	no	no	no	no	no
aae-miR-281-3p	no	no	no	no	no	no	no	no
dme-miR-9a-5p	no	no	no	no	no	no	no	no
tcf-miR-9a-3p	no	no	no	no	no	no	no	no
SEQC4848950_22367	no	no	no	no	no	no	no	no
SEQ111519_13408	no	no	no	no	no	no	no	no
tcf-miR-12	no	no	no	no	no	no	no	no
SEQ52799_9421	no	no	no	no	no	no	no	no
tcf-bantam	no	no	no	no	no	no	no	no
dme-miR-210-3p	no	no	no	no	no	no	no	no
dpu-miR-279a	no	no	no	no	no	no	no	no
aae-miR-92a-3p	no	no	no	no	no	no	no	no
SEQ312865_18993	no	no	no	no	no	no	no	no
aae-miR-184	no	no	no	no	no	no	no	no
SEQ40287_8294	no	no	no	no	no	no	no	no
SEQ371758_20256	no	no	no	no	no	no	no	no
SEQ307450_18871	no	no	no	no	no	no	no	no
aae-miR-iab-4-5p	no	no	no	no	no	no	no	no
SEQ198075_16207	no	no	no	no	no	no	no	no
bdo-miR-100	no	no	no	no	no	no	no	no
SEQ89760_12113	no	no	no	no	no	no	no	no
SEQ29243_6939	no	no	no	no	no	no	no	no
SEQ89760_12116	no	no	no	no	no	no	no	no
SEQ89760_12115	no	no	no	no	no	no	no	no
SEQ89760_12114	no	no	no	no	no	no	no	no
SEQ213839_16600	no	no	no	no	no	no	no	no
SEQ29243_6937	no	no	no	no	no	no	no	no
SEQ29243_6936	no	no	no	no	no	no	no	no
SEQ44088_8641	no	no	no	no	no	no	no	no
bmo-miR-2840	no	no	no	no	no	no	no	no
aae-miR-1	no	no	no	no	no	no	no	no
SEQ14455_4438	no	no	no	no	no	no	no	no
dme-miR-2b-3p	no	no	no	no	no	no	no	no
SEQ57023_9819	no	no	no	no	no	no	no	no
SEQ29735_6999	no	no	no	no	no	no	no	no
SEQ29243_6941	no	no	no	no	no	no	no	no
bdo-miR-92b	no	no	no	no	no	no	no	no
SEQ29943_7036	no	no	no	no	no	no	no	no
dme-miR-12-5p	no	no	no	no	no	no	no	no
SEQC7629202_25575	no	no	no	no	no	no	no	no
SEQC7629202_25576	no	no	no	no	no	no	no	no
dme-miR-100-5p	no	no	no	no	no	no	no	no
SEQ104988_13073	no	no	no	no	no	no	no	no
SEQ298477_18700	no	no	no	no	no	no	no	no
tcf-miR-2944a	no	no	no	no	no	no	no	no
bmo-miR-279d-3p	no	no	no	no	no	no	no	no
bdo-miR-276b	no	no	no	no	no	no	no	no
bmo-miR-190-5p	no	no	no	no	no	no	no	no
bmo-miR-6497-5p	no	no	no	no	no	no	no	no
aae-miR-34-5p	no	no	no	no	no	no	no	no
SEQC9486141_28174	no	no	no	no	no	no	no	no
SEQ99082_12746	no	no	no	no	no	no	no	no
SEQC9486141_28176	no	no	no	no	no	no	no	no
dme-miR-252-5p	no	no	no	no	no	no	no	no
bmo-miR-8-5p	no	no	no	no	no	no	no	no
SEQC8190948_26311	no	no	no	no	no	no	no	no
SEQ87189_11951	no	no	no	no	no	no	no	no
SEQ87189_11952	no	no	no	no	no	no	no	no
SEQ2641_1005	no	no	no	no	no	no	no	no
SEQC8314644_26503	no	no	no	no	no	no	no	no
dme-miR-279-3p	no	no	no	no	no	no	no	no
SEQ138240_14485	no	no	no	no	no	no	no	no
SEQ138725_14505	no	no	no	no	no	no	no	no
SEQ138725_14501	no	no	no	no	no	no	no	no
SEQ269799_18058	no	no	no	no	no	no	no	no
SEQ91039_12252	no	no	no	no	no	no	no	no
SEQ138725_14508	no	no	no	no	no	no	no	no
SEQ252893_17658	no	no	no	no	no	no	no	no
SEQ131106_14191	no	no	no	no	no	no	no	no
tcf-miR-745	no	no	no	no	no	no	no	no
SEQ31266_7222	no	no	no	no	no	no	no	no
SEQ17129_5068	no	no	no	no	no	no	no	no
SEQ113286_13494	no	no	no	no	no	no	no	no
dpu-miR-993	no	no	no	no	no	no	no	no
dpu-miR-305	no	no	no	no	no	no	no	no
dpu-miR-307	no	no	no	no	no	no	no	no
bmo-miR-279c-3p	no	no	no	no	no	no	no	no
dme-miR-311-3p	no	no	no	no	no	no	no	no
SEQC10132749_29294	no	no	no	no	no	no	no	no
SEQC9207032_27677	no	no	no	no	no	no	no	no
dme-miR-2c-3p	no	no	no	no	no	no	no	no
SEQ213745_16594	no	no	no	no	no	no	no	no
SEQ5738_1747	no	no	no	no	no	no	no	no
bmo-miR-71-5p	no	no	no	no	no	no	no	no
SEQ59304_9975	no	no	no	no	no	no	no	no
SEQ139898_14569	no	no	no	no	no	no	no	no
dme-miR-13a-5p	no	no	no	no	no	no	no	no
dme-miR-1000-5p	no	no	no	no	no	no	no	no
SEQC9311242_27879	no	no	no	no	no	no	no	no
aae-miR-317	no	no	no	no	no	no	no	no
SEQC5519176_23175	no	no	no	no	no	no	no	no
bmo-miR-2780a-5p	no	no	no	no	no	no	no	no
SEQ159979_15204	no	no	no	no	no	no	no	no
SEQ104957_13080	no	no	no	no	no	no	no	no
bmo-miR-11-3p	no	no	no	no	no	no	no	no
bmo-miR-750-3p	no	no	no	no	no	no	no	no
bmo-miR-285	no	no	no	no	no	no	no	no
bmo-miR-9a-3p	no	no	no	no	no	no	no	no
SEQ102975_12987	no	no	no	no	no	no	no	no
tcf-miR-276-3p	no	no	no	no	no	no	no	no
SEQ349602_19751	no	no	no	no	no	no	no	no
bmo-miR-998	no	no	no	no	no	no	no	no
SEQ392829_20909	no	no	no	no	no	no	no	no
dme-miR-317-3p	no	no	no	no	no	no	no	no
dpu-bantam	no	no	no	no	no	no	no	no
bmo-miR-281-3p	no	no	no	no	no	no	no	no
bmo-miR-375-5p	no	no	no	no	no	no	no	no
bmo-miR-3261	no	no	no	no	no	no	no	no
SEQ146692_14773	no	no	no	no	no	no	no	no
dpu-miR-71	no	no	no	no	no	no	no	no
aae-miR-2765	no	no	no	no	no	no	no	no
SEQ92254_12320	no	no	no	no	no	no	no	no
SEQ92254_12322	no	no	no	no	no	no	no	no
SEQ92254_12323	no	no	no	no	no	no	no	no
SEQ99104_12747	no	no	no	no	no	no	no	no
SEQ92254_12328	no	no	no	no	no	no	no	no
SEQ340548_19547	no	no	no	no	no	no	no	no
bmo-miR-993a-5p	no	no	no	no	no	no	no	no
bmo-miR-34-5p	no	no	no	no	no	no	no	no
SEQ50685_9162	no	no	no	no	no	no	no	no
SEQC7413242_25286	no	no	no	no	no	no	no	no
SEQ99104_12755	no	no	no	no	no	no	no	no
SEQ39691_8241	no	no	no	no	no	no	no	no
SEQ32276_7326	no	no	no	no	no	no	no	no
SEQ38162_8054	no	no	no	no	no	no	no	no
SEQ195881_16154	no	no	no	no	no	no	no	no
bdo-miR-5a	no	no	no	no	no	no	no	no
SEQ211924_16559	no	no	no	no	no	no	no	no
tcf-miR-125	no	no	no	no	no	no	no	no
SEQ268889_18050	no	no	no	no	no	no	no	no
SEQ92515_12347	no	no	no	no	no	no	no	no
bmo-miR-9b-5p	no	no	no	no	no	no	no	no
aae-miR-100	no	no	no	no	no	no	no	no
aae-miR-2c	no	no	no	no	no	no	no	no
aae-miR-2b	no	no	no	no	no	no	no	no
bmo-let-7-3p	no	no	no	no	no	no	no	no
SEQ340570_19550	no	no	no	no	no	no	no	no
dpu-miR-7	no	no	no	no	no	no	no	no
dpu-miR-2	no	no	no	no	no	no	no	no
SEQ21102_5773	no	no	no	no	no	no	no	no
dpu-miR-8	no	no	no	no	no	no	no	no
aae-miR-263a-5p	no	no	no	no	no	no	no	no
SEQC8212306_26340	no	no	no	no	no	no	no	no
bmo-miR-927-3p	no	no	no	no	no	no	no	no
aae-miR-12-5p	no	no	no	no	no	no	no	no
SEQ168077_15422	no	no	no	no	no	no	no	no
dpu-miR-252a	no	no	no	no	no	no	no	no
dme-miR-92b-3p	no	no	no	no	no	no	no	no
SEQ382675_20497	no	no	no	no	no	no	no	no
SEQ8565_2368	no	no	no	no	no	no	no	no
dpu-miR-193	no	no	no	no	no	no	no	no
SEQC4965440_22514	no	no	no	no	no	no	no	no
SEQ110021_13333	no	no	no	no	no	no	no	no
tcf-miR-279c	no	no	no	no	no	no	no	no
tcf-miR-279b	no	no	no	no	no	no	no	no
tcf-miR-279a	no	no	no	no	no	no	no	no
tcf-miR-279f	no	no	no	no	no	no	no	no
tcf-miR-279e	no	no	no	no	no	no	no	no
tcf-miR-279d	no	no	no	no	no	no	no	no
SEQ30985_7188	no	no	no	no	no	no	no	no
aae-miR-190	no	no	no	no	no	no	no	no
bmo-miR-278-3p	no	no	no	no	no	no	no	no
SEQ347693_19703	no	no	no	no	no	no	no	no
SEQC5052250_22629	no	no	no	no	no	no	no	no
bdo-miR-304	no	no	no	no	no	no	no	no
SEQ119814_13807	no	no	no	no	no	no	no	no
SEQ67575_10617	no	no	no	no	no	no	no	no
tcf-miR-252a-5p	no	no	no	no	no	no	no	no
dme-miR-8-5p	no	no	no	no	no	no	no	no
bmo-miR-2807a	no	no	no	no	no	no	no	no
dpu-miR-124	no	no	no	no	no	no	no	no
bdo-miR-12	no	no	no	no	no	no	no	no
aae-let-7	no	no	no	no	no	no	no	no
tcf-miR-2a-3p	no	no	no	no	no	no	no	no
tcf-miR-184-3p	no	no	no	no	no	no	no	no
aae-miR-283	no	no	no	no	no	no	no	no
SEQC10192095_29414	no	no	no	no	no	no	no	no
aae-miR-252-3p	no	no	no	no	no	no	no	no
aae-miR-315-5p	no	no	no	no	no	no	no	no
bmo-miR-1a-3p	no	no	no	no	no	no	no	no
SEQ8851_2414	no	no	no	no	no	no	no	no
SEQ313672_19009	no	no	no	no	no	no	no	no
SEQ70400_10774	no	no	no	no	no	no	no	no
aae-miR-9a	no	no	no	no	no	no	no	no
SEQC4610915_22079	no	no	no	no	no	no	no	no
aae-miR-71-5p	no	no	no	no	no	no	no	no
aae-miR-8-5p	no	no	no	no	no	no	no	no
SEQ23317_6170	no	no	no	no	no	no	no	no
SEQ30985_7187	no	no	no	no	no	no	no	no
SEQ119248_13783	no	no	no	no	no	no	no	no
tcf-miR-998	no	no	no	no	no	no	no	no
tcf-miR-996	no	no	no	no	no	no	no	no
SEQ2033_781	no	no	no	no	no	no	no	no
tcf-miR-995	no	no	no	no	no	no	no	no
SEQ2848_1000	no	no	no	no	no	no	no	no
SEQ5183_1566	no	no	no	no	no	no	no	no
bmo-miR-92b	no	no	no	no	no	no	no	no
bmo-miR-92a	no	no	no	no	no	no	no	no
SEQ29616_6995	no	no	no	no	no	no	no	no
SEQ77823_11331	no	no	no	no	no	no	no	no
SEQ4212_1348	no	no	no	no	no	no	no	no
SEQ263617_17883	no	no	no	no	no	no	no	no
bmo-miR-750-5p	no	no	no	no	no	no	no	no
tcf-miR-281-5p	no	no	no	no	no	no	no	no
SEQ707_296	no	no	no	no	no	no	no	no
tcf-miR-8-3p	no	no	no	no	no	no	no	no
SEQC6624108_24381	no	no	no	no	no	no	no	no
tcf-miR-190	no	no	no	no	no	no	no	no
bmo-miR-100	no	no	no	no	no	no	no	no
SEQ27211_6719	no	no	no	no	no	no	no	no
SEQ82804_11656	no	no	no	no	no	no	no	no
dme-miR-31b-5p	no	no	no	no	no	no	no	no
SEQ66318_10525	no	no	no	no	no	no	no	no
dpu-miR-31	no	no	no	no	no	no	no	no
dpu-miR-33	no	no	no	no	no	no	no	no
dpu-miR-34	no	no	no	no	no	no	no	no
SEQ349602_19749	no	no	no	no	no	no	no	no
SEQC10237638_29548	no	no	no	no	no	no	no	no
SEQ139310_14548	no	no	no	no	no	no	no	no
dme-miR-1-3p	no	no	no	no	no	no	no	no
tcf-miR-275	no	no	no	no	no	no	no	no
SEQ28687_6878	no	no	no	no	no	no	no	no
bmo-miR-6497-3p	no	no	no	no	no	no	no	no
dme-miR-4968-3p	no	no	no	no	no	no	no	no
tcf-miR-278	no	no	no	no	no	no	no	no
SEQC8757508_27069	no	no	no	no	no	no	no	no
SEQ17174_5074	no	no	no	no	no	no	no	no
bmo-miR-993b-3p	no	no	no	no	no	no	no	no
bmo-miR-87	no	no	no	no	no	no	no	no
SEQ366298_20122	no	no	no	no	no	no	no	no
SEQ388479_20720	no	no	no	no	no	no	no	no
SEQ17174_5073	no	no	no	no	no	no	no	no
tcf-miR-282	no	no	no	no	no	no	no	no
tcf-miR-283	no	no	no	no	no	no	no	no
tcf-miR-285	no	no	no	no	no	no	no	no
tcf-miR-277	no	no	no	no	no	no	no	no
SEQ275705_18189	no	no	no	no	no	no	no	no
SEQ1611_678	no	no	no	no	no	no	no	no
SEQ55602_9712	no	no	no	no	no	no	no	no
bmo-miR-1b-3p	no	no	no	no	no	no	no	no
SEQ157112_15101	no	no	no	no	no	no	no	no
tcf-miR-307	no	no	no	no	no	no	no	no
tcf-miR-305	no	no	no	no	no	no	no	no
SEQ377493_20377	no	no	no	no	no	no	no	no
SEQ358211_19934	no	no	no	no	no	no	no	no
SEQ98305_12723	no	no	no	no	no	no	no	no
tcf-miR-31	no	no	no	no	no	no	no	no
SEQ35000_7701	no	no	no	no	no	no	no	no
bmo-miR-3418	no	no	no	no	no	no	no	no
SEQ22924_6117	no	no	no	no	no	no	no	no
SEQC8819842_27155	no	no	no	no	no	no	no	no
tcf-miR-iab-4	no	no	no	no	no	no	no	no
tcf-miR-124-3p	no	no	no	no	no	no	no	no
tcf-miR-375	no	no	no	no	no	no	no	no
SEQ19620_5608	no	no	no	no	no	no	no	no
SEQ106227_13160	no	no	no	no	no	no	no	no
SEQ48931_9031	no	no	no	no	no	no	no	no
SEQC3846652_21195	no	no	no	no	no	no	no	no
SEQ48931_9034	no	no	no	no	no	no	no	no
tcf-miR-10-3p	no	no	no	no	no	no	no	no
bmo-miR-2755-3p	no	no	no	no	no	no	no	no
dme-miR-285-3p	no	no	no	no	no	no	no	no
SEQC6631572_24390	no	no	no	no	no	no	no	no
bmo-miR-263b-5p	no	no	no	no	no	no	no	no
bmo-miR-1175-3p	no	no	no	no	no	no	no	no
SEQ310576_18936	no	no	no	no	no	no	no	no
SEQ17060_5053	no	no	no	no	no	no	no	no
SEQ319439_19156	no	no	no	no	no	no	no	no
SEQ186951_15934	no	no	no	no	no	no	no	no
bmo-miR-9a-5p	no	no	no	no	no	no	no	no
SEQ248573_17538	no	no	no	no	no	no	no	no
bdo-miR-375	no	no	no	no	no	no	no	no
SEQ92254_12333	no	no	no	no	no	no	no	no
SEQ92254_12332	no	no	no	no	no	no	no	no
dme-miR-2489-3p	no	no	no	no	no	no	no	no
dme-miR-289-5p	no	no	no	no	no	no	no	no
SEQC10191897_29409	no	no	no	no	no	no	no	no
SEQ395312_20976	no	no	no	no	no	no	no	no
SEQ14146_3730	no	no	no	no	no	no	no	no
SEQC8571522_26838	no	no	no	no	no	no	no	no
SEQ20350_5704	no	no	no	no	no	no	no	no
SEQC8284526_26468	no	no	no	no	no	no	no	no
bmo-miR-375-3p	no	no	no	no	no	no	no	no
bmo-miR-8-3p	no	no	no	no	no	no	no	no
SEQC8284526_26465	no	no	no	no	no	no	no	no
SEQC8284526_26464	no	no	no	no	no	no	no	no
SEQC8284526_26467	no	no	no	no	no	no	no	no
SEQ248573_17539	no	no	no	no	no	no	no	no
dpu-miR-92	no	no	no	no	no	no	no	no
tcf-let-7-3p	no	no	no	no	no	no	no	no
bmo-miR-306a-5p	no	no	no	no	no	no	no	no
bdo-miR-13a	no	no	no	no	no	no	no	no
SEQ83357_11716	no	no	no	no	no	no	no	no
SEQC8615212_26888	no	no	no	no	no	no	no	no
SEQC9739210_28598	no	no	no	no	no	no	no	no
bmo-miR-252-5p	no	no	no	no	no	no	no	no
bmo-miR-9c-5p	no	no	no	no	no	no	no	no
dpu-miR-iab-4-5p	no	no	no	no	no	no	no	no
SEQ554_260	no	no	no	no	no	no	no	no
aae-miR-14	no	no	no	no	no	no	no	no
dme-miR-9a-3p	no	no	no	no	no	no	no	no
dme-miR-4961-5p	no	no	no	no	no	no	no	no
bmo-miR-10-5p	no	no	no	no	no	no	no	no
tcf-miR-9a-5p	no	no	no	no	no	no	no	no
SEQC9613232_28405	no	no	no	no	no	no	no	no
SEQC9613232_28406	no	no	no	no	no	no	no	no
SEQ154716_15019	no	no	no	no	no	no	no	no
SEQC4631099_22107	no	no	no	no	no	no	no	no
SEQ50345_9148	no	no	no	no	no	no	no	no
SEQ68770_10708	no	no	no	no	no	no	no	no
SEQC9500399_28213	no	no	no	no	no	no	no	no
SEQ39002_8168	no	no	no	no	no	no	no	no
SEQC4631099_22108	no	no	no	no	no	no	no	no
tcf-miR-87	no	no	no	no	no	no	no	no
SEQ43577_8575	no	no	no	no	no	no	no	no
bmo-miR-2780b	no	no	no	no	no	no	no	no
SEQ78686_11374	no	no	no	no	no	no	no	no
bmo-miR-927-5p	no	no	no	no	no	no	no	no
bdo-miR-315	no	no	no	no	no	no	no	no
aae-miR-79-3p	no	no	no	no	no	no	no	no
SEQ749_308	no	no	no	no	no	no	no	no
aae-miR-87	no	no	no	no	no	no	no	no
SEQ95349_12558	no	no	no	no	no	no	no	no
SEQ361576_20012	no	no	no	no	no	no	no	no
dpu-miR-137	no	no	no	no	no	no	no	no
bmo-miR-965-3p	no	no	no	no	no	no	no	no
bdo-miR-9b	no	no	no	no	no	no	no	no
dpu-miR-133	no	no	no	no	no	no	no	no
SEQ69823_10746	no	no	no	no	no	no	no	no
SEQ69823_10747	no	no	no	no	no	no	no	no
bmo-miR-2a-2-5p	no	no	no	no	no	no	no	no
bmo-miR-305-5p	no	no	no	no	no	no	no	no
tcf-miR-7	no	no	no	no	no	no	no	no
bdo-miR-958	no	no	no	no	no	no	no	no
dme-miR-263a-5p	no	no	no	no	no	no	no	no
bdo-miR-190	no	no	no	no	no	no	no	no
SEQ30517_7098	no	no	no	no	no	no	no	no
SEQ313672_19012	no	no	no	no	no	no	no	no
SEQ313672_19011	no	no	no	no	no	no	no	no
SEQC6954657_24735	no	no	no	no	no	no	no	no
SEQ1213_495	no	no	no	no	no	no	no	no
SEQ7198_2107	no	no	no	no	no	no	no	no
dme-miR-263b-5p	no	no	no	no	no	no	no	no
SEQ2918_1058	no	no	no	no	no	no	no	no
bmo-miR-1000	no	no	no	no	no	no	no	no
SEQ327901_19331	no	no	no	no	no	no	no	no
SEQ4212_1346	no	no	no	no	no	no	no	no
SEQC10206107_29455	no	no	no	no	no	no	no	no
SEQ1180_482	no	no	no	no	no	no	no	no
tcf-miR-965	no	no	no	no	no	no	no	no
SEQ68245_10655	no	no	no	no	no	no	no	no
SEQ394742_20958	no	no	no	no	no	no	no	no
dme-miR-252-3p	no	no	no	no	no	no	no	no
SEQC8215152_26348	no	no	no	no	no	no	no	no
bmo-miR-279a	no	no	no	no	no	no	no	no
SEQ5111_1562	no	no	no	no	no	no	no	no
SEQ12147_3282	no	no	no	no	no	no	no	no
bmo-miR-929-5p	no	no	no	no	no	no	no	no
SEQ323386_19241	no	no	no	no	no	no	no	no
SEQ6081_1924	no	no	no	no	no	no	no	no
tcf-miR-9b-5p	no	no	no	no	no	no	no	no
SEQC6851933_24633	no	no	no	no	no	no	no	no
bmo-miR-137	no	no	no	no	no	no	no	no
bmo-miR-14-3p	no	no	no	no	no	no	no	no
SEQ39002_8166	no	no	no	no	no	no	no	no
SEQ353205_19815	no	no	no	no	no	no	no	no
SEQ89670_12112	no	no	no	no	no	no	no	no
Note: yes denotes the difference is significant, no denotes the difference is not significant
