# Supplementary material for: Two Short Repeats in the 5′ Untranslated Region of Insulin-like Androgenic Gland Factor in Procambarus clarkii (PcIAG) That Regulate PcIAG Expression
Source: Int J Mol Sci. 2022 Sep 7;23(18):10348. doi: 10.3390/ijms231810348 (PMC9499548; doi:10.3390/ijms231810348)
Supplement: Supplementary file 1 [file ijms-23-10348-s001.zip › Table S12 The GO and KEGG enrichment analysis results of target genes of.xlsx]

## Sheet: CvsG-GO
Table S12 The GO and KEGG enrichment analysis results of target genesof differentially expressed miRNAs
Table S12-1 The GO enrichment analysis results of target genes of differentially expressed miRNAs in GsiRNA group vs. control group
Source.Name	Number	GO ID	Term Type	Description	Ratio_in_study	Ratio_in_pop	Pvalue	Padjust
C-G-AG	113	GO:0008150	BP	biological_process	113/178	5880/11686	0.000478956	0.155201
C-G-AG	108	GO:0005575	CC	cellular_component	108/178	5849/11686	0.00506076	0.512465
C-G-AG	74	GO:0044464	CC	cell part	74/178	3467/11686	0.000665845	0.185035
C-G-AG	74	GO:0009987	BP	cellular process	74/178	3695/11686	0.00557792	0.544418
C-G-AG	73	GO:0044424	CC	intracellular part	73/178	3115/11686	3.48e-05	0.0148446
C-G-AG	62	GO:0008152	BP	metabolic process	62/178	3247/11686	0.0425801	0.947017
C-G-AG	59	GO:0071704	BP	organic substance metabolic process	59/178	2889/11686	0.0109208	0.604871
C-G-AG	57	GO:0044699	BP	single-organism process	57/178	2540/11686	0.00128572	0.289323
C-G-AG	55	GO:0044238	BP	primary metabolic process	55/178	2743/11686	0.0205654	0.747088
C-G-AG	53	GO:0005515	MF	protein binding	53/178	1863/11686	3.8e-06	0.00220169
C-G-AG	53	GO:0044237	BP	cellular metabolic process	53/178	2618/11686	0.0230835	0.808405
C-G-AG	44	GO:0043226	CC	organelle	44/178	1849/11686	0.00181428	0.367437
C-G-AG	43	GO:0043229	CC	intracellular organelle	43/178	1826/11686	0.00333718	0.482759
C-G-AG	43	GO:0044763	BP	single-organism cellular process	43/178	1925/11686	0.00782249	0.603524
C-G-AG	40	GO:0043227	CC	membrane-bounded organelle	40/178	1487/11686	0.000252942	0.0931402
C-G-AG	39	GO:0032991	CC	macromolecular complex	39/178	1262/11686	1.4e-05	0.00628143
C-G-AG	39	GO:0043231	CC	intracellular membrane-bounded organelle	39/178	1480/11686	0.000563433	0.175553
C-G-AG	37	GO:0043234	CC	protein complex	37/178	1025/11686	2.81e-06	0.00189745
C-G-AG	36	GO:0036094	MF	small molecule binding	36/178	1511/11686	0.00645602	0.568481
C-G-AG	35	GO:1901265	MF	nucleoside phosphate binding	35/178	1450/11686	0.00557158	0.544418
C-G-AG	35	GO:0000166	MF	nucleotide binding	35/178	1450/11686	0.00557158	0.544418
C-G-AG	30	GO:0044710	BP	single-organism metabolic process	30/178	1277/11686	0.0149572	0.604871
C-G-AG	30	GO:0044446	CC	intracellular organelle part	30/178	1289/11686	0.0158261	0.6254
C-G-AG	30	GO:0044422	CC	organelle part	30/178	1310/11686	0.0221663	0.784145
C-G-AG	28	GO:0044444	CC	cytoplasmic part	28/178	1202/11686	0.0241172	0.813682
C-G-AG	27	GO:0019538	BP	protein metabolic process	27/178	1008/11686	0.00418699	0.504384
C-G-AG	27	GO:0005634	CC	nucleus	27/178	1075/11686	0.00859255	0.604871
C-G-AG	22	GO:0051179	BP	localization	22/178	851/11686	0.0129541	0.604871
C-G-AG	21	GO:1901576	BP	organic substance biosynthetic process	21/178	694/11686	0.00331659	0.482759
C-G-AG	21	GO:0009058	BP	biosynthetic process	21/178	749/11686	0.00766762	0.603524
C-G-AG	20	GO:0044249	BP	cellular biosynthetic process	20/178	677/11686	0.00502581	0.512465
C-G-AG	20	GO:0016043	BP	cellular component organization	20/178	737/11686	0.0117306	0.604871
C-G-AG	20	GO:0044267	BP	cellular protein metabolic process	20/178	751/11686	0.0130593	0.604871
C-G-AG	20	GO:0071840	BP	cellular component organization or biogenesis	20/178	766/11686	0.020323	0.741606
C-G-AG	20	GO:0006810	BP	transport	20/178	805/11686	0.0347294	0.893153
C-G-AG	20	GO:0051234	BP	establishment of localization	20/178	815/11686	0.0359079	0.90733
C-G-AG	19	GO:0006464	BP	cellular protein modification process	19/178	615/11686	0.00329082	0.482759
C-G-AG	19	GO:0036211	BP	protein modification process	19/178	615/11686	0.00329082	0.482759
C-G-AG	19	GO:0043412	BP	macromolecule modification	19/178	672/11686	0.00853534	0.604871
C-G-AG	18	GO:0007165	BP	signal transduction	18/178	561/11686	0.0037422	0.504384
C-G-AG	14	GO:0006996	BP	organelle organization	14/178	424/11686	0.00669749	0.577195
C-G-AG	14	GO:0006796	BP	phosphate-containing compound metabolic process	14/178	474/11686	0.0187241	0.699005
C-G-AG	14	GO:0006793	BP	phosphorus metabolic process	14/178	496/11686	0.0231514	0.808405
C-G-AG	13	GO:1902494	CC	catalytic complex	13/178	276/11686	0.000307439	0.103773
C-G-AG	12	GO:0009056	BP	catabolic process	12/178	379/11686	0.015911	0.625704
C-G-AG	12	GO:0044271	BP	cellular nitrogen compound biosynthetic process	12/178	426/11686	0.0397733	0.947017
C-G-AG	11	GO:1901362	BP	organic cyclic compound biosynthetic process	11/178	306/11686	0.00718397	0.603524
C-G-AG	11	GO:1902589	BP	single-organism organelle organization	11/178	307/11686	0.00735469	0.603524
C-G-AG	11	GO:0044711	BP	single-organism biosynthetic process	11/178	323/11686	0.017095	0.662616
C-G-AG	11	GO:0006508	BP	proteolysis	11/178	325/11686	0.0173547	0.669478
C-G-AG	11	GO:0043933	BP	macromolecular complex subunit organization	11/178	338/11686	0.0195798	0.727597
C-G-AG	11	GO:1901575	BP	organic substance catabolic process	11/178	369/11686	0.0288548	0.813682
C-G-AG	10	GO:0019438	BP	aromatic compound biosynthetic process	10/178	283/11686	0.0114019	0.604871
C-G-AG	10	GO:0044248	BP	cellular catabolic process	10/178	290/11686	0.0133534	0.604871
C-G-AG	10	GO:0018130	BP	heterocycle biosynthetic process	10/178	294/11686	0.014576	0.604871
C-G-AG	10	GO:0046907	BP	intracellular transport	10/178	311/11686	0.0286429	0.813682
C-G-AG	10	GO:0051649	BP	establishment of localization in cell	10/178	323/11686	0.0326358	0.861594
C-G-AG	9	GO:0098772	MF	molecular function regulator	9/178	210/11686	0.00485459	0.512465
C-G-AG	9	GO:0005525	MF	GTP binding	9/178	227/11686	0.00796619	0.604871
C-G-AG	9	GO:0032561	MF	guanyl ribonucleotide binding	9/178	229/11686	0.00841408	0.604871
C-G-AG	9	GO:0019001	MF	guanyl nucleotide binding	9/178	229/11686	0.00841408	0.604871
C-G-AG	9	GO:0034654	BP	nucleobase-containing compound biosynthetic process	9/178	255/11686	0.0161389	0.628562
C-G-AG	8	GO:1990234	CC	transferase complex	8/178	160/11686	0.00309994	0.482759
C-G-AG	8	GO:0009057	BP	macromolecule catabolic process	8/178	200/11686	0.0115073	0.604871
C-G-AG	8	GO:1901135	BP	carbohydrate derivative metabolic process	8/178	245/11686	0.0339281	0.875324
C-G-AG	7	GO:0051603	BP	proteolysis involved in cellular protein catabolic process	7/178	131/11686	0.00387315	0.504384
C-G-AG	7	GO:0044451	CC	nucleoplasm part	7/178	161/11686	0.0115969	0.604871
C-G-AG	7	GO:1902582	BP	single-organism intracellular transport	7/178	217/11686	0.0482904	1
C-G-AG	6	GO:0009116	BP	nucleoside metabolic process	6/178	86/11686	0.00197113	0.384991
C-G-AG	6	GO:1901657	BP	glycosyl compound metabolic process	6/178	88/11686	0.00221607	0.402987
C-G-AG	6	GO:0072521	BP	purine-containing compound metabolic process	6/178	91/11686	0.00262567	0.462404
C-G-AG	6	GO:1901137	BP	carbohydrate derivative biosynthetic process	6/178	110/11686	0.00666245	0.577195
C-G-AG	6	GO:0006511	BP	ubiquitin-dependent protein catabolic process	6/178	113/11686	0.00757236	0.603524
C-G-AG	6	GO:0019941	BP	modification-dependent protein catabolic process	6/178	117/11686	0.00892092	0.604871
C-G-AG	6	GO:0043632	BP	modification-dependent macromolecule catabolic process	6/178	121/11686	0.0104335	0.604871
C-G-AG	6	GO:0030234	MF	enzyme regulator activity	6/178	150/11686	0.027167	0.813682
C-G-AG	6	GO:0055086	BP	nucleobase-containing small molecule metabolic process	6/178	154/11686	0.0303751	0.814796
C-G-AG	6	GO:0044265	BP	cellular macromolecule catabolic process	6/178	168/11686	0.0435195	0.947017
C-G-AG	5	GO:0016570	BP	histone modification	5/178	51/11686	0.00103279	0.253535
C-G-AG	5	GO:0016569	BP	covalent chromatin modification	5/178	52/11686	0.00112876	0.26126
C-G-AG	5	GO:0005667	CC	transcription factor complex	5/178	52/11686	0.00112876	0.26126
C-G-AG	5	GO:0008047	MF	enzyme activator activity	5/178	59/11686	0.001996	0.384991
C-G-AG	5	GO:0046128	BP	purine ribonucleoside metabolic process	5/178	64/11686	0.00285994	0.482675
C-G-AG	5	GO:0042278	BP	purine nucleoside metabolic process	5/178	64/11686	0.00285994	0.482675
C-G-AG	5	GO:0006163	BP	purine nucleotide metabolic process	5/178	69/11686	0.00396652	0.504384
C-G-AG	5	GO:0016568	BP	chromatin modification	5/178	72/11686	0.00476127	0.512465
C-G-AG	5	GO:0009119	BP	ribonucleoside metabolic process	5/178	73/11686	0.00504963	0.512465
C-G-AG	5	GO:0019693	BP	ribose phosphate metabolic process	5/178	80/11686	0.00742383	0.603524
C-G-AG	5	GO:0009653	BP	anatomical structure morphogenesis	5/178	92/11686	0.0131356	0.604871
C-G-AG	5	GO:0006325	BP	chromatin organization	5/178	99/11686	0.0175596	0.674172
C-G-AG	5	GO:0050662	MF	coenzyme binding	5/178	106/11686	0.0228738	0.805655
C-G-AG	5	GO:0032774	BP	RNA biosynthetic process	5/178	108/11686	0.0245638	0.813682
C-G-AG	5	GO:0070647	BP	protein modification by small protein conjugation or removal	5/178	110/11686	0.0263322	0.813682
C-G-AG	5	GO:0009117	BP	nucleotide metabolic process	5/178	117/11686	0.0331537	0.861594
C-G-AG	5	GO:0006753	BP	nucleoside phosphate metabolic process	5/178	119/11686	0.0352869	0.904616
C-G-AG	5	GO:0006357	BP	regulation of transcription from RNA polymerase II promoter	5/178	120/11686	0.0363846	0.90733
C-G-AG	5	GO:0090407	BP	organophosphate biosynthetic process	5/178	127/11686	0.0446564	0.947017
C-G-AG	4	GO:0016579	BP	protein deubiquitination	4/178	40/11686	0.00310073	0.482759
C-G-AG	4	GO:0070646	BP	protein modification by small protein removal	4/178	44/11686	0.00439384	0.504384
C-G-AG	4	GO:0000151	CC	ubiquitin ligase complex	4/178	44/11686	0.00439384	0.504384
C-G-AG	4	GO:0036459	MF	thiol-dependent ubiquitinyl hydrolase activity	4/178	43/11686	0.0040417	0.504384
C-G-AG	4	GO:0101005	MF	ubiquitinyl hydrolase activity	4/178	43/11686	0.0040417	0.504384
C-G-AG	4	GO:0019783	MF	ubiquitin-like protein-specific protease activity	4/178	43/11686	0.0040417	0.504384
C-G-AG	4	GO:0072522	BP	purine-containing compound biosynthetic process	4/178	50/11686	0.00694668	0.592369
C-G-AG	4	GO:0048193	BP	Golgi vesicle transport	4/178	55/11686	0.00970206	0.604871
C-G-AG	4	GO:0009150	BP	purine ribonucleotide metabolic process	4/178	68/11686	0.0199081	0.729755
C-G-AG	4	GO:0009259	BP	ribonucleotide metabolic process	4/178	74/11686	0.0262364	0.813682
C-G-AG	4	GO:0008234	MF	cysteine-type peptidase activity	4/178	83/11686	0.0377634	0.932687
C-G-AG	3	GO:0008643	BP	carbohydrate transport	3/178	21/11686	0.00377643	0.504384
C-G-AG	3	GO:0051287	MF	NAD binding	3/178	23/11686	0.00491773	0.512465
C-G-AG	3	GO:0004843	MF	thiol-dependent ubiquitin-specific protease activity	3/178	25/11686	0.00624604	0.556035
C-G-AG	3	GO:0043021	MF	ribonucleoprotein complex binding	3/178	25/11686	0.00624604	0.556035
C-G-AG	3	GO:0090575	CC	RNA polymerase II transcription factor complex	3/178	27/11686	0.00776869	0.603524
C-G-AG	3	GO:0046129	BP	purine ribonucleoside biosynthetic process	3/178	33/11686	0.0135587	0.604871
C-G-AG	3	GO:0042451	BP	purine nucleoside biosynthetic process	3/178	33/11686	0.0135587	0.604871
C-G-AG	3	GO:0005759	CC	mitochondrial matrix	3/178	30/11686	0.0104302	0.604871
C-G-AG	3	GO:0044798	CC	nuclear transcription factor complex	3/178	32/11686	0.0124632	0.604871
C-G-AG	3	GO:0070013	CC	intracellular organelle lumen	3/178	37/11686	0.0184752	0.698197
C-G-AG	3	GO:0043233	CC	organelle lumen	3/178	37/11686	0.0184752	0.698197
C-G-AG	3	GO:0046578	BP	regulation of Ras protein signal transduction	3/178	38/11686	0.019839	0.729755
C-G-AG	3	GO:0006164	BP	purine nucleotide biosynthetic process	3/178	38/11686	0.019839	0.729755
C-G-AG	3	GO:0009163	BP	nucleoside biosynthetic process	3/178	41/11686	0.0242553	0.813682
C-G-AG	3	GO:0042455	BP	ribonucleoside biosynthetic process	3/178	41/11686	0.0242553	0.813682
C-G-AG	3	GO:1901659	BP	glycosyl compound biosynthetic process	3/178	41/11686	0.0242553	0.813682
C-G-AG	3	GO:0046390	BP	ribose phosphate biosynthetic process	3/178	44/11686	0.0291589	0.813682
C-G-AG	3	GO:0005096	MF	GTPase activator activity	3/178	41/11686	0.0242553	0.813682
C-G-AG	3	GO:0051056	BP	regulation of small GTPase mediated signal transduction	3/178	45/11686	0.0309012	0.826174
C-G-AG	3	GO:0031974	CC	membrane-enclosed lumen	3/178	46/11686	0.0326972	0.861594
C-G-AG	3	GO:0030695	MF	GTPase regulator activity	3/178	46/11686	0.0326972	0.861594
C-G-AG	3	GO:0009167	BP	purine ribonucleoside monophosphate metabolic process	3/178	48/11686	0.0364491	0.90733
C-G-AG	3	GO:0009144	BP	purine nucleoside triphosphate metabolic process	3/178	48/11686	0.0364491	0.90733
C-G-AG	3	GO:0009205	BP	purine ribonucleoside triphosphate metabolic process	3/178	48/11686	0.0364491	0.90733
C-G-AG	3	GO:0009126	BP	purine nucleoside monophosphate metabolic process	3/178	48/11686	0.0364491	0.90733
C-G-AG	3	GO:0032989	BP	cellular component morphogenesis	3/178	49/11686	0.0384045	0.942772
C-G-AG	3	GO:0044437	CC	vacuolar part	3/178	49/11686	0.0384045	0.942772
C-G-AG	3	GO:0009199	BP	ribonucleoside triphosphate metabolic process	3/178	51/11686	0.0424726	0.947017
C-G-AG	3	GO:0003712	MF	transcription cofactor activity	3/178	51/11686	0.0424726	0.947017
C-G-AG	3	GO:0000989	MF	transcription factor activity, transcription factor binding	3/178	52/11686	0.0445846	0.947017
C-G-AG	3	GO:0000988	MF	transcription factor activity, protein binding	3/178	52/11686	0.0445846	0.947017
C-G-AG	3	GO:0009161	BP	ribonucleoside monophosphate metabolic process	3/178	53/11686	0.046748	0.978567
C-G-AG	3	GO:0060589	MF	nucleoside-triphosphatase regulator activity	3/178	53/11686	0.046748	0.978567
C-G-AG	3	GO:0009123	BP	nucleoside monophosphate metabolic process	3/178	54/11686	0.0489624	1
C-G-AG	3	GO:0016614	MF	oxidoreductase activity, acting on CH-OH group of donors	3/178	54/11686	0.0489624	1
C-G-AG	2	GO:0035329	BP	hippo signaling	2/178	2/11686	0.000230727	0.0890057
C-G-AG	2	GO:0043024	MF	ribosomal small subunit binding	2/178	3/11686	0.00068523	0.185035
C-G-AG	2	GO:0070932	BP	histone H3 deacetylation	2/178	4/11686	0.00135672	0.296323
C-G-AG	2	GO:0000381	BP	regulation of alternative mRNA splicing, via spliceosome	2/178	5/11686	0.00223854	0.402987
C-G-AG	2	GO:0005663	CC	DNA replication factor C complex	2/178	5/11686	0.00223854	0.402987
C-G-AG	2	GO:0048024	BP	regulation of mRNA splicing, via spliceosome	2/178	6/11686	0.00332421	0.482759
C-G-AG	2	GO:0017136	MF	NAD-dependent histone deacetylase activity	2/178	6/11686	0.00332421	0.482759
C-G-AG	2	GO:0016575	BP	histone deacetylation	2/178	7/11686	0.00460739	0.504384
C-G-AG	2	GO:0006112	BP	energy reserve metabolic process	2/178	7/11686	0.00460739	0.504384
C-G-AG	2	GO:0005977	BP	glycogen metabolic process	2/178	7/11686	0.00460739	0.504384
C-G-AG	2	GO:0006476	BP	protein deacetylation	2/178	7/11686	0.00460739	0.504384
C-G-AG	2	GO:0017119	CC	Golgi transport complex	2/178	7/11686	0.00460739	0.504384
C-G-AG	2	GO:0004407	MF	histone deacetylase activity	2/178	7/11686	0.00460739	0.504384
C-G-AG	2	GO:0034979	MF	NAD-dependent protein deacetylase activity	2/178	7/11686	0.00460739	0.504384
C-G-AG	2	GO:0008083	MF	growth factor activity	2/178	7/11686	0.00460739	0.504384
C-G-AG	2	GO:0006368	BP	transcription elongation from RNA polymerase II promoter	2/178	8/11686	0.00608186	0.553586
C-G-AG	2	GO:0050684	BP	regulation of mRNA processing	2/178	8/11686	0.00608186	0.553586
C-G-AG	2	GO:0043484	BP	regulation of RNA splicing	2/178	8/11686	0.00608186	0.553586
C-G-AG	2	GO:1903311	BP	regulation of mRNA metabolic process	2/178	8/11686	0.00608186	0.553586
C-G-AG	2	GO:0006354	BP	DNA-templated transcription, elongation	2/178	8/11686	0.00608186	0.553586
C-G-AG	2	GO:0033558	MF	protein deacetylase activity	2/178	8/11686	0.00608186	0.553586
C-G-AG	2	GO:0007179	BP	transforming growth factor beta receptor signaling pathway	2/178	9/11686	0.00774158	0.603524
C-G-AG	2	GO:0098732	BP	macromolecule deacylation	2/178	9/11686	0.00774158	0.603524
C-G-AG	2	GO:0035601	BP	protein deacylation	2/178	9/11686	0.00774158	0.603524
C-G-AG	2	GO:0006890	BP	retrograde vesicle-mediated transport, Golgi to ER	2/178	10/11686	0.00958062	0.604871
C-G-AG	2	GO:0043241	BP	protein complex disassembly	2/178	11/11686	0.0115932	0.604871
C-G-AG	2	GO:0007178	BP	transmembrane receptor protein serine/threonine kinase signaling pathway	2/178	11/11686	0.0115932	0.604871
C-G-AG	2	GO:0008202	BP	steroid metabolic process	2/178	11/11686	0.0115932	0.604871
C-G-AG	2	GO:0043624	BP	cellular protein complex disassembly	2/178	11/11686	0.0115932	0.604871
C-G-AG	2	GO:0007030	BP	Golgi organization	2/178	12/11686	0.0137737	0.604871
C-G-AG	2	GO:0004879	MF	RNA polymerase II transcription factor activity, ligand-activated sequence-specific DNA binding	2/178	10/11686	0.00958062	0.604871
C-G-AG	2	GO:0098531	MF	transcription factor activity, direct ligand regulated sequence-specific DNA binding	2/178	10/11686	0.00958062	0.604871
C-G-AG	2	GO:0019213	MF	deacetylase activity	2/178	10/11686	0.00958062	0.604871
C-G-AG	2	GO:0032984	BP	macromolecular complex disassembly	2/178	13/11686	0.0161165	0.628562
C-G-AG	2	GO:0043401	BP	steroid hormone mediated signaling pathway	2/178	14/11686	0.0186163	0.698197
C-G-AG	2	GO:0009755	BP	hormone-mediated signaling pathway	2/178	14/11686	0.0186163	0.698197
C-G-AG	2	GO:0005548	MF	phospholipid transporter activity	2/178	14/11686	0.0186163	0.698197
C-G-AG	2	GO:0022604	BP	regulation of cell morphogenesis	2/178	15/11686	0.0212678	0.755659
C-G-AG	2	GO:0006073	BP	cellular glucan metabolic process	2/178	15/11686	0.0212678	0.755659
C-G-AG	2	GO:0044042	BP	glucan metabolic process	2/178	15/11686	0.0212678	0.755659
C-G-AG	2	GO:0042393	MF	histone binding	2/178	15/11686	0.0212678	0.755659
C-G-AG	2	GO:0019208	MF	phosphatase regulator activity	2/178	15/11686	0.0212678	0.755659
C-G-AG	2	GO:0022411	BP	cellular component disassembly	2/178	16/11686	0.0240658	0.813682
C-G-AG	2	GO:0044264	BP	cellular polysaccharide metabolic process	2/178	18/11686	0.0300816	0.813682
C-G-AG	2	GO:0008023	CC	transcription elongation factor complex	2/178	16/11686	0.0240658	0.813682
C-G-AG	2	GO:0004402	MF	histone acetyltransferase activity	2/178	16/11686	0.0240658	0.813682
C-G-AG	2	GO:0003707	MF	steroid hormone receptor activity	2/178	16/11686	0.0240658	0.813682
C-G-AG	2	GO:0019843	MF	rRNA binding	2/178	17/11686	0.0270054	0.813682
C-G-AG	2	GO:0061733	MF	peptide-lysine-N-acetyltransferase activity	2/178	18/11686	0.0300816	0.813682
C-G-AG	2	GO:0009185	BP	ribonucleoside diphosphate metabolic process	2/178	19/11686	0.0332896	0.861594
C-G-AG	2	GO:0009135	BP	purine nucleoside diphosphate metabolic process	2/178	19/11686	0.0332896	0.861594
C-G-AG	2	GO:0009179	BP	purine ribonucleoside diphosphate metabolic process	2/178	19/11686	0.0332896	0.861594
C-G-AG	2	GO:0005976	BP	polysaccharide metabolic process	2/178	19/11686	0.0332896	0.861594
C-G-AG	2	GO:0046031	BP	ADP metabolic process	2/178	19/11686	0.0332896	0.861594
C-G-AG	2	GO:0010970	BP	establishment of localization by movement along microtubule	2/178	19/11686	0.0332896	0.861594
C-G-AG	2	GO:0046467	BP	membrane lipid biosynthetic process	2/178	20/11686	0.0366247	0.90733
C-G-AG	2	GO:0015980	BP	energy derivation by oxidation of organic compounds	2/178	20/11686	0.0366247	0.90733
C-G-AG	2	GO:0000902	BP	cell morphogenesis	2/178	20/11686	0.0366247	0.90733
C-G-AG	2	GO:0003713	MF	transcription coactivator activity	2/178	20/11686	0.0366247	0.90733
C-G-AG	2	GO:0034212	MF	peptide N-acetyltransferase activity	2/178	20/11686	0.0366247	0.90733
C-G-AG	2	GO:0030705	BP	cytoskeleton-dependent intracellular transport	2/178	21/11686	0.0400824	0.947017
C-G-AG	2	GO:0046165	BP	alcohol biosynthetic process	2/178	21/11686	0.0400824	0.947017
C-G-AG	2	GO:0000785	CC	chromatin	2/178	21/11686	0.0400824	0.947017
C-G-AG	2	GO:0006090	BP	pyruvate metabolic process	2/178	23/11686	0.0473478	0.988569
C-G-AG	1	GO:0031952	BP	regulation of protein autophosphorylation	1/178	1/11686	0.0152319	0.604871
C-G-AG	1	GO:0005980	BP	glycogen catabolic process	1/178	1/11686	0.0152319	0.604871
C-G-AG	1	GO:0060049	BP	regulation of protein glycosylation	1/178	1/11686	0.0152319	0.604871
C-G-AG	1	GO:0006015	BP	5-phosphoribose 1-diphosphate biosynthetic process	1/178	1/11686	0.0152319	0.604871
C-G-AG	1	GO:0046103	BP	inosine biosynthetic process	1/178	1/11686	0.0152319	0.604871
C-G-AG	1	GO:0046102	BP	inosine metabolic process	1/178	1/11686	0.0152319	0.604871
C-G-AG	1	GO:0034063	BP	stress granule assembly	1/178	1/11686	0.0152319	0.604871
C-G-AG	1	GO:0050772	BP	positive regulation of axonogenesis	1/178	1/11686	0.0152319	0.604871
C-G-AG	1	GO:0048687	BP	positive regulation of sprouting of injured axon	1/178	1/11686	0.0152319	0.604871
C-G-AG	1	GO:0048680	BP	positive regulation of axon regeneration	1/178	1/11686	0.0152319	0.604871
C-G-AG	1	GO:0007584	BP	response to nutrient	1/178	1/11686	0.0152319	0.604871
C-G-AG	1	GO:0034086	BP	maintenance of sister chromatid cohesion	1/178	1/11686	0.0152319	0.604871
C-G-AG	1	GO:0034088	BP	maintenance of mitotic sister chromatid cohesion	1/178	1/11686	0.0152319	0.604871
C-G-AG	1	GO:0048686	BP	regulation of sprouting of injured axon	1/178	1/11686	0.0152319	0.604871
C-G-AG	1	GO:0046085	BP	adenosine metabolic process	1/178	1/11686	0.0152319	0.604871
C-G-AG	1	GO:0035621	BP	ER to Golgi ceramide transport	1/178	1/11686	0.0152319	0.604871
C-G-AG	1	GO:0070570	BP	regulation of neuron projection regeneration	1/178	1/11686	0.0152319	0.604871
C-G-AG	1	GO:0070572	BP	positive regulation of neuron projection regeneration	1/178	1/11686	0.0152319	0.604871
C-G-AG	1	GO:1903018	BP	regulation of glycoprotein metabolic process	1/178	1/11686	0.0152319	0.604871
C-G-AG	1	GO:0006154	BP	adenosine catabolic process	1/178	1/11686	0.0152319	0.604871
C-G-AG	1	GO:0048312	BP	intracellular distribution of mitochondria	1/178	1/11686	0.0152319	0.604871
C-G-AG	1	GO:0048311	BP	mitochondrion distribution	1/178	1/11686	0.0152319	0.604871
C-G-AG	1	GO:0010835	BP	regulation of protein ADP-ribosylation	1/178	1/11686	0.0152319	0.604871
C-G-AG	1	GO:0010559	BP	regulation of glycoprotein biosynthetic process	1/178	1/11686	0.0152319	0.604871
C-G-AG	1	GO:0046686	BP	response to cadmium ion	1/178	1/11686	0.0152319	0.604871
C-G-AG	1	GO:1901006	BP	ubiquinone-6 biosynthetic process	1/178	1/11686	0.0152319	0.604871
C-G-AG	1	GO:1901004	BP	ubiquinone-6 metabolic process	1/178	1/11686	0.0152319	0.604871
C-G-AG	1	GO:0046391	BP	5-phosphoribose 1-diphosphate metabolic process	1/178	1/11686	0.0152319	0.604871
C-G-AG	1	GO:0048679	BP	regulation of axon regeneration	1/178	1/11686	0.0152319	0.604871
C-G-AG	1	GO:0045773	BP	positive regulation of axon extension	1/178	1/11686	0.0152319	0.604871
C-G-AG	1	GO:0090527	BP	actin filament reorganization	1/178	1/11686	0.0152319	0.604871
C-G-AG	1	GO:0048691	BP	positive regulation of axon extension involved in regeneration	1/178	1/11686	0.0152319	0.604871
C-G-AG	1	GO:0048690	BP	regulation of axon extension involved in regeneration	1/178	1/11686	0.0152319	0.604871
C-G-AG	1	GO:0016320	BP	endoplasmic reticulum membrane fusion	1/178	1/11686	0.0152319	0.604871
C-G-AG	1	GO:0051646	BP	mitochondrion localization	1/178	1/11686	0.0152319	0.604871
C-G-AG	1	GO:0018312	BP	peptidyl-serine ADP-ribosylation	1/178	1/11686	0.0152319	0.604871
C-G-AG	1	GO:0000015	CC	phosphopyruvate hydratase complex	1/178	1/11686	0.0152319	0.604871
C-G-AG	1	GO:1990070	CC	TRAPPI protein complex	1/178	1/11686	0.0152319	0.604871
C-G-AG	1	GO:1990071	CC	TRAPPII protein complex	1/178	1/11686	0.0152319	0.604871
C-G-AG	1	GO:1990072	CC	TRAPPIII protein complex	1/178	1/11686	0.0152319	0.604871
C-G-AG	1	GO:0000506	CC	glycosylphosphatidylinositol-N-acetylglucosaminyltransferase (GPI-GnT) complex	1/178	1/11686	0.0152319	0.604871
C-G-AG	1	GO:0032116	CC	SMC loading complex	1/178	1/11686	0.0152319	0.604871
C-G-AG	1	GO:0002189	CC	ribose phosphate diphosphokinase complex	1/178	1/11686	0.0152319	0.604871
C-G-AG	1	GO:0050277	MF	sedoheptulokinase activity	1/178	1/11686	0.0152319	0.604871
C-G-AG	1	GO:0008240	MF	tripeptidyl-peptidase activity	1/178	1/11686	0.0152319	0.604871
C-G-AG	1	GO:0000246	MF	delta24(24-1) sterol reductase activity	1/178	1/11686	0.0152319	0.604871
C-G-AG	1	GO:0045127	MF	N-acetylglucosamine kinase activity	1/178	1/11686	0.0152319	0.604871
C-G-AG	1	GO:0008419	MF	RNA lariat debranching enzyme activity	1/178	1/11686	0.0152319	0.604871
C-G-AG	1	GO:0042284	MF	sphingolipid delta-4 desaturase activity	1/178	1/11686	0.0152319	0.604871
C-G-AG	1	GO:0004109	MF	coproporphyrinogen oxidase activity	1/178	1/11686	0.0152319	0.604871
C-G-AG	1	GO:0072572	MF	poly-ADP-D-ribose binding	1/178	1/11686	0.0152319	0.604871
C-G-AG	1	GO:0046969	MF	NAD-dependent histone deacetylase activity (H3-K9 specific)	1/178	1/11686	0.0152319	0.604871
C-G-AG	1	GO:0004634	MF	phosphopyruvate hydratase activity	1/178	1/11686	0.0152319	0.604871
C-G-AG	1	GO:0004473	MF	malate dehydrogenase (decarboxylating) (NADP+) activity	1/178	1/11686	0.0152319	0.604871
C-G-AG	1	GO:0004471	MF	malate dehydrogenase (decarboxylating) (NAD+) activity	1/178	1/11686	0.0152319	0.604871
C-G-AG	1	GO:0004470	MF	malic enzyme activity	1/178	1/11686	0.0152319	0.604871
C-G-AG	1	GO:0004691	MF	cAMP-dependent protein kinase activity	1/178	1/11686	0.0152319	0.604871
C-G-AG	1	GO:0032129	MF	histone deacetylase activity (H3-K9 specific)	1/178	1/11686	0.0152319	0.604871
C-G-AG	1	GO:0046899	MF	nucleoside triphosphate adenylate kinase activity	1/178	1/11686	0.0152319	0.604871
C-G-AG	1	GO:0004133	MF	glycogen debranching enzyme activity	1/178	1/11686	0.0152319	0.604871
C-G-AG	1	GO:0004134	MF	4-alpha-glucanotransferase activity	1/178	1/11686	0.0152319	0.604871
C-G-AG	1	GO:0004135	MF	amylo-alpha-1,6-glucosidase activity	1/178	1/11686	0.0152319	0.604871
C-G-AG	1	GO:0072542	MF	protein phosphatase activator activity	1/178	1/11686	0.0152319	0.604871
C-G-AG	1	GO:0008817	MF	cob(I)yrinic acid a,c-diamide adenosyltransferase activity	1/178	1/11686	0.0152319	0.604871
C-G-AG	1	GO:0008525	MF	phosphatidylcholine transporter activity	1/178	1/11686	0.0152319	0.604871
C-G-AG	1	GO:1904396	BP	regulation of neuromuscular junction development	1/178	2/11686	0.0302331	0.813682
C-G-AG	1	GO:0009180	BP	purine ribonucleoside diphosphate biosynthetic process	1/178	2/11686	0.0302331	0.813682
C-G-AG	1	GO:0009188	BP	ribonucleoside diphosphate biosynthetic process	1/178	2/11686	0.0302331	0.813682
C-G-AG	1	GO:0008582	BP	regulation of synaptic growth at neuromuscular junction	1/178	2/11686	0.0302331	0.813682
C-G-AG	1	GO:0042178	BP	xenobiotic catabolic process	1/178	2/11686	0.0302331	0.813682
C-G-AG	1	GO:0007035	BP	vacuolar acidification	1/178	2/11686	0.0302331	0.813682
C-G-AG	1	GO:0070933	BP	histone H4 deacetylation	1/178	2/11686	0.0302331	0.813682
C-G-AG	1	GO:0006172	BP	ADP biosynthetic process	1/178	2/11686	0.0302331	0.813682
C-G-AG	1	GO:0048701	BP	embryonic cranial skeleton morphogenesis	1/178	2/11686	0.0302331	0.813682
C-G-AG	1	GO:0009136	BP	purine nucleoside diphosphate biosynthetic process	1/178	2/11686	0.0302331	0.813682
C-G-AG	1	GO:0070536	BP	protein K63-linked deubiquitination	1/178	2/11686	0.0302331	0.813682
C-G-AG	1	GO:0035627	BP	ceramide transport	1/178	2/11686	0.0302331	0.813682
C-G-AG	1	GO:0046041	BP	ITP metabolic process	1/178	2/11686	0.0302331	0.813682
C-G-AG	1	GO:0006152	BP	purine nucleoside catabolic process	1/178	2/11686	0.0302331	0.813682
C-G-AG	1	GO:0072383	BP	plus-end-directed vesicle transport along microtubule	1/178	2/11686	0.0302331	0.813682
C-G-AG	1	GO:0072386	BP	plus-end-directed organelle transport along microtubule	1/178	2/11686	0.0302331	0.813682
C-G-AG	1	GO:1903036	BP	positive regulation of response to wounding	1/178	2/11686	0.0302331	0.813682
C-G-AG	1	GO:0007517	BP	muscle organ development	1/178	2/11686	0.0302331	0.813682
C-G-AG	1	GO:0046130	BP	purine ribonucleoside catabolic process	1/178	2/11686	0.0302331	0.813682
C-G-AG	1	GO:0006269	BP	DNA replication, synthesis of RNA primer	1/178	2/11686	0.0302331	0.813682
C-G-AG	1	GO:0031933	CC	telomeric heterochromatin	1/178	2/11686	0.0302331	0.813682
C-G-AG	1	GO:0005947	CC	mitochondrial alpha-ketoglutarate dehydrogenase complex	1/178	2/11686	0.0302331	0.813682
C-G-AG	1	GO:0030062	CC	mitochondrial tricarboxylic acid cycle enzyme complex	1/178	2/11686	0.0302331	0.813682
C-G-AG	1	GO:0005903	CC	brush border	1/178	2/11686	0.0302331	0.813682
C-G-AG	1	GO:0098862	CC	cluster of actin-based cell projections	1/178	2/11686	0.0302331	0.813682
C-G-AG	1	GO:0005724	CC	nuclear telomeric heterochromatin	1/178	2/11686	0.0302331	0.813682
C-G-AG	1	GO:0004749	MF	ribose phosphate diphosphokinase activity	1/178	2/11686	0.0302331	0.813682
C-G-AG	1	GO:0031210	MF	phosphatidylcholine binding	1/178	2/11686	0.0302331	0.813682
C-G-AG	1	GO:0097001	MF	ceramide binding	1/178	2/11686	0.0302331	0.813682
C-G-AG	1	GO:0016778	MF	diphosphotransferase activity	1/178	2/11686	0.0302331	0.813682
C-G-AG	1	GO:0070628	MF	proteasome binding	1/178	2/11686	0.0302331	0.813682
C-G-AG	1	GO:0004616	MF	phosphogluconate dehydrogenase (decarboxylating) activity	1/178	2/11686	0.0302331	0.813682
C-G-AG	1	GO:0070577	MF	lysine-acetylated histone binding	1/178	2/11686	0.0302331	0.813682
C-G-AG	1	GO:0035620	MF	ceramide transporter activity	1/178	2/11686	0.0302331	0.813682
C-G-AG	1	GO:0046625	MF	sphingolipid binding	1/178	2/11686	0.0302331	0.813682
C-G-AG	1	GO:0046624	MF	sphingolipid transporter activity	1/178	2/11686	0.0302331	0.813682
C-G-AG	1	GO:0004594	MF	pantothenate kinase activity	1/178	2/11686	0.0302331	0.813682
C-G-AG	1	GO:0050997	MF	quaternary ammonium group binding	1/178	2/11686	0.0302331	0.813682
C-G-AG	1	GO:0016504	MF	peptidase activator activity	1/178	2/11686	0.0302331	0.813682
C-G-AG	1	GO:0000254	MF	C-4 methylsterol oxidase activity	1/178	2/11686	0.0302331	0.813682
C-G-AG	1	GO:0005483	MF	soluble NSF attachment protein activity	1/178	2/11686	0.0302331	0.813682
C-G-AG	1	GO:0034237	MF	protein kinase A regulatory subunit binding	1/178	2/11686	0.0302331	0.813682
C-G-AG	1	GO:0003826	MF	alpha-ketoacid dehydrogenase activity	1/178	2/11686	0.0302331	0.813682
C-G-AG	1	GO:1902388	MF	ceramide 1-phosphate transporter activity	1/178	2/11686	0.0302331	0.813682
C-G-AG	1	GO:1902387	MF	ceramide 1-phosphate binding	1/178	2/11686	0.0302331	0.813682
C-G-AG	1	GO:0008449	MF	N-acetylglucosamine-6-sulfatase activity	1/178	2/11686	0.0302331	0.813682
C-G-AG	1	GO:0061578	MF	Lys63-specific deubiquitinase activity	1/178	2/11686	0.0302331	0.813682
C-G-AG	1	GO:0070273	MF	phosphatidylinositol-4-phosphate binding	1/178	2/11686	0.0302331	0.813682
C-G-AG	1	GO:0008526	MF	phosphatidylinositol transporter activity	1/178	2/11686	0.0302331	0.813682
C-G-AG	1	GO:0009164	BP	nucleoside catabolic process	1/178	3/11686	0.045007	0.947017
C-G-AG	1	GO:0030041	BP	actin filament polymerization	1/178	3/11686	0.045007	0.947017
C-G-AG	1	GO:0047496	BP	vesicle transport along microtubule	1/178	3/11686	0.045007	0.947017
C-G-AG	1	GO:0030516	BP	regulation of axon extension	1/178	3/11686	0.045007	0.947017
C-G-AG	1	GO:0045851	BP	pH reduction	1/178	3/11686	0.045007	0.947017
C-G-AG	1	GO:0051124	BP	synaptic growth at neuromuscular junction	1/178	3/11686	0.045007	0.947017
C-G-AG	1	GO:0006805	BP	xenobiotic metabolic process	1/178	3/11686	0.045007	0.947017
C-G-AG	1	GO:0007019	BP	microtubule depolymerization	1/178	3/11686	0.045007	0.947017
C-G-AG	1	GO:0050770	BP	regulation of axonogenesis	1/178	3/11686	0.045007	0.947017
C-G-AG	1	GO:0009133	BP	nucleoside diphosphate biosynthetic process	1/178	3/11686	0.045007	0.947017
C-G-AG	1	GO:0051963	BP	regulation of synapse assembly	1/178	3/11686	0.045007	0.947017
C-G-AG	1	GO:0099518	BP	vesicle cytoskeletal trafficking	1/178	3/11686	0.045007	0.947017
C-G-AG	1	GO:0048639	BP	positive regulation of developmental growth	1/178	3/11686	0.045007	0.947017
C-G-AG	1	GO:0035494	BP	SNARE complex disassembly	1/178	3/11686	0.045007	0.947017
C-G-AG	1	GO:0051452	BP	intracellular pH reduction	1/178	3/11686	0.045007	0.947017
C-G-AG	1	GO:0042454	BP	ribonucleoside catabolic process	1/178	3/11686	0.045007	0.947017
C-G-AG	1	GO:0061387	BP	regulation of extent of cell growth	1/178	3/11686	0.045007	0.947017
C-G-AG	1	GO:0007416	BP	synapse assembly	1/178	3/11686	0.045007	0.947017
C-G-AG	1	GO:0005658	CC	alpha DNA polymerase:primase complex	1/178	3/11686	0.045007	0.947017
C-G-AG	1	GO:0005720	CC	nuclear heterochromatin	1/178	3/11686	0.045007	0.947017
C-G-AG	1	GO:0046695	CC	SLIK (SAGA-like) complex	1/178	3/11686	0.045007	0.947017
C-G-AG	1	GO:0033181	CC	plasma membrane proton-transporting V-type ATPase complex	1/178	3/11686	0.045007	0.947017
C-G-AG	1	GO:0030008	CC	TRAPP complex	1/178	3/11686	0.045007	0.947017
C-G-AG	1	GO:0045240	CC	dihydrolipoyl dehydrogenase complex	1/178	3/11686	0.045007	0.947017
C-G-AG	1	GO:0016593	CC	Cdc73/Paf1 complex	1/178	3/11686	0.045007	0.947017
C-G-AG	1	GO:0005801	CC	cis-Golgi network	1/178	3/11686	0.045007	0.947017
C-G-AG	1	GO:0030992	CC	intraciliary transport particle B	1/178	3/11686	0.045007	0.947017
C-G-AG	1	GO:0030015	CC	CCR4-NOT core complex	1/178	3/11686	0.045007	0.947017
C-G-AG	1	GO:0048476	CC	Holliday junction resolvase complex	1/178	3/11686	0.045007	0.947017
C-G-AG	1	GO:0030914	CC	STAGA complex	1/178	3/11686	0.045007	0.947017
C-G-AG	1	GO:0016263	MF	glycoprotein-N-acetylgalactosamine 3-beta-galactosyltransferase activity	1/178	3/11686	0.045007	0.947017
C-G-AG	1	GO:0031078	MF	histone deacetylase activity (H3-K14 specific)	1/178	3/11686	0.045007	0.947017
C-G-AG	1	GO:0070405	MF	ammonium ion binding	1/178	3/11686	0.045007	0.947017
C-G-AG	1	GO:0004887	MF	thyroid hormone receptor activity	1/178	3/11686	0.045007	0.947017
C-G-AG	1	GO:0051018	MF	protein kinase A binding	1/178	3/11686	0.045007	0.947017
C-G-AG	1	GO:0003896	MF	DNA primase activity	1/178	3/11686	0.045007	0.947017
C-G-AG	1	GO:0034450	MF	ubiquitin-ubiquitin ligase activity	1/178	3/11686	0.045007	0.947017
C-G-AG	1	GO:0004690	MF	cyclic nucleotide-dependent protein kinase activity	1/178	3/11686	0.045007	0.947017
C-G-AG	1	GO:0008601	MF	protein phosphatase type 2A regulator activity	1/178	3/11686	0.045007	0.947017
C-G-AG	1	GO:0004017	MF	adenylate kinase activity	1/178	3/11686	0.045007	0.947017
C-G-AG	1	GO:0004738	MF	pyruvate dehydrogenase activity	1/178	3/11686	0.045007	0.947017
C-G-AG	1	GO:0004739	MF	pyruvate dehydrogenase (acetyl-transferring) activity	1/178	3/11686	0.045007	0.947017
C-G-AG	1	GO:0019211	MF	phosphatase activator activity	1/178	3/11686	0.045007	0.947017
C-G-AG	1	GO:0032041	MF	NAD-dependent histone deacetylase activity (H3-K14 specific)	1/178	3/11686	0.045007	0.947017
C-G-Te	78	GO:0008150	BP	biological_process	78/108	5880/11686	6.42e-06	0.00743216
C-G-Te	67	GO:0005575	CC	cellular_component	67/108	5849/11686	0.0152787	0.677502
C-G-Te	54	GO:0009987	BP	cellular process	54/108	3695/11686	6.71e-05	0.0319544
C-G-Te	49	GO:0008152	BP	metabolic process	49/108	3247/11686	8.76e-05	0.0373579
C-G-Te	48	GO:0071704	BP	organic substance metabolic process	48/108	2889/11686	8.33e-06	0.00843488
C-G-Te	46	GO:0044238	BP	primary metabolic process	46/108	2743/11686	1.03e-05	0.00884765
C-G-Te	45	GO:0044464	CC	cell part	45/108	3467/11686	0.00792084	0.542522
C-G-Te	43	GO:0044237	BP	cellular metabolic process	43/108	2618/11686	6.07e-05	0.0307434
C-G-Te	42	GO:0044699	BP	single-organism process	42/108	2540/11686	5.11e-05	0.0279502
C-G-Te	41	GO:0044424	CC	intracellular part	41/108	3115/11686	0.0114304	0.647534
C-G-Te	33	GO:0043170	BP	macromolecule metabolic process	33/108	2255/11686	0.00458835	0.470509
C-G-Te	31	GO:0044763	BP	single-organism cellular process	31/108	1925/11686	0.00151217	0.218752
C-G-Te	29	GO:0044260	BP	cellular macromolecule metabolic process	29/108	2020/11686	0.0142851	0.677502
C-G-Te	27	GO:0043168	MF	anion binding	27/108	1419/11686	0.000269705	0.0572926
C-G-Te	26	GO:0043229	CC	intracellular organelle	26/108	1826/11686	0.0225261	0.790189
C-G-Te	26	GO:0043226	CC	organelle	26/108	1849/11686	0.0237131	0.81224
C-G-Te	25	GO:1901265	MF	nucleoside phosphate binding	25/108	1450/11686	0.00176261	0.230306
C-G-Te	25	GO:0000166	MF	nucleotide binding	25/108	1450/11686	0.00176261	0.230306
C-G-Te	25	GO:0036094	MF	small molecule binding	25/108	1511/11686	0.00344919	0.388081
C-G-Te	24	GO:0019538	BP	protein metabolic process	24/108	1008/11686	1.23e-05	0.00884765
C-G-Te	24	GO:0035639	MF	purine ribonucleoside triphosphate binding	24/108	1197/11686	0.000301896	0.0572926
C-G-Te	24	GO:0001883	MF	purine nucleoside binding	24/108	1198/11686	0.000303348	0.0572926
C-G-Te	24	GO:0032550	MF	purine ribonucleoside binding	24/108	1198/11686	0.000303348	0.0572926
C-G-Te	24	GO:0032555	MF	purine ribonucleotide binding	24/108	1201/11686	0.000307933	0.0572926
C-G-Te	24	GO:0032549	MF	ribonucleoside binding	24/108	1202/11686	0.000309538	0.0572926
C-G-Te	24	GO:0017076	MF	purine nucleotide binding	24/108	1203/11686	0.000311181	0.0572926
C-G-Te	24	GO:0001882	MF	nucleoside binding	24/108	1203/11686	0.000311181	0.0572926
C-G-Te	24	GO:0032553	MF	ribonucleotide binding	24/108	1215/11686	0.000333984	0.0588175
C-G-Te	24	GO:0044710	BP	single-organism metabolic process	24/108	1277/11686	0.00055825	0.0886742
C-G-Te	24	GO:0097367	MF	carbohydrate derivative binding	24/108	1280/11686	0.000878127	0.12934
C-G-Te	24	GO:0043231	CC	intracellular membrane-bounded organelle	24/108	1480/11686	0.00521176	0.52124
C-G-Te	24	GO:0043227	CC	membrane-bounded organelle	24/108	1487/11686	0.00538299	0.525393
C-G-Te	21	GO:0005524	MF	ATP binding	21/108	981/11686	0.000290625	0.0572926
C-G-Te	21	GO:0032559	MF	adenyl ribonucleotide binding	21/108	985/11686	0.000300192	0.0572926
C-G-Te	21	GO:0030554	MF	adenyl nucleotide binding	21/108	986/11686	0.0003027	0.0572926
C-G-Te	20	GO:0006796	BP	phosphate-containing compound metabolic process	20/108	474/11686	3.03e-07	0.00238864
C-G-Te	20	GO:0006793	BP	phosphorus metabolic process	20/108	496/11686	5.9e-07	0.00238864
C-G-Te	19	GO:0006464	BP	cellular protein modification process	19/108	615/11686	3.09e-06	0.00449414
C-G-Te	19	GO:0036211	BP	protein modification process	19/108	615/11686	3.09e-06	0.00449414
C-G-Te	19	GO:0043412	BP	macromolecule modification	19/108	672/11686	1.11e-05	0.00884765
C-G-Te	19	GO:0044267	BP	cellular protein metabolic process	19/108	751/11686	5.18e-05	0.0279502
C-G-Te	19	GO:0032991	CC	macromolecular complex	19/108	1262/11686	0.0285576	0.841256
C-G-Te	18	GO:0043234	CC	protein complex	18/108	1025/11686	0.00890729	0.542522
C-G-Te	18	GO:0005634	CC	nucleus	18/108	1075/11686	0.0114147	0.647534
C-G-Te	15	GO:0016301	MF	kinase activity	15/108	636/11686	0.000725459	0.110886
C-G-Te	14	GO:0009058	BP	biosynthetic process	14/108	749/11686	0.00968786	0.564614
C-G-Te	14	GO:0051179	BP	localization	14/108	851/11686	0.0372285	0.967559
C-G-Te	13	GO:0016773	MF	phosphotransferase activity, alcohol group as acceptor	13/108	410/11686	0.000100638	0.0407635
C-G-Te	13	GO:0007165	BP	signal transduction	13/108	561/11686	0.0019571	0.251658
C-G-Te	13	GO:1901576	BP	organic substance biosynthetic process	13/108	694/11686	0.0127883	0.677502
C-G-Te	12	GO:0016310	BP	phosphorylation	12/108	251/11686	3.33e-06	0.00449414
C-G-Te	12	GO:0044249	BP	cellular biosynthetic process	12/108	677/11686	0.0340524	0.959038
C-G-Te	11	GO:0006468	BP	protein phosphorylation	11/108	208/11686	3.33e-06	0.00449414
C-G-Te	11	GO:0004672	MF	protein kinase activity	11/108	353/11686	0.000411069	0.0708526
C-G-Te	11	GO:0005737	CC	cytoplasm	11/108	575/11686	0.0212678	0.769152
C-G-Te	10	GO:1901575	BP	organic substance catabolic process	10/108	369/11686	0.00216299	0.269575
C-G-Te	10	GO:0009056	BP	catabolic process	10/108	379/11686	0.00262661	0.308379
C-G-Te	10	GO:1901564	BP	organonitrogen compound metabolic process	10/108	548/11686	0.0354887	0.959038
C-G-Te	9	GO:0006629	BP	lipid metabolic process	9/108	212/11686	0.000148662	0.0501797
C-G-Te	9	GO:0046907	BP	intracellular transport	9/108	311/11686	0.00232307	0.276752
C-G-Te	9	GO:0051649	BP	establishment of localization in cell	9/108	323/11686	0.00299414	0.341628
C-G-Te	9	GO:0071702	BP	organic substance transport	9/108	343/11686	0.0044453	0.464774
C-G-Te	8	GO:0044255	BP	cellular lipid metabolic process	8/108	164/11686	0.00013588	0.0501797
C-G-Te	7	GO:0004674	MF	protein serine/threonine kinase activity	7/108	149/11686	0.000452931	0.0764415
C-G-Te	7	GO:0019637	BP	organophosphate metabolic process	7/108	222/11686	0.00447505	0.464774
C-G-Te	7	GO:0019438	BP	aromatic compound biosynthetic process	7/108	283/11686	0.0158571	0.677502
C-G-Te	7	GO:0018130	BP	heterocycle biosynthetic process	7/108	294/11686	0.0191373	0.69834
C-G-Te	7	GO:1901362	BP	organic cyclic compound biosynthetic process	7/108	306/11686	0.023231	0.800827
C-G-Te	6	GO:0044712	BP	single-organism catabolic process	6/108	166/11686	0.00435855	0.464587
C-G-Te	6	GO:1902582	BP	single-organism intracellular transport	6/108	217/11686	0.0152703	0.677502
C-G-Te	6	GO:0005829	CC	cytosol	6/108	207/11686	0.0123397	0.677502
C-G-Te	6	GO:0098772	MF	molecular function regulator	6/108	210/11686	0.0131731	0.677502
C-G-Te	6	GO:0035556	BP	intracellular signal transduction	6/108	229/11686	0.0193877	0.704304
C-G-Te	6	GO:0015031	BP	protein transport	6/108	235/11686	0.0217069	0.781545
C-G-Te	6	GO:0045184	BP	establishment of protein localization	6/108	240/11686	0.023778	0.81224
C-G-Te	6	GO:0034654	BP	nucleobase-containing compound biosynthetic process	6/108	255/11686	0.0307779	0.893663
C-G-Te	6	GO:0008104	BP	protein localization	6/108	265/11686	0.036127	0.959038
C-G-Te	6	GO:0033036	BP	macromolecule localization	6/108	267/11686	0.0372643	0.967559
C-G-Te	6	GO:0044767	BP	single-organism developmental process	6/108	277/11686	0.0432956	1
C-G-Te	5	GO:0046486	BP	glycerolipid metabolic process	5/108	61/11686	0.000242205	0.0572926
C-G-Te	5	GO:0009653	BP	anatomical structure morphogenesis	5/108	92/11686	0.00159689	0.226955
C-G-Te	5	GO:0044427	CC	chromosomal part	5/108	132/11686	0.00751602	0.542522
C-G-Te	5	GO:0006886	BP	intracellular protein transport	5/108	191/11686	0.0319687	0.921631
C-G-Te	5	GO:0006281	BP	DNA repair	5/108	209/11686	0.0443241	1
C-G-Te	4	GO:0016042	BP	lipid catabolic process	4/108	56/11686	0.0017516	0.230306
C-G-Te	4	GO:0006644	BP	phospholipid metabolic process	4/108	76/11686	0.00531497	0.52508
C-G-Te	4	GO:1901565	BP	organonitrogen compound catabolic process	4/108	89/11686	0.00923416	0.542522
C-G-Te	4	GO:0090407	BP	organophosphate biosynthetic process	4/108	127/11686	0.0300064	0.874397
C-G-Te	3	GO:0051052	BP	regulation of DNA metabolic process	3/108	31/11686	0.00285857	0.330818
C-G-Te	3	GO:0006643	BP	membrane lipid metabolic process	3/108	37/11686	0.00474711	0.480705
C-G-Te	3	GO:0030030	BP	cell projection organization	3/108	45/11686	0.00821951	0.542522
C-G-Te	3	GO:0032989	BP	cellular component morphogenesis	3/108	49/11686	0.0103921	0.601333
C-G-Te	3	GO:0040011	BP	locomotion	3/108	54/11686	0.0135345	0.677502
C-G-Te	3	GO:0006650	BP	glycerophospholipid metabolic process	3/108	57/11686	0.0156519	0.677502
C-G-Te	3	GO:0045893	BP	positive regulation of transcription, DNA-templated	3/108	65/11686	0.0221631	0.787471
C-G-Te	3	GO:1902680	BP	positive regulation of RNA biosynthetic process	3/108	65/11686	0.0221631	0.787471
C-G-Te	3	GO:1903508	BP	positive regulation of nucleic acid-templated transcription	3/108	65/11686	0.0221631	0.787471
C-G-Te	3	GO:0070925	BP	organelle assembly	3/108	66/11686	0.023066	0.798535
C-G-Te	3	GO:0051254	BP	positive regulation of RNA metabolic process	3/108	66/11686	0.023066	0.798535
C-G-Te	3	GO:0045935	BP	positive regulation of nucleobase-containing compound metabolic process	3/108	77/11686	0.0343003	0.959038
C-G-Te	3	GO:0008610	BP	lipid biosynthetic process	3/108	77/11686	0.0343003	0.959038
C-G-Te	3	GO:0010557	BP	positive regulation of macromolecule biosynthetic process	3/108	79/11686	0.0365976	0.959472
C-G-Te	3	GO:0010628	BP	positive regulation of gene expression	3/108	83/11686	0.0414236	1
C-G-Te	3	GO:0009891	BP	positive regulation of biosynthetic process	3/108	83/11686	0.0414236	1
C-G-Te	3	GO:0031328	BP	positive regulation of cellular biosynthetic process	3/108	83/11686	0.0414236	1
C-G-Te	3	GO:0007186	BP	G-protein coupled receptor signaling pathway	3/108	88/11686	0.0478839	1
C-G-Te	3	GO:0051173	BP	positive regulation of nitrogen compound metabolic process	3/108	88/11686	0.0478839	1
C-G-Te	2	GO:0007476	BP	imaginal disc-derived wing morphogenesis	2/108	2/11686	8.46e-05	0.0373579
C-G-Te	2	GO:0006641	BP	triglyceride metabolic process	2/108	3/11686	0.000252348	0.0572926
C-G-Te	2	GO:0035114	BP	imaginal disc-derived appendage morphogenesis	2/108	3/11686	0.000252348	0.0572926
C-G-Te	2	GO:0035120	BP	post-embryonic appendage morphogenesis	2/108	3/11686	0.000252348	0.0572926
C-G-Te	2	GO:0006639	BP	acylglycerol metabolic process	2/108	4/11686	0.000501645	0.0812766
C-G-Te	2	GO:0006638	BP	neutral lipid metabolic process	2/108	4/11686	0.000501645	0.0812766
C-G-Te	2	GO:0005663	CC	DNA replication factor C complex	2/108	5/11686	0.000831026	0.124669
C-G-Te	2	GO:0009886	BP	post-embryonic morphogenesis	2/108	7/11686	0.00172416	0.230306
C-G-Te	2	GO:0034464	CC	BBSome	2/108	7/11686	0.00172416	0.230306
C-G-Te	2	GO:0001667	BP	ameboidal-type cell migration	2/108	8/11686	0.00228502	0.276283
C-G-Te	2	GO:0035107	BP	appendage morphogenesis	2/108	8/11686	0.00228502	0.276283
C-G-Te	2	GO:0046466	BP	membrane lipid catabolic process	2/108	10/11686	0.00362827	0.391902
C-G-Te	2	GO:0030149	BP	sphingolipid catabolic process	2/108	10/11686	0.00362827	0.391902
C-G-Te	2	GO:0007423	BP	sensory organ development	2/108	10/11686	0.00362827	0.391902
C-G-Te	2	GO:0016776	MF	phosphotransferase activity, phosphate group as acceptor	2/108	15/11686	0.00821478	0.542522
C-G-Te	2	GO:0006275	BP	regulation of DNA replication	2/108	17/11686	0.010513	0.604013
C-G-Te	2	GO:0033218	MF	amide binding	2/108	18/11686	0.0117563	0.656815
C-G-Te	2	GO:0008536	MF	Ran GTPase binding	2/108	18/11686	0.0117563	0.656815
C-G-Te	2	GO:0006664	BP	glycolipid metabolic process	2/108	22/11686	0.0173295	0.677502
C-G-Te	2	GO:0006665	BP	sphingolipid metabolic process	2/108	22/11686	0.0173295	0.677502
C-G-Te	2	GO:1903509	BP	liposaccharide metabolic process	2/108	22/11686	0.0173295	0.677502
C-G-Te	2	GO:0060271	BP	cilium morphogenesis	2/108	23/11686	0.0188667	0.69158
C-G-Te	2	GO:0045017	BP	glycerolipid biosynthetic process	2/108	27/11686	0.0255572	0.81224
C-G-Te	2	GO:0048858	BP	cell projection morphogenesis	2/108	28/11686	0.0273596	0.81224
C-G-Te	2	GO:0032990	BP	cell part morphogenesis	2/108	29/11686	0.0292118	0.854313
C-G-Te	2	GO:0005089	MF	Rho guanyl-nucleotide exchange factor activity	2/108	29/11686	0.0292118	0.854313
C-G-Te	2	GO:0035023	BP	regulation of Rho protein signal transduction	2/108	30/11686	0.0311127	0.900157
C-G-Te	2	GO:0005088	MF	Ras guanyl-nucleotide exchange factor activity	2/108	32/11686	0.0350564	0.959038
C-G-Te	2	GO:0044242	BP	cellular lipid catabolic process	2/108	33/11686	0.0370973	0.967559
C-G-Te	2	GO:0006470	BP	protein dephosphorylation	2/108	35/11686	0.0413118	1
C-G-Te	2	GO:0006066	BP	alcohol metabolic process	2/108	36/11686	0.0434836	1
C-G-Te	2	GO:0044262	BP	cellular carbohydrate metabolic process	2/108	36/11686	0.0434836	1
C-G-Te	2	GO:0008654	BP	phospholipid biosynthetic process	2/108	37/11686	0.0456971	1
C-G-Te	2	GO:0046578	BP	regulation of Ras protein signal transduction	2/108	38/11686	0.0479514	1
C-G-Te	2	GO:0008094	MF	DNA-dependent ATPase activity	2/108	36/11686	0.0434836	1
C-G-Te	2	GO:0030170	MF	pyridoxal phosphate binding	2/108	38/11686	0.0479514	1
C-G-Te	1	GO:0007348	BP	regulation of syncytial blastoderm mitotic cell cycle	1/108	1/11686	0.00924183	0.542522
C-G-Te	1	GO:0046463	BP	acylglycerol biosynthetic process	1/108	1/11686	0.00924183	0.542522
C-G-Te	1	GO:0046460	BP	neutral lipid biosynthetic process	1/108	1/11686	0.00924183	0.542522
C-G-Te	1	GO:0006680	BP	glucosylceramide catabolic process	1/108	1/11686	0.00924183	0.542522
C-G-Te	1	GO:0031952	BP	regulation of protein autophosphorylation	1/108	1/11686	0.00924183	0.542522
C-G-Te	1	GO:0048138	BP	germ-line cyst encapsulation	1/108	1/11686	0.00924183	0.542522
C-G-Te	1	GO:0045951	BP	positive regulation of mitotic recombination	1/108	1/11686	0.00924183	0.542522
C-G-Te	1	GO:0000019	BP	regulation of mitotic recombination	1/108	1/11686	0.00924183	0.542522
C-G-Te	1	GO:0009794	BP	regulation of mitotic cell cycle, embryonic	1/108	1/11686	0.00924183	0.542522
C-G-Te	1	GO:0035621	BP	ER to Golgi ceramide transport	1/108	1/11686	0.00924183	0.542522
C-G-Te	1	GO:0070328	BP	triglyceride homeostasis	1/108	1/11686	0.00924183	0.542522
C-G-Te	1	GO:0030708	BP	germarium-derived female germ-line cyst encapsulation	1/108	1/11686	0.00924183	0.542522
C-G-Te	1	GO:0055091	BP	phospholipid homeostasis	1/108	1/11686	0.00924183	0.542522
C-G-Te	1	GO:0097510	BP	base-excision repair, AP site formation via deaminated base removal	1/108	1/11686	0.00924183	0.542522
C-G-Te	1	GO:0007474	BP	imaginal disc-derived wing vein specification	1/108	1/11686	0.00924183	0.542522
C-G-Te	1	GO:0035058	BP	nonmotile primary cilium assembly	1/108	1/11686	0.00924183	0.542522
C-G-Te	1	GO:0031179	BP	peptide modification	1/108	1/11686	0.00924183	0.542522
C-G-Te	1	GO:0055090	BP	acylglycerol homeostasis	1/108	1/11686	0.00924183	0.542522
C-G-Te	1	GO:0034063	BP	stress granule assembly	1/108	1/11686	0.00924183	0.542522
C-G-Te	1	GO:0006843	BP	mitochondrial citrate transport	1/108	1/11686	0.00924183	0.542522
C-G-Te	1	GO:1904398	BP	positive regulation of neuromuscular junction development	1/108	1/11686	0.00924183	0.542522
C-G-Te	1	GO:0001519	BP	peptide amidation	1/108	1/11686	0.00924183	0.542522
C-G-Te	1	GO:0019432	BP	triglyceride biosynthetic process	1/108	1/11686	0.00924183	0.542522
C-G-Te	1	GO:0016318	BP	ommatidial rotation	1/108	1/11686	0.00924183	0.542522
C-G-Te	1	GO:0048312	BP	intracellular distribution of mitochondria	1/108	1/11686	0.00924183	0.542522
C-G-Te	1	GO:0048311	BP	mitochondrion distribution	1/108	1/11686	0.00924183	0.542522
C-G-Te	1	GO:0045887	BP	positive regulation of synaptic growth at neuromuscular junction	1/108	1/11686	0.00924183	0.542522
C-G-Te	1	GO:0030713	BP	ovarian follicle cell stalk formation	1/108	1/11686	0.00924183	0.542522
C-G-Te	1	GO:0048139	BP	female germ-line cyst encapsulation	1/108	1/11686	0.00924183	0.542522
C-G-Te	1	GO:0000717	BP	nucleotide-excision repair, DNA duplex unwinding	1/108	1/11686	0.00924183	0.542522
C-G-Te	1	GO:0051646	BP	mitochondrion localization	1/108	1/11686	0.00924183	0.542522
C-G-Te	1	GO:0005705	CC	polytene chromosome interband	1/108	1/11686	0.00924183	0.542522
C-G-Te	1	GO:0005703	CC	polytene chromosome puff	1/108	1/11686	0.00924183	0.542522
C-G-Te	1	GO:0043626	CC	PCNA complex	1/108	1/11686	0.00924183	0.542522
C-G-Te	1	GO:0044796	CC	DNA polymerase processivity factor complex	1/108	1/11686	0.00924183	0.542522
C-G-Te	1	GO:0008240	MF	tripeptidyl-peptidase activity	1/108	1/11686	0.00924183	0.542522
C-G-Te	1	GO:0047536	MF	2-aminoadipate transaminase activity	1/108	1/11686	0.00924183	0.542522
C-G-Te	1	GO:0004109	MF	coproporphyrinogen oxidase activity	1/108	1/11686	0.00924183	0.542522
C-G-Te	1	GO:0004144	MF	diacylglycerol O-acyltransferase activity	1/108	1/11686	0.00924183	0.542522
C-G-Te	1	GO:0070573	MF	metallodipeptidase activity	1/108	1/11686	0.00924183	0.542522
C-G-Te	1	GO:0003956	MF	NAD(P)+-protein-arginine ADP-ribosyltransferase activity	1/108	1/11686	0.00924183	0.542522
C-G-Te	1	GO:0004750	MF	ribulose-phosphate 3-epimerase activity	1/108	1/11686	0.00924183	0.542522
C-G-Te	1	GO:0047196	MF	long-chain-alcohol O-fatty-acyltransferase activity	1/108	1/11686	0.00924183	0.542522
C-G-Te	1	GO:0004691	MF	cAMP-dependent protein kinase activity	1/108	1/11686	0.00924183	0.542522
C-G-Te	1	GO:0004598	MF	peptidylamidoglycolate lyase activity	1/108	1/11686	0.00924183	0.542522
C-G-Te	1	GO:0016500	MF	protein-hormone receptor activity	1/108	1/11686	0.00924183	0.542522
C-G-Te	1	GO:0046899	MF	nucleoside triphosphate adenylate kinase activity	1/108	1/11686	0.00924183	0.542522
C-G-Te	1	GO:0072542	MF	protein phosphatase activator activity	1/108	1/11686	0.00924183	0.542522
C-G-Te	1	GO:0008817	MF	cob(I)yrinic acid a,c-diamide adenosyltransferase activity	1/108	1/11686	0.00924183	0.542522
C-G-Te	1	GO:0006103	BP	2-oxoglutarate metabolic process	1/108	2/11686	0.018399	0.677502
C-G-Te	1	GO:0046843	BP	dorsal appendage formation	1/108	2/11686	0.018399	0.677502
C-G-Te	1	GO:0019400	BP	alditol metabolic process	1/108	2/11686	0.018399	0.677502
C-G-Te	1	GO:1904396	BP	regulation of neuromuscular junction development	1/108	2/11686	0.018399	0.677502
C-G-Te	1	GO:0007303	BP	cytoplasmic transport, nurse cell to oocyte	1/108	2/11686	0.018399	0.677502
C-G-Te	1	GO:0045911	BP	positive regulation of DNA recombination	1/108	2/11686	0.018399	0.677502
C-G-Te	1	GO:0009180	BP	purine ribonucleoside diphosphate biosynthetic process	1/108	2/11686	0.018399	0.677502
C-G-Te	1	GO:0009188	BP	ribonucleoside diphosphate biosynthetic process	1/108	2/11686	0.018399	0.677502
C-G-Te	1	GO:0008582	BP	regulation of synaptic growth at neuromuscular junction	1/108	2/11686	0.018399	0.677502
C-G-Te	1	GO:0035222	BP	wing disc pattern formation	1/108	2/11686	0.018399	0.677502
C-G-Te	1	GO:0022416	BP	chaeta development	1/108	2/11686	0.018399	0.677502
C-G-Te	1	GO:0048190	BP	wing disc dorsal/ventral pattern formation	1/108	2/11686	0.018399	0.677502
C-G-Te	1	GO:0006071	BP	glycerol metabolic process	1/108	2/11686	0.018399	0.677502
C-G-Te	1	GO:0006272	BP	leading strand elongation	1/108	2/11686	0.018399	0.677502
C-G-Te	1	GO:0006842	BP	tricarboxylic acid transport	1/108	2/11686	0.018399	0.677502
C-G-Te	1	GO:0009629	BP	response to gravity	1/108	2/11686	0.018399	0.677502
C-G-Te	1	GO:0046167	BP	glycerol-3-phosphate biosynthetic process	1/108	2/11686	0.018399	0.677502
C-G-Te	1	GO:0070933	BP	histone H4 deacetylation	1/108	2/11686	0.018399	0.677502
C-G-Te	1	GO:0019323	BP	pentose catabolic process	1/108	2/11686	0.018399	0.677502
C-G-Te	1	GO:0006172	BP	ADP biosynthetic process	1/108	2/11686	0.018399	0.677502
C-G-Te	1	GO:0009136	BP	purine nucleoside diphosphate biosynthetic process	1/108	2/11686	0.018399	0.677502
C-G-Te	1	GO:0035627	BP	ceramide transport	1/108	2/11686	0.018399	0.677502
C-G-Te	1	GO:0046041	BP	ITP metabolic process	1/108	2/11686	0.018399	0.677502
C-G-Te	1	GO:0046477	BP	glycosylceramide catabolic process	1/108	2/11686	0.018399	0.677502
C-G-Te	1	GO:0046470	BP	phosphatidylcholine metabolic process	1/108	2/11686	0.018399	0.677502
C-G-Te	1	GO:0015746	BP	citrate transport	1/108	2/11686	0.018399	0.677502
C-G-Te	1	GO:0051965	BP	positive regulation of synapse assembly	1/108	2/11686	0.018399	0.677502
C-G-Te	1	GO:0009052	BP	pentose-phosphate shunt, non-oxidative branch	1/108	2/11686	0.018399	0.677502
C-G-Te	1	GO:0006285	BP	base-excision repair, AP site formation	1/108	2/11686	0.018399	0.677502
C-G-Te	1	GO:0042332	BP	gravitaxis	1/108	2/11686	0.018399	0.677502
C-G-Te	1	GO:0006269	BP	DNA replication, synthesis of RNA primer	1/108	2/11686	0.018399	0.677502
C-G-Te	1	GO:0007004	BP	telomere maintenance via telomerase	1/108	2/11686	0.018399	0.677502
C-G-Te	1	GO:0035329	BP	hippo signaling	1/108	2/11686	0.018399	0.677502
C-G-Te	1	GO:0007450	BP	dorsal/ventral pattern formation, imaginal disc	1/108	2/11686	0.018399	0.677502
C-G-Te	1	GO:0097506	MF	deaminated base DNA N-glycosylase activity	1/108	2/11686	0.018399	0.677502
C-G-Te	1	GO:0052723	MF	inositol hexakisphosphate 1-kinase activity	1/108	2/11686	0.018399	0.677502
C-G-Te	1	GO:0052724	MF	inositol hexakisphosphate 3-kinase activity	1/108	2/11686	0.018399	0.677502
C-G-Te	1	GO:0004703	MF	G-protein coupled receptor kinase activity	1/108	2/11686	0.018399	0.677502
C-G-Te	1	GO:0097001	MF	ceramide binding	1/108	2/11686	0.018399	0.677502
C-G-Te	1	GO:0005003	MF	ephrin receptor activity	1/108	2/11686	0.018399	0.677502
C-G-Te	1	GO:0070628	MF	proteasome binding	1/108	2/11686	0.018399	0.677502
C-G-Te	1	GO:0070034	MF	telomerase RNA binding	1/108	2/11686	0.018399	0.677502
C-G-Te	1	GO:0008117	MF	sphinganine-1-phosphate aldolase activity	1/108	2/11686	0.018399	0.677502
C-G-Te	1	GO:0004370	MF	glycerol kinase activity	1/108	2/11686	0.018399	0.677502
C-G-Te	1	GO:0016411	MF	acylglycerol O-acyltransferase activity	1/108	2/11686	0.018399	0.677502
C-G-Te	1	GO:0033857	MF	diphosphoinositol-pentakisphosphate kinase activity	1/108	2/11686	0.018399	0.677502
C-G-Te	1	GO:0004844	MF	uracil DNA N-glycosylase activity	1/108	2/11686	0.018399	0.677502
C-G-Te	1	GO:0070577	MF	lysine-acetylated histone binding	1/108	2/11686	0.018399	0.677502
C-G-Te	1	GO:0035620	MF	ceramide transporter activity	1/108	2/11686	0.018399	0.677502
C-G-Te	1	GO:0046625	MF	sphingolipid binding	1/108	2/11686	0.018399	0.677502
C-G-Te	1	GO:0000832	MF	inositol hexakisphosphate 5-kinase activity	1/108	2/11686	0.018399	0.677502
C-G-Te	1	GO:0046624	MF	sphingolipid transporter activity	1/108	2/11686	0.018399	0.677502
C-G-Te	1	GO:0016212	MF	kynurenine-oxoglutarate transaminase activity	1/108	2/11686	0.018399	0.677502
C-G-Te	1	GO:0052716	MF	hydroquinone:oxygen oxidoreductase activity	1/108	2/11686	0.018399	0.677502
C-G-Te	1	GO:0030337	MF	DNA polymerase processivity factor activity	1/108	2/11686	0.018399	0.677502
C-G-Te	1	GO:0016504	MF	peptidase activator activity	1/108	2/11686	0.018399	0.677502
C-G-Te	1	GO:0000828	MF	inositol hexakisphosphate kinase activity	1/108	2/11686	0.018399	0.677502
C-G-Te	1	GO:0000829	MF	inositol heptakisphosphate kinase activity	1/108	2/11686	0.018399	0.677502
C-G-Te	1	GO:0034237	MF	protein kinase A regulatory subunit binding	1/108	2/11686	0.018399	0.677502
C-G-Te	1	GO:1902388	MF	ceramide 1-phosphate transporter activity	1/108	2/11686	0.018399	0.677502
C-G-Te	1	GO:1902387	MF	ceramide 1-phosphate binding	1/108	2/11686	0.018399	0.677502
C-G-Te	1	GO:0016682	MF	oxidoreductase activity, acting on diphenols and related substances as donors, oxygen as acceptor	1/108	2/11686	0.018399	0.677502
C-G-Te	1	GO:0070273	MF	phosphatidylinositol-4-phosphate binding	1/108	2/11686	0.018399	0.677502
C-G-Te	1	GO:0001736	BP	establishment of planar polarity	1/108	3/11686	0.0274724	0.81224
C-G-Te	1	GO:0010631	BP	epithelial cell migration	1/108	3/11686	0.0274724	0.81224
C-G-Te	1	GO:0009133	BP	nucleoside diphosphate biosynthetic process	1/108	3/11686	0.0274724	0.81224
C-G-Te	1	GO:0006678	BP	glucosylceramide metabolic process	1/108	3/11686	0.0274724	0.81224
C-G-Te	1	GO:0042476	BP	odontogenesis	1/108	3/11686	0.0274724	0.81224
C-G-Te	1	GO:0007447	BP	imaginal disc pattern formation	1/108	3/11686	0.0274724	0.81224
C-G-Te	1	GO:0051963	BP	regulation of synapse assembly	1/108	3/11686	0.0274724	0.81224
C-G-Te	1	GO:0007297	BP	ovarian follicle cell migration	1/108	3/11686	0.0274724	0.81224
C-G-Te	1	GO:0010833	BP	telomere maintenance via telomere lengthening	1/108	3/11686	0.0274724	0.81224
C-G-Te	1	GO:0048639	BP	positive regulation of developmental growth	1/108	3/11686	0.0274724	0.81224
C-G-Te	1	GO:0007164	BP	establishment of tissue polarity	1/108	3/11686	0.0274724	0.81224
C-G-Te	1	GO:0055081	BP	anion homeostasis	1/108	3/11686	0.0274724	0.81224
C-G-Te	1	GO:0009953	BP	dorsal/ventral pattern formation	1/108	3/11686	0.0274724	0.81224
C-G-Te	1	GO:0006147	BP	guanine catabolic process	1/108	3/11686	0.0274724	0.81224
C-G-Te	1	GO:0005697	CC	telomerase holoenzyme complex	1/108	3/11686	0.0274724	0.81224
C-G-Te	1	GO:0005658	CC	alpha DNA polymerase:primase complex	1/108	3/11686	0.0274724	0.81224
C-G-Te	1	GO:0005675	CC	holo TFIIH complex	1/108	3/11686	0.0274724	0.81224
C-G-Te	1	GO:0030992	CC	intraciliary transport particle B	1/108	3/11686	0.0274724	0.81224
C-G-Te	1	GO:0071564	CC	npBAF complex	1/108	3/11686	0.0274724	0.81224
C-G-Te	1	GO:0048476	CC	Holliday junction resolvase complex	1/108	3/11686	0.0274724	0.81224
C-G-Te	1	GO:0008892	MF	guanine deaminase activity	1/108	3/11686	0.0274724	0.81224
C-G-Te	1	GO:0031078	MF	histone deacetylase activity (H3-K14 specific)	1/108	3/11686	0.0274724	0.81224
C-G-Te	1	GO:0003993	MF	acid phosphatase activity	1/108	3/11686	0.0274724	0.81224
C-G-Te	1	GO:0051018	MF	protein kinase A binding	1/108	3/11686	0.0274724	0.81224
C-G-Te	1	GO:0003896	MF	DNA primase activity	1/108	3/11686	0.0274724	0.81224
C-G-Te	1	GO:0004690	MF	cyclic nucleotide-dependent protein kinase activity	1/108	3/11686	0.0274724	0.81224
C-G-Te	1	GO:0016842	MF	amidine-lyase activity	1/108	3/11686	0.0274724	0.81224
C-G-Te	1	GO:0008601	MF	protein phosphatase type 2A regulator activity	1/108	3/11686	0.0274724	0.81224
C-G-Te	1	GO:0004017	MF	adenylate kinase activity	1/108	3/11686	0.0274724	0.81224
C-G-Te	1	GO:0019211	MF	phosphatase activator activity	1/108	3/11686	0.0274724	0.81224
C-G-Te	1	GO:0005243	MF	gap junction channel activity	1/108	3/11686	0.0274724	0.81224
C-G-Te	1	GO:0001540	MF	beta-amyloid binding	1/108	3/11686	0.0274724	0.81224
C-G-Te	1	GO:0032041	MF	NAD-dependent histone deacetylase activity (H3-K14 specific)	1/108	3/11686	0.0274724	0.81224
C-G-Te	1	GO:0022829	MF	wide pore channel activity	1/108	3/11686	0.0274724	0.81224
C-G-Te	1	GO:0036137	MF	kynurenine aminotransferase activity	1/108	3/11686	0.0274724	0.81224
C-G-Te	1	GO:0046098	BP	guanine metabolic process	1/108	4/11686	0.0364626	0.959038
C-G-Te	1	GO:0048749	BP	compound eye development	1/108	4/11686	0.0364626	0.959038
C-G-Te	1	GO:0070932	BP	histone H3 deacetylation	1/108	4/11686	0.0364626	0.959038
C-G-Te	1	GO:0033683	BP	nucleotide-excision repair, DNA incision	1/108	4/11686	0.0364626	0.959038
C-G-Te	1	GO:0006098	BP	pentose-phosphate shunt	1/108	4/11686	0.0364626	0.959038
C-G-Te	1	GO:0042384	BP	cilium assembly	1/108	4/11686	0.0364626	0.959038
C-G-Te	1	GO:0046479	BP	glycosphingolipid catabolic process	1/108	4/11686	0.0364626	0.959038
C-G-Te	1	GO:0006677	BP	glycosylceramide metabolic process	1/108	4/11686	0.0364626	0.959038
C-G-Te	1	GO:0006145	BP	purine nucleobase catabolic process	1/108	4/11686	0.0364626	0.959038
C-G-Te	1	GO:0019377	BP	glycolipid catabolic process	1/108	4/11686	0.0364626	0.959038
C-G-Te	1	GO:0004560	MF	alpha-L-fucosidase activity	1/108	4/11686	0.0364626	0.959038
C-G-Te	1	GO:0003689	MF	DNA clamp loader activity	1/108	4/11686	0.0364626	0.959038
C-G-Te	1	GO:0005496	MF	steroid binding	1/108	4/11686	0.0364626	0.959038
C-G-Te	1	GO:0004652	MF	polynucleotide adenylyltransferase activity	1/108	4/11686	0.0364626	0.959038
C-G-Te	1	GO:0043023	MF	ribosomal large subunit binding	1/108	4/11686	0.0364626	0.959038
C-G-Te	1	GO:0016840	MF	carbon-nitrogen lyase activity	1/108	4/11686	0.0364626	0.959038
C-G-Te	1	GO:0033170	MF	protein-DNA loading ATPase activity	1/108	4/11686	0.0364626	0.959038
C-G-Te	1	GO:0042162	MF	telomeric DNA binding	1/108	4/11686	0.0364626	0.959038
C-G-Te	1	GO:0004348	MF	glucosylceramidase activity	1/108	4/11686	0.0364626	0.959038
C-G-Te	1	GO:0004622	MF	lysophospholipase activity	1/108	4/11686	0.0364626	0.959038
C-G-Te	1	GO:0015928	MF	fucosidase activity	1/108	4/11686	0.0364626	0.959038
C-G-Te	1	GO:0046033	BP	AMP metabolic process	1/108	5/11686	0.0453705	1
C-G-Te	1	GO:0032365	BP	intracellular lipid transport	1/108	5/11686	0.0453705	1
C-G-Te	1	GO:0006271	BP	DNA strand elongation involved in DNA replication	1/108	5/11686	0.0453705	1
C-G-Te	1	GO:0044782	BP	cilium organization	1/108	5/11686	0.0453705	1
C-G-Te	1	GO:0006611	BP	protein export from nucleus	1/108	5/11686	0.0453705	1
C-G-Te	1	GO:0051156	BP	glucose 6-phosphate metabolic process	1/108	5/11686	0.0453705	1
C-G-Te	1	GO:0046514	BP	ceramide catabolic process	1/108	5/11686	0.0453705	1
C-G-Te	1	GO:0022616	BP	DNA strand elongation	1/108	5/11686	0.0453705	1
C-G-Te	1	GO:0019682	BP	glyceraldehyde-3-phosphate metabolic process	1/108	5/11686	0.0453705	1
C-G-Te	1	GO:1904356	BP	regulation of telomere maintenance via telomere lengthening	1/108	5/11686	0.0453705	1
C-G-Te	1	GO:0032210	BP	regulation of telomere maintenance via telomerase	1/108	5/11686	0.0453705	1
C-G-Te	1	GO:0032806	CC	carboxy-terminal domain protein kinase complex	1/108	5/11686	0.0453705	1
C-G-Te	1	GO:0031386	MF	protein tag	1/108	5/11686	0.0453705	1
C-G-Te	1	GO:0016857	MF	racemase and epimerase activity, acting on carbohydrates and derivatives	1/108	5/11686	0.0453705	1
C-G-Te	1	GO:0050254	MF	rhodopsin kinase activity	1/108	5/11686	0.0453705	1
C-G-Te	1	GO:0043141	MF	ATP-dependent 5'-3' DNA helicase activity	1/108	5/11686	0.0453705	1
C-G-Te	1	GO:0016805	MF	dipeptidase activity	1/108	5/11686	0.0453705	1
C-G-Te	1	GO:0016881	MF	acid-amino acid ligase activity	1/108	5/11686	0.0453705	1
Note:Control denotes the P. clarkii injected with saline (control group); GsiRNA denotes the P. clarkii injected with 0.02 µg/g body weight GsiRNA (treated group). Br: Brain; Te: Testis; AG: Androgenic gland; TD: Testicular ducts; AN: Abdominal nerve cord.

## Sheet: CvsY-GO
Table S12 The GO and KEGG enrichment analysis results of target genes of differentially expressed miRNAs
Table S12-2 The GO enrichment analysis results of target genes of differentially expressed miRNAs in YsiRNA group vs. control group
Source.Name	Number	GO ID	Term Type	Description	Ratio_in_study	Ratio_in_pop	Pvalue	Padjust
C-Y-AG	81	GO:0008150	BP	biological_process	81/127	5880/11686	0.00234833	0.846532
C-Y-AG	55	GO:0009987	BP	cellular process	55/127	3695/11686	0.0053212	0.846532
C-Y-AG	49	GO:0044464	CC	cell part	49/127	3467/11686	0.0313832	1
C-Y-AG	47	GO:0008152	BP	metabolic process	47/127	3247/11686	0.022001	1
C-Y-AG	45	GO:0044424	CC	intracellular part	45/127	3115/11686	0.0334787	1
C-Y-AG	44	GO:0044699	BP	single-organism process	44/127	2540/11686	0.000734665	0.569517
C-Y-AG	43	GO:0071704	BP	organic substance metabolic process	43/127	2889/11686	0.0223206	1
C-Y-AG	35	GO:0044763	BP	single-organism cellular process	35/127	1925/11686	0.00157117	0.846532
C-Y-AG	27	GO:1901265	MF	nucleoside phosphate binding	27/127	1450/11686	0.00421592	0.846532
C-Y-AG	27	GO:0000166	MF	nucleotide binding	27/127	1450/11686	0.00421592	0.846532
C-Y-AG	27	GO:0036094	MF	small molecule binding	27/127	1511/11686	0.00755484	0.846532
C-Y-AG	24	GO:0043231	CC	intracellular membrane-bounded organelle	24/127	1480/11686	0.0429585	1
C-Y-AG	24	GO:0043227	CC	membrane-bounded organelle	24/127	1487/11686	0.0436822	1
C-Y-AG	22	GO:0044710	BP	single-organism metabolic process	22/127	1277/11686	0.0303316	1
C-Y-AG	19	GO:0043234	CC	protein complex	19/127	1025/11686	0.0252979	1
C-Y-AG	18	GO:0019538	BP	protein metabolic process	18/127	1008/11686	0.0366436	1
C-Y-AG	17	GO:0009058	BP	biosynthetic process	17/127	749/11686	0.00322327	0.846532
C-Y-AG	16	GO:0044249	BP	cellular biosynthetic process	16/127	677/11686	0.00318051	0.846532
C-Y-AG	16	GO:1901576	BP	organic substance biosynthetic process	16/127	694/11686	0.00383948	0.846532
C-Y-AG	14	GO:0044267	BP	cellular protein metabolic process	14/127	751/11686	0.0433107	1
C-Y-AG	14	GO:0016020	CC	membrane	14/127	754/11686	0.0440143	1
C-Y-AG	13	GO:0006464	BP	cellular protein modification process	13/127	615/11686	0.0243235	1
C-Y-AG	13	GO:0036211	BP	protein modification process	13/127	615/11686	0.0243235	1
C-Y-AG	12	GO:0007165	BP	signal transduction	12/127	561/11686	0.0207839	1
C-Y-AG	11	GO:0006796	BP	phosphate-containing compound metabolic process	11/127	474/11686	0.0191585	1
C-Y-AG	11	GO:0006793	BP	phosphorus metabolic process	11/127	496/11686	0.0230585	1
C-Y-AG	10	GO:0009059	BP	macromolecule biosynthetic process	10/127	403/11686	0.012386	0.929064
C-Y-AG	9	GO:0034645	BP	cellular macromolecule biosynthetic process	9/127	365/11686	0.0179896	1
C-Y-AG	8	GO:0005975	BP	carbohydrate metabolic process	8/127	276/11686	0.0104448	0.846532
C-Y-AG	8	GO:0032502	BP	developmental process	8/127	304/11686	0.0177969	1
C-Y-AG	8	GO:0044711	BP	single-organism biosynthetic process	8/127	323/11686	0.024548	1
C-Y-AG	7	GO:1901135	BP	carbohydrate derivative metabolic process	7/127	245/11686	0.0174422	1
C-Y-AG	7	GO:0044767	BP	single-organism developmental process	7/127	277/11686	0.0314148	1
C-Y-AG	7	GO:0019438	BP	aromatic compound biosynthetic process	7/127	283/11686	0.0346881	1
C-Y-AG	7	GO:0018130	BP	heterocycle biosynthetic process	7/127	294/11686	0.0412642	1
C-Y-AG	7	GO:1901362	BP	organic cyclic compound biosynthetic process	7/127	306/11686	0.0493136	1
C-Y-AG	6	GO:0044723	BP	single-organism carbohydrate metabolic process	6/127	181/11686	0.0140553	1
C-Y-AG	6	GO:0005525	MF	GTP binding	6/127	227/11686	0.0373765	1
C-Y-AG	6	GO:0032561	MF	guanyl ribonucleotide binding	6/127	229/11686	0.038747	1
C-Y-AG	6	GO:0019001	MF	guanyl nucleotide binding	6/127	229/11686	0.038747	1
C-Y-AG	6	GO:0038023	MF	signaling receptor activity	6/127	231/11686	0.0401493	1
C-Y-AG	5	GO:0009653	BP	anatomical structure morphogenesis	5/127	92/11686	0.00324099	0.846532
C-Y-AG	5	GO:0004721	MF	phosphoprotein phosphatase activity	5/127	79/11686	0.00166106	0.846532
C-Y-AG	5	GO:0016791	MF	phosphatase activity	5/127	110/11686	0.006913	0.846532
C-Y-AG	5	GO:0051186	BP	cofactor metabolic process	5/127	134/11686	0.0153676	1
C-Y-AG	5	GO:0042578	MF	phosphoric ester hydrolase activity	5/127	164/11686	0.0331928	1
C-Y-AG	4	GO:0005874	CC	microtubule	4/127	74/11686	0.0085216	0.846532
C-Y-AG	4	GO:0099512	CC	supramolecular fiber	4/127	79/11686	0.0106769	0.846532
C-Y-AG	4	GO:0099513	CC	polymeric cytoskeletal fiber	4/127	79/11686	0.0106769	0.846532
C-Y-AG	4	GO:0006732	BP	coenzyme metabolic process	4/127	105/11686	0.0274302	1
C-Y-AG	4	GO:1901137	BP	carbohydrate derivative biosynthetic process	4/127	110/11686	0.031801	1
C-Y-AG	4	GO:0004553	MF	hydrolase activity, hydrolyzing O-glycosyl compounds	4/127	87/11686	0.0148072	1
C-Y-AG	4	GO:0016798	MF	hydrolase activity, acting on glycosyl bonds	4/127	98/11686	0.0219519	1
C-Y-AG	4	GO:0050662	MF	coenzyme binding	4/127	106/11686	0.0282736	1
C-Y-AG	3	GO:0009887	BP	organ morphogenesis	3/127	27/11686	0.00303025	0.846532
C-Y-AG	3	GO:0000278	BP	mitotic cell cycle	3/127	28/11686	0.00336717	0.846532
C-Y-AG	3	GO:0044724	BP	single-organism carbohydrate catabolic process	3/127	34/11686	0.0058663	0.846532
C-Y-AG	3	GO:0044262	BP	cellular carbohydrate metabolic process	3/127	36/11686	0.00689026	0.846532
C-Y-AG	3	GO:0051287	MF	NAD binding	3/127	23/11686	0.0018937	0.846532
C-Y-AG	3	GO:0007049	BP	cell cycle	3/127	43/11686	0.0112724	0.861491
C-Y-AG	3	GO:0016052	BP	carbohydrate catabolic process	3/127	44/11686	0.0120028	0.908739
C-Y-AG	3	GO:0006733	BP	oxidoreduction coenzyme metabolic process	3/127	50/11686	0.0169489	1
C-Y-AG	3	GO:0046128	BP	purine ribonucleoside metabolic process	3/127	64/11686	0.0323109	1
C-Y-AG	3	GO:0042278	BP	purine nucleoside metabolic process	3/127	64/11686	0.0323109	1
C-Y-AG	3	GO:0009119	BP	ribonucleoside metabolic process	3/127	73/11686	0.0449923	1
C-Y-AG	3	GO:0005667	CC	transcription factor complex	3/127	52/11686	0.0188148	1
C-Y-AG	3	GO:0005794	CC	Golgi apparatus	3/127	75/11686	0.0481002	1
C-Y-AG	2	GO:0015926	MF	glucosidase activity	2/127	5/11686	0.001147	0.714755
C-Y-AG	2	GO:0000271	BP	polysaccharide biosynthetic process	2/127	9/11686	0.00401307	0.846532
C-Y-AG	2	GO:0033692	BP	cellular polysaccharide biosynthetic process	2/127	9/11686	0.00401307	0.846532
C-Y-AG	2	GO:0007030	BP	Golgi organization	2/127	12/11686	0.00720203	0.846532
C-Y-AG	2	GO:0034637	BP	cellular carbohydrate biosynthetic process	2/127	13/11686	0.0084513	0.846532
C-Y-AG	2	GO:0043401	BP	steroid hormone mediated signaling pathway	2/127	14/11686	0.00979018	0.846532
C-Y-AG	2	GO:0009755	BP	hormone-mediated signaling pathway	2/127	14/11686	0.00979018	0.846532
C-Y-AG	2	GO:0034464	CC	BBSome	2/127	7/11686	0.00237455	0.846532
C-Y-AG	2	GO:0042393	MF	histone binding	2/127	15/11686	0.0112166	0.861491
C-Y-AG	2	GO:0004402	MF	histone acetyltransferase activity	2/127	16/11686	0.0127286	0.9374
C-Y-AG	2	GO:0003707	MF	steroid hormone receptor activity	2/127	16/11686	0.0127286	0.9374
C-Y-AG	2	GO:0044264	BP	cellular polysaccharide metabolic process	2/127	18/11686	0.016001	1
C-Y-AG	2	GO:0005976	BP	polysaccharide metabolic process	2/127	19/11686	0.0177577	1
C-Y-AG	2	GO:0000902	BP	cell morphogenesis	2/127	20/11686	0.0195921	1
C-Y-AG	2	GO:0008643	BP	carbohydrate transport	2/127	21/11686	0.0215023	1
C-Y-AG	2	GO:0006090	BP	pyruvate metabolic process	2/127	23/11686	0.025543	1
C-Y-AG	2	GO:0006915	BP	apoptotic process	2/127	24/11686	0.0276699	1
C-Y-AG	2	GO:0012501	BP	programmed cell death	2/127	25/11686	0.0298655	1
C-Y-AG	2	GO:0048598	BP	embryonic morphogenesis	2/127	25/11686	0.0298655	1
C-Y-AG	2	GO:0008219	BP	cell death	2/127	26/11686	0.032128	1
C-Y-AG	2	GO:0009888	BP	tissue development	2/127	28/11686	0.0368473	1
C-Y-AG	2	GO:0046942	BP	carboxylic acid transport	2/127	29/11686	0.0393007	1
C-Y-AG	2	GO:0015849	BP	organic acid transport	2/127	29/11686	0.0393007	1
C-Y-AG	2	GO:0016051	BP	carbohydrate biosynthetic process	2/127	30/11686	0.0418145	1
C-Y-AG	2	GO:0046129	BP	purine ribonucleoside biosynthetic process	2/127	33/11686	0.0497025	1
C-Y-AG	2	GO:0042451	BP	purine nucleoside biosynthetic process	2/127	33/11686	0.0497025	1
C-Y-AG	2	GO:0000502	CC	proteasome complex	2/127	25/11686	0.0298655	1
C-Y-AG	2	GO:0090575	CC	RNA polymerase II transcription factor complex	2/127	27/11686	0.0344559	1
C-Y-AG	2	GO:0044798	CC	nuclear transcription factor complex	2/127	32/11686	0.0470169	1
C-Y-AG	2	GO:0061733	MF	peptide-lysine-N-acetyltransferase activity	2/127	18/11686	0.016001	1
C-Y-AG	2	GO:0050661	MF	NADP binding	2/127	19/11686	0.0177577	1
C-Y-AG	2	GO:0034212	MF	peptide N-acetyltransferase activity	2/127	20/11686	0.0195921	1
C-Y-AG	2	GO:0016620	MF	oxidoreductase activity, acting on the aldehyde or oxo group of donors, NAD or NADP as acceptor	2/127	21/11686	0.0215023	1
C-Y-AG	2	GO:0043021	MF	ribonucleoprotein complex binding	2/127	25/11686	0.0298655	1
C-Y-AG	2	GO:0016903	MF	oxidoreductase activity, acting on the aldehyde or oxo group of donors	2/127	28/11686	0.0368473	1
C-Y-AG	2	GO:0008080	MF	N-acetyltransferase activity	2/127	33/11686	0.0497025	1
C-Y-AG	1	GO:0048535	BP	lymph node development	1/127	1/11686	0.0108677	0.846532
C-Y-AG	1	GO:0005980	BP	glycogen catabolic process	1/127	1/11686	0.0108677	0.846532
C-Y-AG	1	GO:0060049	BP	regulation of protein glycosylation	1/127	1/11686	0.0108677	0.846532
C-Y-AG	1	GO:0046103	BP	inosine biosynthetic process	1/127	1/11686	0.0108677	0.846532
C-Y-AG	1	GO:0046102	BP	inosine metabolic process	1/127	1/11686	0.0108677	0.846532
C-Y-AG	1	GO:0035058	BP	nonmotile primary cilium assembly	1/127	1/11686	0.0108677	0.846532
C-Y-AG	1	GO:0034063	BP	stress granule assembly	1/127	1/11686	0.0108677	0.846532
C-Y-AG	1	GO:0050772	BP	positive regulation of axonogenesis	1/127	1/11686	0.0108677	0.846532
C-Y-AG	1	GO:0048687	BP	positive regulation of sprouting of injured axon	1/127	1/11686	0.0108677	0.846532
C-Y-AG	1	GO:0048680	BP	positive regulation of axon regeneration	1/127	1/11686	0.0108677	0.846532
C-Y-AG	1	GO:0048686	BP	regulation of sprouting of injured axon	1/127	1/11686	0.0108677	0.846532
C-Y-AG	1	GO:0046085	BP	adenosine metabolic process	1/127	1/11686	0.0108677	0.846532
C-Y-AG	1	GO:0070570	BP	regulation of neuron projection regeneration	1/127	1/11686	0.0108677	0.846532
C-Y-AG	1	GO:0070572	BP	positive regulation of neuron projection regeneration	1/127	1/11686	0.0108677	0.846532
C-Y-AG	1	GO:1903018	BP	regulation of glycoprotein metabolic process	1/127	1/11686	0.0108677	0.846532
C-Y-AG	1	GO:0006154	BP	adenosine catabolic process	1/127	1/11686	0.0108677	0.846532
C-Y-AG	1	GO:0010835	BP	regulation of protein ADP-ribosylation	1/127	1/11686	0.0108677	0.846532
C-Y-AG	1	GO:0010559	BP	regulation of glycoprotein biosynthetic process	1/127	1/11686	0.0108677	0.846532
C-Y-AG	1	GO:0046686	BP	response to cadmium ion	1/127	1/11686	0.0108677	0.846532
C-Y-AG	1	GO:0022612	BP	gland morphogenesis	1/127	1/11686	0.0108677	0.846532
C-Y-AG	1	GO:0007435	BP	salivary gland morphogenesis	1/127	1/11686	0.0108677	0.846532
C-Y-AG	1	GO:1901006	BP	ubiquinone-6 biosynthetic process	1/127	1/11686	0.0108677	0.846532
C-Y-AG	1	GO:1901004	BP	ubiquinone-6 metabolic process	1/127	1/11686	0.0108677	0.846532
C-Y-AG	1	GO:0000379	BP	tRNA-type intron splice site recognition and cleavage	1/127	1/11686	0.0108677	0.846532
C-Y-AG	1	GO:0048679	BP	regulation of axon regeneration	1/127	1/11686	0.0108677	0.846532
C-Y-AG	1	GO:0045773	BP	positive regulation of axon extension	1/127	1/11686	0.0108677	0.846532
C-Y-AG	1	GO:0090527	BP	actin filament reorganization	1/127	1/11686	0.0108677	0.846532
C-Y-AG	1	GO:0048691	BP	positive regulation of axon extension involved in regeneration	1/127	1/11686	0.0108677	0.846532
C-Y-AG	1	GO:0048690	BP	regulation of axon extension involved in regeneration	1/127	1/11686	0.0108677	0.846532
C-Y-AG	1	GO:0016320	BP	endoplasmic reticulum membrane fusion	1/127	1/11686	0.0108677	0.846532
C-Y-AG	1	GO:0018312	BP	peptidyl-serine ADP-ribosylation	1/127	1/11686	0.0108677	0.846532
C-Y-AG	1	GO:1990070	CC	TRAPPI protein complex	1/127	1/11686	0.0108677	0.846532
C-Y-AG	1	GO:1990071	CC	TRAPPII protein complex	1/127	1/11686	0.0108677	0.846532
C-Y-AG	1	GO:1990072	CC	TRAPPIII protein complex	1/127	1/11686	0.0108677	0.846532
C-Y-AG	1	GO:0036379	CC	myofilament	1/127	1/11686	0.0108677	0.846532
C-Y-AG	1	GO:0005863	CC	striated muscle myosin thick filament	1/127	1/11686	0.0108677	0.846532
C-Y-AG	1	GO:0000214	CC	tRNA-intron endonuclease complex	1/127	1/11686	0.0108677	0.846532
C-Y-AG	1	GO:0005859	CC	muscle myosin complex	1/127	1/11686	0.0108677	0.846532
C-Y-AG	1	GO:0032982	CC	myosin filament	1/127	1/11686	0.0108677	0.846532
C-Y-AG	1	GO:0016460	CC	myosin II complex	1/127	1/11686	0.0108677	0.846532
C-Y-AG	1	GO:0004573	MF	mannosyl-oligosaccharide glucosidase activity	1/127	1/11686	0.0108677	0.846532
C-Y-AG	1	GO:0016892	MF	endoribonuclease activity, producing 3'-phosphomonoesters	1/127	1/11686	0.0108677	0.846532
C-Y-AG	1	GO:0045127	MF	N-acetylglucosamine kinase activity	1/127	1/11686	0.0108677	0.846532
C-Y-AG	1	GO:0008419	MF	RNA lariat debranching enzyme activity	1/127	1/11686	0.0108677	0.846532
C-Y-AG	1	GO:0042284	MF	sphingolipid delta-4 desaturase activity	1/127	1/11686	0.0108677	0.846532
C-Y-AG	1	GO:0004109	MF	coproporphyrinogen oxidase activity	1/127	1/11686	0.0108677	0.846532
C-Y-AG	1	GO:0072572	MF	poly-ADP-D-ribose binding	1/127	1/11686	0.0108677	0.846532
C-Y-AG	1	GO:0043891	MF	glyceraldehyde-3-phosphate dehydrogenase (NAD(P)+) (phosphorylating) activity	1/127	1/11686	0.0108677	0.846532
C-Y-AG	1	GO:0004473	MF	malate dehydrogenase (decarboxylating) (NADP+) activity	1/127	1/11686	0.0108677	0.846532
C-Y-AG	1	GO:0004471	MF	malate dehydrogenase (decarboxylating) (NAD+) activity	1/127	1/11686	0.0108677	0.846532
C-Y-AG	1	GO:0004470	MF	malic enzyme activity	1/127	1/11686	0.0108677	0.846532
C-Y-AG	1	GO:0004750	MF	ribulose-phosphate 3-epimerase activity	1/127	1/11686	0.0108677	0.846532
C-Y-AG	1	GO:0000213	MF	tRNA-intron endonuclease activity	1/127	1/11686	0.0108677	0.846532
C-Y-AG	1	GO:0004365	MF	glyceraldehyde-3-phosphate dehydrogenase (NAD+) (phosphorylating) activity	1/127	1/11686	0.0108677	0.846532
C-Y-AG	1	GO:0004133	MF	glycogen debranching enzyme activity	1/127	1/11686	0.0108677	0.846532
C-Y-AG	1	GO:0004134	MF	4-alpha-glucanotransferase activity	1/127	1/11686	0.0108677	0.846532
C-Y-AG	1	GO:0004135	MF	amylo-alpha-1,6-glucosidase activity	1/127	1/11686	0.0108677	0.846532
C-Y-AG	1	GO:0047940	MF	glucuronokinase activity	1/127	1/11686	0.0108677	0.846532
C-Y-AG	1	GO:0008817	MF	cob(I)yrinic acid a,c-diamide adenosyltransferase activity	1/127	1/11686	0.0108677	0.846532
C-Y-AG	1	GO:0050277	MF	sedoheptulokinase activity	1/127	1/11686	0.0108677	0.846532
C-Y-AG	1	GO:0048536	BP	spleen development	1/127	2/11686	0.0216182	1
C-Y-AG	1	GO:1904396	BP	regulation of neuromuscular junction development	1/127	2/11686	0.0216182	1
C-Y-AG	1	GO:0008582	BP	regulation of synaptic growth at neuromuscular junction	1/127	2/11686	0.0216182	1
C-Y-AG	1	GO:0030309	BP	poly-N-acetyllactosamine metabolic process	1/127	2/11686	0.0216182	1
C-Y-AG	1	GO:0070997	BP	neuron death	1/127	2/11686	0.0216182	1
C-Y-AG	1	GO:0051402	BP	neuron apoptotic process	1/127	2/11686	0.0216182	1
C-Y-AG	1	GO:0019323	BP	pentose catabolic process	1/127	2/11686	0.0216182	1
C-Y-AG	1	GO:0048701	BP	embryonic cranial skeleton morphogenesis	1/127	2/11686	0.0216182	1
C-Y-AG	1	GO:0015721	BP	bile acid and bile salt transport	1/127	2/11686	0.0216182	1
C-Y-AG	1	GO:0070536	BP	protein K63-linked deubiquitination	1/127	2/11686	0.0216182	1
C-Y-AG	1	GO:0006152	BP	purine nucleoside catabolic process	1/127	2/11686	0.0216182	1
C-Y-AG	1	GO:0002566	BP	somatic diversification of immune receptors via somatic mutation	1/127	2/11686	0.0216182	1
C-Y-AG	1	GO:0033152	BP	immunoglobulin V(D)J recombination	1/127	2/11686	0.0216182	1
C-Y-AG	1	GO:1903036	BP	positive regulation of response to wounding	1/127	2/11686	0.0216182	1
C-Y-AG	1	GO:0009052	BP	pentose-phosphate shunt, non-oxidative branch	1/127	2/11686	0.0216182	1
C-Y-AG	1	GO:0030311	BP	poly-N-acetyllactosamine biosynthetic process	1/127	2/11686	0.0216182	1
C-Y-AG	1	GO:0006287	BP	base-excision repair, gap-filling	1/127	2/11686	0.0216182	1
C-Y-AG	1	GO:0007517	BP	muscle organ development	1/127	2/11686	0.0216182	1
C-Y-AG	1	GO:0046130	BP	purine ribonucleoside catabolic process	1/127	2/11686	0.0216182	1
C-Y-AG	1	GO:0071707	BP	immunoglobulin heavy chain V-D-J recombination	1/127	2/11686	0.0216182	1
C-Y-AG	1	GO:0016446	BP	somatic hypermutation of immunoglobulin genes	1/127	2/11686	0.0216182	1
C-Y-AG	1	GO:0006436	BP	tryptophanyl-tRNA aminoacylation	1/127	2/11686	0.0216182	1
C-Y-AG	1	GO:0035329	BP	hippo signaling	1/127	2/11686	0.0216182	1
C-Y-AG	1	GO:0006954	BP	inflammatory response	1/127	2/11686	0.0216182	1
C-Y-AG	1	GO:0009164	BP	nucleoside catabolic process	1/127	3/11686	0.0322528	1
C-Y-AG	1	GO:0030516	BP	regulation of axon extension	1/127	3/11686	0.0322528	1
C-Y-AG	1	GO:0051124	BP	synaptic growth at neuromuscular junction	1/127	3/11686	0.0322528	1
C-Y-AG	1	GO:0048872	BP	homeostasis of number of cells	1/127	3/11686	0.0322528	1
C-Y-AG	1	GO:0007019	BP	microtubule depolymerization	1/127	3/11686	0.0322528	1
C-Y-AG	1	GO:0050770	BP	regulation of axonogenesis	1/127	3/11686	0.0322528	1
C-Y-AG	1	GO:0033151	BP	V(D)J recombination	1/127	3/11686	0.0322528	1
C-Y-AG	1	GO:0051963	BP	regulation of synapse assembly	1/127	3/11686	0.0322528	1
C-Y-AG	1	GO:0008630	BP	intrinsic apoptotic signaling pathway in response to DNA damage	1/127	3/11686	0.0322528	1
C-Y-AG	1	GO:0048639	BP	positive regulation of developmental growth	1/127	3/11686	0.0322528	1
C-Y-AG	1	GO:0042454	BP	ribonucleoside catabolic process	1/127	3/11686	0.0322528	1
C-Y-AG	1	GO:0016447	BP	somatic recombination of immunoglobulin gene segments	1/127	3/11686	0.0322528	1
C-Y-AG	1	GO:0031122	BP	cytoplasmic microtubule organization	1/127	3/11686	0.0322528	1
C-Y-AG	1	GO:0061387	BP	regulation of extent of cell growth	1/127	3/11686	0.0322528	1
C-Y-AG	1	GO:0007416	BP	synapse assembly	1/127	3/11686	0.0322528	1
C-Y-AG	1	GO:0033865	BP	nucleoside bisphosphate metabolic process	1/127	4/11686	0.0427727	1
C-Y-AG	1	GO:0033866	BP	nucleoside bisphosphate biosynthetic process	1/127	4/11686	0.0427727	1
C-Y-AG	1	GO:0030307	BP	positive regulation of cell growth	1/127	4/11686	0.0427727	1
C-Y-AG	1	GO:0071711	BP	basement membrane organization	1/127	4/11686	0.0427727	1
C-Y-AG	1	GO:0070831	BP	basement membrane assembly	1/127	4/11686	0.0427727	1
C-Y-AG	1	GO:0015936	BP	coenzyme A metabolic process	1/127	4/11686	0.0427727	1
C-Y-AG	1	GO:0015937	BP	coenzyme A biosynthetic process	1/127	4/11686	0.0427727	1
C-Y-AG	1	GO:0006098	BP	pentose-phosphate shunt	1/127	4/11686	0.0427727	1
C-Y-AG	1	GO:0085029	BP	extracellular matrix assembly	1/127	4/11686	0.0427727	1
C-Y-AG	1	GO:0034030	BP	ribonucleoside bisphosphate biosynthetic process	1/127	4/11686	0.0427727	1
C-Y-AG	1	GO:0051261	BP	protein depolymerization	1/127	4/11686	0.0427727	1
C-Y-AG	1	GO:0033875	BP	ribonucleoside bisphosphate metabolic process	1/127	4/11686	0.0427727	1
C-Y-AG	1	GO:0042384	BP	cilium assembly	1/127	4/11686	0.0427727	1
C-Y-AG	1	GO:0002562	BP	somatic diversification of immune receptors via germline recombination within a single locus	1/127	4/11686	0.0427727	1
C-Y-AG	1	GO:0032103	BP	positive regulation of response to external stimulus	1/127	4/11686	0.0427727	1
C-Y-AG	1	GO:0046513	BP	ceramide biosynthetic process	1/127	4/11686	0.0427727	1
C-Y-AG	1	GO:0061061	BP	muscle structure development	1/127	4/11686	0.0427727	1
C-Y-AG	1	GO:0034032	BP	purine nucleoside bisphosphate metabolic process	1/127	4/11686	0.0427727	1
C-Y-AG	1	GO:0034033	BP	purine nucleoside bisphosphate biosynthetic process	1/127	4/11686	0.0427727	1
C-Y-AG	1	GO:0097193	BP	intrinsic apoptotic signaling pathway	1/127	4/11686	0.0427727	1
C-Y-AG	1	GO:0007029	BP	endoplasmic reticulum organization	1/127	4/11686	0.0427727	1
C-Y-AG	1	GO:0016445	BP	somatic diversification of immunoglobulins	1/127	4/11686	0.0427727	1
C-Y-AG	1	GO:0016444	BP	somatic cell DNA recombination	1/127	4/11686	0.0427727	1
C-Y-AG	1	GO:0010770	BP	positive regulation of cell morphogenesis involved in differentiation	1/127	4/11686	0.0427727	1
C-Y-AG	1	GO:0000930	CC	gamma-tubulin complex	1/127	2/11686	0.0216182	1
C-Y-AG	1	GO:0005811	CC	lipid particle	1/127	2/11686	0.0216182	1
C-Y-AG	1	GO:0030008	CC	TRAPP complex	1/127	3/11686	0.0322528	1
C-Y-AG	1	GO:0016593	CC	Cdc73/Paf1 complex	1/127	3/11686	0.0322528	1
C-Y-AG	1	GO:0005801	CC	cis-Golgi network	1/127	3/11686	0.0322528	1
C-Y-AG	1	GO:0048476	CC	Holliday junction resolvase complex	1/127	3/11686	0.0322528	1
C-Y-AG	1	GO:0043256	CC	laminin complex	1/127	4/11686	0.0427727	1
C-Y-AG	1	GO:0070847	CC	core mediator complex	1/127	4/11686	0.0427727	1
C-Y-AG	1	GO:0005003	MF	ephrin receptor activity	1/127	2/11686	0.0216182	1
C-Y-AG	1	GO:0070628	MF	proteasome binding	1/127	2/11686	0.0216182	1
C-Y-AG	1	GO:0004616	MF	phosphogluconate dehydrogenase (decarboxylating) activity	1/127	2/11686	0.0216182	1
C-Y-AG	1	GO:0070577	MF	lysine-acetylated histone binding	1/127	2/11686	0.0216182	1
C-Y-AG	1	GO:0004594	MF	pantothenate kinase activity	1/127	2/11686	0.0216182	1
C-Y-AG	1	GO:0016504	MF	peptidase activator activity	1/127	2/11686	0.0216182	1
C-Y-AG	1	GO:0061578	MF	Lys63-specific deubiquitinase activity	1/127	2/11686	0.0216182	1
C-Y-AG	1	GO:0004830	MF	tryptophan-tRNA ligase activity	1/127	2/11686	0.0216182	1
C-Y-AG	1	GO:0017112	MF	Rab guanyl-nucleotide exchange factor activity	1/127	3/11686	0.0322528	1
C-Y-AG	1	GO:0008532	MF	N-acetyllactosaminide beta-1,3-N-acetylglucosaminyltransferase activity	1/127	3/11686	0.0322528	1
C-Y-AG	1	GO:0043024	MF	ribosomal small subunit binding	1/127	3/11686	0.0322528	1
C-Y-AG	1	GO:0090599	MF	alpha-glucosidase activity	1/127	4/11686	0.0427727	1
C-Y-AG	1	GO:0004549	MF	tRNA-specific ribonuclease activity	1/127	4/11686	0.0427727	1
C-Y-AG	1	GO:0016615	MF	malate dehydrogenase activity	1/127	4/11686	0.0427727	1
C-Y-AG	1	GO:0004652	MF	polynucleotide adenylyltransferase activity	1/127	4/11686	0.0427727	1
C-Y-AG	1	GO:0043023	MF	ribosomal large subunit binding	1/127	4/11686	0.0427727	1
C-Y-AG	1	GO:0004623	MF	phospholipase A2 activity	1/127	4/11686	0.0427727	1
C-Y-Te	42	GO:0008150	BP	biological_process	42/60	5880/11686	0.00263526	1
C-Y-Te	24	GO:0044238	BP	primary metabolic process	24/60	2743/11686	0.00526496	1
C-Y-Te	24	GO:0071704	BP	organic substance metabolic process	24/60	2889/11686	0.00989701	1
C-Y-Te	24	GO:0008152	BP	metabolic process	24/60	3247/11686	0.0422803	1
C-Y-Te	13	GO:0019538	BP	protein metabolic process	13/60	1008/11686	0.00152166	0.986749
C-Y-Te	10	GO:0006464	BP	cellular protein modification process	10/60	615/11686	0.00105092	0.81548
C-Y-Te	10	GO:0036211	BP	protein modification process	10/60	615/11686	0.00105092	0.81548
C-Y-Te	10	GO:0043412	BP	macromolecule modification	10/60	672/11686	0.00204353	1
C-Y-Te	10	GO:0044267	BP	cellular protein metabolic process	10/60	751/11686	0.00455978	1
C-Y-Te	9	GO:0006796	BP	phosphate-containing compound metabolic process	9/60	474/11686	0.000644885	0.81548
C-Y-Te	9	GO:0006793	BP	phosphorus metabolic process	9/60	496/11686	0.00089152	0.81548
C-Y-Te	8	GO:0016301	MF	kinase activity	8/60	636/11686	0.0154438	1
C-Y-Te	7	GO:1901575	BP	organic substance catabolic process	7/60	369/11686	0.00270507	1
C-Y-Te	7	GO:0009056	BP	catabolic process	7/60	379/11686	0.00313939	1
C-Y-Te	7	GO:0016773	MF	phosphotransferase activity, alcohol group as acceptor	7/60	410/11686	0.00483212	1
C-Y-Te	6	GO:0004672	MF	protein kinase activity	6/60	353/11686	0.00924114	1
C-Y-Te	5	GO:0044712	BP	single-organism catabolic process	5/60	166/11686	0.00158348	0.986749
C-Y-Te	5	GO:0006468	BP	protein phosphorylation	5/60	208/11686	0.00420447	1
C-Y-Te	5	GO:0016310	BP	phosphorylation	5/60	251/11686	0.0091803	1
C-Y-Te	5	GO:0044248	BP	cellular catabolic process	5/60	290/11686	0.0163398	1
C-Y-Te	4	GO:1901565	BP	organonitrogen compound catabolic process	4/60	89/11686	0.00110731	0.81548
C-Y-Te	4	GO:0016791	MF	phosphatase activity	4/60	110/11686	0.00241706	1
C-Y-Te	4	GO:0004674	MF	protein serine/threonine kinase activity	4/60	149/11686	0.00712068	1
C-Y-Te	4	GO:0042578	MF	phosphoric ester hydrolase activity	4/60	164/11686	0.0099115	1
C-Y-Te	4	GO:0098772	MF	molecular function regulator	4/60	210/11686	0.0225892	1
C-Y-Te	3	GO:0009966	BP	regulation of signal transduction	3/60	141/11686	0.0357191	1
C-Y-Te	3	GO:0023051	BP	regulation of signaling	3/60	156/11686	0.0459533	1
C-Y-Te	3	GO:0010646	BP	regulation of cell communication	3/60	156/11686	0.0459533	1
C-Y-Te	3	GO:0004721	MF	phosphoprotein phosphatase activity	3/60	79/11686	0.00771689	1
C-Y-Te	2	GO:0000381	BP	regulation of alternative mRNA splicing, via spliceosome	2/60	5/11686	0.00025668	0.81548
C-Y-Te	2	GO:0048024	BP	regulation of mRNA splicing, via spliceosome	2/60	6/11686	0.000383747	0.81548
C-Y-Te	2	GO:0050684	BP	regulation of mRNA processing	2/60	8/11686	0.000711601	0.81548
C-Y-Te	2	GO:0043484	BP	regulation of RNA splicing	2/60	8/11686	0.000711601	0.81548
C-Y-Te	2	GO:1903311	BP	regulation of mRNA metabolic process	2/60	8/11686	0.000711601	0.81548
C-Y-Te	2	GO:0008643	BP	carbohydrate transport	2/60	21/11686	0.00511284	1
C-Y-Te	2	GO:0035023	BP	regulation of Rho protein signal transduction	2/60	30/11686	0.0102821	1
C-Y-Te	2	GO:0006470	BP	protein dephosphorylation	2/60	35/11686	0.0138353	1
C-Y-Te	2	GO:0046578	BP	regulation of Ras protein signal transduction	2/60	38/11686	0.0161868	1
C-Y-Te	2	GO:0051056	BP	regulation of small GTPase mediated signal transduction	2/60	45/11686	0.0222794	1
C-Y-Te	2	GO:0000398	BP	mRNA splicing, via spliceosome	2/60	47/11686	0.0241691	1
C-Y-Te	2	GO:0000375	BP	RNA splicing, via transesterification reactions	2/60	47/11686	0.0241691	1
C-Y-Te	2	GO:0000377	BP	RNA splicing, via transesterification reactions with bulged adenosine as nucleophile	2/60	47/11686	0.0241691	1
C-Y-Te	2	GO:0005996	BP	monosaccharide metabolic process	2/60	48/11686	0.0251378	1
C-Y-Te	2	GO:0016311	BP	dephosphorylation	2/60	50/11686	0.0271221	1
C-Y-Te	2	GO:0040011	BP	locomotion	2/60	54/11686	0.0312731	1
C-Y-Te	2	GO:0016042	BP	lipid catabolic process	2/60	56/11686	0.033437	1
C-Y-Te	2	GO:0008380	BP	RNA splicing	2/60	63/11686	0.0414515	1
C-Y-Te	2	GO:0005089	MF	Rho guanyl-nucleotide exchange factor activity	2/60	29/11686	0.00962818	1
C-Y-Te	2	GO:0005088	MF	Ras guanyl-nucleotide exchange factor activity	2/60	32/11686	0.0116473	1
C-Y-Te	2	GO:0005096	MF	GTPase activator activity	2/60	41/11686	0.0186964	1
C-Y-Te	2	GO:0004725	MF	protein tyrosine phosphatase activity	2/60	43/11686	0.0204547	1
C-Y-Te	2	GO:0030695	MF	GTPase regulator activity	2/60	46/11686	0.0232162	1
C-Y-Te	2	GO:0060589	MF	nucleoside-triphosphatase regulator activity	2/60	53/11686	0.030213	1
C-Y-Te	2	GO:0005085	MF	guanyl-nucleotide exchange factor activity	2/60	57/11686	0.0345405	1
C-Y-Te	2	GO:0008047	MF	enzyme activator activity	2/60	59/11686	0.0367895	1
C-Y-Te	2	GO:0008238	MF	exopeptidase activity	2/60	64/11686	0.0426502	1
C-Y-Te	1	GO:0046103	BP	inosine biosynthetic process	1/60	1/11686	0.00513435	1
C-Y-Te	1	GO:0046102	BP	inosine metabolic process	1/60	1/11686	0.00513435	1
C-Y-Te	1	GO:0006843	BP	mitochondrial citrate transport	1/60	1/11686	0.00513435	1
C-Y-Te	1	GO:0007584	BP	response to nutrient	1/60	1/11686	0.00513435	1
C-Y-Te	1	GO:1904398	BP	positive regulation of neuromuscular junction development	1/60	1/11686	0.00513435	1
C-Y-Te	1	GO:0046085	BP	adenosine metabolic process	1/60	1/11686	0.00513435	1
C-Y-Te	1	GO:0016318	BP	ommatidial rotation	1/60	1/11686	0.00513435	1
C-Y-Te	1	GO:0006154	BP	adenosine catabolic process	1/60	1/11686	0.00513435	1
C-Y-Te	1	GO:0045887	BP	positive regulation of synaptic growth at neuromuscular junction	1/60	1/11686	0.00513435	1
C-Y-Te	1	GO:0007474	BP	imaginal disc-derived wing vein specification	1/60	1/11686	0.00513435	1
C-Y-Te	1	GO:1904396	BP	regulation of neuromuscular junction development	1/60	2/11686	0.0102428	1
C-Y-Te	1	GO:0008582	BP	regulation of synaptic growth at neuromuscular junction	1/60	2/11686	0.0102428	1
C-Y-Te	1	GO:0035222	BP	wing disc pattern formation	1/60	2/11686	0.0102428	1
C-Y-Te	1	GO:0048190	BP	wing disc dorsal/ventral pattern formation	1/60	2/11686	0.0102428	1
C-Y-Te	1	GO:0006842	BP	tricarboxylic acid transport	1/60	2/11686	0.0102428	1
C-Y-Te	1	GO:0009629	BP	response to gravity	1/60	2/11686	0.0102428	1
C-Y-Te	1	GO:0019323	BP	pentose catabolic process	1/60	2/11686	0.0102428	1
C-Y-Te	1	GO:0006152	BP	purine nucleoside catabolic process	1/60	2/11686	0.0102428	1
C-Y-Te	1	GO:0015746	BP	citrate transport	1/60	2/11686	0.0102428	1
C-Y-Te	1	GO:0051965	BP	positive regulation of synapse assembly	1/60	2/11686	0.0102428	1
C-Y-Te	1	GO:0009052	BP	pentose-phosphate shunt, non-oxidative branch	1/60	2/11686	0.0102428	1
C-Y-Te	1	GO:0046130	BP	purine ribonucleoside catabolic process	1/60	2/11686	0.0102428	1
C-Y-Te	1	GO:0042332	BP	gravitaxis	1/60	2/11686	0.0102428	1
C-Y-Te	1	GO:0007476	BP	imaginal disc-derived wing morphogenesis	1/60	2/11686	0.0102428	1
C-Y-Te	1	GO:0007450	BP	dorsal/ventral pattern formation, imaginal disc	1/60	2/11686	0.0102428	1
C-Y-Te	1	GO:0001736	BP	establishment of planar polarity	1/60	3/11686	0.0153254	1
C-Y-Te	1	GO:0009164	BP	nucleoside catabolic process	1/60	3/11686	0.0153254	1
C-Y-Te	1	GO:0007447	BP	imaginal disc pattern formation	1/60	3/11686	0.0153254	1
C-Y-Te	1	GO:0048639	BP	positive regulation of developmental growth	1/60	3/11686	0.0153254	1
C-Y-Te	1	GO:0007164	BP	establishment of tissue polarity	1/60	3/11686	0.0153254	1
C-Y-Te	1	GO:0035114	BP	imaginal disc-derived appendage morphogenesis	1/60	3/11686	0.0153254	1
C-Y-Te	1	GO:0042454	BP	ribonucleoside catabolic process	1/60	3/11686	0.0153254	1
C-Y-Te	1	GO:0051963	BP	regulation of synapse assembly	1/60	3/11686	0.0153254	1
C-Y-Te	1	GO:0009953	BP	dorsal/ventral pattern formation	1/60	3/11686	0.0153254	1
C-Y-Te	1	GO:0035120	BP	post-embryonic appendage morphogenesis	1/60	3/11686	0.0153254	1
C-Y-Te	1	GO:0048749	BP	compound eye development	1/60	4/11686	0.0203824	1
C-Y-Te	1	GO:0006098	BP	pentose-phosphate shunt	1/60	4/11686	0.0203824	1
C-Y-Te	1	GO:0051156	BP	glucose 6-phosphate metabolic process	1/60	5/11686	0.0254138	1
C-Y-Te	1	GO:0045292	BP	mRNA cis splicing, via spliceosome	1/60	5/11686	0.0254138	1
C-Y-Te	1	GO:0019682	BP	glyceraldehyde-3-phosphate metabolic process	1/60	5/11686	0.0254138	1
C-Y-Te	1	GO:1901658	BP	glycosyl compound catabolic process	1/60	5/11686	0.0254138	1
C-Y-Te	1	GO:0019321	BP	pentose metabolic process	1/60	6/11686	0.0304198	1
C-Y-Te	1	GO:0048638	BP	regulation of developmental growth	1/60	6/11686	0.0304198	1
C-Y-Te	1	GO:0006004	BP	fucose metabolic process	1/60	6/11686	0.0304198	1
C-Y-Te	1	GO:0042330	BP	taxis	1/60	6/11686	0.0304198	1
C-Y-Te	1	GO:0090090	BP	negative regulation of canonical Wnt signaling pathway	1/60	7/11686	0.0354005	1
C-Y-Te	1	GO:0009886	BP	post-embryonic morphogenesis	1/60	7/11686	0.0354005	1
C-Y-Te	1	GO:0009083	BP	branched-chain amino acid catabolic process	1/60	7/11686	0.0354005	1
C-Y-Te	1	GO:0045927	BP	positive regulation of growth	1/60	7/11686	0.0354005	1
C-Y-Te	1	GO:0000028	BP	ribosomal small subunit assembly	1/60	7/11686	0.0354005	1
C-Y-Te	1	GO:0043171	BP	peptide catabolic process	1/60	8/11686	0.0403561	1
C-Y-Te	1	GO:0031667	BP	response to nutrient levels	1/60	8/11686	0.0403561	1
C-Y-Te	1	GO:0001654	BP	eye development	1/60	8/11686	0.0403561	1
C-Y-Te	1	GO:0050807	BP	regulation of synapse organization	1/60	8/11686	0.0403561	1
C-Y-Te	1	GO:0001667	BP	ameboidal-type cell migration	1/60	8/11686	0.0403561	1
C-Y-Te	1	GO:0072523	BP	purine-containing compound catabolic process	1/60	8/11686	0.0403561	1
C-Y-Te	1	GO:0035107	BP	appendage morphogenesis	1/60	8/11686	0.0403561	1
C-Y-Te	1	GO:0007179	BP	transforming growth factor beta receptor signaling pathway	1/60	9/11686	0.0452866	1
C-Y-Te	1	GO:0009081	BP	branched-chain amino acid metabolic process	1/60	9/11686	0.0452866	1
C-Y-Te	1	GO:0006739	BP	NADP metabolic process	1/60	9/11686	0.0452866	1
C-Y-Te	1	GO:0009991	BP	response to extracellular stimulus	1/60	9/11686	0.0452866	1
C-Y-Te	1	GO:0060828	BP	regulation of canonical Wnt signaling pathway	1/60	9/11686	0.0452866	1
C-Y-Te	1	GO:0005947	CC	mitochondrial alpha-ketoglutarate dehydrogenase complex	1/60	2/11686	0.0102428	1
C-Y-Te	1	GO:0030062	CC	mitochondrial tricarboxylic acid cycle enzyme complex	1/60	2/11686	0.0102428	1
C-Y-Te	1	GO:0045240	CC	dihydrolipoyl dehydrogenase complex	1/60	3/11686	0.0153254	1
C-Y-Te	1	GO:0048476	CC	Holliday junction resolvase complex	1/60	3/11686	0.0153254	1
C-Y-Te	1	GO:0016607	CC	nuclear speck	1/60	5/11686	0.0254138	1
C-Y-Te	1	GO:0045239	CC	tricarboxylic acid cycle enzyme complex	1/60	5/11686	0.0254138	1
C-Y-Te	1	GO:0017119	CC	Golgi transport complex	1/60	7/11686	0.0354005	1
C-Y-Te	1	GO:0008240	MF	tripeptidyl-peptidase activity	1/60	1/11686	0.00513435	1
C-Y-Te	1	GO:0008419	MF	RNA lariat debranching enzyme activity	1/60	1/11686	0.00513435	1
C-Y-Te	1	GO:0070573	MF	metallodipeptidase activity	1/60	1/11686	0.00513435	1
C-Y-Te	1	GO:0004750	MF	ribulose-phosphate 3-epimerase activity	1/60	1/11686	0.00513435	1
C-Y-Te	1	GO:0008817	MF	cob(I)yrinic acid a,c-diamide adenosyltransferase activity	1/60	1/11686	0.00513435	1
C-Y-Te	1	GO:0003826	MF	alpha-ketoacid dehydrogenase activity	1/60	2/11686	0.0102428	1
C-Y-Te	1	GO:0052723	MF	inositol hexakisphosphate 1-kinase activity	1/60	2/11686	0.0102428	1
C-Y-Te	1	GO:0052724	MF	inositol hexakisphosphate 3-kinase activity	1/60	2/11686	0.0102428	1
C-Y-Te	1	GO:0005003	MF	ephrin receptor activity	1/60	2/11686	0.0102428	1
C-Y-Te	1	GO:0000832	MF	inositol hexakisphosphate 5-kinase activity	1/60	2/11686	0.0102428	1
C-Y-Te	1	GO:0008117	MF	sphinganine-1-phosphate aldolase activity	1/60	2/11686	0.0102428	1
C-Y-Te	1	GO:0033857	MF	diphosphoinositol-pentakisphosphate kinase activity	1/60	2/11686	0.0102428	1
C-Y-Te	1	GO:0000828	MF	inositol hexakisphosphate kinase activity	1/60	2/11686	0.0102428	1
C-Y-Te	1	GO:0000829	MF	inositol heptakisphosphate kinase activity	1/60	2/11686	0.0102428	1
C-Y-Te	1	GO:0003993	MF	acid phosphatase activity	1/60	3/11686	0.0153254	1
C-Y-Te	1	GO:0043024	MF	ribosomal small subunit binding	1/60	3/11686	0.0153254	1
C-Y-Te	1	GO:0003908	MF	methylated-DNA-[protein]-cysteine S-methyltransferase activity	1/60	3/11686	0.0153254	1
C-Y-Te	1	GO:0004738	MF	pyruvate dehydrogenase activity	1/60	3/11686	0.0153254	1
C-Y-Te	1	GO:0004739	MF	pyruvate dehydrogenase (acetyl-transferring) activity	1/60	3/11686	0.0153254	1
C-Y-Te	1	GO:0005243	MF	gap junction channel activity	1/60	3/11686	0.0153254	1
C-Y-Te	1	GO:0001540	MF	beta-amyloid binding	1/60	3/11686	0.0153254	1
C-Y-Te	1	GO:0022829	MF	wide pore channel activity	1/60	3/11686	0.0153254	1
C-Y-Te	1	GO:0004560	MF	alpha-L-fucosidase activity	1/60	4/11686	0.0203824	1
C-Y-Te	1	GO:0004623	MF	phospholipase A2 activity	1/60	4/11686	0.0203824	1
C-Y-Te	1	GO:0015928	MF	fucosidase activity	1/60	4/11686	0.0203824	1
C-Y-Te	1	GO:0016857	MF	racemase and epimerase activity, acting on carbohydrates and derivatives	1/60	5/11686	0.0254138	1
C-Y-Te	1	GO:0004000	MF	adenosine deaminase activity	1/60	5/11686	0.0254138	1
C-Y-Te	1	GO:0050254	MF	rhodopsin kinase activity	1/60	5/11686	0.0254138	1
C-Y-Te	1	GO:0016805	MF	dipeptidase activity	1/60	5/11686	0.0254138	1
C-Y-Te	1	GO:0016854	MF	racemase and epimerase activity	1/60	6/11686	0.0304198	1
C-Y-Te	1	GO:0005351	MF	sugar:proton symporter activity	1/60	6/11686	0.0304198	1
C-Y-Te	1	GO:0004707	MF	MAP kinase activity	1/60	6/11686	0.0304198	1
C-Y-Te	1	GO:0008172	MF	S-methyltransferase activity	1/60	6/11686	0.0304198	1
C-Y-Te	1	GO:0015165	MF	pyrimidine nucleotide-sugar transmembrane transporter activity	1/60	6/11686	0.0304198	1
C-Y-Te	1	GO:0005402	MF	cation:sugar symporter activity	1/60	6/11686	0.0304198	1
C-Y-Te	1	GO:0016624	MF	oxidoreductase activity, acting on the aldehyde or oxo group of donors, disulfide as acceptor	1/60	7/11686	0.0354005	1
C-Y-Te	1	GO:0005338	MF	nucleotide-sugar transmembrane transporter activity	1/60	7/11686	0.0354005	1
C-Y-Te	1	GO:0008083	MF	growth factor activity	1/60	7/11686	0.0354005	1
C-Y-Te	1	GO:0015605	MF	organophosphate ester transmembrane transporter activity	1/60	9/11686	0.0452866	1
C-Y-Te	1	GO:0015215	MF	nucleotide transmembrane transporter activity	1/60	9/11686	0.0452866	1
C-Y-Te	1	GO:0016307	MF	phosphatidylinositol phosphate kinase activity	1/60	9/11686	0.0452866	1
Note:Control denotes the P. clarkii injected with saline (control group); YsiRNA denotes the P. clarkii injected with 0.02 µg/g body weight YsiRNA (treated group). Br: Brain; Te: Testis; AG: Androgenic gland; TD: Testicular ducts; AN: Abdominal nerve cord.

## Sheet: CvsW-GO
Table S12 The GO and KEGG enrichment analysis results of target genes of differentially expressed miRNAs
Table S12-3 The GO enrichment analysis results of target genes of differentially expressed miRNAs in WsiRNA group vs. control group
Source.Name	Number	GO ID	Term Type	Description	Ratio_in_study	Ratio_in_pop	Pvalue	Padjust
C-W-AG	162	GO:0008150	BP	biological_process	162/245	5880/11686	3.98e-06	0.00153359
C-W-AG	158	GO:0005575	CC	cellular_component	158/245	5849/11686	7.54e-06	0.00236955
C-W-AG	112	GO:0009987	BP	cellular process	112/245	3695/11686	7.61e-06	0.00236955
C-W-AG	105	GO:0044464	CC	cell part	105/245	3467/11686	1.03e-05	0.00297821
C-W-AG	98	GO:0044424	CC	intracellular part	98/245	3115/11686	7.39e-06	0.00236955
C-W-AG	93	GO:0008152	BP	metabolic process	93/245	3247/11686	0.000512886	0.0847936
C-W-AG	86	GO:0071704	BP	organic substance metabolic process	86/245	2889/11686	0.000232882	0.0483737
C-W-AG	85	GO:0044238	BP	primary metabolic process	85/245	2743/11686	6.66e-05	0.0173946
C-W-AG	84	GO:0044699	BP	single-organism process	84/245	2540/11686	6.72e-06	0.00236606
C-W-AG	78	GO:0044237	BP	cellular metabolic process	78/245	2618/11686	0.000616538	0.0979328
C-W-AG	69	GO:0044763	BP	single-organism cellular process	69/245	1925/11686	4.67e-06	0.00172056
C-W-AG	69	GO:0043170	BP	macromolecule metabolic process	69/245	2255/11686	0.000741872	0.11504
C-W-AG	62	GO:0044260	BP	cellular macromolecule metabolic process	62/245	2020/11686	0.00148725	0.197512
C-W-AG	61	GO:0043229	CC	intracellular organelle	61/245	1826/11686	0.000165024	0.0381959
C-W-AG	61	GO:0043226	CC	organelle	61/245	1849/11686	0.000188843	0.042495
C-W-AG	61	GO:0005515	MF	protein binding	61/245	1863/11686	0.000269276	0.054535
C-W-AG	54	GO:0065007	BP	biological regulation	54/245	1906/11686	0.0179824	0.610542
C-W-AG	52	GO:0043231	CC	intracellular membrane-bounded organelle	52/245	1480/11686	0.000137116	0.0326699
C-W-AG	52	GO:0043227	CC	membrane-bounded organelle	52/245	1487/11686	0.000199438	0.0432962
C-W-AG	50	GO:0050794	BP	regulation of cellular process	50/245	1749/11686	0.018557	0.610542
C-W-AG	50	GO:0050789	BP	regulation of biological process	50/245	1789/11686	0.0309302	0.816173
C-W-AG	44	GO:0019538	BP	protein metabolic process	44/245	1008/11686	2.58e-06	0.00139349
C-W-AG	44	GO:0036094	MF	small molecule binding	44/245	1511/11686	0.0208489	0.610542
C-W-AG	43	GO:0032991	CC	macromolecular complex	43/245	1262/11686	0.00118355	0.165309
C-W-AG	43	GO:0044446	CC	intracellular organelle part	43/245	1289/11686	0.00187433	0.240579
C-W-AG	43	GO:0044422	CC	organelle part	43/245	1310/11686	0.00280214	0.302669
C-W-AG	43	GO:1901265	MF	nucleoside phosphate binding	43/245	1450/11686	0.0182787	0.610542
C-W-AG	43	GO:0000166	MF	nucleotide binding	43/245	1450/11686	0.0182787	0.610542
C-W-AG	41	GO:0043234	CC	protein complex	41/245	1025/11686	5.03e-05	0.0135888
C-W-AG	41	GO:0044710	BP	single-organism metabolic process	41/245	1277/11686	0.00502591	0.437794
C-W-AG	40	GO:0043168	MF	anion binding	40/245	1419/11686	0.0477537	0.925485
C-W-AG	37	GO:0005634	CC	nucleus	37/245	1075/11686	0.00239653	0.281366
C-W-AG	37	GO:0097367	MF	carbohydrate derivative binding	37/245	1280/11686	0.0388129	0.834076
C-W-AG	36	GO:0043412	BP	macromolecule modification	36/245	672/11686	1.94e-06	0.00139349
C-W-AG	36	GO:0044267	BP	cellular protein metabolic process	36/245	751/11686	3.83e-06	0.00153359
C-W-AG	35	GO:0006464	BP	cellular protein modification process	35/245	615/11686	5.96e-07	0.00139349
C-W-AG	35	GO:0036211	BP	protein modification process	35/245	615/11686	5.96e-07	0.00139349
C-W-AG	35	GO:0044444	CC	cytoplasmic part	35/245	1202/11686	0.0429862	0.855576
C-W-AG	31	GO:0071840	BP	cellular component organization or biogenesis	31/245	766/11686	0.000368276	0.0678047
C-W-AG	30	GO:0016043	BP	cellular component organization	30/245	737/11686	0.000451227	0.076154
C-W-AG	29	GO:0051179	BP	localization	29/245	851/11686	0.00869834	0.519488
C-W-AG	27	GO:0006810	BP	transport	27/245	805/11686	0.0147279	0.610542
C-W-AG	27	GO:0051234	BP	establishment of localization	27/245	815/11686	0.0158455	0.610542
C-W-AG	25	GO:1902578	BP	single-organism localization	25/245	661/11686	0.00455585	0.410077
C-W-AG	25	GO:0009058	BP	biosynthetic process	25/245	749/11686	0.0236678	0.66806
C-W-AG	24	GO:0016020	CC	membrane	24/245	754/11686	0.0469298	0.918304
C-W-AG	23	GO:0044765	BP	single-organism transport	23/245	637/11686	0.00992698	0.570344
C-W-AG	23	GO:0044249	BP	cellular biosynthetic process	23/245	677/11686	0.0254499	0.70365
C-W-AG	23	GO:1901576	BP	organic substance biosynthetic process	23/245	694/11686	0.0278547	0.756651
C-W-AG	22	GO:0006796	BP	phosphate-containing compound metabolic process	22/245	474/11686	0.000441335	0.0760693
C-W-AG	22	GO:0006793	BP	phosphorus metabolic process	22/245	496/11686	0.00100878	0.148584
C-W-AG	22	GO:0007165	BP	signal transduction	22/245	561/11686	0.00568163	0.465881
C-W-AG	22	GO:0005737	CC	cytoplasm	22/245	575/11686	0.00640936	0.468401
C-W-AG	21	GO:0006996	BP	organelle organization	21/245	424/11686	0.00033773	0.0651417
C-W-AG	17	GO:0044428	CC	nuclear part	17/245	487/11686	0.0349798	0.834076
C-W-AG	16	GO:1902589	BP	single-organism organelle organization	16/245	307/11686	0.000752639	0.11504
C-W-AG	16	GO:1901575	BP	organic substance catabolic process	16/245	369/11686	0.00519498	0.447708
C-W-AG	16	GO:0009056	BP	catabolic process	16/245	379/11686	0.00889907	0.523935
C-W-AG	16	GO:0016070	BP	RNA metabolic process	16/245	464/11686	0.0459665	0.901633
C-W-AG	15	GO:0043933	BP	macromolecular complex subunit organization	15/245	338/11686	0.00580124	0.465881
C-W-AG	15	GO:0009059	BP	macromolecule biosynthetic process	15/245	403/11686	0.031083	0.817542
C-W-AG	14	GO:0016310	BP	phosphorylation	14/245	251/11686	0.000833413	0.125027
C-W-AG	14	GO:0006508	BP	proteolysis	14/245	325/11686	0.00956382	0.553403
C-W-AG	13	GO:0005975	BP	carbohydrate metabolic process	13/245	276/11686	0.00817157	0.518442
C-W-AG	13	GO:0044248	BP	cellular catabolic process	13/245	290/11686	0.0101696	0.580166
C-W-AG	13	GO:1901362	BP	organic cyclic compound biosynthetic process	13/245	306/11686	0.0138595	0.610542
C-W-AG	13	GO:0046907	BP	intracellular transport	13/245	311/11686	0.0153543	0.610542
C-W-AG	13	GO:0051649	BP	establishment of localization in cell	13/245	323/11686	0.0265596	0.726888
C-W-AG	12	GO:0034654	BP	nucleobase-containing compound biosynthetic process	12/245	255/11686	0.0117886	0.610542
C-W-AG	12	GO:0019438	BP	aromatic compound biosynthetic process	12/245	283/11686	0.0185655	0.610542
C-W-AG	12	GO:0018130	BP	heterocycle biosynthetic process	12/245	294/11686	0.0348013	0.834076
C-W-AG	12	GO:0044711	BP	single-organism biosynthetic process	12/245	323/11686	0.0475323	0.923403
C-W-AG	11	GO:0009057	BP	macromolecule catabolic process	11/245	200/11686	0.00329234	0.329274
C-W-AG	11	GO:0006468	BP	protein phosphorylation	11/245	208/11686	0.00442994	0.407806
C-W-AG	11	GO:1902582	BP	single-organism intracellular transport	11/245	217/11686	0.0060624	0.465881
C-W-AG	11	GO:0055085	BP	transmembrane transport	11/245	268/11686	0.0290328	0.778792
C-W-AG	10	GO:0044723	BP	single-organism carbohydrate metabolic process	10/245	181/11686	0.00483201	0.430155
C-W-AG	9	GO:0044451	CC	nucleoplasm part	9/245	161/11686	0.00683056	0.468401
C-W-AG	9	GO:0044265	BP	cellular macromolecule catabolic process	9/245	168/11686	0.0089252	0.523935
C-W-AG	8	GO:0016570	BP	histone modification	8/245	51/11686	9.73e-06	0.00291921
C-W-AG	8	GO:0016569	BP	covalent chromatin modification	8/245	52/11686	1.13e-05	0.00315452
C-W-AG	8	GO:0016568	BP	chromatin modification	8/245	72/11686	0.000125224	0.0307407
C-W-AG	8	GO:0006325	BP	chromatin organization	8/245	99/11686	0.0011034	0.157753
C-W-AG	8	GO:0006511	BP	ubiquitin-dependent protein catabolic process	8/245	113/11686	0.00256853	0.29229
C-W-AG	8	GO:0019941	BP	modification-dependent protein catabolic process	8/245	117/11686	0.00318743	0.322767
C-W-AG	8	GO:0043632	BP	modification-dependent macromolecule catabolic process	8/245	121/11686	0.00391656	0.382265
C-W-AG	8	GO:0051603	BP	proteolysis involved in cellular protein catabolic process	8/245	131/11686	0.00630418	0.468401
C-W-AG	8	GO:1990234	CC	transferase complex	8/245	160/11686	0.019469	0.610542
C-W-AG	8	GO:0004674	MF	protein serine/threonine kinase activity	8/245	149/11686	0.0131901	0.610542
C-W-AG	7	GO:0032774	BP	RNA biosynthetic process	7/245	108/11686	0.00758153	0.511816
C-W-AG	7	GO:0006357	BP	regulation of transcription from RNA polymerase II promoter	7/245	120/11686	0.0131165	0.610542
C-W-AG	7	GO:0048037	MF	cofactor binding	7/245	157/11686	0.0473449	0.921974
C-W-AG	6	GO:0005783	CC	endoplasmic reticulum	6/245	70/11686	0.00341751	0.337625
C-W-AG	6	GO:0009116	BP	nucleoside metabolic process	6/245	86/11686	0.00929907	0.541955
C-W-AG	6	GO:1901657	BP	glycosyl compound metabolic process	6/245	88/11686	0.0103566	0.583377
C-W-AG	6	GO:0072521	BP	purine-containing compound metabolic process	6/245	91/11686	0.0120991	0.610542
C-W-AG	6	GO:0016798	MF	hydrolase activity, acting on glycosyl bonds	6/245	98/11686	0.0169481	0.610542
C-W-AG	6	GO:0016758	MF	transferase activity, transferring hexosyl groups	6/245	107/11686	0.0249562	0.697139
C-W-AG	6	GO:0018193	BP	peptidyl-amino acid modification	6/245	109/11686	0.0270278	0.737213
C-W-AG	6	GO:0070647	BP	protein modification by small protein conjugation or removal	6/245	110/11686	0.0281051	0.758931
C-W-AG	5	GO:0016579	BP	protein deubiquitination	5/245	40/11686	0.00140529	0.189737
C-W-AG	5	GO:0036459	MF	thiol-dependent ubiquitinyl hydrolase activity	5/245	43/11686	0.00195368	0.240579
C-W-AG	5	GO:0101005	MF	ubiquitinyl hydrolase activity	5/245	43/11686	0.00195368	0.240579
C-W-AG	5	GO:0019783	MF	ubiquitin-like protein-specific protease activity	5/245	43/11686	0.00195368	0.240579
C-W-AG	5	GO:0070646	BP	protein modification by small protein removal	5/245	44/11686	0.00216707	0.262022
C-W-AG	5	GO:0005667	CC	transcription factor complex	5/245	52/11686	0.00452935	0.410077
C-W-AG	5	GO:0046128	BP	purine ribonucleoside metabolic process	5/245	64/11686	0.0108572	0.593213
C-W-AG	5	GO:0042278	BP	purine nucleoside metabolic process	5/245	64/11686	0.0108572	0.593213
C-W-AG	5	GO:0006163	BP	purine nucleotide metabolic process	5/245	69/11686	0.0147174	0.610542
C-W-AG	5	GO:0009119	BP	ribonucleoside metabolic process	5/245	73/11686	0.0183981	0.610542
C-W-AG	5	GO:0005794	CC	Golgi apparatus	5/245	75/11686	0.020447	0.610542
C-W-AG	5	GO:0019693	BP	ribose phosphate metabolic process	5/245	80/11686	0.0262054	0.722076
C-W-AG	5	GO:0008234	MF	cysteine-type peptidase activity	5/245	83/11686	0.0301116	0.79717
C-W-AG	5	GO:0043413	BP	macromolecule glycosylation	5/245	88/11686	0.0373997	0.834076
C-W-AG	5	GO:0006486	BP	protein glycosylation	5/245	88/11686	0.0373997	0.834076
C-W-AG	5	GO:0070085	BP	glycosylation	5/245	88/11686	0.0373997	0.834076
C-W-AG	5	GO:0004553	MF	hydrolase activity, hydrolyzing O-glycosyl compounds	5/245	87/11686	0.0358632	0.834076
C-W-AG	5	GO:0009653	BP	anatomical structure morphogenesis	5/245	92/11686	0.043946	0.866196
C-W-AG	4	GO:0005976	BP	polysaccharide metabolic process	4/245	19/11686	0.000570164	0.0923779
C-W-AG	4	GO:0000123	CC	histone acetyltransferase complex	4/245	26/11686	0.00196004	0.240579
C-W-AG	4	GO:0000278	BP	mitotic cell cycle	4/245	28/11686	0.00259781	0.29229
C-W-AG	4	GO:0046942	BP	carboxylic acid transport	4/245	29/11686	0.00296451	0.303994
C-W-AG	4	GO:0015849	BP	organic acid transport	4/245	29/11686	0.00296451	0.303994
C-W-AG	4	GO:1902493	CC	acetyltransferase complex	4/245	29/11686	0.00296451	0.303994
C-W-AG	4	GO:0031248	CC	protein acetyltransferase complex	4/245	29/11686	0.00296451	0.303994
C-W-AG	4	GO:0018205	BP	peptidyl-lysine modification	4/245	35/11686	0.00592525	0.465881
C-W-AG	4	GO:0015711	BP	organic anion transport	4/245	39/11686	0.00872119	0.519488
C-W-AG	4	GO:0043414	BP	macromolecule methylation	4/245	43/11686	0.012263	0.610542
C-W-AG	4	GO:0007049	BP	cell cycle	4/245	43/11686	0.012263	0.610542
C-W-AG	4	GO:0016052	BP	carbohydrate catabolic process	4/245	44/11686	0.0132726	0.610542
C-W-AG	4	GO:0030030	BP	cell projection organization	4/245	45/11686	0.0143336	0.610542
C-W-AG	4	GO:0009167	BP	purine ribonucleoside monophosphate metabolic process	4/245	48/11686	0.0178333	0.610542
C-W-AG	4	GO:0009144	BP	purine nucleoside triphosphate metabolic process	4/245	48/11686	0.0178333	0.610542
C-W-AG	4	GO:0009205	BP	purine ribonucleoside triphosphate metabolic process	4/245	48/11686	0.0178333	0.610542
C-W-AG	4	GO:0009126	BP	purine nucleoside monophosphate metabolic process	4/245	48/11686	0.0178333	0.610542
C-W-AG	4	GO:0032989	BP	cellular component morphogenesis	4/245	49/11686	0.0191077	0.610542
C-W-AG	4	GO:0044437	CC	vacuolar part	4/245	49/11686	0.0191077	0.610542
C-W-AG	4	GO:0009199	BP	ribonucleoside triphosphate metabolic process	4/245	51/11686	0.0218221	0.622467
C-W-AG	4	GO:0032259	BP	methylation	4/245	51/11686	0.0218221	0.622467
C-W-AG	4	GO:0009161	BP	ribonucleoside monophosphate metabolic process	4/245	53/11686	0.0247607	0.694072
C-W-AG	4	GO:0009123	BP	nucleoside monophosphate metabolic process	4/245	54/11686	0.0263153	0.722645
C-W-AG	4	GO:0009141	BP	nucleoside triphosphate metabolic process	4/245	55/11686	0.0279272	0.756651
C-W-AG	4	GO:0005085	MF	guanyl-nucleotide exchange factor activity	4/245	57/11686	0.0313244	0.818576
C-W-AG	4	GO:0031399	BP	regulation of protein modification process	4/245	58/11686	0.0331101	0.834076
C-W-AG	4	GO:0006820	BP	anion transport	4/245	60/11686	0.0368568	0.834076
C-W-AG	4	GO:0006091	BP	generation of precursor metabolites and energy	4/245	63/11686	0.0429166	0.855576
C-W-AG	3	GO:0044450	CC	microtubule organizing center part	3/245	11/11686	0.00132602	0.18207
C-W-AG	3	GO:0048471	CC	perinuclear region of cytoplasm	3/245	13/11686	0.00222818	0.265448
C-W-AG	3	GO:0043401	BP	steroid hormone mediated signaling pathway	3/245	14/11686	0.00279225	0.302669
C-W-AG	3	GO:0009755	BP	hormone-mediated signaling pathway	3/245	14/11686	0.00279225	0.302669
C-W-AG	3	GO:0004402	MF	histone acetyltransferase activity	3/245	16/11686	0.00416485	0.39095
C-W-AG	3	GO:0003707	MF	steroid hormone receptor activity	3/245	16/11686	0.00416485	0.39095
C-W-AG	3	GO:0016573	BP	histone acetylation	3/245	17/11686	0.00497978	0.437794
C-W-AG	3	GO:0044264	BP	cellular polysaccharide metabolic process	3/245	18/11686	0.00588421	0.465881
C-W-AG	3	GO:0061733	MF	peptide-lysine-N-acetyltransferase activity	3/245	18/11686	0.00588421	0.465881
C-W-AG	3	GO:0009185	BP	ribonucleoside diphosphate metabolic process	3/245	19/11686	0.0068806	0.468401
C-W-AG	3	GO:0009135	BP	purine nucleoside diphosphate metabolic process	3/245	19/11686	0.0068806	0.468401
C-W-AG	3	GO:0009179	BP	purine ribonucleoside diphosphate metabolic process	3/245	19/11686	0.0068806	0.468401
C-W-AG	3	GO:0006475	BP	internal protein amino acid acetylation	3/245	19/11686	0.0068806	0.468401
C-W-AG	3	GO:0018393	BP	internal peptidyl-lysine acetylation	3/245	19/11686	0.0068806	0.468401
C-W-AG	3	GO:0018394	BP	peptidyl-lysine acetylation	3/245	19/11686	0.0068806	0.468401
C-W-AG	3	GO:0046031	BP	ADP metabolic process	3/245	19/11686	0.0068806	0.468401
C-W-AG	3	GO:0000902	BP	cell morphogenesis	3/245	20/11686	0.0079711	0.518442
C-W-AG	3	GO:0034212	MF	peptide N-acetyltransferase activity	3/245	20/11686	0.0079711	0.518442
C-W-AG	3	GO:0008213	BP	protein alkylation	3/245	22/11686	0.0104419	0.583377
C-W-AG	3	GO:0006479	BP	protein methylation	3/245	22/11686	0.0104419	0.583377
C-W-AG	3	GO:0009132	BP	nucleoside diphosphate metabolic process	3/245	24/11686	0.0133089	0.610542
C-W-AG	3	GO:0006473	BP	protein acetylation	3/245	24/11686	0.0133089	0.610542
C-W-AG	3	GO:0008219	BP	cell death	3/245	26/11686	0.0165808	0.610542
C-W-AG	3	GO:0090575	CC	RNA polymerase II transcription factor complex	3/245	27/11686	0.0183705	0.610542
C-W-AG	3	GO:0051287	MF	NAD binding	3/245	23/11686	0.0118252	0.610542
C-W-AG	3	GO:0043543	BP	protein acylation	3/245	29/11686	0.0222592	0.630497
C-W-AG	3	GO:0006839	BP	mitochondrial transport	3/245	29/11686	0.0222592	0.630497
C-W-AG	3	GO:0005774	CC	vacuolar membrane	3/245	30/11686	0.0243586	0.68517
C-W-AG	3	GO:0044798	CC	nuclear transcription factor complex	3/245	32/11686	0.0288668	0.77691
C-W-AG	3	GO:0008080	MF	N-acetyltransferase activity	3/245	33/11686	0.0312751	0.818576
C-W-AG	3	GO:0044724	BP	single-organism carbohydrate catabolic process	3/245	34/11686	0.0337855	0.834076
C-W-AG	3	GO:0044262	BP	cellular carbohydrate metabolic process	3/245	36/11686	0.03911	0.834076
C-W-AG	3	GO:0016410	MF	N-acyltransferase activity	3/245	35/11686	0.0363974	0.834076
C-W-AG	3	GO:0019199	MF	transmembrane receptor protein kinase activity	3/245	35/11686	0.0363974	0.834076
C-W-AG	3	GO:0046034	BP	ATP metabolic process	3/245	37/11686	0.0419226	0.840631
C-W-AG	3	GO:0046578	BP	regulation of Ras protein signal transduction	3/245	38/11686	0.0448341	0.881555
C-W-AG	2	GO:0005003	MF	ephrin receptor activity	2/245	2/11686	0.000437785	0.0760693
C-W-AG	2	GO:0070932	BP	histone H3 deacetylation	2/245	4/11686	0.00255444	0.29229
C-W-AG	2	GO:0005663	CC	DNA replication factor C complex	2/245	5/11686	0.00419857	0.39095
C-W-AG	2	GO:0015926	MF	glucosidase activity	2/245	5/11686	0.00419857	0.39095
C-W-AG	2	GO:0032012	BP	regulation of ARF protein signal transduction	2/245	6/11686	0.00621098	0.465881
C-W-AG	2	GO:0035267	CC	NuA4 histone acetyltransferase complex	2/245	6/11686	0.00621098	0.465881
C-W-AG	2	GO:0043189	CC	H4/H2A histone acetyltransferase complex	2/245	6/11686	0.00621098	0.465881
C-W-AG	2	GO:1902562	CC	H4 histone acetyltransferase complex	2/245	6/11686	0.00621098	0.465881
C-W-AG	2	GO:0005086	MF	ARF guanyl-nucleotide exchange factor activity	2/245	6/11686	0.00621098	0.465881
C-W-AG	2	GO:0017136	MF	NAD-dependent histone deacetylase activity	2/245	6/11686	0.00621098	0.465881
C-W-AG	2	GO:0016575	BP	histone deacetylation	2/245	7/11686	0.00857563	0.518442
C-W-AG	2	GO:0006112	BP	energy reserve metabolic process	2/245	7/11686	0.00857563	0.518442
C-W-AG	2	GO:0005977	BP	glycogen metabolic process	2/245	7/11686	0.00857563	0.518442
C-W-AG	2	GO:0006476	BP	protein deacetylation	2/245	7/11686	0.00857563	0.518442
C-W-AG	2	GO:0034464	CC	BBSome	2/245	7/11686	0.00857563	0.518442
C-W-AG	2	GO:0004407	MF	histone deacetylase activity	2/245	7/11686	0.00857563	0.518442
C-W-AG	2	GO:0008378	MF	galactosyltransferase activity	2/245	7/11686	0.00857563	0.518442
C-W-AG	2	GO:0034979	MF	NAD-dependent protein deacetylase activity	2/245	7/11686	0.00857563	0.518442
C-W-AG	2	GO:0004571	MF	mannosyl-oligosaccharide 1,2-alpha-mannosidase activity	2/245	7/11686	0.00857563	0.518442
C-W-AG	2	GO:0004697	MF	protein kinase C activity	2/245	7/11686	0.00857563	0.518442
C-W-AG	2	GO:0015924	MF	mannosyl-oligosaccharide mannosidase activity	2/245	7/11686	0.00857563	0.518442
C-W-AG	2	GO:0006368	BP	transcription elongation from RNA polymerase II promoter	2/245	8/11686	0.011277	0.593213
C-W-AG	2	GO:0043966	BP	histone H3 acetylation	2/245	8/11686	0.011277	0.593213
C-W-AG	2	GO:0006885	BP	regulation of pH	2/245	8/11686	0.011277	0.593213
C-W-AG	2	GO:0006354	BP	DNA-templated transcription, elongation	2/245	8/11686	0.011277	0.593213
C-W-AG	2	GO:0032465	BP	regulation of cytokinesis	2/245	8/11686	0.011277	0.593213
C-W-AG	2	GO:0005814	CC	centriole	2/245	8/11686	0.011277	0.593213
C-W-AG	2	GO:0033558	MF	protein deacetylase activity	2/245	8/11686	0.011277	0.593213
C-W-AG	2	GO:0098732	BP	macromolecule deacylation	2/245	9/11686	0.0143	0.610542
C-W-AG	2	GO:0035601	BP	protein deacylation	2/245	9/11686	0.0143	0.610542
C-W-AG	2	GO:0000271	BP	polysaccharide biosynthetic process	2/245	9/11686	0.0143	0.610542
C-W-AG	2	GO:0030031	BP	cell projection assembly	2/245	9/11686	0.0143	0.610542
C-W-AG	2	GO:0033692	BP	cellular polysaccharide biosynthetic process	2/245	9/11686	0.0143	0.610542
C-W-AG	2	GO:0000272	BP	polysaccharide catabolic process	2/245	10/11686	0.0176301	0.610542
C-W-AG	2	GO:0055067	BP	monovalent inorganic cation homeostasis	2/245	10/11686	0.0176301	0.610542
C-W-AG	2	GO:0043241	BP	protein complex disassembly	2/245	11/11686	0.0212533	0.610542
C-W-AG	2	GO:0007178	BP	transmembrane receptor protein serine/threonine kinase signaling pathway	2/245	11/11686	0.0212533	0.610542
C-W-AG	2	GO:0008202	BP	steroid metabolic process	2/245	11/11686	0.0212533	0.610542
C-W-AG	2	GO:0043624	BP	cellular protein complex disassembly	2/245	11/11686	0.0212533	0.610542
C-W-AG	2	GO:0004879	MF	RNA polymerase II transcription factor activity, ligand-activated sequence-specific DNA binding	2/245	10/11686	0.0176301	0.610542
C-W-AG	2	GO:0098531	MF	transcription factor activity, direct ligand regulated sequence-specific DNA binding	2/245	10/11686	0.0176301	0.610542
C-W-AG	2	GO:0019213	MF	deacetylase activity	2/245	10/11686	0.0176301	0.610542
C-W-AG	2	GO:0008484	MF	sulfuric ester hydrolase activity	2/245	10/11686	0.0176301	0.610542
C-W-AG	2	GO:0007030	BP	Golgi organization	2/245	12/11686	0.0251558	0.697901
C-W-AG	2	GO:0006261	BP	DNA-dependent DNA replication	2/245	12/11686	0.0251558	0.697901
C-W-AG	2	GO:0006367	BP	transcription initiation from RNA polymerase II promoter	2/245	13/11686	0.0293244	0.778876
C-W-AG	2	GO:0034637	BP	cellular carbohydrate biosynthetic process	2/245	13/11686	0.0293244	0.778876
C-W-AG	2	GO:0032984	BP	macromolecular complex disassembly	2/245	13/11686	0.0293244	0.778876
C-W-AG	2	GO:0003333	BP	amino acid transmembrane transport	2/245	14/11686	0.0337465	0.834076
C-W-AG	2	GO:0022604	BP	regulation of cell morphogenesis	2/245	15/11686	0.0384095	0.834076
C-W-AG	2	GO:0016571	BP	histone methylation	2/245	15/11686	0.0384095	0.834076
C-W-AG	2	GO:0006073	BP	cellular glucan metabolic process	2/245	15/11686	0.0384095	0.834076
C-W-AG	2	GO:0044042	BP	glucan metabolic process	2/245	15/11686	0.0384095	0.834076
C-W-AG	2	GO:0031227	CC	intrinsic component of endoplasmic reticulum membrane	2/245	14/11686	0.0337465	0.834076
C-W-AG	2	GO:0005548	MF	phospholipid transporter activity	2/245	14/11686	0.0337465	0.834076
C-W-AG	2	GO:0042393	MF	histone binding	2/245	15/11686	0.0384095	0.834076
C-W-AG	2	GO:0019208	MF	phosphatase regulator activity	2/245	15/11686	0.0384095	0.834076
C-W-AG	2	GO:0004559	MF	alpha-mannosidase activity	2/245	15/11686	0.0384095	0.834076
C-W-AG	2	GO:0022411	BP	cellular component disassembly	2/245	16/11686	0.0433016	0.855576
C-W-AG	2	GO:1903825	BP	organic acid transmembrane transport	2/245	16/11686	0.0433016	0.855576
C-W-AG	2	GO:1905039	BP	carboxylic acid transmembrane transport	2/245	16/11686	0.0433016	0.855576
C-W-AG	2	GO:0008023	CC	transcription elongation factor complex	2/245	16/11686	0.0433016	0.855576
C-W-AG	2	GO:0006865	BP	amino acid transport	2/245	17/11686	0.0484112	0.929334
C-W-AG	2	GO:0006096	BP	glycolytic process	2/245	17/11686	0.0484112	0.929334
C-W-AG	2	GO:0009311	BP	oligosaccharide metabolic process	2/245	17/11686	0.0484112	0.929334
C-W-AG	2	GO:0006757	BP	ATP generation from ADP	2/245	17/11686	0.0484112	0.929334
C-W-AG	1	GO:0031952	BP	regulation of protein autophosphorylation	1/245	1/11686	0.0209653	0.610542
C-W-AG	1	GO:0005980	BP	glycogen catabolic process	1/245	1/11686	0.0209653	0.610542
C-W-AG	1	GO:1901999	BP	homogentisate metabolic process	1/245	1/11686	0.0209653	0.610542
C-W-AG	1	GO:0036245	BP	cellular response to menadione	1/245	1/11686	0.0209653	0.610542
C-W-AG	1	GO:0035621	BP	ER to Golgi ceramide transport	1/245	1/11686	0.0209653	0.610542
C-W-AG	1	GO:0006572	BP	tyrosine catabolic process	1/245	1/11686	0.0209653	0.610542
C-W-AG	1	GO:0045493	BP	xylan catabolic process	1/245	1/11686	0.0209653	0.610542
C-W-AG	1	GO:0045491	BP	xylan metabolic process	1/245	1/11686	0.0209653	0.610542
C-W-AG	1	GO:0060049	BP	regulation of protein glycosylation	1/245	1/11686	0.0209653	0.610542
C-W-AG	1	GO:0006015	BP	5-phosphoribose 1-diphosphate biosynthetic process	1/245	1/11686	0.0209653	0.610542
C-W-AG	1	GO:0044036	BP	cell wall macromolecule metabolic process	1/245	1/11686	0.0209653	0.610542
C-W-AG	1	GO:0010383	BP	cell wall polysaccharide metabolic process	1/245	1/11686	0.0209653	0.610542
C-W-AG	1	GO:0046103	BP	inosine biosynthetic process	1/245	1/11686	0.0209653	0.610542
C-W-AG	1	GO:0046102	BP	inosine metabolic process	1/245	1/11686	0.0209653	0.610542
C-W-AG	1	GO:0007032	BP	endosome organization	1/245	1/11686	0.0209653	0.610542
C-W-AG	1	GO:0035058	BP	nonmotile primary cilium assembly	1/245	1/11686	0.0209653	0.610542
C-W-AG	1	GO:0034063	BP	stress granule assembly	1/245	1/11686	0.0209653	0.610542
C-W-AG	1	GO:0006843	BP	mitochondrial citrate transport	1/245	1/11686	0.0209653	0.610542
C-W-AG	1	GO:0050772	BP	positive regulation of axonogenesis	1/245	1/11686	0.0209653	0.610542
C-W-AG	1	GO:0048687	BP	positive regulation of sprouting of injured axon	1/245	1/11686	0.0209653	0.610542
C-W-AG	1	GO:0048680	BP	positive regulation of axon regeneration	1/245	1/11686	0.0209653	0.610542
C-W-AG	1	GO:1902969	BP	mitotic DNA replication	1/245	1/11686	0.0209653	0.610542
C-W-AG	1	GO:0000492	BP	box C/D snoRNP assembly	1/245	1/11686	0.0209653	0.610542
C-W-AG	1	GO:0048686	BP	regulation of sprouting of injured axon	1/245	1/11686	0.0209653	0.610542
C-W-AG	1	GO:0046085	BP	adenosine metabolic process	1/245	1/11686	0.0209653	0.610542
C-W-AG	1	GO:0070570	BP	regulation of neuron projection regeneration	1/245	1/11686	0.0209653	0.610542
C-W-AG	1	GO:0070572	BP	positive regulation of neuron projection regeneration	1/245	1/11686	0.0209653	0.610542
C-W-AG	1	GO:1902000	BP	homogentisate catabolic process	1/245	1/11686	0.0209653	0.610542
C-W-AG	1	GO:0043972	BP	histone H3-K23 acetylation	1/245	1/11686	0.0209653	0.610542
C-W-AG	1	GO:1903018	BP	regulation of glycoprotein metabolic process	1/245	1/11686	0.0209653	0.610542
C-W-AG	1	GO:0006154	BP	adenosine catabolic process	1/245	1/11686	0.0209653	0.610542
C-W-AG	1	GO:0048312	BP	intracellular distribution of mitochondria	1/245	1/11686	0.0209653	0.610542
C-W-AG	1	GO:0048311	BP	mitochondrion distribution	1/245	1/11686	0.0209653	0.610542
C-W-AG	1	GO:0046391	BP	5-phosphoribose 1-diphosphate metabolic process	1/245	1/11686	0.0209653	0.610542
C-W-AG	1	GO:0000451	BP	rRNA 2'-O-methylation	1/245	1/11686	0.0209653	0.610542
C-W-AG	1	GO:0010835	BP	regulation of protein ADP-ribosylation	1/245	1/11686	0.0209653	0.610542
C-W-AG	1	GO:0010559	BP	regulation of glycoprotein biosynthetic process	1/245	1/11686	0.0209653	0.610542
C-W-AG	1	GO:0046686	BP	response to cadmium ion	1/245	1/11686	0.0209653	0.610542
C-W-AG	1	GO:0010410	BP	hemicellulose metabolic process	1/245	1/11686	0.0209653	0.610542
C-W-AG	1	GO:0048679	BP	regulation of axon regeneration	1/245	1/11686	0.0209653	0.610542
C-W-AG	1	GO:1901654	BP	response to ketone	1/245	1/11686	0.0209653	0.610542
C-W-AG	1	GO:1901655	BP	cellular response to ketone	1/245	1/11686	0.0209653	0.610542
C-W-AG	1	GO:0045773	BP	positive regulation of axon extension	1/245	1/11686	0.0209653	0.610542
C-W-AG	1	GO:0048691	BP	positive regulation of axon extension involved in regeneration	1/245	1/11686	0.0209653	0.610542
C-W-AG	1	GO:0048690	BP	regulation of axon extension involved in regeneration	1/245	1/11686	0.0209653	0.610542
C-W-AG	1	GO:0016320	BP	endoplasmic reticulum membrane fusion	1/245	1/11686	0.0209653	0.610542
C-W-AG	1	GO:0051646	BP	mitochondrion localization	1/245	1/11686	0.0209653	0.610542
C-W-AG	1	GO:0018312	BP	peptidyl-serine ADP-ribosylation	1/245	1/11686	0.0209653	0.610542
C-W-AG	1	GO:0000015	CC	phosphopyruvate hydratase complex	1/245	1/11686	0.0209653	0.610542
C-W-AG	1	GO:1990070	CC	TRAPPI protein complex	1/245	1/11686	0.0209653	0.610542
C-W-AG	1	GO:1990072	CC	TRAPPIII protein complex	1/245	1/11686	0.0209653	0.610542
C-W-AG	1	GO:0000506	CC	glycosylphosphatidylinositol-N-acetylglucosaminyltransferase (GPI-GnT) complex	1/245	1/11686	0.0209653	0.610542
C-W-AG	1	GO:0070776	CC	MOZ/MORF histone acetyltransferase complex	1/245	1/11686	0.0209653	0.610542
C-W-AG	1	GO:0070775	CC	H3 histone acetyltransferase complex	1/245	1/11686	0.0209653	0.610542
C-W-AG	1	GO:1990071	CC	TRAPPII protein complex	1/245	1/11686	0.0209653	0.610542
C-W-AG	1	GO:0045111	CC	intermediate filament cytoskeleton	1/245	1/11686	0.0209653	0.610542
C-W-AG	1	GO:0002189	CC	ribose phosphate diphosphokinase complex	1/245	1/11686	0.0209653	0.610542
C-W-AG	1	GO:0004573	MF	mannosyl-oligosaccharide glucosidase activity	1/245	1/11686	0.0209653	0.610542
C-W-AG	1	GO:0008240	MF	tripeptidyl-peptidase activity	1/245	1/11686	0.0209653	0.610542
C-W-AG	1	GO:0000246	MF	delta24(24-1) sterol reductase activity	1/245	1/11686	0.0209653	0.610542
C-W-AG	1	GO:0008419	MF	RNA lariat debranching enzyme activity	1/245	1/11686	0.0209653	0.610542
C-W-AG	1	GO:0005042	MF	netrin receptor activity	1/245	1/11686	0.0209653	0.610542
C-W-AG	1	GO:0072572	MF	poly-ADP-D-ribose binding	1/245	1/11686	0.0209653	0.610542
C-W-AG	1	GO:0046969	MF	NAD-dependent histone deacetylase activity (H3-K9 specific)	1/245	1/11686	0.0209653	0.610542
C-W-AG	1	GO:0004634	MF	phosphopyruvate hydratase activity	1/245	1/11686	0.0209653	0.610542
C-W-AG	1	GO:0004452	MF	isopentenyl-diphosphate delta-isomerase activity	1/245	1/11686	0.0209653	0.610542
C-W-AG	1	GO:0043891	MF	glyceraldehyde-3-phosphate dehydrogenase (NAD(P)+) (phosphorylating) activity	1/245	1/11686	0.0209653	0.610542
C-W-AG	1	GO:0004691	MF	cAMP-dependent protein kinase activity	1/245	1/11686	0.0209653	0.610542
C-W-AG	1	GO:0004365	MF	glyceraldehyde-3-phosphate dehydrogenase (NAD+) (phosphorylating) activity	1/245	1/11686	0.0209653	0.610542
C-W-AG	1	GO:0032129	MF	histone deacetylase activity (H3-K9 specific)	1/245	1/11686	0.0209653	0.610542
C-W-AG	1	GO:0046899	MF	nucleoside triphosphate adenylate kinase activity	1/245	1/11686	0.0209653	0.610542
C-W-AG	1	GO:0004133	MF	glycogen debranching enzyme activity	1/245	1/11686	0.0209653	0.610542
C-W-AG	1	GO:0004134	MF	4-alpha-glucanotransferase activity	1/245	1/11686	0.0209653	0.610542
C-W-AG	1	GO:0004135	MF	amylo-alpha-1,6-glucosidase activity	1/245	1/11686	0.0209653	0.610542
C-W-AG	1	GO:0072542	MF	protein phosphatase activator activity	1/245	1/11686	0.0209653	0.610542
C-W-AG	1	GO:0047940	MF	glucuronokinase activity	1/245	1/11686	0.0209653	0.610542
C-W-AG	1	GO:0008817	MF	cob(I)yrinic acid a,c-diamide adenosyltransferase activity	1/245	1/11686	0.0209653	0.610542
C-W-AG	1	GO:0050277	MF	sedoheptulokinase activity	1/245	1/11686	0.0209653	0.610542
C-W-AG	1	GO:0008525	MF	phosphatidylcholine transporter activity	1/245	1/11686	0.0209653	0.610542
C-W-AG	1	GO:0033260	BP	nuclear DNA replication	1/245	2/11686	0.0414927	0.834076
C-W-AG	1	GO:1904396	BP	regulation of neuromuscular junction development	1/245	2/11686	0.0414927	0.834076
C-W-AG	1	GO:0043200	BP	response to amino acid	1/245	2/11686	0.0414927	0.834076
C-W-AG	1	GO:0019919	BP	peptidyl-arginine methylation, to asymmetrical-dimethyl arginine	1/245	2/11686	0.0414927	0.834076
C-W-AG	1	GO:0035247	BP	peptidyl-arginine omega-N-methylation	1/245	2/11686	0.0414927	0.834076
C-W-AG	1	GO:0009180	BP	purine ribonucleoside diphosphate biosynthetic process	1/245	2/11686	0.0414927	0.834076
C-W-AG	1	GO:0009188	BP	ribonucleoside diphosphate biosynthetic process	1/245	2/11686	0.0414927	0.834076
C-W-AG	1	GO:0008582	BP	regulation of synaptic growth at neuromuscular junction	1/245	2/11686	0.0414927	0.834076
C-W-AG	1	GO:0030309	BP	poly-N-acetyllactosamine metabolic process	1/245	2/11686	0.0414927	0.834076
C-W-AG	1	GO:1903204	BP	negative regulation of oxidative stress-induced neuron death	1/245	2/11686	0.0414927	0.834076
C-W-AG	1	GO:1903203	BP	regulation of oxidative stress-induced neuron death	1/245	2/11686	0.0414927	0.834076
C-W-AG	1	GO:1903202	BP	negative regulation of oxidative stress-induced cell death	1/245	2/11686	0.0414927	0.834076
C-W-AG	1	GO:0007035	BP	vacuolar acidification	1/245	2/11686	0.0414927	0.834076
C-W-AG	1	GO:0006842	BP	tricarboxylic acid transport	1/245	2/11686	0.0414927	0.834076
C-W-AG	1	GO:0006152	BP	purine nucleoside catabolic process	1/245	2/11686	0.0414927	0.834076
C-W-AG	1	GO:0070933	BP	histone H4 deacetylation	1/245	2/11686	0.0414927	0.834076
C-W-AG	1	GO:0006172	BP	ADP biosynthetic process	1/245	2/11686	0.0414927	0.834076
C-W-AG	1	GO:0009136	BP	purine nucleoside diphosphate biosynthetic process	1/245	2/11686	0.0414927	0.834076
C-W-AG	1	GO:0015721	BP	bile acid and bile salt transport	1/245	2/11686	0.0414927	0.834076
C-W-AG	1	GO:1900408	BP	negative regulation of cellular response to oxidative stress	1/245	2/11686	0.0414927	0.834076
C-W-AG	1	GO:0035627	BP	ceramide transport	1/245	2/11686	0.0414927	0.834076
C-W-AG	1	GO:0046041	BP	ITP metabolic process	1/245	2/11686	0.0414927	0.834076
C-W-AG	1	GO:0015746	BP	citrate transport	1/245	2/11686	0.0414927	0.834076
C-W-AG	1	GO:0072383	BP	plus-end-directed vesicle transport along microtubule	1/245	2/11686	0.0414927	0.834076
C-W-AG	1	GO:0072386	BP	plus-end-directed organelle transport along microtubule	1/245	2/11686	0.0414927	0.834076
C-W-AG	1	GO:1903036	BP	positive regulation of response to wounding	1/245	2/11686	0.0414927	0.834076
C-W-AG	1	GO:0030311	BP	poly-N-acetyllactosamine biosynthetic process	1/245	2/11686	0.0414927	0.834076
C-W-AG	1	GO:0006527	BP	arginine catabolic process	1/245	2/11686	0.0414927	0.834076
C-W-AG	1	GO:1902883	BP	negative regulation of response to oxidative stress	1/245	2/11686	0.0414927	0.834076
C-W-AG	1	GO:0007517	BP	muscle organ development	1/245	2/11686	0.0414927	0.834076
C-W-AG	1	GO:0046130	BP	purine ribonucleoside catabolic process	1/245	2/11686	0.0414927	0.834076
C-W-AG	1	GO:0006269	BP	DNA replication, synthesis of RNA primer	1/245	2/11686	0.0414927	0.834076
C-W-AG	1	GO:0007004	BP	telomere maintenance via telomerase	1/245	2/11686	0.0414927	0.834076
C-W-AG	1	GO:0006436	BP	tryptophanyl-tRNA aminoacylation	1/245	2/11686	0.0414927	0.834076
C-W-AG	1	GO:0035329	BP	hippo signaling	1/245	2/11686	0.0414927	0.834076
C-W-AG	1	GO:0019336	BP	phenol-containing compound catabolic process	1/245	2/11686	0.0414927	0.834076
C-W-AG	1	GO:0097255	CC	R2TP complex	1/245	2/11686	0.0414927	0.834076
C-W-AG	1	GO:0031933	CC	telomeric heterochromatin	1/245	2/11686	0.0414927	0.834076
C-W-AG	1	GO:0071203	CC	WASH complex	1/245	2/11686	0.0414927	0.834076
C-W-AG	1	GO:0005903	CC	brush border	1/245	2/11686	0.0414927	0.834076
C-W-AG	1	GO:0098862	CC	cluster of actin-based cell projections	1/245	2/11686	0.0414927	0.834076
C-W-AG	1	GO:0000930	CC	gamma-tubulin complex	1/245	2/11686	0.0414927	0.834076
C-W-AG	1	GO:0005724	CC	nuclear telomeric heterochromatin	1/245	2/11686	0.0414927	0.834076
C-W-AG	1	GO:0005811	CC	lipid particle	1/245	2/11686	0.0414927	0.834076
C-W-AG	1	GO:0019894	MF	kinesin binding	1/245	2/11686	0.0414927	0.834076
C-W-AG	1	GO:0004423	MF	iduronate-2-sulfatase activity	1/245	2/11686	0.0414927	0.834076
C-W-AG	1	GO:0004749	MF	ribose phosphate diphosphokinase activity	1/245	2/11686	0.0414927	0.834076
C-W-AG	1	GO:0031210	MF	phosphatidylcholine binding	1/245	2/11686	0.0414927	0.834076
C-W-AG	1	GO:0097001	MF	ceramide binding	1/245	2/11686	0.0414927	0.834076
C-W-AG	1	GO:0016778	MF	diphosphotransferase activity	1/245	2/11686	0.0414927	0.834076
C-W-AG	1	GO:0008430	MF	selenium binding	1/245	2/11686	0.0414927	0.834076
C-W-AG	1	GO:0004334	MF	fumarylacetoacetase activity	1/245	2/11686	0.0414927	0.834076
C-W-AG	1	GO:0070034	MF	telomerase RNA binding	1/245	2/11686	0.0414927	0.834076
C-W-AG	1	GO:0008117	MF	sphinganine-1-phosphate aldolase activity	1/245	2/11686	0.0414927	0.834076
C-W-AG	1	GO:0004450	MF	isocitrate dehydrogenase (NADP+) activity	1/245	2/11686	0.0414927	0.834076
C-W-AG	1	GO:0035620	MF	ceramide transporter activity	1/245	2/11686	0.0414927	0.834076
C-W-AG	1	GO:0046625	MF	sphingolipid binding	1/245	2/11686	0.0414927	0.834076
C-W-AG	1	GO:0046624	MF	sphingolipid transporter activity	1/245	2/11686	0.0414927	0.834076
C-W-AG	1	GO:0050997	MF	quaternary ammonium group binding	1/245	2/11686	0.0414927	0.834076
C-W-AG	1	GO:0050699	MF	WW domain binding	1/245	2/11686	0.0414927	0.834076
C-W-AG	1	GO:0000254	MF	C-4 methylsterol oxidase activity	1/245	2/11686	0.0414927	0.834076
C-W-AG	1	GO:0005483	MF	soluble NSF attachment protein activity	1/245	2/11686	0.0414927	0.834076
C-W-AG	1	GO:0034237	MF	protein kinase A regulatory subunit binding	1/245	2/11686	0.0414927	0.834076
C-W-AG	1	GO:1902388	MF	ceramide 1-phosphate transporter activity	1/245	2/11686	0.0414927	0.834076
C-W-AG	1	GO:1902387	MF	ceramide 1-phosphate binding	1/245	2/11686	0.0414927	0.834076
C-W-AG	1	GO:0008449	MF	N-acetylglucosamine-6-sulfatase activity	1/245	2/11686	0.0414927	0.834076
C-W-AG	1	GO:0070273	MF	phosphatidylinositol-4-phosphate binding	1/245	2/11686	0.0414927	0.834076
C-W-AG	1	GO:0004830	MF	tryptophan-tRNA ligase activity	1/245	2/11686	0.0414927	0.834076
C-W-AG	1	GO:0008526	MF	phosphatidylinositol transporter activity	1/245	2/11686	0.0414927	0.834076
C-W-Te	29	GO:0008150	BP	biological_process	29/44	5880/11686	0.0485427	1
C-W-Te	19	GO:0044699	BP	single-organism process	19/44	2540/11686	0.00142005	1
C-W-Te	6	GO:1901575	BP	organic substance catabolic process	6/44	369/11686	0.00243556	1
C-W-Te	6	GO:0009056	BP	catabolic process	6/44	379/11686	0.00278345	1
C-W-Te	6	GO:0006796	BP	phosphate-containing compound metabolic process	6/44	474/11686	0.00822943	1
C-W-Te	6	GO:0006793	BP	phosphorus metabolic process	6/44	496/11686	0.0101733	1
C-W-Te	6	GO:0044765	BP	single-organism transport	6/44	637/11686	0.0309823	1
C-W-Te	6	GO:1902578	BP	single-organism localization	6/44	661/11686	0.036204	1
C-W-Te	6	GO:0016301	MF	kinase activity	6/44	636/11686	0.0307763	1
C-W-Te	5	GO:0044281	BP	small molecule metabolic process	5/44	498/11686	0.0381419	1
C-W-Te	4	GO:0044712	BP	single-organism catabolic process	4/44	166/11686	0.00342527	1
C-W-Te	3	GO:0044723	BP	single-organism carbohydrate metabolic process	3/44	181/11686	0.0304305	1
C-W-Te	3	GO:0006629	BP	lipid metabolic process	3/44	212/11686	0.0452587	1
C-W-Te	3	GO:0098772	MF	molecular function regulator	3/44	210/11686	0.0442103	1
C-W-Te	2	GO:0008643	BP	carbohydrate transport	2/44	21/11686	0.00278029	1
C-W-Te	2	GO:0006090	BP	pyruvate metabolic process	2/44	23/11686	0.00333363	1
C-W-Te	2	GO:0044724	BP	single-organism carbohydrate catabolic process	2/44	34/11686	0.0072006	1
C-W-Te	2	GO:0046496	BP	nicotinamide nucleotide metabolic process	2/44	40/11686	0.00986961	1
C-W-Te	2	GO:0019362	BP	pyridine nucleotide metabolic process	2/44	40/11686	0.00986961	1
C-W-Te	2	GO:0072524	BP	pyridine-containing compound metabolic process	2/44	42/11686	0.0108429	1
C-W-Te	2	GO:0016477	BP	cell migration	2/44	43/11686	0.0113448	1
C-W-Te	2	GO:0016052	BP	carbohydrate catabolic process	2/44	44/11686	0.0118568	1
C-W-Te	2	GO:0048870	BP	cell motility	2/44	48/11686	0.0140043	1
C-W-Te	2	GO:0005996	BP	monosaccharide metabolic process	2/44	48/11686	0.0140043	1
C-W-Te	2	GO:0006733	BP	oxidoreduction coenzyme metabolic process	2/44	50/11686	0.0151366	1
C-W-Te	2	GO:0040011	BP	locomotion	2/44	54/11686	0.0175151	1
C-W-Te	2	GO:0016042	BP	lipid catabolic process	2/44	56/11686	0.0187602	1
C-W-Te	2	GO:0019693	BP	ribose phosphate metabolic process	2/44	80/11686	0.0363743	1
C-W-Te	2	GO:0032787	BP	monocarboxylic acid metabolic process	2/44	85/11686	0.0406133	1
C-W-Te	2	GO:1901565	BP	organonitrogen compound catabolic process	2/44	89/11686	0.0441328	1
C-W-Te	2	GO:0034464	CC	BBSome	2/44	7/11686	0.0002875	1
C-W-Te	2	GO:0044437	CC	vacuolar part	2/44	49/11686	0.0145656	1
C-W-Te	2	GO:0005783	CC	endoplasmic reticulum	2/44	70/11686	0.0284617	1
C-W-Te	2	GO:0005615	CC	extracellular space	2/44	87/11686	0.0423591	1
C-W-Te	2	GO:0061134	MF	peptidase regulator activity	2/44	44/11686	0.0118568	1
C-W-Te	1	GO:0035058	BP	nonmotile primary cilium assembly	1/44	1/11686	0.00376519	1
C-W-Te	1	GO:0006843	BP	mitochondrial citrate transport	1/44	1/11686	0.00376519	1
C-W-Te	1	GO:0046686	BP	response to cadmium ion	1/44	1/11686	0.00376519	1
C-W-Te	1	GO:0090527	BP	actin filament reorganization	1/44	1/11686	0.00376519	1
C-W-Te	1	GO:0006842	BP	tricarboxylic acid transport	1/44	2/11686	0.00751652	1
C-W-Te	1	GO:0019323	BP	pentose catabolic process	1/44	2/11686	0.00751652	1
C-W-Te	1	GO:0048701	BP	embryonic cranial skeleton morphogenesis	1/44	2/11686	0.00751652	1
C-W-Te	1	GO:0015746	BP	citrate transport	1/44	2/11686	0.00751652	1
C-W-Te	1	GO:0009052	BP	pentose-phosphate shunt, non-oxidative branch	1/44	2/11686	0.00751652	1
C-W-Te	1	GO:0006098	BP	pentose-phosphate shunt	1/44	4/11686	0.0149778	1
C-W-Te	1	GO:0042384	BP	cilium assembly	1/44	4/11686	0.0149778	1
C-W-Te	1	GO:0006108	BP	malate metabolic process	1/44	5/11686	0.0186879	1
C-W-Te	1	GO:0044782	BP	cilium organization	1/44	5/11686	0.0186879	1
C-W-Te	1	GO:0051156	BP	glucose 6-phosphate metabolic process	1/44	5/11686	0.0186879	1
C-W-Te	1	GO:0019682	BP	glyceraldehyde-3-phosphate metabolic process	1/44	5/11686	0.0186879	1
C-W-Te	1	GO:0019321	BP	pentose metabolic process	1/44	6/11686	0.0223843	1
C-W-Te	1	GO:0048705	BP	skeletal system morphogenesis	1/44	6/11686	0.0223843	1
C-W-Te	1	GO:0048704	BP	embryonic skeletal system morphogenesis	1/44	6/11686	0.0223843	1
C-W-Te	1	GO:0006004	BP	fucose metabolic process	1/44	6/11686	0.0223843	1
C-W-Te	1	GO:0009101	BP	glycoprotein biosynthetic process	1/44	7/11686	0.0260671	1
C-W-Te	1	GO:0030166	BP	proteoglycan biosynthetic process	1/44	7/11686	0.0260671	1
C-W-Te	1	GO:0043171	BP	peptide catabolic process	1/44	8/11686	0.0297363	1
C-W-Te	1	GO:0048562	BP	embryonic organ morphogenesis	1/44	8/11686	0.0297363	1
C-W-Te	1	GO:0001667	BP	ameboidal-type cell migration	1/44	8/11686	0.0297363	1
C-W-Te	1	GO:0006029	BP	proteoglycan metabolic process	1/44	8/11686	0.0297363	1
C-W-Te	1	GO:0006739	BP	NADP metabolic process	1/44	9/11686	0.0333921	1
C-W-Te	1	GO:0030031	BP	cell projection assembly	1/44	9/11686	0.0333921	1
C-W-Te	1	GO:0010499	BP	proteasomal ubiquitin-independent protein catabolic process	1/44	9/11686	0.0333921	1
C-W-Te	1	GO:0009100	BP	glycoprotein metabolic process	1/44	10/11686	0.0370343	1
C-W-Te	1	GO:0046466	BP	membrane lipid catabolic process	1/44	10/11686	0.0370343	1
C-W-Te	1	GO:0030149	BP	sphingolipid catabolic process	1/44	10/11686	0.0370343	1
C-W-Te	1	GO:0010038	BP	response to metal ion	1/44	10/11686	0.0370343	1
C-W-Te	1	GO:0046365	BP	monosaccharide catabolic process	1/44	10/11686	0.0370343	1
C-W-Te	1	GO:0010035	BP	response to inorganic substance	1/44	13/11686	0.0478808	1
C-W-Te	1	GO:0000015	CC	phosphopyruvate hydratase complex	1/44	1/11686	0.00376519	1
C-W-Te	1	GO:1990070	CC	TRAPPI protein complex	1/44	1/11686	0.00376519	1
C-W-Te	1	GO:1990071	CC	TRAPPII protein complex	1/44	1/11686	0.00376519	1
C-W-Te	1	GO:1990072	CC	TRAPPIII protein complex	1/44	1/11686	0.00376519	1
C-W-Te	1	GO:0030008	CC	TRAPP complex	1/44	3/11686	0.011254	1
C-W-Te	1	GO:0048476	CC	Holliday junction resolvase complex	1/44	3/11686	0.011254	1
C-W-Te	1	GO:0070847	CC	core mediator complex	1/44	4/11686	0.0149778	1
C-W-Te	1	GO:0004634	MF	phosphopyruvate hydratase activity	1/44	1/11686	0.00376519	1
C-W-Te	1	GO:0004473	MF	malate dehydrogenase (decarboxylating) (NADP+) activity	1/44	1/11686	0.00376519	1
C-W-Te	1	GO:0004471	MF	malate dehydrogenase (decarboxylating) (NAD+) activity	1/44	1/11686	0.00376519	1
C-W-Te	1	GO:0004470	MF	malic enzyme activity	1/44	1/11686	0.00376519	1
C-W-Te	1	GO:0070573	MF	metallodipeptidase activity	1/44	1/11686	0.00376519	1
C-W-Te	1	GO:0004750	MF	ribulose-phosphate 3-epimerase activity	1/44	1/11686	0.00376519	1
C-W-Te	1	GO:0008817	MF	cob(I)yrinic acid a,c-diamide adenosyltransferase activity	1/44	1/11686	0.00376519	1
C-W-Te	1	GO:0005003	MF	ephrin receptor activity	1/44	2/11686	0.00751652	1
C-W-Te	1	GO:0070628	MF	proteasome binding	1/44	2/11686	0.00751652	1
C-W-Te	1	GO:0008117	MF	sphinganine-1-phosphate aldolase activity	1/44	2/11686	0.00751652	1
C-W-Te	1	GO:0070577	MF	lysine-acetylated histone binding	1/44	2/11686	0.00751652	1
C-W-Te	1	GO:0016504	MF	peptidase activator activity	1/44	2/11686	0.00751652	1
C-W-Te	1	GO:0005243	MF	gap junction channel activity	1/44	3/11686	0.011254	1
C-W-Te	1	GO:0001540	MF	beta-amyloid binding	1/44	3/11686	0.011254	1
C-W-Te	1	GO:0022829	MF	wide pore channel activity	1/44	3/11686	0.011254	1
C-W-Te	1	GO:0004560	MF	alpha-L-fucosidase activity	1/44	4/11686	0.0149778	1
C-W-Te	1	GO:0016615	MF	malate dehydrogenase activity	1/44	4/11686	0.0149778	1
C-W-Te	1	GO:0015928	MF	fucosidase activity	1/44	4/11686	0.0149778	1
C-W-Te	1	GO:0050254	MF	rhodopsin kinase activity	1/44	5/11686	0.0186879	1
C-W-Te	1	GO:0016857	MF	racemase and epimerase activity, acting on carbohydrates and derivatives	1/44	5/11686	0.0186879	1
C-W-Te	1	GO:0016805	MF	dipeptidase activity	1/44	5/11686	0.0186879	1
C-W-Te	1	GO:0016854	MF	racemase and epimerase activity	1/44	6/11686	0.0223843	1
C-W-Te	1	GO:0005351	MF	sugar:proton symporter activity	1/44	6/11686	0.0223843	1
C-W-Te	1	GO:0015165	MF	pyrimidine nucleotide-sugar transmembrane transporter activity	1/44	6/11686	0.0223843	1
C-W-Te	1	GO:0005402	MF	cation:sugar symporter activity	1/44	6/11686	0.0223843	1
C-W-Te	1	GO:0005338	MF	nucleotide-sugar transmembrane transporter activity	1/44	7/11686	0.0260671	1
C-W-Te	1	GO:0015605	MF	organophosphate ester transmembrane transporter activity	1/44	9/11686	0.0333921	1
C-W-Te	1	GO:0015215	MF	nucleotide transmembrane transporter activity	1/44	9/11686	0.0333921	1
C-W-Te	1	GO:0016307	MF	phosphatidylinositol phosphate kinase activity	1/44	9/11686	0.0333921	1
C-W-Te	1	GO:0016832	MF	aldehyde-lyase activity	1/44	10/11686	0.0370343	1
C-W-Te	1	GO:0015144	MF	carbohydrate transmembrane transporter activity	1/44	10/11686	0.0370343	1
C-W-Te	1	GO:0051119	MF	sugar transmembrane transporter activity	1/44	10/11686	0.0370343	1
C-W-Te	1	GO:1901677	MF	phosphate transmembrane transporter activity	1/44	10/11686	0.0370343	1
C-W-Te	1	GO:1901476	MF	carbohydrate transporter activity	1/44	10/11686	0.0370343	1
C-W-Te	1	GO:0015295	MF	solute:proton symporter activity	1/44	11/11686	0.0406632	1
C-W-Te	1	GO:0042277	MF	peptide binding	1/44	12/11686	0.0442787	1
Note:Control denotes the P. clarkii injected with saline (control group); WsiRNA denotes the P. clarkii injected with 0.02 µg/g body weight WsiRNA. Br: Brain; Te: Testis; AG: Androgenic gland; TD: Testicular ducts; AN: Abdominal nerve cord.

## Sheet: GvsY-GO
Table S12 The GO and KEGG enrichment analysis results of target genes of differentially expressed miRNAs
Table S12-4 The GO enrichment analysis results of target genes of differentially expressed miRNAs in GsiRNA group vs. YsiRNA group
Source.Name	Number	GO ID	Term Type	Description	Ratio_in_study	Ratio_in_pop	Pvalue	Padjust
G-Y-AG	111	GO:0005575	CC	cellular_component	111/179	5849/11686	0.0014913	0.246552
G-Y-AG	109	GO:0008150	BP	biological_process	109/179	5880/11686	0.00518174	0.567261
G-Y-AG	75	GO:0044464	CC	cell part	75/179	3467/11686	0.000497008	0.125821
G-Y-AG	69	GO:0044424	CC	intracellular part	69/179	3115/11686	0.00045346	0.125821
G-Y-AG	56	GO:0044699	BP	single-organism process	56/179	2540/11686	0.00252776	0.366655
G-Y-AG	45	GO:0043229	CC	intracellular organelle	45/179	1826/11686	0.000836955	0.183248
G-Y-AG	45	GO:0043226	CC	organelle	45/179	1849/11686	0.00125258	0.241395
G-Y-AG	45	GO:0005515	MF	protein binding	45/179	1863/11686	0.00133128	0.241395
G-Y-AG	44	GO:0044763	BP	single-organism cellular process	44/179	1925/11686	0.00578867	0.625253
G-Y-AG	41	GO:0043231	CC	intracellular membrane-bounded organelle	41/179	1480/11686	0.000148627	0.069815
G-Y-AG	41	GO:0043227	CC	membrane-bounded organelle	41/179	1487/11686	0.000155125	0.069815
G-Y-AG	34	GO:0044710	BP	single-organism metabolic process	34/179	1277/11686	0.00147934	0.246552
G-Y-AG	32	GO:1901265	MF	nucleoside phosphate binding	32/179	1450/11686	0.0297466	1
G-Y-AG	32	GO:0000166	MF	nucleotide binding	32/179	1450/11686	0.0297466	1
G-Y-AG	31	GO:0032991	CC	macromolecular complex	31/179	1262/11686	0.00726978	0.709548
G-Y-AG	30	GO:0043234	CC	protein complex	30/179	1025/11686	0.000470423	0.125821
G-Y-AG	29	GO:0005634	CC	nucleus	29/179	1075/11686	0.0024486	0.366655
G-Y-AG	27	GO:0035639	MF	purine ribonucleoside triphosphate binding	27/179	1197/11686	0.0454191	1
G-Y-AG	27	GO:0001883	MF	purine nucleoside binding	27/179	1198/11686	0.0454947	1
G-Y-AG	27	GO:0032550	MF	purine ribonucleoside binding	27/179	1198/11686	0.0454947	1
G-Y-AG	27	GO:0032555	MF	purine ribonucleotide binding	27/179	1201/11686	0.0457401	1
G-Y-AG	27	GO:0032549	MF	ribonucleoside binding	27/179	1202/11686	0.0458281	1
G-Y-AG	27	GO:0017076	MF	purine nucleotide binding	27/179	1203/11686	0.0459192	1
G-Y-AG	27	GO:0001882	MF	nucleoside binding	27/179	1203/11686	0.0459192	1
G-Y-AG	27	GO:0032553	MF	ribonucleotide binding	27/179	1215/11686	0.0472536	1
G-Y-AG	22	GO:0009058	BP	biosynthetic process	22/179	749/11686	0.00302371	0.415171
G-Y-AG	21	GO:0044249	BP	cellular biosynthetic process	21/179	677/11686	0.00184702	0.293386
G-Y-AG	21	GO:1901576	BP	organic substance biosynthetic process	21/179	694/11686	0.00339411	0.443479
G-Y-AG	17	GO:0006464	BP	cellular protein modification process	17/179	615/11686	0.0168937	0.95039
G-Y-AG	17	GO:0036211	BP	protein modification process	17/179	615/11686	0.0168937	0.95039
G-Y-AG	17	GO:0043412	BP	macromolecule modification	17/179	672/11686	0.049365	1
G-Y-AG	16	GO:0007165	BP	signal transduction	16/179	561/11686	0.0195619	1
G-Y-AG	16	GO:0005737	CC	cytoplasm	16/179	575/11686	0.0212981	1
G-Y-AG	15	GO:0044271	BP	cellular nitrogen compound biosynthetic process	15/179	426/11686	0.00353618	0.454708
G-Y-AG	15	GO:1901564	BP	organonitrogen compound metabolic process	15/179	548/11686	0.0297304	1
G-Y-AG	14	GO:1901362	BP	organic cyclic compound biosynthetic process	14/179	306/11686	0.000257972	0.102303
G-Y-AG	14	GO:0006796	BP	phosphate-containing compound metabolic process	14/179	474/11686	0.0191638	1
G-Y-AG	14	GO:0006793	BP	phosphorus metabolic process	14/179	496/11686	0.0238678	1
G-Y-AG	14	GO:0044281	BP	small molecule metabolic process	14/179	498/11686	0.0243981	1
G-Y-AG	13	GO:0019438	BP	aromatic compound biosynthetic process	13/179	283/11686	0.000412705	0.125821
G-Y-AG	13	GO:0018130	BP	heterocycle biosynthetic process	13/179	294/11686	0.000591864	0.14102
G-Y-AG	12	GO:0034654	BP	nucleobase-containing compound biosynthetic process	12/179	255/11686	0.000555511	0.13637
G-Y-AG	12	GO:0009059	BP	macromolecule biosynthetic process	12/179	403/11686	0.0345675	1
G-Y-AG	11	GO:0044711	BP	single-organism biosynthetic process	11/179	323/11686	0.0173338	0.960081
G-Y-AG	10	GO:0046907	BP	intracellular transport	10/179	311/11686	0.0291581	1
G-Y-AG	10	GO:0051649	BP	establishment of localization in cell	10/179	323/11686	0.0333465	1
G-Y-AG	9	GO:0098772	MF	molecular function regulator	9/179	210/11686	0.00503407	0.558644
G-Y-AG	9	GO:1901135	BP	carbohydrate derivative metabolic process	9/179	245/11686	0.0131569	0.892711
G-Y-AG	9	GO:0005975	BP	carbohydrate metabolic process	9/179	276/11686	0.0396723	1
G-Y-AG	8	GO:0055086	BP	nucleobase-containing small molecule metabolic process	8/179	154/11686	0.00253459	0.366655
G-Y-AG	8	GO:0044723	BP	single-organism carbohydrate metabolic process	8/179	181/11686	0.00671055	0.679848
G-Y-AG	8	GO:0019637	BP	organophosphate metabolic process	8/179	222/11686	0.020974	1
G-Y-AG	8	GO:0038023	MF	signaling receptor activity	8/179	231/11686	0.0258413	1
G-Y-AG	7	GO:0009116	BP	nucleoside metabolic process	7/179	86/11686	0.000341425	0.125722
G-Y-AG	7	GO:1901657	BP	glycosyl compound metabolic process	7/179	88/11686	0.000393183	0.125821
G-Y-AG	7	GO:0072521	BP	purine-containing compound metabolic process	7/179	91/11686	0.000482408	0.125821
G-Y-AG	7	GO:0032774	BP	RNA biosynthetic process	7/179	108/11686	0.00133732	0.241395
G-Y-AG	6	GO:0005667	CC	transcription factor complex	6/179	52/11686	0.000134767	0.068234
G-Y-AG	6	GO:0046128	BP	purine ribonucleoside metabolic process	6/179	64/11686	0.000426476	0.125821
G-Y-AG	6	GO:0042278	BP	purine nucleoside metabolic process	6/179	64/11686	0.000426476	0.125821
G-Y-AG	6	GO:0009119	BP	ribonucleoside metabolic process	6/179	73/11686	0.000864478	0.184293
G-Y-AG	6	GO:0019693	BP	ribose phosphate metabolic process	6/179	80/11686	0.0013974	0.241395
G-Y-AG	6	GO:0016798	MF	hydrolase activity, acting on glycosyl bonds	6/179	98/11686	0.00390601	0.48681
G-Y-AG	6	GO:0009117	BP	nucleotide metabolic process	6/179	117/11686	0.00915676	0.852632
G-Y-AG	6	GO:0006753	BP	nucleoside phosphate metabolic process	6/179	119/11686	0.00990997	0.882206
G-Y-AG	6	GO:0051186	BP	cofactor metabolic process	6/179	134/11686	0.0170186	0.950813
G-Y-AG	6	GO:0044712	BP	single-organism catabolic process	6/179	166/11686	0.0424091	1
G-Y-AG	6	GO:1990234	CC	transferase complex	6/179	160/11686	0.0364725	1
G-Y-AG	6	GO:0044451	CC	nucleoplasm part	6/179	161/11686	0.0374224	1
G-Y-AG	5	GO:0006163	BP	purine nucleotide metabolic process	5/179	69/11686	0.00406211	0.498593
G-Y-AG	5	GO:0006732	BP	coenzyme metabolic process	5/179	105/11686	0.0225345	1
G-Y-AG	5	GO:1901137	BP	carbohydrate derivative biosynthetic process	5/179	110/11686	0.0268923	1
G-Y-AG	5	GO:0070647	BP	protein modification by small protein conjugation or removal	5/179	110/11686	0.0268923	1
G-Y-AG	5	GO:0006357	BP	regulation of transcription from RNA polymerase II promoter	5/179	120/11686	0.037134	1
G-Y-AG	5	GO:0050662	MF	coenzyme binding	5/179	106/11686	0.0233665	1
G-Y-AG	4	GO:0090575	CC	RNA polymerase II transcription factor complex	4/179	27/11686	0.000709181	0.159585
G-Y-AG	4	GO:0044798	CC	nuclear transcription factor complex	4/179	32/11686	0.00136904	0.241395
G-Y-AG	4	GO:0070646	BP	protein modification by small protein removal	4/179	44/11686	0.00448207	0.524102
G-Y-AG	4	GO:0006733	BP	oxidoreduction coenzyme metabolic process	4/179	50/11686	0.00708335	0.699784
G-Y-AG	4	GO:0072522	BP	purine-containing compound biosynthetic process	4/179	50/11686	0.00708335	0.699784
G-Y-AG	4	GO:0005085	MF	guanyl-nucleotide exchange factor activity	4/179	57/11686	0.011188	0.892711
G-Y-AG	4	GO:0008047	MF	enzyme activator activity	4/179	59/11686	0.0125913	0.892711
G-Y-AG	4	GO:0006091	BP	generation of precursor metabolites and energy	4/179	63/11686	0.015724	0.909859
G-Y-AG	4	GO:0009150	BP	purine ribonucleotide metabolic process	4/179	68/11686	0.020276	1
G-Y-AG	4	GO:0006351	BP	transcription, DNA-templated	4/179	72/11686	0.0244457	1
G-Y-AG	4	GO:0097659	BP	nucleic acid-templated transcription	4/179	72/11686	0.0244457	1
G-Y-AG	4	GO:0009259	BP	ribonucleotide metabolic process	4/179	74/11686	0.0267109	1
G-Y-AG	4	GO:0032787	BP	monocarboxylic acid metabolic process	4/179	85/11686	0.0413687	1
G-Y-AG	4	GO:0005783	CC	endoplasmic reticulum	4/179	70/11686	0.0223012	1
G-Y-AG	4	GO:0004553	MF	hydrolase activity, hydrolyzing O-glycosyl compounds	4/179	87/11686	0.0444378	1
G-Y-AG	3	GO:0043401	BP	steroid hormone mediated signaling pathway	3/179	14/11686	0.00113598	0.230064
G-Y-AG	3	GO:0009755	BP	hormone-mediated signaling pathway	3/179	14/11686	0.00113598	0.230064
G-Y-AG	3	GO:0003707	MF	steroid hormone receptor activity	3/179	16/11686	0.00170871	0.276845
G-Y-AG	3	GO:0044264	BP	cellular polysaccharide metabolic process	3/179	18/11686	0.00243442	0.366655
G-Y-AG	3	GO:0005976	BP	polysaccharide metabolic process	3/179	19/11686	0.00285855	0.399261
G-Y-AG	3	GO:0050661	MF	NADP binding	3/179	19/11686	0.00285855	0.399261
G-Y-AG	3	GO:0016620	MF	oxidoreductase activity, acting on the aldehyde or oxo group of donors, NAD or NADP as acceptor	3/179	21/11686	0.00383637	0.485601
G-Y-AG	3	GO:0016903	MF	oxidoreductase activity, acting on the aldehyde or oxo group of donors	3/179	28/11686	0.00873759	0.823061
G-Y-AG	3	GO:0046129	BP	purine ribonucleoside biosynthetic process	3/179	33/11686	0.0137636	0.892711
G-Y-AG	3	GO:0042451	BP	purine nucleoside biosynthetic process	3/179	33/11686	0.0137636	0.892711
G-Y-AG	3	GO:0044724	BP	single-organism carbohydrate catabolic process	3/179	34/11686	0.0149287	0.892711
G-Y-AG	3	GO:0044262	BP	cellular carbohydrate metabolic process	3/179	36/11686	0.0174215	0.960081
G-Y-AG	3	GO:0046034	BP	ATP metabolic process	3/179	37/11686	0.0187497	1
G-Y-AG	3	GO:0046578	BP	regulation of Ras protein signal transduction	3/179	38/11686	0.0201325	1
G-Y-AG	3	GO:0006913	BP	nucleocytoplasmic transport	3/179	39/11686	0.0215701	1
G-Y-AG	3	GO:0016579	BP	protein deubiquitination	3/179	40/11686	0.0230625	1
G-Y-AG	3	GO:0046496	BP	nicotinamide nucleotide metabolic process	3/179	40/11686	0.0230625	1
G-Y-AG	3	GO:0019362	BP	pyridine nucleotide metabolic process	3/179	40/11686	0.0230625	1
G-Y-AG	3	GO:0051169	BP	nuclear transport	3/179	41/11686	0.0246097	1
G-Y-AG	3	GO:0009163	BP	nucleoside biosynthetic process	3/179	41/11686	0.0246097	1
G-Y-AG	3	GO:0042455	BP	ribonucleoside biosynthetic process	3/179	41/11686	0.0246097	1
G-Y-AG	3	GO:1901659	BP	glycosyl compound biosynthetic process	3/179	41/11686	0.0246097	1
G-Y-AG	3	GO:0072524	BP	pyridine-containing compound metabolic process	3/179	42/11686	0.0262117	1
G-Y-AG	3	GO:0016052	BP	carbohydrate catabolic process	3/179	44/11686	0.0295795	1
G-Y-AG	3	GO:0051056	BP	regulation of small GTPase mediated signal transduction	3/179	45/11686	0.0313451	1
G-Y-AG	3	GO:0009167	BP	purine ribonucleoside monophosphate metabolic process	3/179	48/11686	0.0369659	1
G-Y-AG	3	GO:0009144	BP	purine nucleoside triphosphate metabolic process	3/179	48/11686	0.0369659	1
G-Y-AG	3	GO:0009205	BP	purine ribonucleoside triphosphate metabolic process	3/179	48/11686	0.0369659	1
G-Y-AG	3	GO:0009126	BP	purine nucleoside monophosphate metabolic process	3/179	48/11686	0.0369659	1
G-Y-AG	3	GO:0009199	BP	ribonucleoside triphosphate metabolic process	3/179	51/11686	0.0430671	1
G-Y-AG	3	GO:0016570	BP	histone modification	3/179	51/11686	0.0430671	1
G-Y-AG	3	GO:0016569	BP	covalent chromatin modification	3/179	52/11686	0.0452059	1
G-Y-AG	3	GO:0009161	BP	ribonucleoside monophosphate metabolic process	3/179	53/11686	0.0473967	1
G-Y-AG	3	GO:0009123	BP	nucleoside monophosphate metabolic process	3/179	54/11686	0.0496389	1
G-Y-AG	3	GO:0005773	CC	vacuole	3/179	44/11686	0.0295795	1
G-Y-AG	3	GO:0044437	CC	vacuolar part	3/179	49/11686	0.0389467	1
G-Y-AG	3	GO:0005096	MF	GTPase activator activity	3/179	41/11686	0.0246097	1
G-Y-AG	3	GO:0036459	MF	thiol-dependent ubiquitinyl hydrolase activity	3/179	43/11686	0.0278683	1
G-Y-AG	3	GO:0101005	MF	ubiquitinyl hydrolase activity	3/179	43/11686	0.0278683	1
G-Y-AG	3	GO:0019783	MF	ubiquitin-like protein-specific protease activity	3/179	43/11686	0.0278683	1
G-Y-AG	3	GO:0030695	MF	GTPase regulator activity	3/179	46/11686	0.0331648	1
G-Y-AG	3	GO:0003712	MF	transcription cofactor activity	3/179	51/11686	0.0430671	1
G-Y-AG	3	GO:0000989	MF	transcription factor activity, transcription factor binding	3/179	52/11686	0.0452059	1
G-Y-AG	3	GO:0000988	MF	transcription factor activity, protein binding	3/179	52/11686	0.0452059	1
G-Y-AG	3	GO:0060589	MF	nucleoside-triphosphatase regulator activity	3/179	53/11686	0.0473967	1
G-Y-AG	3	GO:0016614	MF	oxidoreductase activity, acting on CH-OH group of donors	3/179	54/11686	0.0496389	1
G-Y-AG	2	GO:0033683	BP	nucleotide-excision repair, DNA incision	2/179	4/11686	0.00137189	0.241395
G-Y-AG	2	GO:0015926	MF	glucosidase activity	2/179	5/11686	0.00226344	0.352618
G-Y-AG	2	GO:0032012	BP	regulation of ARF protein signal transduction	2/179	6/11686	0.003361	0.443479
G-Y-AG	2	GO:0005086	MF	ARF guanyl-nucleotide exchange factor activity	2/179	6/11686	0.003361	0.443479
G-Y-AG	2	GO:0006112	BP	energy reserve metabolic process	2/179	7/11686	0.00465811	0.524102
G-Y-AG	2	GO:0005977	BP	glycogen metabolic process	2/179	7/11686	0.00465811	0.524102
G-Y-AG	2	GO:0034464	CC	BBSome	2/179	7/11686	0.00465811	0.524102
G-Y-AG	2	GO:0008378	MF	galactosyltransferase activity	2/179	7/11686	0.00465811	0.524102
G-Y-AG	2	GO:0008083	MF	growth factor activity	2/179	7/11686	0.00465811	0.524102
G-Y-AG	2	GO:0006368	BP	transcription elongation from RNA polymerase II promoter	2/179	8/11686	0.00614847	0.646867
G-Y-AG	2	GO:0006354	BP	DNA-templated transcription, elongation	2/179	8/11686	0.00614847	0.646867
G-Y-AG	2	GO:0000271	BP	polysaccharide biosynthetic process	2/179	9/11686	0.00782592	0.745857
G-Y-AG	2	GO:0033692	BP	cellular polysaccharide biosynthetic process	2/179	9/11686	0.00782592	0.745857
G-Y-AG	2	GO:0043547	BP	positive regulation of GTPase activity	2/179	10/11686	0.00968445	0.871708
G-Y-AG	2	GO:0004879	MF	RNA polymerase II transcription factor activity, ligand-activated sequence-specific DNA binding	2/179	10/11686	0.00968445	0.871708
G-Y-AG	2	GO:0098531	MF	transcription factor activity, direct ligand regulated sequence-specific DNA binding	2/179	10/11686	0.00968445	0.871708
G-Y-AG	2	GO:0008202	BP	steroid metabolic process	2/179	11/11686	0.0117182	0.892711
G-Y-AG	2	GO:0051345	BP	positive regulation of hydrolase activity	2/179	11/11686	0.0117182	0.892711
G-Y-AG	2	GO:0006367	BP	transcription initiation from RNA polymerase II promoter	2/179	13/11686	0.0162884	0.929242
G-Y-AG	2	GO:0034637	BP	cellular carbohydrate biosynthetic process	2/179	13/11686	0.0162884	0.929242
G-Y-AG	2	GO:0006366	BP	transcription from RNA polymerase II promoter	2/179	15/11686	0.0214922	1
G-Y-AG	2	GO:0006073	BP	cellular glucan metabolic process	2/179	15/11686	0.0214922	1
G-Y-AG	2	GO:0044042	BP	glucan metabolic process	2/179	15/11686	0.0214922	1
G-Y-AG	2	GO:0006096	BP	glycolytic process	2/179	17/11686	0.0272874	1
G-Y-AG	2	GO:0006757	BP	ATP generation from ADP	2/179	17/11686	0.0272874	1
G-Y-AG	2	GO:0006006	BP	glucose metabolic process	2/179	17/11686	0.0272874	1
G-Y-AG	2	GO:0051168	BP	nuclear export	2/179	18/11686	0.030394	1
G-Y-AG	2	GO:0043087	BP	regulation of GTPase activity	2/179	18/11686	0.030394	1
G-Y-AG	2	GO:0009185	BP	ribonucleoside diphosphate metabolic process	2/179	19/11686	0.0336334	1
G-Y-AG	2	GO:0009135	BP	purine nucleoside diphosphate metabolic process	2/179	19/11686	0.0336334	1
G-Y-AG	2	GO:0009179	BP	purine ribonucleoside diphosphate metabolic process	2/179	19/11686	0.0336334	1
G-Y-AG	2	GO:0046031	BP	ADP metabolic process	2/179	19/11686	0.0336334	1
G-Y-AG	2	GO:0015980	BP	energy derivation by oxidation of organic compounds	2/179	20/11686	0.037001	1
G-Y-AG	2	GO:0046939	BP	nucleotide phosphorylation	2/179	20/11686	0.037001	1
G-Y-AG	2	GO:0000902	BP	cell morphogenesis	2/179	20/11686	0.037001	1
G-Y-AG	2	GO:0006165	BP	nucleoside diphosphate phosphorylation	2/179	20/11686	0.037001	1
G-Y-AG	2	GO:0051302	BP	regulation of cell division	2/179	21/11686	0.040492	1
G-Y-AG	2	GO:0006090	BP	pyruvate metabolic process	2/179	23/11686	0.0478264	1
G-Y-AG	2	GO:0051656	BP	establishment of organelle localization	2/179	23/11686	0.0478264	1
G-Y-AG	2	GO:0008023	CC	transcription elongation factor complex	2/179	16/11686	0.0243184	1
G-Y-AG	2	GO:0000439	CC	core TFIIH complex	2/179	21/11686	0.040492	1
G-Y-AG	2	GO:0004402	MF	histone acetyltransferase activity	2/179	16/11686	0.0243184	1
G-Y-AG	2	GO:0061733	MF	peptide-lysine-N-acetyltransferase activity	2/179	18/11686	0.030394	1
G-Y-AG	2	GO:0003713	MF	transcription coactivator activity	2/179	20/11686	0.037001	1
G-Y-AG	2	GO:0034212	MF	peptide N-acetyltransferase activity	2/179	20/11686	0.037001	1
G-Y-AG	2	GO:0051287	MF	NAD binding	2/179	23/11686	0.0478264	1
G-Y-AG	1	GO:0007348	BP	regulation of syncytial blastoderm mitotic cell cycle	1/179	1/11686	0.0153175	0.892711
G-Y-AG	1	GO:0005980	BP	glycogen catabolic process	1/179	1/11686	0.0153175	0.892711
G-Y-AG	1	GO:0045951	BP	positive regulation of mitotic recombination	1/179	1/11686	0.0153175	0.892711
G-Y-AG	1	GO:0000019	BP	regulation of mitotic recombination	1/179	1/11686	0.0153175	0.892711
G-Y-AG	1	GO:0006015	BP	5-phosphoribose 1-diphosphate biosynthetic process	1/179	1/11686	0.0153175	0.892711
G-Y-AG	1	GO:0046103	BP	inosine biosynthetic process	1/179	1/11686	0.0153175	0.892711
G-Y-AG	1	GO:0046102	BP	inosine metabolic process	1/179	1/11686	0.0153175	0.892711
G-Y-AG	1	GO:0035058	BP	nonmotile primary cilium assembly	1/179	1/11686	0.0153175	0.892711
G-Y-AG	1	GO:0034063	BP	stress granule assembly	1/179	1/11686	0.0153175	0.892711
G-Y-AG	1	GO:0046085	BP	adenosine metabolic process	1/179	1/11686	0.0153175	0.892711
G-Y-AG	1	GO:0006154	BP	adenosine catabolic process	1/179	1/11686	0.0153175	0.892711
G-Y-AG	1	GO:0046686	BP	response to cadmium ion	1/179	1/11686	0.0153175	0.892711
G-Y-AG	1	GO:1901006	BP	ubiquinone-6 biosynthetic process	1/179	1/11686	0.0153175	0.892711
G-Y-AG	1	GO:1901004	BP	ubiquinone-6 metabolic process	1/179	1/11686	0.0153175	0.892711
G-Y-AG	1	GO:0046391	BP	5-phosphoribose 1-diphosphate metabolic process	1/179	1/11686	0.0153175	0.892711
G-Y-AG	1	GO:0009794	BP	regulation of mitotic cell cycle, embryonic	1/179	1/11686	0.0153175	0.892711
G-Y-AG	1	GO:0000717	BP	nucleotide-excision repair, DNA duplex unwinding	1/179	1/11686	0.0153175	0.892711
G-Y-AG	1	GO:0000015	CC	phosphopyruvate hydratase complex	1/179	1/11686	0.0153175	0.892711
G-Y-AG	1	GO:1990070	CC	TRAPPI protein complex	1/179	1/11686	0.0153175	0.892711
G-Y-AG	1	GO:1990071	CC	TRAPPII protein complex	1/179	1/11686	0.0153175	0.892711
G-Y-AG	1	GO:1990072	CC	TRAPPIII protein complex	1/179	1/11686	0.0153175	0.892711
G-Y-AG	1	GO:0005705	CC	polytene chromosome interband	1/179	1/11686	0.0153175	0.892711
G-Y-AG	1	GO:0005703	CC	polytene chromosome puff	1/179	1/11686	0.0153175	0.892711
G-Y-AG	1	GO:0002189	CC	ribose phosphate diphosphokinase complex	1/179	1/11686	0.0153175	0.892711
G-Y-AG	1	GO:0061750	MF	acid sphingomyelin phosphodiesterase activity	1/179	1/11686	0.0153175	0.892711
G-Y-AG	1	GO:0000246	MF	delta24(24-1) sterol reductase activity	1/179	1/11686	0.0153175	0.892711
G-Y-AG	1	GO:0005042	MF	netrin receptor activity	1/179	1/11686	0.0153175	0.892711
G-Y-AG	1	GO:0004109	MF	coproporphyrinogen oxidase activity	1/179	1/11686	0.0153175	0.892711
G-Y-AG	1	GO:0004634	MF	phosphopyruvate hydratase activity	1/179	1/11686	0.0153175	0.892711
G-Y-AG	1	GO:0043891	MF	glyceraldehyde-3-phosphate dehydrogenase (NAD(P)+) (phosphorylating) activity	1/179	1/11686	0.0153175	0.892711
G-Y-AG	1	GO:0017061	MF	S-methyl-5-thioadenosine phosphorylase activity	1/179	1/11686	0.0153175	0.892711
G-Y-AG	1	GO:0004573	MF	mannosyl-oligosaccharide glucosidase activity	1/179	1/11686	0.0153175	0.892711
G-Y-AG	1	GO:0004365	MF	glyceraldehyde-3-phosphate dehydrogenase (NAD+) (phosphorylating) activity	1/179	1/11686	0.0153175	0.892711
G-Y-AG	1	GO:0004133	MF	glycogen debranching enzyme activity	1/179	1/11686	0.0153175	0.892711
G-Y-AG	1	GO:0004134	MF	4-alpha-glucanotransferase activity	1/179	1/11686	0.0153175	0.892711
G-Y-AG	1	GO:0004135	MF	amylo-alpha-1,6-glucosidase activity	1/179	1/11686	0.0153175	0.892711
G-Y-AG	1	GO:0047940	MF	glucuronokinase activity	1/179	1/11686	0.0153175	0.892711
G-Y-AG	1	GO:0004345	MF	glucose-6-phosphate dehydrogenase activity	1/179	1/11686	0.0153175	0.892711
G-Y-AG	1	GO:0008817	MF	cob(I)yrinic acid a,c-diamide adenosyltransferase activity	1/179	1/11686	0.0153175	0.892711
G-Y-AG	1	GO:0045911	BP	positive regulation of DNA recombination	1/179	2/11686	0.0304016	1
G-Y-AG	1	GO:0071267	BP	L-methionine salvage	1/179	2/11686	0.0304016	1
G-Y-AG	1	GO:0071265	BP	L-methionine biosynthetic process	1/179	2/11686	0.0304016	1
G-Y-AG	1	GO:0030309	BP	poly-N-acetyllactosamine metabolic process	1/179	2/11686	0.0304016	1
G-Y-AG	1	GO:0019509	BP	L-methionine biosynthetic process from methylthioadenosine	1/179	2/11686	0.0304016	1
G-Y-AG	1	GO:0007035	BP	vacuolar acidification	1/179	2/11686	0.0304016	1
G-Y-AG	1	GO:0015721	BP	bile acid and bile salt transport	1/179	2/11686	0.0304016	1
G-Y-AG	1	GO:0070536	BP	protein K63-linked deubiquitination	1/179	2/11686	0.0304016	1
G-Y-AG	1	GO:0006152	BP	purine nucleoside catabolic process	1/179	2/11686	0.0304016	1
G-Y-AG	1	GO:0072383	BP	plus-end-directed vesicle transport along microtubule	1/179	2/11686	0.0304016	1
G-Y-AG	1	GO:0072386	BP	plus-end-directed organelle transport along microtubule	1/179	2/11686	0.0304016	1
G-Y-AG	1	GO:0030311	BP	poly-N-acetyllactosamine biosynthetic process	1/179	2/11686	0.0304016	1
G-Y-AG	1	GO:0043102	BP	amino acid salvage	1/179	2/11686	0.0304016	1
G-Y-AG	1	GO:0006285	BP	base-excision repair, AP site formation	1/179	2/11686	0.0304016	1
G-Y-AG	1	GO:0046130	BP	purine ribonucleoside catabolic process	1/179	2/11686	0.0304016	1
G-Y-AG	1	GO:0006436	BP	tryptophanyl-tRNA aminoacylation	1/179	2/11686	0.0304016	1
G-Y-AG	1	GO:0035329	BP	hippo signaling	1/179	2/11686	0.0304016	1
G-Y-AG	1	GO:0009164	BP	nucleoside catabolic process	1/179	3/11686	0.045256	1
G-Y-AG	1	GO:0006685	BP	sphingomyelin catabolic process	1/179	3/11686	0.045256	1
G-Y-AG	1	GO:0000055	BP	ribosomal large subunit export from nucleus	1/179	3/11686	0.045256	1
G-Y-AG	1	GO:0000054	BP	ribosomal subunit export from nucleus	1/179	3/11686	0.045256	1
G-Y-AG	1	GO:0047496	BP	vesicle transport along microtubule	1/179	3/11686	0.045256	1
G-Y-AG	1	GO:0045851	BP	pH reduction	1/179	3/11686	0.045256	1
G-Y-AG	1	GO:0006296	BP	nucleotide-excision repair, DNA incision, 5'-to lesion	1/179	3/11686	0.045256	1
G-Y-AG	1	GO:0009450	BP	gamma-aminobutyric acid catabolic process	1/179	3/11686	0.045256	1
G-Y-AG	1	GO:0099518	BP	vesicle cytoskeletal trafficking	1/179	3/11686	0.045256	1
G-Y-AG	1	GO:0071426	BP	ribonucleoprotein complex export from nucleus	1/179	3/11686	0.045256	1
G-Y-AG	1	GO:0071428	BP	rRNA-containing ribonucleoprotein complex export from nucleus	1/179	3/11686	0.045256	1
G-Y-AG	1	GO:0035494	BP	SNARE complex disassembly	1/179	3/11686	0.045256	1
G-Y-AG	1	GO:0051452	BP	intracellular pH reduction	1/179	3/11686	0.045256	1
G-Y-AG	1	GO:0042454	BP	ribonucleoside catabolic process	1/179	3/11686	0.045256	1
G-Y-AG	1	GO:0033750	BP	ribosome localization	1/179	3/11686	0.045256	1
G-Y-AG	1	GO:0033753	BP	establishment of ribosome localization	1/179	3/11686	0.045256	1
G-Y-AG	1	GO:0031122	BP	cytoplasmic microtubule organization	1/179	3/11686	0.045256	1
G-Y-AG	1	GO:0009448	BP	gamma-aminobutyric acid metabolic process	1/179	3/11686	0.045256	1
G-Y-AG	1	GO:0005903	CC	brush border	1/179	2/11686	0.0304016	1
G-Y-AG	1	GO:0098862	CC	cluster of actin-based cell projections	1/179	2/11686	0.0304016	1
G-Y-AG	1	GO:0000930	CC	gamma-tubulin complex	1/179	2/11686	0.0304016	1
G-Y-AG	1	GO:0005811	CC	lipid particle	1/179	2/11686	0.0304016	1
G-Y-AG	1	GO:0046695	CC	SLIK (SAGA-like) complex	1/179	3/11686	0.045256	1
G-Y-AG	1	GO:0033181	CC	plasma membrane proton-transporting V-type ATPase complex	1/179	3/11686	0.045256	1
G-Y-AG	1	GO:0030008	CC	TRAPP complex	1/179	3/11686	0.045256	1
G-Y-AG	1	GO:0016593	CC	Cdc73/Paf1 complex	1/179	3/11686	0.045256	1
G-Y-AG	1	GO:0005801	CC	cis-Golgi network	1/179	3/11686	0.045256	1
G-Y-AG	1	GO:0005675	CC	holo TFIIH complex	1/179	3/11686	0.045256	1
G-Y-AG	1	GO:0030015	CC	CCR4-NOT core complex	1/179	3/11686	0.045256	1
G-Y-AG	1	GO:0048476	CC	Holliday junction resolvase complex	1/179	3/11686	0.045256	1
G-Y-AG	1	GO:0030914	CC	STAGA complex	1/179	3/11686	0.045256	1
G-Y-AG	1	GO:0004749	MF	ribose phosphate diphosphokinase activity	1/179	2/11686	0.0304016	1
G-Y-AG	1	GO:0005003	MF	ephrin receptor activity	1/179	2/11686	0.0304016	1
G-Y-AG	1	GO:0016778	MF	diphosphotransferase activity	1/179	2/11686	0.0304016	1
G-Y-AG	1	GO:0070628	MF	proteasome binding	1/179	2/11686	0.0304016	1
G-Y-AG	1	GO:0000703	MF	oxidized pyrimidine nucleobase lesion DNA N-glycosylase activity	1/179	2/11686	0.0304016	1
G-Y-AG	1	GO:0004616	MF	phosphogluconate dehydrogenase (decarboxylating) activity	1/179	2/11686	0.0304016	1
G-Y-AG	1	GO:0070577	MF	lysine-acetylated histone binding	1/179	2/11686	0.0304016	1
G-Y-AG	1	GO:0004594	MF	pantothenate kinase activity	1/179	2/11686	0.0304016	1
G-Y-AG	1	GO:0004777	MF	succinate-semialdehyde dehydrogenase (NAD+) activity	1/179	2/11686	0.0304016	1
G-Y-AG	1	GO:0004731	MF	purine-nucleoside phosphorylase activity	1/179	2/11686	0.0304016	1
G-Y-AG	1	GO:0016504	MF	peptidase activator activity	1/179	2/11686	0.0304016	1
G-Y-AG	1	GO:0000254	MF	C-4 methylsterol oxidase activity	1/179	2/11686	0.0304016	1
G-Y-AG	1	GO:0009013	MF	succinate-semialdehyde dehydrogenase [NAD(P)+] activity	1/179	2/11686	0.0304016	1
G-Y-AG	1	GO:0005483	MF	soluble NSF attachment protein activity	1/179	2/11686	0.0304016	1
G-Y-AG	1	GO:0015301	MF	anion:anion antiporter activity	1/179	2/11686	0.0304016	1
G-Y-AG	1	GO:0008449	MF	N-acetylglucosamine-6-sulfatase activity	1/179	2/11686	0.0304016	1
G-Y-AG	1	GO:0061578	MF	Lys63-specific deubiquitinase activity	1/179	2/11686	0.0304016	1
G-Y-AG	1	GO:0004830	MF	tryptophan-tRNA ligase activity	1/179	2/11686	0.0304016	1
G-Y-AG	1	GO:0016263	MF	glycoprotein-N-acetylgalactosamine 3-beta-galactosyltransferase activity	1/179	3/11686	0.045256	1
G-Y-AG	1	GO:0017112	MF	Rab guanyl-nucleotide exchange factor activity	1/179	3/11686	0.045256	1
G-Y-AG	1	GO:0004887	MF	thyroid hormone receptor activity	1/179	3/11686	0.045256	1
G-Y-AG	1	GO:0008532	MF	N-acetyllactosaminide beta-1,3-N-acetylglucosaminyltransferase activity	1/179	3/11686	0.045256	1
G-Y-AG	1	GO:0034450	MF	ubiquitin-ubiquitin ligase activity	1/179	3/11686	0.045256	1
G-Y-AG	1	GO:0043024	MF	ribosomal small subunit binding	1/179	3/11686	0.045256	1
G-Y-AG	1	GO:0003908	MF	methylated-DNA-[protein]-cysteine S-methyltransferase activity	1/179	3/11686	0.045256	1
G-Y-AG	1	GO:0001540	MF	beta-amyloid binding	1/179	3/11686	0.045256	1
G-Y-Te	29	GO:0008150	BP	biological_process	29/37	5880/11686	0.000745499	0.301965
G-Y-Te	23	GO:0009987	BP	cellular process	23/37	3695/11686	0.000137973	0.0857831
G-Y-Te	22	GO:0008152	BP	metabolic process	22/37	3247/11686	5.86e-05	0.0857831
G-Y-Te	20	GO:0044238	BP	primary metabolic process	20/37	2743/11686	5.55e-05	0.0857831
G-Y-Te	20	GO:0071704	BP	organic substance metabolic process	20/37	2889/11686	0.000148249	0.0857831
G-Y-Te	19	GO:0044237	BP	cellular metabolic process	19/37	2618/11686	0.000108243	0.0857831
G-Y-Te	18	GO:0044699	BP	single-organism process	18/37	2540/11686	0.000376124	0.179234
G-Y-Te	16	GO:0044763	BP	single-organism cellular process	16/37	1925/11686	0.000109911	0.0857831
G-Y-Te	13	GO:0044710	BP	single-organism metabolic process	13/37	1277/11686	8.55e-05	0.0857831
G-Y-Te	13	GO:0043170	BP	macromolecule metabolic process	13/37	2255/11686	0.0207364	0.898317
G-Y-Te	12	GO:0005515	MF	protein binding	12/37	1863/11686	0.0114304	0.661409
G-Y-Te	12	GO:0044260	BP	cellular macromolecule metabolic process	12/37	2020/11686	0.0260223	0.985077
G-Y-Te	10	GO:0009058	BP	biosynthetic process	10/37	749/11686	7.85e-05	0.0857831
G-Y-Te	9	GO:1901576	BP	organic substance biosynthetic process	9/37	694/11686	0.000241025	0.122034
G-Y-Te	9	GO:0019538	BP	protein metabolic process	9/37	1008/11686	0.00346984	0.37317
G-Y-Te	8	GO:0006796	BP	phosphate-containing compound metabolic process	8/37	474/11686	9.43e-05	0.0857831
G-Y-Te	8	GO:0006793	BP	phosphorus metabolic process	8/37	496/11686	0.000129369	0.0857831
G-Y-Te	8	GO:0006464	BP	cellular protein modification process	8/37	615/11686	0.000558057	0.237938
G-Y-Te	8	GO:0036211	BP	protein modification process	8/37	615/11686	0.000558057	0.237938
G-Y-Te	8	GO:0043412	BP	macromolecule modification	8/37	672/11686	0.00100009	0.351359
G-Y-Te	8	GO:0044249	BP	cellular biosynthetic process	8/37	677/11686	0.00104951	0.351359
G-Y-Te	8	GO:0044267	BP	cellular protein metabolic process	8/37	751/11686	0.00204133	0.351359
G-Y-Te	8	GO:0044444	CC	cytoplasmic part	8/37	1202/11686	0.0495064	1
G-Y-Te	5	GO:0034654	BP	nucleobase-containing compound biosynthetic process	5/37	255/11686	0.00117144	0.351359
G-Y-Te	5	GO:0019438	BP	aromatic compound biosynthetic process	5/37	283/11686	0.00185717	0.351359
G-Y-Te	5	GO:0018130	BP	heterocycle biosynthetic process	5/37	294/11686	0.00219439	0.351359
G-Y-Te	5	GO:1901362	BP	organic cyclic compound biosynthetic process	5/37	306/11686	0.00261129	0.351359
G-Y-Te	5	GO:0044711	BP	single-organism biosynthetic process	5/37	323/11686	0.00329714	0.360948
G-Y-Te	5	GO:1901575	BP	organic substance catabolic process	5/37	369/11686	0.0057982	0.457317
G-Y-Te	5	GO:0009056	BP	catabolic process	5/37	379/11686	0.00648259	0.464738
G-Y-Te	5	GO:0009059	BP	macromolecule biosynthetic process	5/37	403/11686	0.0083552	0.576774
G-Y-Te	5	GO:0044271	BP	cellular nitrogen compound biosynthetic process	5/37	426/11686	0.0104775	0.619548
G-Y-Te	5	GO:0044281	BP	small molecule metabolic process	5/37	498/11686	0.0194755	0.84823
G-Y-Te	4	GO:0044255	BP	cellular lipid metabolic process	4/37	164/11686	0.00172146	0.351359
G-Y-Te	4	GO:0044723	BP	single-organism carbohydrate metabolic process	4/37	181/11686	0.00246676	0.351359
G-Y-Te	4	GO:0006629	BP	lipid metabolic process	4/37	212/11686	0.00435115	0.455662
G-Y-Te	4	GO:0019637	BP	organophosphate metabolic process	4/37	222/11686	0.00512237	0.457317
G-Y-Te	4	GO:0016310	BP	phosphorylation	4/37	251/11686	0.00786753	0.559078
G-Y-Te	4	GO:0005975	BP	carbohydrate metabolic process	4/37	276/11686	0.0108986	0.63518
G-Y-Te	4	GO:0034645	BP	cellular macromolecule biosynthetic process	4/37	365/11686	0.027463	1
G-Y-Te	4	GO:0006996	BP	organelle organization	4/37	424/11686	0.0439471	1
G-Y-Te	3	GO:0051052	BP	regulation of DNA metabolic process	3/37	31/11686	0.000123559	0.0857831
G-Y-Te	3	GO:0046486	BP	glycerolipid metabolic process	3/37	61/11686	0.000926731	0.351359
G-Y-Te	3	GO:0044432	CC	endoplasmic reticulum part	3/37	105/11686	0.00438731	0.455662
G-Y-Te	3	GO:0033043	BP	regulation of organelle organization	3/37	113/11686	0.00538559	0.457317
G-Y-Te	3	GO:0051128	BP	regulation of cellular component organization	3/37	146/11686	0.0108822	0.63518
G-Y-Te	3	GO:0030234	MF	enzyme regulator activity	3/37	150/11686	0.0117064	0.672577
G-Y-Te	3	GO:0044712	BP	single-organism catabolic process	3/37	166/11686	0.0153581	0.728333
G-Y-Te	3	GO:0006468	BP	protein phosphorylation	3/37	208/11686	0.0277071	1
G-Y-Te	3	GO:0006974	BP	cellular response to DNA damage stimulus	3/37	224/11686	0.0334736	1
G-Y-Te	3	GO:1901135	BP	carbohydrate derivative metabolic process	3/37	245/11686	0.0419226	1
G-Y-Te	3	GO:0033554	BP	cellular response to stress	3/37	249/11686	0.0436438	1
G-Y-Te	3	GO:0005829	CC	cytosol	3/37	207/11686	0.0273661	1
G-Y-Te	3	GO:0098772	MF	molecular function regulator	3/37	210/11686	0.0283959	1
G-Y-Te	2	GO:0006641	BP	triglyceride metabolic process	2/37	3/11686	2.92e-05	0.0857831
G-Y-Te	2	GO:0006639	BP	acylglycerol metabolic process	2/37	4/11686	5.83e-05	0.0857831
G-Y-Te	2	GO:0006638	BP	neutral lipid metabolic process	2/37	4/11686	5.83e-05	0.0857831
G-Y-Te	2	GO:0006471	BP	protein ADP-ribosylation	2/37	7/11686	0.00020281	0.109531
G-Y-Te	2	GO:0006275	BP	regulation of DNA replication	2/37	17/11686	0.00128749	0.351359
G-Y-Te	2	GO:0042393	MF	histone binding	2/37	15/11686	0.000997988	0.351359
G-Y-Te	2	GO:0042803	MF	protein homodimerization activity	2/37	28/11686	0.00350092	0.37317
G-Y-Te	2	GO:0006066	BP	alcohol metabolic process	2/37	36/11686	0.0057428	0.457317
G-Y-Te	2	GO:0044262	BP	cellular carbohydrate metabolic process	2/37	36/11686	0.0057428	0.457317
G-Y-Te	2	GO:2000026	BP	regulation of multicellular organismal development	2/37	47/11686	0.00964117	0.582859
G-Y-Te	2	GO:1901615	BP	organic hydroxy compound metabolic process	2/37	48/11686	0.0100404	0.59807
G-Y-Te	2	GO:0042802	MF	identical protein binding	2/37	48/11686	0.0100404	0.59807
G-Y-Te	2	GO:0071897	BP	DNA biosynthetic process	2/37	58/11686	0.0144251	0.728333
G-Y-Te	2	GO:0050793	BP	regulation of developmental process	2/37	58/11686	0.0144251	0.728333
G-Y-Te	2	GO:0031399	BP	regulation of protein modification process	2/37	58/11686	0.0144251	0.728333
G-Y-Te	2	GO:0008047	MF	enzyme activator activity	2/37	59/11686	0.0149017	0.728333
G-Y-Te	2	GO:0005789	CC	endoplasmic reticulum membrane	2/37	65/11686	0.0179019	0.823997
G-Y-Te	2	GO:0006644	BP	phospholipid metabolic process	2/37	76/11686	0.0240025	0.953026
G-Y-Te	2	GO:0051239	BP	regulation of multicellular organismal process	2/37	76/11686	0.0240025	0.953026
G-Y-Te	2	GO:0008610	BP	lipid biosynthetic process	2/37	77/11686	0.024594	0.953026
G-Y-Te	2	GO:0043413	BP	macromolecule glycosylation	2/37	88/11686	0.0314865	1
G-Y-Te	2	GO:0006486	BP	protein glycosylation	2/37	88/11686	0.0314865	1
G-Y-Te	2	GO:0070085	BP	glycosylation	2/37	88/11686	0.0314865	1
G-Y-Te	2	GO:0006260	BP	DNA replication	2/37	94/11686	0.0355315	1
G-Y-Te	2	GO:0032268	BP	regulation of cellular protein metabolic process	2/37	99/11686	0.0390484	1
G-Y-Te	2	GO:0051246	BP	regulation of protein metabolic process	2/37	106/11686	0.0441853	1
G-Y-Te	2	GO:0051276	BP	chromosome organization	2/37	108/11686	0.0456971	1
G-Y-Te	2	GO:0032774	BP	RNA biosynthetic process	2/37	108/11686	0.0456971	1
G-Y-Te	2	GO:1901137	BP	carbohydrate derivative biosynthetic process	2/37	110/11686	0.0472281	1
G-Y-Te	2	GO:0070647	BP	protein modification by small protein conjugation or removal	2/37	110/11686	0.0472281	1
G-Y-Te	1	GO:0007348	BP	regulation of syncytial blastoderm mitotic cell cycle	1/37	1/11686	0.00316618	0.351359
G-Y-Te	1	GO:0046463	BP	acylglycerol biosynthetic process	1/37	1/11686	0.00316618	0.351359
G-Y-Te	1	GO:0046460	BP	neutral lipid biosynthetic process	1/37	1/11686	0.00316618	0.351359
G-Y-Te	1	GO:0031952	BP	regulation of protein autophosphorylation	1/37	1/11686	0.00316618	0.351359
G-Y-Te	1	GO:0045951	BP	positive regulation of mitotic recombination	1/37	1/11686	0.00316618	0.351359
G-Y-Te	1	GO:0000019	BP	regulation of mitotic recombination	1/37	1/11686	0.00316618	0.351359
G-Y-Te	1	GO:0060049	BP	regulation of protein glycosylation	1/37	1/11686	0.00316618	0.351359
G-Y-Te	1	GO:0046103	BP	inosine biosynthetic process	1/37	1/11686	0.00316618	0.351359
G-Y-Te	1	GO:0046102	BP	inosine metabolic process	1/37	1/11686	0.00316618	0.351359
G-Y-Te	1	GO:0050772	BP	positive regulation of axonogenesis	1/37	1/11686	0.00316618	0.351359
G-Y-Te	1	GO:0048687	BP	positive regulation of sprouting of injured axon	1/37	1/11686	0.00316618	0.351359
G-Y-Te	1	GO:0048680	BP	positive regulation of axon regeneration	1/37	1/11686	0.00316618	0.351359
G-Y-Te	1	GO:0048686	BP	regulation of sprouting of injured axon	1/37	1/11686	0.00316618	0.351359
G-Y-Te	1	GO:0046085	BP	adenosine metabolic process	1/37	1/11686	0.00316618	0.351359
G-Y-Te	1	GO:0019432	BP	triglyceride biosynthetic process	1/37	1/11686	0.00316618	0.351359
G-Y-Te	1	GO:0070570	BP	regulation of neuron projection regeneration	1/37	1/11686	0.00316618	0.351359
G-Y-Te	1	GO:0070572	BP	positive regulation of neuron projection regeneration	1/37	1/11686	0.00316618	0.351359
G-Y-Te	1	GO:1903018	BP	regulation of glycoprotein metabolic process	1/37	1/11686	0.00316618	0.351359
G-Y-Te	1	GO:0006154	BP	adenosine catabolic process	1/37	1/11686	0.00316618	0.351359
G-Y-Te	1	GO:0010835	BP	regulation of protein ADP-ribosylation	1/37	1/11686	0.00316618	0.351359
G-Y-Te	1	GO:0010559	BP	regulation of glycoprotein biosynthetic process	1/37	1/11686	0.00316618	0.351359
G-Y-Te	1	GO:0048679	BP	regulation of axon regeneration	1/37	1/11686	0.00316618	0.351359
G-Y-Te	1	GO:0009794	BP	regulation of mitotic cell cycle, embryonic	1/37	1/11686	0.00316618	0.351359
G-Y-Te	1	GO:0045773	BP	positive regulation of axon extension	1/37	1/11686	0.00316618	0.351359
G-Y-Te	1	GO:0048691	BP	positive regulation of axon extension involved in regeneration	1/37	1/11686	0.00316618	0.351359
G-Y-Te	1	GO:0048690	BP	regulation of axon extension involved in regeneration	1/37	1/11686	0.00316618	0.351359
G-Y-Te	1	GO:0000717	BP	nucleotide-excision repair, DNA duplex unwinding	1/37	1/11686	0.00316618	0.351359
G-Y-Te	1	GO:0016320	BP	endoplasmic reticulum membrane fusion	1/37	1/11686	0.00316618	0.351359
G-Y-Te	1	GO:0018312	BP	peptidyl-serine ADP-ribosylation	1/37	1/11686	0.00316618	0.351359
G-Y-Te	1	GO:0005705	CC	polytene chromosome interband	1/37	1/11686	0.00316618	0.351359
G-Y-Te	1	GO:0005703	CC	polytene chromosome puff	1/37	1/11686	0.00316618	0.351359
G-Y-Te	1	GO:0043626	CC	PCNA complex	1/37	1/11686	0.00316618	0.351359
G-Y-Te	1	GO:0044796	CC	DNA polymerase processivity factor complex	1/37	1/11686	0.00316618	0.351359
G-Y-Te	1	GO:0033149	MF	FFAT motif binding	1/37	1/11686	0.00316618	0.351359
G-Y-Te	1	GO:0047536	MF	2-aminoadipate transaminase activity	1/37	1/11686	0.00316618	0.351359
G-Y-Te	1	GO:0072572	MF	poly-ADP-D-ribose binding	1/37	1/11686	0.00316618	0.351359
G-Y-Te	1	GO:0004144	MF	diacylglycerol O-acyltransferase activity	1/37	1/11686	0.00316618	0.351359
G-Y-Te	1	GO:0003956	MF	NAD(P)+-protein-arginine ADP-ribosyltransferase activity	1/37	1/11686	0.00316618	0.351359
G-Y-Te	1	GO:0004750	MF	ribulose-phosphate 3-epimerase activity	1/37	1/11686	0.00316618	0.351359
G-Y-Te	1	GO:0047196	MF	long-chain-alcohol O-fatty-acyltransferase activity	1/37	1/11686	0.00316618	0.351359
G-Y-Te	1	GO:0072542	MF	protein phosphatase activator activity	1/37	1/11686	0.00316618	0.351359
G-Y-Te	1	GO:0006103	BP	2-oxoglutarate metabolic process	1/37	2/11686	0.00632261	0.457317
G-Y-Te	1	GO:0019400	BP	alditol metabolic process	1/37	2/11686	0.00632261	0.457317
G-Y-Te	1	GO:1904396	BP	regulation of neuromuscular junction development	1/37	2/11686	0.00632261	0.457317
G-Y-Te	1	GO:0045911	BP	positive regulation of DNA recombination	1/37	2/11686	0.00632261	0.457317
G-Y-Te	1	GO:0008582	BP	regulation of synaptic growth at neuromuscular junction	1/37	2/11686	0.00632261	0.457317
G-Y-Te	1	GO:0006071	BP	glycerol metabolic process	1/37	2/11686	0.00632261	0.457317
G-Y-Te	1	GO:0006272	BP	leading strand elongation	1/37	2/11686	0.00632261	0.457317
G-Y-Te	1	GO:0046167	BP	glycerol-3-phosphate biosynthetic process	1/37	2/11686	0.00632261	0.457317
G-Y-Te	1	GO:0019323	BP	pentose catabolic process	1/37	2/11686	0.00632261	0.457317
G-Y-Te	1	GO:0046470	BP	phosphatidylcholine metabolic process	1/37	2/11686	0.00632261	0.457317
G-Y-Te	1	GO:0006152	BP	purine nucleoside catabolic process	1/37	2/11686	0.00632261	0.457317
G-Y-Te	1	GO:1903036	BP	positive regulation of response to wounding	1/37	2/11686	0.00632261	0.457317
G-Y-Te	1	GO:0009052	BP	pentose-phosphate shunt, non-oxidative branch	1/37	2/11686	0.00632261	0.457317
G-Y-Te	1	GO:0007517	BP	muscle organ development	1/37	2/11686	0.00632261	0.457317
G-Y-Te	1	GO:0046130	BP	purine ribonucleoside catabolic process	1/37	2/11686	0.00632261	0.457317
G-Y-Te	1	GO:0007004	BP	telomere maintenance via telomerase	1/37	2/11686	0.00632261	0.457317
G-Y-Te	1	GO:0004370	MF	glycerol kinase activity	1/37	2/11686	0.00632261	0.457317
G-Y-Te	1	GO:0004703	MF	G-protein coupled receptor kinase activity	1/37	2/11686	0.00632261	0.457317
G-Y-Te	1	GO:0070628	MF	proteasome binding	1/37	2/11686	0.00632261	0.457317
G-Y-Te	1	GO:0070034	MF	telomerase RNA binding	1/37	2/11686	0.00632261	0.457317
G-Y-Te	1	GO:0016411	MF	acylglycerol O-acyltransferase activity	1/37	2/11686	0.00632261	0.457317
G-Y-Te	1	GO:0070577	MF	lysine-acetylated histone binding	1/37	2/11686	0.00632261	0.457317
G-Y-Te	1	GO:0016212	MF	kynurenine-oxoglutarate transaminase activity	1/37	2/11686	0.00632261	0.457317
G-Y-Te	1	GO:0052716	MF	hydroquinone:oxygen oxidoreductase activity	1/37	2/11686	0.00632261	0.457317
G-Y-Te	1	GO:0030337	MF	DNA polymerase processivity factor activity	1/37	2/11686	0.00632261	0.457317
G-Y-Te	1	GO:0016504	MF	peptidase activator activity	1/37	2/11686	0.00632261	0.457317
G-Y-Te	1	GO:0016682	MF	oxidoreductase activity, acting on diphenols and related substances as donors, oxygen as acceptor	1/37	2/11686	0.00632261	0.457317
G-Y-Te	1	GO:0009164	BP	nucleoside catabolic process	1/37	3/11686	0.00946931	0.576774
G-Y-Te	1	GO:0030516	BP	regulation of axon extension	1/37	3/11686	0.00946931	0.576774
G-Y-Te	1	GO:0051124	BP	synaptic growth at neuromuscular junction	1/37	3/11686	0.00946931	0.576774
G-Y-Te	1	GO:0007019	BP	microtubule depolymerization	1/37	3/11686	0.00946931	0.576774
G-Y-Te	1	GO:0050770	BP	regulation of axonogenesis	1/37	3/11686	0.00946931	0.576774
G-Y-Te	1	GO:0042476	BP	odontogenesis	1/37	3/11686	0.00946931	0.576774
G-Y-Te	1	GO:0010833	BP	telomere maintenance via telomere lengthening	1/37	3/11686	0.00946931	0.576774
G-Y-Te	1	GO:0048639	BP	positive regulation of developmental growth	1/37	3/11686	0.00946931	0.576774
G-Y-Te	1	GO:0042454	BP	ribonucleoside catabolic process	1/37	3/11686	0.00946931	0.576774
G-Y-Te	1	GO:0051963	BP	regulation of synapse assembly	1/37	3/11686	0.00946931	0.576774
G-Y-Te	1	GO:0061387	BP	regulation of extent of cell growth	1/37	3/11686	0.00946931	0.576774
G-Y-Te	1	GO:0007416	BP	synapse assembly	1/37	3/11686	0.00946931	0.576774
G-Y-Te	1	GO:0005697	CC	telomerase holoenzyme complex	1/37	3/11686	0.00946931	0.576774
G-Y-Te	1	GO:0005675	CC	holo TFIIH complex	1/37	3/11686	0.00946931	0.576774
G-Y-Te	1	GO:0008601	MF	protein phosphatase type 2A regulator activity	1/37	3/11686	0.00946931	0.576774
G-Y-Te	1	GO:0019211	MF	phosphatase activator activity	1/37	3/11686	0.00946931	0.576774
G-Y-Te	1	GO:0036137	MF	kynurenine aminotransferase activity	1/37	3/11686	0.00946931	0.576774
G-Y-Te	1	GO:0030307	BP	positive regulation of cell growth	1/37	4/11686	0.0126063	0.676316
G-Y-Te	1	GO:0033683	BP	nucleotide-excision repair, DNA incision	1/37	4/11686	0.0126063	0.676316
G-Y-Te	1	GO:0006098	BP	pentose-phosphate shunt	1/37	4/11686	0.0126063	0.676316
G-Y-Te	1	GO:0051261	BP	protein depolymerization	1/37	4/11686	0.0126063	0.676316
G-Y-Te	1	GO:0032103	BP	positive regulation of response to external stimulus	1/37	4/11686	0.0126063	0.676316
G-Y-Te	1	GO:0061061	BP	muscle structure development	1/37	4/11686	0.0126063	0.676316
G-Y-Te	1	GO:0007029	BP	endoplasmic reticulum organization	1/37	4/11686	0.0126063	0.676316
G-Y-Te	1	GO:0010770	BP	positive regulation of cell morphogenesis involved in differentiation	1/37	4/11686	0.0126063	0.676316
G-Y-Te	1	GO:0042162	MF	telomeric DNA binding	1/37	4/11686	0.0126063	0.676316
G-Y-Te	1	GO:0004622	MF	lysophospholipase activity	1/37	4/11686	0.0126063	0.676316
G-Y-Te	1	GO:0031109	BP	microtubule polymerization or depolymerization	1/37	5/11686	0.0157337	0.728333
G-Y-Te	1	GO:0006109	BP	regulation of carbohydrate metabolic process	1/37	5/11686	0.0157337	0.728333
G-Y-Te	1	GO:1904356	BP	regulation of telomere maintenance via telomere lengthening	1/37	5/11686	0.0157337	0.728333
G-Y-Te	1	GO:0006271	BP	DNA strand elongation involved in DNA replication	1/37	5/11686	0.0157337	0.728333
G-Y-Te	1	GO:0010675	BP	regulation of cellular carbohydrate metabolic process	1/37	5/11686	0.0157337	0.728333
G-Y-Te	1	GO:0010976	BP	positive regulation of neuron projection development	1/37	5/11686	0.0157337	0.728333
G-Y-Te	1	GO:0051156	BP	glucose 6-phosphate metabolic process	1/37	5/11686	0.0157337	0.728333
G-Y-Te	1	GO:0022616	BP	DNA strand elongation	1/37	5/11686	0.0157337	0.728333
G-Y-Te	1	GO:0019682	BP	glyceraldehyde-3-phosphate metabolic process	1/37	5/11686	0.0157337	0.728333
G-Y-Te	1	GO:1901658	BP	glycosyl compound catabolic process	1/37	5/11686	0.0157337	0.728333
G-Y-Te	1	GO:0032210	BP	regulation of telomere maintenance via telomerase	1/37	5/11686	0.0157337	0.728333
G-Y-Te	1	GO:0032806	CC	carboxy-terminal domain protein kinase complex	1/37	5/11686	0.0157337	0.728333
G-Y-Te	1	GO:0031386	MF	protein tag	1/37	5/11686	0.0157337	0.728333
G-Y-Te	1	GO:0016857	MF	racemase and epimerase activity, acting on carbohydrates and derivatives	1/37	5/11686	0.0157337	0.728333
G-Y-Te	1	GO:0004000	MF	adenosine deaminase activity	1/37	5/11686	0.0157337	0.728333
G-Y-Te	1	GO:0043141	MF	ATP-dependent 5'-3' DNA helicase activity	1/37	5/11686	0.0157337	0.728333
G-Y-Te	1	GO:0016881	MF	acid-amino acid ligase activity	1/37	5/11686	0.0157337	0.728333
G-Y-Te	1	GO:0009411	BP	response to UV	1/37	6/11686	0.0188514	0.825486
G-Y-Te	1	GO:0019321	BP	pentose metabolic process	1/37	6/11686	0.0188514	0.825486
G-Y-Te	1	GO:0048638	BP	regulation of developmental growth	1/37	6/11686	0.0188514	0.825486
G-Y-Te	1	GO:2000278	BP	regulation of DNA biosynthetic process	1/37	6/11686	0.0188514	0.825486
G-Y-Te	1	GO:0000159	CC	protein phosphatase type 2A complex	1/37	6/11686	0.0188514	0.825486
G-Y-Te	1	GO:0016854	MF	racemase and epimerase activity	1/37	6/11686	0.0188514	0.825486
G-Y-Te	1	GO:0016679	MF	oxidoreductase activity, acting on diphenols and related substances as donors	1/37	6/11686	0.0188514	0.825486
G-Y-Te	1	GO:0001227	MF	transcriptional repressor activity, RNA polymerase II transcription regulatory region sequence-specific binding	1/37	6/11686	0.0188514	0.825486
G-Y-Te	1	GO:0043139	MF	5'-3' DNA helicase activity	1/37	6/11686	0.0188514	0.825486
G-Y-Te	1	GO:0007528	BP	neuromuscular junction development	1/37	7/11686	0.0219594	0.90762
G-Y-Te	1	GO:0045666	BP	positive regulation of neuron differentiation	1/37	7/11686	0.0219594	0.90762
G-Y-Te	1	GO:0019985	BP	translesion synthesis	1/37	7/11686	0.0219594	0.90762
G-Y-Te	1	GO:0045927	BP	positive regulation of growth	1/37	7/11686	0.0219594	0.90762
G-Y-Te	1	GO:1903034	BP	regulation of response to wounding	1/37	7/11686	0.0219594	0.90762
G-Y-Te	1	GO:0031346	BP	positive regulation of cell projection organization	1/37	7/11686	0.0219594	0.90762
G-Y-Te	1	GO:0050769	BP	positive regulation of neurogenesis	1/37	7/11686	0.0219594	0.90762
G-Y-Te	1	GO:0000731	BP	DNA synthesis involved in DNA repair	1/37	7/11686	0.0219594	0.90762
G-Y-Te	1	GO:0008083	MF	growth factor activity	1/37	7/11686	0.0219594	0.90762
G-Y-Te	1	GO:0006368	BP	transcription elongation from RNA polymerase II promoter	1/37	8/11686	0.025058	0.953026
G-Y-Te	1	GO:0006536	BP	glutamate metabolic process	1/37	8/11686	0.025058	0.953026
G-Y-Te	1	GO:0000018	BP	regulation of DNA recombination	1/37	8/11686	0.025058	0.953026
G-Y-Te	1	GO:0010389	BP	regulation of G2/M transition of mitotic cell cycle	1/37	8/11686	0.025058	0.953026
G-Y-Te	1	GO:0050807	BP	regulation of synapse organization	1/37	8/11686	0.025058	0.953026
G-Y-Te	1	GO:1902749	BP	regulation of cell cycle G2/M phase transition	1/37	8/11686	0.025058	0.953026
G-Y-Te	1	GO:0010972	BP	negative regulation of G2/M transition of mitotic cell cycle	1/37	8/11686	0.025058	0.953026
G-Y-Te	1	GO:0042439	BP	ethanolamine-containing compound metabolic process	1/37	8/11686	0.025058	0.953026
G-Y-Te	1	GO:0006354	BP	DNA-templated transcription, elongation	1/37	8/11686	0.025058	0.953026
G-Y-Te	1	GO:0090174	BP	organelle membrane fusion	1/37	8/11686	0.025058	0.953026
G-Y-Te	1	GO:1902750	BP	negative regulation of cell cycle G2/M phase transition	1/37	8/11686	0.025058	0.953026
G-Y-Te	1	GO:0072523	BP	purine-containing compound catabolic process	1/37	8/11686	0.025058	0.953026
G-Y-Te	1	GO:0045995	BP	regulation of embryonic development	1/37	8/11686	0.025058	0.953026
G-Y-Te	1	GO:0005814	CC	centriole	1/37	8/11686	0.025058	0.953026
G-Y-Te	1	GO:0032204	BP	regulation of telomere maintenance	1/37	9/11686	0.0281469	1
G-Y-Te	1	GO:0010769	BP	regulation of cell morphogenesis involved in differentiation	1/37	9/11686	0.0281469	1
G-Y-Te	1	GO:0010975	BP	regulation of neuron projection development	1/37	9/11686	0.0281469	1
G-Y-Te	1	GO:0010720	BP	positive regulation of cell development	1/37	9/11686	0.0281469	1
G-Y-Te	1	GO:0006739	BP	NADP metabolic process	1/37	9/11686	0.0281469	1
G-Y-Te	1	GO:0010499	BP	proteasomal ubiquitin-independent protein catabolic process	1/37	9/11686	0.0281469	1
G-Y-Te	1	GO:0032508	BP	DNA duplex unwinding	1/37	10/11686	0.0312263	1
G-Y-Te	1	GO:0046365	BP	monosaccharide catabolic process	1/37	10/11686	0.0312263	1
G-Y-Te	1	GO:0051054	BP	positive regulation of DNA metabolic process	1/37	10/11686	0.0312263	1
G-Y-Te	1	GO:0000045	BP	autophagosome assembly	1/37	10/11686	0.0312263	1
G-Y-Te	1	GO:0018209	BP	peptidyl-serine modification	1/37	10/11686	0.0312263	1
G-Y-Te	1	GO:0006301	BP	postreplication repair	1/37	10/11686	0.0312263	1
G-Y-Te	1	GO:0051983	BP	regulation of chromosome segregation	1/37	10/11686	0.0312263	1
G-Y-Te	1	GO:1905037	BP	autophagosome organization	1/37	10/11686	0.0312263	1
G-Y-Te	1	GO:0032844	BP	regulation of homeostatic process	1/37	11/11686	0.0342963	1
G-Y-Te	1	GO:1901991	BP	negative regulation of mitotic cell cycle phase transition	1/37	11/11686	0.0342963	1
G-Y-Te	1	GO:0043241	BP	protein complex disassembly	1/37	11/11686	0.0342963	1
G-Y-Te	1	GO:0006072	BP	glycerol-3-phosphate metabolic process	1/37	11/11686	0.0342963	1
G-Y-Te	1	GO:0070972	BP	protein localization to endoplasmic reticulum	1/37	11/11686	0.0342963	1
G-Y-Te	1	GO:0032392	BP	DNA geometric change	1/37	11/11686	0.0342963	1
G-Y-Te	1	GO:1901988	BP	negative regulation of cell cycle phase transition	1/37	11/11686	0.0342963	1
G-Y-Te	1	GO:0043624	BP	cellular protein complex disassembly	1/37	11/11686	0.0342963	1
G-Y-Te	1	GO:0051962	BP	positive regulation of nervous system development	1/37	11/11686	0.0342963	1
G-Y-Te	1	GO:0007030	BP	Golgi organization	1/37	12/11686	0.0373568	1
G-Y-Te	1	GO:0031344	BP	regulation of cell projection organization	1/37	12/11686	0.0373568	1
G-Y-Te	1	GO:0051783	BP	regulation of nuclear division	1/37	13/11686	0.0404078	1
G-Y-Te	1	GO:0006298	BP	mismatch repair	1/37	13/11686	0.0404078	1
G-Y-Te	1	GO:0001558	BP	regulation of cell growth	1/37	13/11686	0.0404078	1
G-Y-Te	1	GO:0007088	BP	regulation of mitotic nuclear division	1/37	13/11686	0.0404078	1
G-Y-Te	1	GO:0032984	BP	macromolecular complex disassembly	1/37	13/11686	0.0404078	1
G-Y-Te	1	GO:0050808	BP	synapse organization	1/37	14/11686	0.0434494	1
G-Y-Te	1	GO:0006081	BP	cellular aldehyde metabolic process	1/37	14/11686	0.0434494	1
G-Y-Te	1	GO:0006366	BP	transcription from RNA polymerase II promoter	1/37	15/11686	0.0464817	1
G-Y-Te	1	GO:0022604	BP	regulation of cell morphogenesis	1/37	15/11686	0.0464817	1
G-Y-Te	1	GO:0045597	BP	positive regulation of cell differentiation	1/37	15/11686	0.0464817	1
G-Y-Te	1	GO:0045664	BP	regulation of neuron differentiation	1/37	15/11686	0.0464817	1
G-Y-Te	1	GO:0052646	BP	alditol phosphate metabolic process	1/37	15/11686	0.0464817	1
G-Y-Te	1	GO:0044801	BP	single-organism membrane fusion	1/37	15/11686	0.0464817	1
G-Y-Te	1	GO:0061025	BP	membrane fusion	1/37	15/11686	0.0464817	1
G-Y-Te	1	GO:0010948	BP	negative regulation of cell cycle process	1/37	15/11686	0.0464817	1
G-Y-Te	1	GO:0022411	BP	cellular component disassembly	1/37	16/11686	0.0495046	1
G-Y-Te	1	GO:0009416	BP	response to light stimulus	1/37	16/11686	0.0495046	1
G-Y-Te	1	GO:0032482	BP	Rab protein signal transduction	1/37	16/11686	0.0495046	1
G-Y-Te	1	GO:0048589	BP	developmental growth	1/37	16/11686	0.0495046	1
G-Y-Te	1	GO:0032101	BP	regulation of response to external stimulus	1/37	16/11686	0.0495046	1
G-Y-Te	1	GO:1903293	CC	phosphatase complex	1/37	9/11686	0.0281469	1
G-Y-Te	1	GO:0008287	CC	protein serine/threonine phosphatase complex	1/37	9/11686	0.0281469	1
G-Y-Te	1	GO:0044450	CC	microtubule organizing center part	1/37	11/11686	0.0342963	1
G-Y-Te	1	GO:1902554	CC	serine/threonine protein kinase complex	1/37	14/11686	0.0434494	1
G-Y-Te	1	GO:0031227	CC	intrinsic component of endoplasmic reticulum membrane	1/37	14/11686	0.0434494	1
G-Y-Te	1	GO:1902911	CC	protein kinase complex	1/37	16/11686	0.0495046	1
G-Y-Te	1	GO:0008023	CC	transcription elongation factor complex	1/37	16/11686	0.0495046	1
G-Y-Te	1	GO:0008374	MF	O-acyltransferase activity	1/37	9/11686	0.0281469	1
G-Y-Te	1	GO:0019888	MF	protein phosphatase regulator activity	1/37	10/11686	0.0312263	1
G-Y-Te	1	GO:0016780	MF	phosphotransferase activity, for other substituted phosphate groups	1/37	10/11686	0.0312263	1
G-Y-Te	1	GO:0016814	MF	hydrolase activity, acting on carbon-nitrogen (but not peptide) bonds, in cyclic amidines	1/37	14/11686	0.0434494	1
G-Y-Te	1	GO:0019239	MF	deaminase activity	1/37	14/11686	0.0434494	1
G-Y-Te	1	GO:0019208	MF	phosphatase regulator activity	1/37	15/11686	0.0464817	1
G-Y-Te	1	GO:0003684	MF	damaged DNA binding	1/37	16/11686	0.0495046	1
Note:YsiRNA denotes the P. clarkii injected with 0.02 µg/g body weight YsiRNA (treated group); GsiRNA denotes the P. clarkii injected with 0.02 µg/g body weight GsiRNA (treated group). Br: Brain; Te: Testis; AG: Androgenic gland; TD: Testicular ducts; AN: Abdominal nerve cord.

## Sheet: CvsG-KEGG
Table S12 The GO and KEGG enrichment analysis results of target genes of differentially expressed miRNAs
Table S12-5 The KEGG enrichment analysis results of target genes of differentially expressed miRNAs in GsiRNA group vs. control group
Source.Name	Num	Pathway id	Description	Database	Ratio_in_study	Ratio_in_pop	Pvalue	Padjust
C-G-AG	8	map05165	Human papillomavirus infection	KEGG PATHWAY	8/136	153/5747	0.0280456	0.687118
C-G-AG	5	map04144	Endocytosis	KEGG PATHWAY	5/136	123/5747	0.165844	0.677194
C-G-AG	4	map05163	Human cytomegalovirus infection	KEGG PATHWAY	4/136	72/5747	0.0901802	0.631262
C-G-AG	4	map05225	Hepatocellular carcinoma	KEGG PATHWAY	4/136	90/5747	0.163647	0.728974
C-G-AG	4	map04714	Thermogenesis	KEGG PATHWAY	4/136	146/5747	0.456029	0.770532
C-G-AG	4	map03040	Spliceosome	KEGG PATHWAY	4/136	112/5747	0.273251	0.836832
C-G-AG	4	map04141	Protein processing in endoplasmic reticulum	KEGG PATHWAY	4/136	112/5747	0.273251	0.836832
C-G-AG	3	map03030	DNA replication	KEGG PATHWAY	3/136	29/5747	0.0302369	0.493869
C-G-AG	3	map05167	Kaposi sarcoma-associated herpesvirus infection	KEGG PATHWAY	3/136	47/5747	0.0991138	0.607072
C-G-AG	3	map04138	Autophagy - yeast	KEGG PATHWAY	3/136	52/5747	0.124342	0.609276
C-G-AG	3	map04926	Relaxin signaling pathway	KEGG PATHWAY	3/136	51/5747	0.119121	0.648549
C-G-AG	3	map03015	mRNA surveillance pathway	KEGG PATHWAY	3/136	63/5747	0.186569	0.652992
C-G-AG	3	map00230	Purine metabolism	KEGG PATHWAY	3/136	111/5747	0.491626	0.72999
C-G-AG	3	map03013	RNA transport	KEGG PATHWAY	3/136	105/5747	0.454874	0.796029
C-G-AG	3	map04120	Ubiquitin mediated proteolysis	KEGG PATHWAY	3/136	100/5747	0.423449	0.82996
C-G-AG	2	map00100	Steroid biosynthesis	KEGG PATHWAY	2/136	7/5747	0.0107989	0.529148
C-G-AG	2	map03420	Nucleotide excision repair	KEGG PATHWAY	2/136	33/5747	0.18315	0.690335
C-G-AG	2	map04011	MAPK signaling pathway - yeast	KEGG PATHWAY	2/136	21/5747	0.0871321	0.711579
C-G-AG	2	map00860	Porphyrin and chlorophyll metabolism	KEGG PATHWAY	2/136	37/5747	0.217853	0.711654
C-G-AG	2	map04392	Hippo signaling pathway - multiple species	KEGG PATHWAY	2/136	19/5747	0.0731325	0.716699
C-G-AG	2	map03430	Mismatch repair	KEGG PATHWAY	2/136	17/5747	0.0599601	0.734512
C-G-AG	2	map00190	Oxidative phosphorylation	KEGG PATHWAY	2/136	85/5747	0.602357	0.756808
C-G-AG	2	map04113	Meiosis - yeast	KEGG PATHWAY	2/136	51/5747	0.341044	0.759599
C-G-AG	2	map03018	RNA degradation	KEGG PATHWAY	2/136	57/5747	0.392424	0.8012
C-G-AG	2	map05226	Gastric cancer	KEGG PATHWAY	2/136	50/5747	0.332341	0.814236
C-G-AG	2	map04213	Longevity regulating pathway - multiple species	KEGG PATHWAY	2/136	49/5747	0.323607	0.834566
C-G-AG	1	map00280	Valine, leucine and isoleucine degradation	KEGG PATHWAY	1/136	44/5747	0.65277	0.743854
C-G-AG	1	map00640	Propanoate metabolism	KEGG PATHWAY	1/136	28/5747	0.489402	0.749396
C-G-AG	1	map00310	Lysine degradation	KEGG PATHWAY	1/136	43/5747	0.644289	0.75167
C-G-AG	1	map03022	Basal transcription factors	KEGG PATHWAY	1/136	27/5747	0.476966	0.753914
C-G-AG	1	map04927	Cortisol synthesis and secretion	KEGG PATHWAY	1/136	26/5747	0.46423	0.758242
C-G-AG	1	map04933	AGE-RAGE signaling pathway in diabetic complications	KEGG PATHWAY	1/136	37/5747	0.588907	0.75938
C-G-AG	1	map04928	Parathyroid hormone synthesis, secretion and action	KEGG PATHWAY	1/136	48/5747	0.684734	0.762544
C-G-AG	1	map03050	Proteasome	KEGG PATHWAY	1/136	36/5747	0.578878	0.766622
C-G-AG	1	map00620	Pyruvate metabolism	KEGG PATHWAY	1/136	35/5747	0.568607	0.773937
C-G-AG	1	map00480	Glutathione metabolism	KEGG PATHWAY	1/136	42/5747	0.635602	0.778612
C-G-AG	1	map00010	Glycolysis / Gluconeogenesis	KEGG PATHWAY	1/136	42/5747	0.635602	0.778612
C-G-AG	1	map00680	Methane metabolism	KEGG PATHWAY	1/136	17/5747	0.334827	0.781263
C-G-AG	1	map00500	Starch and sucrose metabolism	KEGG PATHWAY	1/136	34/5747	0.558087	0.781322
C-G-AG	1	map03440	Homologous recombination	KEGG PATHWAY	1/136	33/5747	0.547312	0.788774
C-G-AG	1	map00520	Amino sugar and nucleotide sugar metabolism	KEGG PATHWAY	1/136	54/5747	0.727283	0.79193
C-G-AG	1	map00770	Pantothenate and CoA biosynthesis	KEGG PATHWAY	1/136	20/5747	0.381083	0.811872
C-G-AG	1	map04218	Cellular senescence	KEGG PATHWAY	1/136	60/5747	0.764126	0.813961
C-G-AG	1	map02010	ABC transporters	KEGG PATHWAY	1/136	25/5747	0.451185	0.818818
C-G-AG	1	map00563	Glycosylphosphatidylinositol (GPI)-anchor biosynthesis	KEGG PATHWAY	1/136	15/5747	0.3021	0.822382
C-G-AG	1	map00600	Sphingolipid metabolism	KEGG PATHWAY	1/136	24/5747	0.437826	0.825134
C-G-AG	1	map04934	Cushing syndrome	KEGG PATHWAY	1/136	71/5747	0.819306	0.85417
C-G-AG	1	map00240	Pyrimidine metabolism	KEGG PATHWAY	1/136	77/5747	0.843786	0.861365
C-G-AG	1	map04145	Phagosome	KEGG PATHWAY	1/136	140/5747	0.966446	0.966446
C-G-Te	4	map03420	Nucleotide excision repair	KEGG PATHWAY	4/85	33/5747	0.0013152	0.03288
C-G-Te	4	map03030	DNA replication	KEGG PATHWAY	4/85	29/5747	0.000798484	0.0399242
C-G-Te	4	map03015	mRNA surveillance pathway	KEGG PATHWAY	4/85	63/5747	0.0136953	0.0978234
C-G-Te	4	map04144	Endocytosis	KEGG PATHWAY	4/85	123/5747	0.108263	0.318422
C-G-Te	4	map05165	Human papillomavirus infection	KEGG PATHWAY	4/85	153/5747	0.189973	0.431757
C-G-Te	3	map03430	Mismatch repair	KEGG PATHWAY	3/85	17/5747	0.00182807	0.0304677
C-G-Te	3	map04392	Hippo signaling pathway - multiple species	KEGG PATHWAY	3/85	19/5747	0.00254999	0.0318748
C-G-Te	3	map04011	MAPK signaling pathway - yeast	KEGG PATHWAY	3/85	21/5747	0.00342617	0.0342617
C-G-Te	3	map00600	Sphingolipid metabolism	KEGG PATHWAY	3/85	24/5747	0.00505015	0.0420846
C-G-Te	3	map04926	Relaxin signaling pathway	KEGG PATHWAY	3/85	51/5747	0.0390962	0.217201
C-G-Te	3	map00230	Purine metabolism	KEGG PATHWAY	3/85	111/5747	0.225805	0.470427
C-G-Te	2	map00511	Other glycan degradation	KEGG PATHWAY	2/85	24/5747	0.0483514	0.241757
C-G-Te	2	map03410	Base excision repair	KEGG PATHWAY	2/85	27/5747	0.0597755	0.271707
C-G-Te	2	map04625	C-type lectin receptor signaling pathway	KEGG PATHWAY	2/85	29/5747	0.0678543	0.282726
C-G-Te	2	map00561	Glycerolipid metabolism	KEGG PATHWAY	2/85	32/5747	0.0805978	0.287849
C-G-Te	2	map00040	Pentose and glucuronate interconversions	KEGG PATHWAY	2/85	35/5747	0.094014	0.31338
C-G-Te	2	map00860	Porphyrin and chlorophyll metabolism	KEGG PATHWAY	2/85	37/5747	0.103291	0.322786
C-G-Te	2	map04213	Longevity regulating pathway - multiple species	KEGG PATHWAY	2/85	49/5747	0.163271	0.453529
C-G-Te	2	map04113	Meiosis - yeast	KEGG PATHWAY	2/85	51/5747	0.173807	0.457387
C-G-Te	2	map04070	Phosphatidylinositol signaling system	KEGG PATHWAY	2/85	51/5747	0.173807	0.457387
C-G-Te	2	map00564	Glycerophospholipid metabolism	KEGG PATHWAY	2/85	59/5747	0.216891	0.471501
C-G-Te	2	map05163	Human cytomegalovirus infection	KEGG PATHWAY	2/85	72/5747	0.288386	0.480644
C-G-Te	2	map03013	RNA transport	KEGG PATHWAY	2/85	105/5747	0.462747	0.608877
C-G-Te	2	map04714	Thermogenesis	KEGG PATHWAY	2/85	146/5747	0.641265	0.72871
C-G-Te	1	map00300	Lysine biosynthesis	KEGG PATHWAY	1/85	2/5747	0.0293644	0.183528
C-G-Te	1	map00440	Phosphonate and phosphinate metabolism	KEGG PATHWAY	1/85	5/5747	0.0718205	0.276233
C-G-Te	1	map04139	Mitophagy - yeast	KEGG PATHWAY	1/85	13/5747	0.176272	0.419694
C-G-Te	1	map00565	Ether lipid metabolism	KEGG PATHWAY	1/85	18/5747	0.235562	0.471125
C-G-Te	1	map00030	Pentose phosphate pathway	KEGG PATHWAY	1/85	18/5747	0.235562	0.471125
C-G-Te	1	map00770	Pantothenate and CoA biosynthesis	KEGG PATHWAY	1/85	20/5747	0.25808	0.477925
C-G-Te	1	map00052	Galactose metabolism	KEGG PATHWAY	1/85	22/5747	0.279941	0.499895
C-G-Te	1	map00380	Tryptophan metabolism	KEGG PATHWAY	1/85	22/5747	0.279941	0.499895
C-G-Te	1	map03022	Basal transcription factors	KEGG PATHWAY	1/85	27/5747	0.331849	0.502802
C-G-Te	1	map00790	Folate biosynthesis	KEGG PATHWAY	1/85	26/5747	0.321772	0.518987
C-G-Te	1	map04927	Cortisol synthesis and secretion	KEGG PATHWAY	1/85	26/5747	0.321772	0.518987
C-G-Te	1	map03440	Homologous recombination	KEGG PATHWAY	1/85	33/5747	0.389276	0.556109
C-G-Te	1	map00051	Fructose and mannose metabolism	KEGG PATHWAY	1/85	32/5747	0.380056	0.558906
C-G-Te	1	map03050	Proteasome	KEGG PATHWAY	1/85	36/5747	0.416132	0.577962
C-G-Te	1	map00310	Lysine degradation	KEGG PATHWAY	1/85	43/5747	0.474342	0.608131
C-G-Te	1	map00562	Inositol phosphate metabolism	KEGG PATHWAY	1/85	40/5747	0.450133	0.608288
C-G-Te	1	map04928	Parathyroid hormone synthesis, secretion and action	KEGG PATHWAY	1/85	48/5747	0.512371	0.640464
C-G-Te	1	map05226	Gastric cancer	KEGG PATHWAY	1/85	50/5747	0.52681	0.642451
C-G-Te	1	map04138	Autophagy - yeast	KEGG PATHWAY	1/85	52/5747	0.540826	0.64384
C-G-Te	1	map04217	Necroptosis	KEGG PATHWAY	1/85	64/5747	0.616707	0.717102
C-G-Te	1	map04934	Cushing syndrome	KEGG PATHWAY	1/85	71/5747	0.6551	0.727889
C-G-Te	1	map00240	Pyrimidine metabolism	KEGG PATHWAY	1/85	77/5747	0.684966	0.744528
C-G-Te	1	map05225	Hepatocellular carcinoma	KEGG PATHWAY	1/85	90/5747	0.741186	0.788495
C-G-Te	1	map03040	Spliceosome	KEGG PATHWAY	1/85	112/5747	0.814619	0.848561
C-G-Te	1	map04141	Protein processing in endoplasmic reticulum	KEGG PATHWAY	1/85	112/5747	0.814619	0.848561
C-G-Te	1	map04145	Phagosome	KEGG PATHWAY	1/85	140/5747	0.878998	0.878998
Note:Control denotes the P. clarkii injected with saline (control group); GsiRNA denotes the P. clarkii injected with 0.02 µg/g body weight GsiRNA (treated group). Br: Brain; Te: Testis; AG: Androgenic gland; TD: Testicular ducts; AN: Abdominal nerve cord.

## Sheet: CvsY-KEGG
Table S12 The GO and KEGG enrichment analysis results of target genes of differentially expressed miRNAs
Table S12-6 The KEGG enrichment analysis results of target genes of differentially expressed miRNAs in YsiRNA group vs. control group
Source.Name	Num	Pathway id	Description	Database	Ratio_in_study	Ratio_in_pop	Pvalue	Padjust
C-Y-AG	5	map05163	Human cytomegalovirus infection	KEGG PATHWAY	5/94	72/5747	0.00620846	0.316632
C-Y-AG	5	map05165	Human papillomavirus infection	KEGG PATHWAY	5/94	153/5747	0.104762	0.667857
C-Y-AG	3	map00040	Pentose and glucuronate interconversions	KEGG PATHWAY	3/94	35/5747	0.0190055	0.484641
C-Y-AG	3	map05226	Gastric cancer	KEGG PATHWAY	3/94	50/5747	0.0478125	0.609609
C-Y-AG	3	map05167	Kaposi sarcoma-associated herpesvirus infection	KEGG PATHWAY	3/94	47/5747	0.0409512	0.696171
C-Y-AG	3	map04144	Endocytosis	KEGG PATHWAY	3/94	123/5747	0.326523	0.75694
C-Y-AG	3	map04141	Protein processing in endoplasmic reticulum	KEGG PATHWAY	3/94	112/5747	0.277055	0.78499
C-Y-AG	2	map00860	Porphyrin and chlorophyll metabolism	KEGG PATHWAY	2/94	37/5747	0.122078	0.622597
C-Y-AG	2	map02010	ABC transporters	KEGG PATHWAY	2/94	25/5747	0.0622569	0.635021
C-Y-AG	2	map03050	Proteasome	KEGG PATHWAY	2/94	36/5747	0.116671	0.661133
C-Y-AG	2	map05225	Hepatocellular carcinoma	KEGG PATHWAY	2/94	90/5747	0.435323	0.693797
C-Y-AG	2	map00510	N-Glycan biosynthesis	KEGG PATHWAY	2/94	32/5747	0.0957186	0.697378
C-Y-AG	2	map03013	RNA transport	KEGG PATHWAY	2/94	105/5747	0.51598	0.711216
C-Y-AG	2	map04714	Thermogenesis	KEGG PATHWAY	2/94	146/5747	0.69534	0.77092
C-Y-AG	2	map04218	Cellular senescence	KEGG PATHWAY	2/94	60/5747	0.257255	0.820002
C-Y-AG	2	map04926	Relaxin signaling pathway	KEGG PATHWAY	2/94	51/5747	0.202735	0.861622
C-Y-AG	2	map00520	Amino sugar and nucleotide sugar metabolism	KEGG PATHWAY	2/94	54/5747	0.220795	0.866197
C-Y-AG	2	map04213	Longevity regulating pathway - multiple species	KEGG PATHWAY	2/94	49/5747	0.190796	0.884599
C-Y-AG	1	map00440	Phosphonate and phosphinate metabolism	KEGG PATHWAY	1/94	5/5747	0.0791766	0.673001
C-Y-AG	1	map00620	Pyruvate metabolism	KEGG PATHWAY	1/94	35/5747	0.439505	0.679235
C-Y-AG	1	map04933	AGE-RAGE signaling pathway in diabetic complications	KEGG PATHWAY	1/94	37/5747	0.457802	0.686703
C-Y-AG	1	map04138	Autophagy - yeast	KEGG PATHWAY	1/94	52/5747	0.57744	0.701177
C-Y-AG	1	map00500	Starch and sucrose metabolism	KEGG PATHWAY	1/94	34/5747	0.430128	0.70763
C-Y-AG	1	map03440	Homologous recombination	KEGG PATHWAY	1/94	33/5747	0.420597	0.715014
C-Y-AG	1	map04928	Parathyroid hormone synthesis, secretion and action	KEGG PATHWAY	1/94	48/5747	0.548364	0.717091
C-Y-AG	1	map00310	Lysine degradation	KEGG PATHWAY	1/94	43/5747	0.509223	0.721399
C-Y-AG	1	map00970	Aminoacyl-tRNA biosynthesis	KEGG PATHWAY	1/94	47/5747	0.540791	0.725799
C-Y-AG	1	map00600	Sphingolipid metabolism	KEGG PATHWAY	1/94	24/5747	0.327396	0.725966
C-Y-AG	1	map04113	Meiosis - yeast	KEGG PATHWAY	1/94	51/5747	0.570349	0.727195
C-Y-AG	1	map04070	Phosphatidylinositol signaling system	KEGG PATHWAY	1/94	51/5747	0.570349	0.727195
C-Y-AG	1	map00010	Glycolysis / Gluconeogenesis	KEGG PATHWAY	1/94	42/5747	0.501001	0.73003
C-Y-AG	1	map03410	Base excision repair	KEGG PATHWAY	1/94	27/5747	0.360003	0.734406
C-Y-AG	1	map00053	Ascorbate and aldarate metabolism	KEGG PATHWAY	1/94	30/5747	0.391045	0.738641
C-Y-AG	1	map00564	Glycerophospholipid metabolism	KEGG PATHWAY	1/94	59/5747	0.623933	0.740014
C-Y-AG	1	map00052	Galactose metabolism	KEGG PATHWAY	1/94	22/5747	0.304751	0.74011
C-Y-AG	1	map00790	Folate biosynthesis	KEGG PATHWAY	1/94	26/5747	0.349312	0.742288
C-Y-AG	1	map04625	C-type lectin receptor signaling pathway	KEGG PATHWAY	1/94	29/5747	0.380867	0.747085
C-Y-AG	1	map04011	MAPK signaling pathway - yeast	KEGG PATHWAY	1/94	21/5747	0.293147	0.747525
C-Y-AG	1	map00561	Glycerolipid metabolism	KEGG PATHWAY	1/94	32/5747	0.410907	0.748438
C-Y-AG	1	map00051	Fructose and mannose metabolism	KEGG PATHWAY	1/94	32/5747	0.410907	0.748438
C-Y-AG	1	map03015	mRNA surveillance pathway	KEGG PATHWAY	1/94	63/5747	0.64819	0.751311
C-Y-AG	1	map00770	Pantothenate and CoA biosynthesis	KEGG PATHWAY	1/94	20/5747	0.281352	0.755207
C-Y-AG	1	map04111	Cell cycle - yeast	KEGG PATHWAY	1/94	67/5747	0.670897	0.76035
C-Y-AG	1	map04392	Hippo signaling pathway - multiple species	KEGG PATHWAY	1/94	19/5747	0.269361	0.808084
C-Y-AG	1	map00190	Oxidative phosphorylation	KEGG PATHWAY	1/94	85/5747	0.756398	0.820772
C-Y-AG	1	map04120	Ubiquitin mediated proteolysis	KEGG PATHWAY	1/94	100/5747	0.810554	0.861214
C-Y-AG	1	map03040	Spliceosome	KEGG PATHWAY	1/94	112/5747	0.845148	0.862051
C-Y-AG	1	map00230	Purine metabolism	KEGG PATHWAY	1/94	111/5747	0.842521	0.87691
C-Y-AG	1	map04145	Phagosome	KEGG PATHWAY	1/94	140/5747	0.903426	0.903426
C-Y-AG	1	map00030	Pentose phosphate pathway	KEGG PATHWAY	1/94	18/5747	0.257173	0.936845
C-Y-AG	1	map00565	Ether lipid metabolism	KEGG PATHWAY	1/94	18/5747	0.257173	0.936845
C-Y-Te	2	map04144	Endocytosis	KEGG PATHWAY	2/53	123/5747	0.314231	0.448902
C-Y-Te	2	map04011	MAPK signaling pathway - yeast	KEGG PATHWAY	2/53	21/5747	0.015667	0.470011
C-Y-Te	2	map03040	Spliceosome	KEGG PATHWAY	2/53	112/5747	0.276466	0.487881
C-Y-Te	2	map05225	Hepatocellular carcinoma	KEGG PATHWAY	2/53	90/5747	0.201216	0.603647
C-Y-Te	2	map00040	Pentose and glucuronate interconversions	KEGG PATHWAY	2/53	35/5747	0.040905	0.613575
C-Y-Te	2	map04070	Phosphatidylinositol signaling system	KEGG PATHWAY	2/53	51/5747	0.0799089	0.799089
C-Y-Te	1	map00280	Valine, leucine and isoleucine degradation	KEGG PATHWAY	1/53	44/5747	0.335818	0.438024
C-Y-Te	1	map00310	Lysine degradation	KEGG PATHWAY	1/53	43/5747	0.329589	0.44944
C-Y-Te	1	map05226	Gastric cancer	KEGG PATHWAY	1/53	50/5747	0.372019	0.465024
C-Y-Te	1	map00562	Inositol phosphate metabolism	KEGG PATHWAY	1/53	40/5747	0.310555	0.465833
C-Y-Te	1	map00860	Porphyrin and chlorophyll metabolism	KEGG PATHWAY	1/53	37/5747	0.290992	0.484986
C-Y-Te	1	map04933	AGE-RAGE signaling pathway in diabetic complications	KEGG PATHWAY	1/53	37/5747	0.290992	0.484986
C-Y-Te	1	map03440	Homologous recombination	KEGG PATHWAY	1/53	33/5747	0.264057	0.495108
C-Y-Te	1	map04218	Cellular senescence	KEGG PATHWAY	1/53	60/5747	0.428097	0.513717
C-Y-Te	1	map04625	C-type lectin receptor signaling pathway	KEGG PATHWAY	1/53	29/5747	0.23612	0.544892
C-Y-Te	1	map00561	Glycerolipid metabolism	KEGG PATHWAY	1/53	32/5747	0.257168	0.551075
C-Y-Te	1	map00051	Fructose and mannose metabolism	KEGG PATHWAY	1/53	32/5747	0.257168	0.551075
C-Y-Te	1	map00640	Propanoate metabolism	KEGG PATHWAY	1/53	28/5747	0.228975	0.572436
C-Y-Te	1	map00790	Folate biosynthesis	KEGG PATHWAY	1/53	26/5747	0.214487	0.584963
C-Y-Te	1	map00230	Purine metabolism	KEGG PATHWAY	1/53	111/5747	0.64599	0.692132
C-Y-Te	1	map03013	RNA transport	KEGG PATHWAY	1/53	105/5747	0.625355	0.694839
C-Y-Te	1	map04120	Ubiquitin mediated proteolysis	KEGG PATHWAY	1/53	100/5747	0.607261	0.700686
C-Y-Te	1	map04714	Thermogenesis	KEGG PATHWAY	1/53	146/5747	0.745926	0.745926
C-Y-Te	1	map00511	Other glycan degradation	KEGG PATHWAY	1/53	24/5747	0.199732	0.748993
C-Y-Te	1	map00600	Sphingolipid metabolism	KEGG PATHWAY	1/53	24/5747	0.199732	0.748993
C-Y-Te	1	map04145	Phagosome	KEGG PATHWAY	1/53	140/5747	0.73102	0.756228
C-Y-Te	1	map00052	Galactose metabolism	KEGG PATHWAY	1/53	22/5747	0.184705	0.791591
C-Y-Te	1	map04392	Hippo signaling pathway - multiple species	KEGG PATHWAY	1/53	19/5747	0.161644	0.80822
C-Y-Te	1	map04139	Mitophagy - yeast	KEGG PATHWAY	1/53	13/5747	0.113586	0.851896
C-Y-Te	1	map00030	Pentose phosphate pathway	KEGG PATHWAY	1/53	18/5747	0.153816	0.922894
Note:Control denotes the P. clarkii injected with saline (control group); YsiRNA denotes the P. clarkii injected with 0.02 µg/g body weight YsiRNA (treated group). Br: Brain; Te: Testis; AG: Androgenic gland; TD: Testicular ducts; AN: Abdominal nerve cord.

## Sheet: CvsW-KEGG
Table S12 The GO and KEGG enrichment analysis results of target genes of differentially expressed miRNAs
Table S12-7 The KEGG enrichment analysis results of target genes of differentially expressed miRNAs in WsiRNA group vs. control group
Source.Name	Num	Pathway id	Description	Database	Ratio_in_study	Ratio_in_pop	Pvalue	Padjust
C-W-AG	11	map05165	Human papillomavirus infection	KEGG PATHWAY	11/169	153/5747	0.0051648	0.173021
C-W-AG	6	map05163	Human cytomegalovirus infection	KEGG PATHWAY	6/169	72/5747	0.018641	0.208158
C-W-AG	6	map04141	Protein processing in endoplasmic reticulum	KEGG PATHWAY	6/169	112/5747	0.111233	0.532329
C-W-AG	5	map03030	DNA replication	KEGG PATHWAY	5/169	29/5747	0.00138775	0.0929792
C-W-AG	5	map05167	Kaposi sarcoma-associated herpesvirus infection	KEGG PATHWAY	5/169	47/5747	0.0117208	0.261765
C-W-AG	5	map03015	mRNA surveillance pathway	KEGG PATHWAY	5/169	63/5747	0.0369911	0.354058
C-W-AG	5	map04144	Endocytosis	KEGG PATHWAY	5/169	123/5747	0.294822	0.897867
C-W-AG	4	map05226	Gastric cancer	KEGG PATHWAY	4/169	50/5747	0.0583723	0.391094
C-W-AG	4	map04138	Autophagy - yeast	KEGG PATHWAY	4/169	52/5747	0.0656394	0.399804
C-W-AG	4	map04213	Longevity regulating pathway - multiple species	KEGG PATHWAY	4/169	49/5747	0.0549097	0.459869
C-W-AG	4	map03040	Spliceosome	KEGG PATHWAY	4/169	112/5747	0.419776	0.803571
C-W-AG	4	map04714	Thermogenesis	KEGG PATHWAY	4/169	146/5747	0.628107	0.825161
C-W-AG	4	map00230	Purine metabolism	KEGG PATHWAY	4/169	111/5747	0.413103	0.864935
C-W-AG	3	map03430	Mismatch repair	KEGG PATHWAY	3/169	17/5747	0.0125398	0.210042
C-W-AG	3	map03420	Nucleotide excision repair	KEGG PATHWAY	3/169	33/5747	0.0716325	0.369183
C-W-AG	3	map00510	N-Glycan biosynthesis	KEGG PATHWAY	3/169	32/5747	0.066501	0.371297
C-W-AG	3	map04926	Relaxin signaling pathway	KEGG PATHWAY	3/169	51/5747	0.188575	0.70192
C-W-AG	3	map04113	Meiosis - yeast	KEGG PATHWAY	3/169	51/5747	0.188575	0.70192
C-W-AG	3	map03013	RNA transport	KEGG PATHWAY	3/169	105/5747	0.601853	0.822942
C-W-AG	3	map04218	Cellular senescence	KEGG PATHWAY	3/169	60/5747	0.25852	0.8248
C-W-AG	3	map04120	Ubiquitin mediated proteolysis	KEGG PATHWAY	3/169	100/5747	0.568451	0.827961
C-W-AG	3	map04146	Peroxisome	KEGG PATHWAY	3/169	75/5747	0.379883	0.848405
C-W-AG	3	map05225	Hepatocellular carcinoma	KEGG PATHWAY	3/169	90/5747	0.496829	0.853527
C-W-AG	3	map04934	Cushing syndrome	KEGG PATHWAY	3/169	71/5747	0.347527	0.862383
C-W-AG	2	map00100	Steroid biosynthesis	KEGG PATHWAY	2/169	7/5747	0.0163801	0.219493
C-W-AG	2	map02010	ABC transporters	KEGG PATHWAY	2/169	25/5747	0.166448	0.697002
C-W-AG	2	map03022	Basal transcription factors	KEGG PATHWAY	2/169	27/5747	0.187698	0.739749
C-W-AG	2	map00240	Pyrimidine metabolism	KEGG PATHWAY	2/169	77/5747	0.667252	0.798319
C-W-AG	2	map00010	Glycolysis / Gluconeogenesis	KEGG PATHWAY	2/169	42/5747	0.351535	0.841172
C-W-AG	2	map04928	Parathyroid hormone synthesis, secretion and action	KEGG PATHWAY	2/169	48/5747	0.414806	0.842181
C-W-AG	2	map03018	RNA degradation	KEGG PATHWAY	2/169	57/5747	0.503513	0.843385
C-W-AG	2	map03440	Homologous recombination	KEGG PATHWAY	2/169	33/5747	0.253104	0.8479
C-W-AG	2	map04933	AGE-RAGE signaling pathway in diabetic complications	KEGG PATHWAY	2/169	37/5747	0.297121	0.865526
C-W-AG	2	map04145	Phagosome	KEGG PATHWAY	2/169	140/5747	0.922208	0.936181
C-W-AG	1	map00290	Valine, leucine and isoleucine biosynthesis	KEGG PATHWAY	1/169	2/5747	0.0579535	0.431432
C-W-AG	1	map00440	Phosphonate and phosphinate metabolism	KEGG PATHWAY	1/169	5/5747	0.138682	0.619445
C-W-AG	1	map00071	Fatty acid degradation	KEGG PATHWAY	1/169	38/5747	0.67952	0.784963
C-W-AG	1	map00860	Porphyrin and chlorophyll metabolism	KEGG PATHWAY	1/169	37/5747	0.669745	0.787244
C-W-AG	1	map04392	Hippo signaling pathway - multiple species	KEGG PATHWAY	1/169	19/5747	0.433348	0.806508
C-W-AG	1	map00900	Terpenoid backbone biosynthesis	KEGG PATHWAY	1/169	19/5747	0.433348	0.806508
C-W-AG	1	map00310	Lysine degradation	KEGG PATHWAY	1/169	43/5747	0.724243	0.808738
C-W-AG	1	map00480	Glutathione metabolism	KEGG PATHWAY	1/169	42/5747	0.715825	0.812886
C-W-AG	1	map00513	Various types of N-glycan biosynthesis	KEGG PATHWAY	1/169	36/5747	0.659674	0.818485
C-W-AG	1	map03050	Proteasome	KEGG PATHWAY	1/169	36/5747	0.659674	0.818485
C-W-AG	1	map00565	Ether lipid metabolism	KEGG PATHWAY	1/169	18/5747	0.416124	0.820009
C-W-AG	1	map00040	Pentose and glucuronate interconversions	KEGG PATHWAY	1/169	35/5747	0.649298	0.820811
C-W-AG	1	map04011	MAPK signaling pathway - yeast	KEGG PATHWAY	1/169	21/5747	0.466295	0.822151
C-W-AG	1	map00500	Starch and sucrose metabolism	KEGG PATHWAY	1/169	34/5747	0.638608	0.822821
C-W-AG	1	map04625	C-type lectin receptor signaling pathway	KEGG PATHWAY	1/169	29/5747	0.580097	0.826946
C-W-AG	1	map00053	Ascorbate and aldarate metabolism	KEGG PATHWAY	1/169	30/5747	0.592507	0.827041
C-W-AG	1	map00970	Aminoacyl-tRNA biosynthesis	KEGG PATHWAY	1/169	47/5747	0.755508	0.82982
C-W-AG	1	map00563	Glycosylphosphatidylinositol (GPI)-anchor biosynthesis	KEGG PATHWAY	1/169	15/5747	0.361268	0.834653
C-W-AG	1	map00600	Sphingolipid metabolism	KEGG PATHWAY	1/169	24/5747	0.512177	0.836973
C-W-AG	1	map00020	Citrate cycle (TCA cycle)	KEGG PATHWAY	1/169	33/5747	0.627593	0.840975
C-W-AG	1	map00061	Fatty acid biosynthesis	KEGG PATHWAY	1/169	12/5747	0.301291	0.841104
C-W-AG	1	map00270	Cysteine and methionine metabolism	KEGG PATHWAY	1/169	27/5747	0.554137	0.8438
C-W-AG	1	map03410	Base excision repair	KEGG PATHWAY	1/169	27/5747	0.554137	0.8438
C-W-AG	1	map04070	Phosphatidylinositol signaling system	KEGG PATHWAY	1/169	51/5747	0.783246	0.846411
C-W-AG	1	map00520	Amino sugar and nucleotide sugar metabolism	KEGG PATHWAY	1/169	54/5747	0.801976	0.852895
C-W-AG	1	map00680	Methane metabolism	KEGG PATHWAY	1/169	17/5747	0.39838	0.861015
C-W-AG	1	map00260	Glycine, serine and threonine metabolism	KEGG PATHWAY	1/169	26/5747	0.540565	0.86233
C-W-AG	1	map04927	Cortisol synthesis and secretion	KEGG PATHWAY	1/169	26/5747	0.540565	0.86233
C-W-AG	1	map00514	Other types of O-glycan biosynthesis	KEGG PATHWAY	1/169	13/5747	0.321881	0.86264
C-W-AG	1	map00564	Glycerophospholipid metabolism	KEGG PATHWAY	1/169	59/5747	0.829683	0.868575
C-W-AG	1	map00350	Tyrosine metabolism	KEGG PATHWAY	1/169	14/5747	0.341867	0.880965
C-W-AG	1	map04111	Cell cycle - yeast	KEGG PATHWAY	1/169	67/5747	0.866218	0.892871
C-W-AG	1	map00190	Oxidative phosphorylation	KEGG PATHWAY	1/169	85/5747	0.92239	0.92239
C-W-Te	2	map04011	MAPK signaling pathway - yeast	KEGG PATHWAY	2/36	21/5747	0.00743482	0.185871
C-W-Te	2	map00040	Pentose and glucuronate interconversions	KEGG PATHWAY	2/36	35/5747	0.0199417	0.249271
C-W-Te	2	map04144	Endocytosis	KEGG PATHWAY	2/36	123/5747	0.179448	0.345092
C-W-Te	1	map00860	Porphyrin and chlorophyll metabolism	KEGG PATHWAY	1/36	37/5747	0.208033	0.273728
C-W-Te	1	map00010	Glycolysis / Gluconeogenesis	KEGG PATHWAY	1/36	42/5747	0.232694	0.277017
C-W-Te	1	map00562	Inositol phosphate metabolism	KEGG PATHWAY	1/36	40/5747	0.222921	0.278651
C-W-Te	1	map03050	Proteasome	KEGG PATHWAY	1/36	36/5747	0.203009	0.281957
C-W-Te	1	map00620	Pyruvate metabolism	KEGG PATHWAY	1/36	35/5747	0.197954	0.291109
C-W-Te	1	map03440	Homologous recombination	KEGG PATHWAY	1/36	33/5747	0.187751	0.293361
C-W-Te	1	map04070	Phosphatidylinositol signaling system	KEGG PATHWAY	1/36	51/5747	0.275217	0.312746
C-W-Te	1	map00561	Glycerolipid metabolism	KEGG PATHWAY	1/36	32/5747	0.182602	0.326075
C-W-Te	1	map00051	Fructose and mannose metabolism	KEGG PATHWAY	1/36	32/5747	0.182602	0.326075
C-W-Te	1	map03018	RNA degradation	KEGG PATHWAY	1/36	57/5747	0.302283	0.328568
C-W-Te	1	map00790	Folate biosynthesis	KEGG PATHWAY	1/36	26/5747	0.151035	0.343261
C-W-Te	1	map04625	C-type lectin receptor signaling pathway	KEGG PATHWAY	1/36	29/5747	0.166964	0.347841
C-W-Te	1	map02010	ABC transporters	KEGG PATHWAY	1/36	25/5747	0.14566	0.36415
C-W-Te	1	map05163	Human cytomegalovirus infection	KEGG PATHWAY	1/36	72/5747	0.365719	0.380958
C-W-Te	1	map00511	Other glycan degradation	KEGG PATHWAY	1/36	24/5747	0.140252	0.438287
C-W-Te	1	map00600	Sphingolipid metabolism	KEGG PATHWAY	1/36	24/5747	0.140252	0.438287
C-W-Te	1	map00052	Galactose metabolism	KEGG PATHWAY	1/36	22/5747	0.129335	0.461912
C-W-Te	1	map04392	Hippo signaling pathway - multiple species	KEGG PATHWAY	1/36	19/5747	0.112708	0.469616
C-W-Te	1	map00030	Pentose phosphate pathway	KEGG PATHWAY	1/36	18/5747	0.107097	0.535485
C-W-Te	1	map04145	Phagosome	KEGG PATHWAY	1/36	140/5747	0.589585	0.589585
C-W-Te	1	map00680	Methane metabolism	KEGG PATHWAY	1/36	17/5747	0.101452	0.634073
C-W-Te	1	map04139	Mitophagy - yeast	KEGG PATHWAY	1/36	13/5747	0.0785213	0.654344
Note:Control denotes the P. clarkii injected with saline (control group); WsiRNA denotes the P. clarkii injected with 0.02 µg/g body weight WsiRNA. Br: Brain; Te: Testis; AG: Androgenic gland; TD: Testicular ducts; AN: Abdominal nerve cord.

## Sheet: GvsY-KEGG
Table S12 The GO and KEGG enrichment analysis results of target genes of differentially expressed miRNAs
Table S12-8 The KEGG enrichment analysis results of target genes differentially expressed miRNAs in GsiRNA group vs. YsiRNA group
Source.Name	Num	Pathway id	Description	Database	Ratio_in_study	Ratio_in_pop	Pvalue	Padjust	Column1	_1
G-Y-AG	6	map04141	Protein processing in endoplasmic reticulum	KEGG PATHWAY	6/123	112/5747	0.032324	0.374958
G-Y-AG	6	map05165	Human papillomavirus infection	KEGG PATHWAY	6/123	153/5747	0.109062	0.421705		MAPK signaling pathway - yeast
G-Y-AG	5	map05167	Kaposi sarcoma-associated herpesvirus infection	KEGG PATHWAY	5/123	47/5747	0.003094	0.179452
G-Y-AG	5	map03013	RNA transport	KEGG PATHWAY	5/123	105/5747	0.0737528	0.475296
G-Y-AG	4	map04218	Cellular senescence	KEGG PATHWAY	4/123	60/5747	0.0388511	0.37556
G-Y-AG	4	map05163	Human cytomegalovirus infection	KEGG PATHWAY	4/123	72/5747	0.0676165	0.560251
G-Y-AG	3	map03022	Basal transcription factors	KEGG PATHWAY	3/123	27/5747	0.019244	0.37205
G-Y-AG	3	map00510	N-Glycan biosynthesis	KEGG PATHWAY	3/123	32/5747	0.030216	0.438132
G-Y-AG	3	map04138	Autophagy - yeast	KEGG PATHWAY	3/123	52/5747	0.0993895	0.44343
G-Y-AG	3	map04926	Relaxin signaling pathway	KEGG PATHWAY	3/123	51/5747	0.0950716	0.501287
G-Y-AG	3	map05226	Gastric cancer	KEGG PATHWAY	3/123	50/5747	0.0908338	0.526836
G-Y-AG	3	map04714	Thermogenesis	KEGG PATHWAY	3/123	146/5747	0.609864	0.72188
G-Y-AG	3	map04144	Endocytosis	KEGG PATHWAY	3/123	123/5747	0.49307	0.75258
G-Y-AG	2	map00100	Steroid biosynthesis	KEGG PATHWAY	2/123	7/5747	0.00889352	0.257912
G-Y-AG	2	map02010	ABC transporters	KEGG PATHWAY	2/123	25/5747	0.0990782	0.478878
G-Y-AG	2	map04011	MAPK signaling pathway - yeast	KEGG PATHWAY	2/123	21/5747	0.0732445	0.531023
G-Y-AG	2	map03420	Nucleotide excision repair	KEGG PATHWAY	2/123	33/5747	0.156539	0.567454
G-Y-AG	2	map00860	Porphyrin and chlorophyll metabolism	KEGG PATHWAY	2/123	37/5747	0.187197	0.603189
G-Y-AG	2	map03050	Proteasome	KEGG PATHWAY	2/123	36/5747	0.179448	0.612234
G-Y-AG	2	map00010	Glycolysis / Gluconeogenesis	KEGG PATHWAY	2/123	42/5747	0.22653	0.691514
G-Y-AG	2	map00564	Glycerophospholipid metabolism	KEGG PATHWAY	2/123	59/5747	0.361381	0.69867
G-Y-AG	2	map03018	RNA degradation	KEGG PATHWAY	2/123	57/5747	0.345777	0.716252
G-Y-AG	2	map00190	Oxidative phosphorylation	KEGG PATHWAY	2/123	85/5747	0.547243	0.721366
G-Y-AG	2	map03008	Ribosome biogenesis in eukaryotes	KEGG PATHWAY	2/123	56/5747	0.337929	0.725921
G-Y-AG	2	map05225	Hepatocellular carcinoma	KEGG PATHWAY	2/123	90/5747	0.578496	0.729408
G-Y-AG	2	map04213	Longevity regulating pathway - multiple species	KEGG PATHWAY	2/123	49/5747	0.28238	0.779907
G-Y-AG	2	map04145	Phagosome	KEGG PATHWAY	2/123	140/5747	0.807171	0.835999
G-Y-AG	1	map00440	Phosphonate and phosphinate metabolism	KEGG PATHWAY	1/123	5/5747	0.102563	0.424903
G-Y-AG	1	map00770	Pantothenate and CoA biosynthesis	KEGG PATHWAY	1/123	20/5747	0.351713	0.703425
G-Y-AG	1	map04933	AGE-RAGE signaling pathway in diabetic complications	KEGG PATHWAY	1/123	37/5747	0.552032	0.711508
G-Y-AG	1	map00513	Various types of N-glycan biosynthesis	KEGG PATHWAY	1/123	36/5747	0.542172	0.731301
G-Y-AG	1	map00310	Lysine degradation	KEGG PATHWAY	1/123	43/5747	0.606924	0.733366
G-Y-AG	1	map00040	Pentose and glucuronate interconversions	KEGG PATHWAY	1/123	35/5747	0.532096	0.734799
G-Y-AG	1	map04928	Parathyroid hormone synthesis, secretion and action	KEGG PATHWAY	1/123	48/5747	0.647529	0.736406
G-Y-AG	1	map00500	Starch and sucrose metabolism	KEGG PATHWAY	1/123	34/5747	0.521801	0.738157
G-Y-AG	1	map00480	Glutathione metabolism	KEGG PATHWAY	1/123	42/5747	0.598262	0.738281
G-Y-AG	1	map03440	Homologous recombination	KEGG PATHWAY	1/123	33/5747	0.51128	0.741356
G-Y-AG	1	map00970	Aminoacyl-tRNA biosynthesis	KEGG PATHWAY	1/123	47/5747	0.639756	0.742117
G-Y-AG	1	map00561	Glycerolipid metabolism	KEGG PATHWAY	1/123	32/5747	0.500531	0.744379
G-Y-AG	1	map04070	Phosphatidylinositol signaling system	KEGG PATHWAY	1/123	51/5747	0.669866	0.747158
G-Y-AG	1	map00053	Ascorbate and aldarate metabolism	KEGG PATHWAY	1/123	30/5747	0.478323	0.749803
G-Y-AG	1	map04392	Hippo signaling pathway - multiple species	KEGG PATHWAY	1/123	19/5747	0.337486	0.752854
G-Y-AG	1	map00520	Amino sugar and nucleotide sugar metabolism	KEGG PATHWAY	1/123	54/5747	0.690798	0.755968
G-Y-AG	1	map00600	Sphingolipid metabolism	KEGG PATHWAY	1/123	24/5747	0.405651	0.75896
G-Y-AG	1	map04625	C-type lectin receptor signaling pathway	KEGG PATHWAY	1/123	29/5747	0.466854	0.773644
G-Y-AG	1	map03030	DNA replication	KEGG PATHWAY	1/123	29/5747	0.466854	0.773644
G-Y-AG	1	map00270	Cysteine and methionine metabolism	KEGG PATHWAY	1/123	27/5747	0.443162	0.77889
G-Y-AG	1	map03410	Base excision repair	KEGG PATHWAY	1/123	27/5747	0.443162	0.77889
G-Y-AG	1	map00565	Ether lipid metabolism	KEGG PATHWAY	1/123	18/5747	0.32295	0.780463
G-Y-AG	1	map00030	Pentose phosphate pathway	KEGG PATHWAY	1/123	18/5747	0.32295	0.780463
G-Y-AG	1	map00250	Alanine, aspartate and glutamate metabolism	KEGG PATHWAY	1/123	26/5747	0.430927	0.781055
G-Y-AG	1	map04217	Necroptosis	KEGG PATHWAY	1/123	64/5747	0.751511	0.792503
G-Y-AG	1	map03015	mRNA surveillance pathway	KEGG PATHWAY	1/123	63/5747	0.746015	0.801276
G-Y-AG	1	map00650	Butanoate metabolism	KEGG PATHWAY	1/123	15/5747	0.277417	0.804509
G-Y-AG	1	map03430	Mismatch repair	KEGG PATHWAY	1/123	17/5747	0.308098	0.812258
G-Y-AG	1	map00680	Methane metabolism	KEGG PATHWAY	1/123	17/5747	0.308098	0.812258
G-Y-AG	1	map04120	Ubiquitin mediated proteolysis	KEGG PATHWAY	1/123	100/5747	0.887246	0.902811
G-Y-AG	1	map00230	Purine metabolism	KEGG PATHWAY	1/123	111/5747	0.911522	0.911522
G-Y-Te	3	map04144	Endocytosis	KEGG PATHWAY	3月30日	123/5747	0.025505	0.25505
G-Y-Te	2	map03420	Nucleotide excision repair	KEGG PATHWAY	2/30	33/5747	0.012581	0.188715
G-Y-Te	2	map03015	mRNA surveillance pathway	KEGG PATHWAY	2/30	63/5747	0.042261	0.211305		MAPK signaling pathway - yeast
G-Y-Te	2	map00564	Glycerophospholipid metabolism	KEGG PATHWAY	2/30	59/5747	0.0375011	0.225007
G-Y-Te	1	map00440	Phosphonate and phosphinate metabolism	KEGG PATHWAY	1月30日	5/5747	0.0258384	0.193788
G-Y-Te	1	map04979	Cholesterol metabolism	KEGG PATHWAY	1月30日	23/5747	0.113619	0.24347
G-Y-Te	1	map00561	Glycerolipid metabolism	KEGG PATHWAY	1月30日	32/5747	0.154592	0.244092
G-Y-Te	1	map03050	Proteasome	KEGG PATHWAY	1月30日	36/5747	0.172209	0.246012
G-Y-Te	1	map00071	Fatty acid degradation	KEGG PATHWAY	1月30日	38/5747	0.180883	0.246659
G-Y-Te	1	map03030	DNA replication	KEGG PATHWAY	1月30日	29/5747	0.141142	0.249074
G-Y-Te	1	map04625	C-type lectin receptor signaling pathway	KEGG PATHWAY	1月30日	29/5747	0.141142	0.249074
G-Y-Te	1	map00380	Tryptophan metabolism	KEGG PATHWAY	1月30日	22/5747	0.10895	0.251423
G-Y-Te	1	map00040	Pentose and glucuronate interconversions	KEGG PATHWAY	1月30日	35/5747	0.167838	0.251757
G-Y-Te	1	map04392	Hippo signaling pathway - multiple species	KEGG PATHWAY	1月30日	19/5747	0.0947992	0.258543
G-Y-Te	1	map04011	MAPK signaling pathway - yeast	KEGG PATHWAY	1月30日	21/5747	0.104257	0.260643
G-Y-Te	1	map00061	Fatty acid biosynthesis	KEGG PATHWAY	1月30日	12/5747	0.0609305	0.261131
G-Y-Te	1	map00310	Lysine degradation	KEGG PATHWAY	1月30日	43/5747	0.202187	0.263723
G-Y-Te	1	map03022	Basal transcription factors	KEGG PATHWAY	1月30日	27/5747	0.132061	0.264122
G-Y-Te	1	map03410	Base excision repair	KEGG PATHWAY	1月30日	27/5747	0.132061	0.264122
G-Y-Te	1	map04113	Meiosis - yeast	KEGG PATHWAY	1月30日	51/5747	0.235164	0.293955
G-Y-Te	1	map00565	Ether lipid metabolism	KEGG PATHWAY	1月30日	18/5747	0.0900341	0.300114
G-Y-Te	1	map00030	Pentose phosphate pathway	KEGG PATHWAY	1月30日	18/5747	0.0900341	0.300114
G-Y-Te	1	map00300	Lysine biosynthesis	KEGG PATHWAY	1月30日	2/5747	0.0104139	0.312417
G-Y-Te	1	map03430	Mismatch repair	KEGG PATHWAY	1月30日	17/5747	0.0852448	0.319668
G-Y-Te	1	map04217	Necroptosis	KEGG PATHWAY	1月30日	64/5747	0.28596	0.343152
G-Y-Te	1	map04146	Peroxisome	KEGG PATHWAY	1月30日	75/5747	0.326381	0.376593
G-Y-Te	1	map03013	RNA transport	KEGG PATHWAY	1月30日	105/5747	0.425695	0.472994
G-Y-Te	1	map00230	Purine metabolism	KEGG PATHWAY	1月30日	111/5747	0.443783	0.475482
G-Y-Te	1	map05165	Human papillomavirus infection	KEGG PATHWAY	1月30日	153/5747	0.555844	0.555844
G-Y-Te	1	map04714	Thermogenesis	KEGG PATHWAY	1月30日	146/5747	0.538819	0.557399
Note:YsiRNA denotes the P. clarkii injected with 0.02 µg/g body weight YsiRNA (treated group); GsiRNA denotes the P. clarkii injected with 0.02 µg/g body weight GsiRNA (treated group). Br: Brain; Te: Testis; AG: Androgenic gland; TD: Testicular ducts; AN: Abdominal nerve cord.
