# Supplementary material for: Two Short Repeats in the 5′ Untranslated Region of Insulin-like Androgenic Gland Factor in Procambarus clarkii (PcIAG) That Regulate PcIAG Expression
Source: Int J Mol Sci. 2022 Sep 7;23(18):10348. doi: 10.3390/ijms231810348 (PMC9499548; doi:10.3390/ijms231810348)
Supplement: Supplementary file 1 [file ijms-23-10348-s001.zip › Table S15 Known and novel miRNAs in exsomes.xlsx]

## Sheet: Known miRNA
Table S15 Known and novel miRNAs in exsomes
Table S15-1 Known miRNAs in exsomes
>animal-bantam-1
TGAGATCATTGTGAAATCTGATT
>animal-bantam-2
TGAGATCATTGTGAAAGCTGATT
>animal-let-7-1
AGAGGTAGTAGGTTGCATAGTT
>animal-let-7-2
AGAGGTAGTAGGTTGCATAGTTT
>animal-let-7-3
TGAGGTAGTAGATTGTATAGTTGT
>animal-let-7-4
TGAGGTAGTAGATTGAATAGTTA
>animal-let-7-5
CTATACAGTCTACTGTCTTTCTT
>animal-let-7-6
TGAGGTAGTAGTTTGTATAGTT
>animal-let-7-7
CTATACAATCTACTGTCTTTCT
>animal-let-7-8
CTATACGACCTGCTGCCTTTCT
>animal-let-7-9
CTATACAGTCTACTGTCTTT
>animal-let-7-10
CTGCGCAAGCTACTGCCTTGCT
>animal-let-7-11
TGAGGTAGTAGGTTGTATAGTT
>animal-let-7-12
TGAGGTAGTAGGTTGTGTGGTT
>animal-let-7-13
TGAGGTAGTAGGTTGTATGGTT
>animal-let-7-14
TGAGGTAGGAGGTTGTATAGTT
>animal-let-7-15
TGAGGTAGTAGATTGTATAGTT
>animal-let-7-16
TGAGGTAGTAGTTTGTACAGTT
>animal-let-7-17
TGAGGTAGTAGTTTGTGCTGTT
>animal-let-7-18
TGAGGTAGTAAGTTGTATTGTT
>animal-let-7-19
CTGTACAACTTGCTAACTTTCC
>animal-let-7-20
TGAGGTAGTAGGTTGTATAGTAT
>animal-let-7-21
TGAGGTAGTAGGTTGTAAAGTT
>animal-let-7-22
TGAGGTAGTAGGTTGTATAGTTT
>animal-let-7-23
TGAGGTAGTAGGTTGTTTG
>animal-mir-1-1
TGGAATGTAAAGAAGTGTGTAT
>animal-mir-1-2
TGGGACGTAAGGAAGCACGG
>animal-mir-1-3
TGGAATGTAAAGAAGTATGTAT
>animal-mir-1-4
TGGAATGTAAAGAAGTATGGG
>animal-mir-1-5
TGGAATGTAAAGAAGTATGGAG
>animal-mir-1-6
CCGTGCTTCCTTACGTCCCATA
>animal-mir-10-1
CCCCGGAGACCCTAACTTGTG
>animal-mir-10-2
GACCCGTAGATCCGAACTTGT
>animal-mir-10-3
TCACAAGTCAGGCTCTTGGGACT
>animal-mir-10-4
CAAGCTCGTGTCTGTGGGTC
>animal-mir-10-5
CTGCGAACCGAGCGGAGT
>animal-mir-10-6
ACCCTGTAGATCCGAATTTGTG
>animal-mir-10-7
TACCCTGTAGATCCGAATTTGTG
>animal-mir-10-8
AAATTCGGTTCTAGAGAGGTTT
>animal-mir-10-9
AAACCCGTAGATCCGATCTTGT
>animal-mir-10-10
AACCCGTAGATCCGAACTTGTGT
>animal-mir-10-11
AACCCGTAGATCCGATCTTGTGA
>animal-mir-10-12
CAAATTCGTATCTAGGGGAAT
>animal-mir-10-13
ACCCTGTAGAACCGAATTTGTGT
>animal-mir-10-14
ACAAGTCAGGCTCTTGGGACC
>animal-mir-10-15
ACGGGTTAGGCTCTTGGGAGT
>animal-mir-10-16
TACCCTGTAGAACCGAATTTGT
>animal-mir-10-17
AACCCGTAGATCCGAACTTGT
>animal-mir-10-18
TACCCTGTAGATCCGAATTTGT
>animal-mir-10-19
TCCCGGAGACCCTAACTTGTGA
>animal-mir-10-20
AACCCGTAGATCCGATCTTGT
>animal-mir-10-21
CACCCGTAGAACCGACCTTGCG
>animal-mir-10-22
AACCCGTAGATCCGAACTTGC
>animal-mir-10-23
GTGAGGTCCTCGGGAACA
>animal-mir-10-24
CAAGCTCGTGTCTGTGGGTCCGT
>animal-mir-10-25
ACAAGCTCGTGTCTTCGG
>animal-mir-10-26
AACCCGTAGATTCGAACTTGT
>animal-mir-10-27
ATTCGGTGTTAAGGAAAAA
>animal-mir-10-28
TACCCTGTAGATCCGAATTTGTGT
>animal-mir-101-1
TACAGTACTGTGATAACTGAAT
>animal-mir-101-2
TACAGTACTGTGATAACTGAAG
>animal-mir-101-3
TACAGTACTGTGATAACTGAA
>animal-mir-1010-1
GTAAGTGGTGGAGATGAAA
>animal-mir-103-1
AGCAGCATTGTACAGGGCTATGAAGT
>animal-mir-103-2
AGCAGCATTGTACAGGGCTATC
>animal-mir-103-3
AGCAGCATTGTACAGGGCTATGA
>animal-mir-103-4
AGCAGCATTGTACAGGGCTATGAA
>animal-mir-1180-1
TTTCCGGCTCGCGTGGGTA
>animal-mir-12-1
TGAGTATTACATCAGGTACTGGT
>animal-mir-1207-1
GCAGGGAGGCGAGGGGGG
>animal-mir-122-1
TGGAGTGTGACAATGGTGTTT
>animal-mir-122-2
TGGAGTGTGACAATGGTGTTTGT
>animal-mir-1225-1
CCGAGCCCGTGCCGCCCCC
>animal-mir-1226-1
TGAGGGCATGCAGGCCTGGATGGA
>animal-mir-1231-1
CCTGGGCAAGCTGCAGGA
>animal-mir-1237-1
TTTCGTGCTCCGTCCCCC
>animal-mir-124-1
TAAGGCACGCGGTGAATGCCA
>animal-mir-124-2
TTAAGGCACGCGGTGAATGC
>animal-mir-1249-1
ACGCCCTTCCCCCCCTTCTT
>animal-mir-1249-2
GGAGGGGGAGATGGGACCA
>animal-mir-1250-1
ACGGTGCTGGATGTGGCCTTT
>animal-mir-125_2-1
ACAGGTGAGGTTCTTGGGAGC
>animal-mir-125_2-2
TCCCTGAGACCCTTTAACCTGTG
>animal-mir-125_2-3
TCCCGGAGACCCTAACTTGCG
>animal-mir-125_2-4
TCCCTGAGACCCTTTATTGTG
>animal-mir-126-1
TCGTACCGTGAGTAATAATGC
>animal-mir-126-2
CTCGTACCGTGAGTAATAATGCG
>animal-mir-126-3
TCGTACCGTGAGTAATAATGCA
>animal-mir-126-4
CATTATTACTTTTGGTACGCG
>animal-mir-127-1
CTGAAGCTCAGAGGGCTCTGATT
>animal-mir-127-2
TCGGATCCGTCTGAGCTTGGC
>animal-mir-1273-1
CACTCCAGCCTGAGCAACA
>animal-mir-1273-2
CAACATAGCGAGACCCCGT
>animal-mir-1275-1
GTGGGGGAGAGGCTGTCG
>animal-mir-1277-1
TACGTAGATATATATGTATTTT
>animal-mir-128-1
CGGGGCCGGCGCTGTCTGC
>animal-mir-128-2
TCACAGTGAACCGGTCTCTTTCA
>animal-mir-128-3
TCACAGTGAACCGGTCTCTTT
>animal-mir-128-4
TCACAGTGAACCGGTCTCTTTT
>animal-mir-1286-1
TGCAGGACCAAGATGAGCCC
>animal-mir-1287-1
TGCTGGATCAGTGGTTCGAGTCA
>animal-mir-1296-1
TTAGGGCCCTGGCTCCATCTCCT
>animal-mir-1296-2
TTAGGGCCCTGGCTCCATCTC
>animal-mir-130-1
CAGTGCAATGATGAAAGGGCA
>animal-mir-130-2
CAGTGCAATGTTAAAAGGGCAT
>animal-mir-130-3
CAGTGCAATAGTATTGTCAAAGC
>animal-mir-130-4
ACTCTTTCCCTGTTGCACTA
>animal-mir-1301-1
TTGCAGCTGCCTGGGAGTGACTTCAT
>animal-mir-1301-2
TGCAGCTGCCTGGGAGTGACTTC
>animal-mir-1303-1
TTTAGAGACGGGGTCTTGCTCT
>animal-mir-1304-1
TCTCACTGTAGCCTCGAAC
>animal-mir-1307-1
TCGACCGGACCTCGACCGGCTC
>animal-mir-1307-2
TCGACCGGACCTCGACCGGCT
>animal-mir-1307-3
ACTCGGCGTGGCGTCGGTCGTGG
>animal-mir-132-1
ACCGTGGCTTTCGATTGTTACT
>animal-mir-132-2
TAACAGTCTACAGCCATGGTCGT
>animal-mir-132-3
ACCTTGGCTCTAGACTGCTTACT
>animal-mir-133-1
TGGTCCCCTTCAACCAGCTGTAT
>animal-mir-133-2
TTGGTCCCCTTCAACCAGC
>animal-mir-133-3
TTGGTCCCCTTCAACCAGCTGT
>animal-mir-134-1
TGTGACTGGTTGACCAGAGGGGT
>animal-mir-1343-1
CTCCTGGGGCCCGCACTCTCG
>animal-mir-135-1
TATGGCTTTTCATTCCTATGTGA
>animal-mir-136-1
CATCATCGTCTCAAATGAGTCT
>animal-mir-138-1
AGCTGGTGTTGTGAATCAGGCCGA
>animal-mir-1388-1
AGGACTGTCCAACCTGAGAAT
>animal-mir-14-1
AGAGCAGAGGGGACTCAC
>animal-mir-140-1
CAGTGGTTTTACCCTATGGTAG
>animal-mir-140-2
ACCACAGGGTAGAACCACGGAC
>animal-mir-142-1
CCCATAAAGTAGAAAGCACTAC
>animal-mir-142-2
CCCATAAAGTAGAAAGCACTA
>animal-mir-142-3
CATAAAGTAGAAAGCACTACT
>animal-mir-142-4
CCCATAAAGTAGAAAGCACT
>animal-mir-142-5
TGTAGTGTTTCCTACTTTATGGA
>animal-mir-142-6
CATAAAGTAGAAAGCACTACTA
>animal-mir-143-1
TGAGATGAAGCACTGTAGCTCA
>animal-mir-143-2
GGTGCAGTGCTGCATCTCTGG
>animal-mir-143-3
TGAGATGAAGCACTGTAGCTC
>animal-mir-144-1
TGGGATATCATCATATACTGTA
>animal-mir-144-2
TACAGTATAGATGATGTACT
>animal-mir-144-3
GGATATCATCATATACTGTAAGTA
>animal-mir-144-4
CTACAGTATAGATGATGTAC
>animal-mir-145-1
GTCCAGTTTTCCCAGGAATCCCT
>animal-mir-146-1
TGAGAACTGAATTCCATGGGTTT
>animal-mir-146-2
ACCTCTGAAATTCAGTTCTTC
>animal-mir-146-3
TGAGAACTGAATTCCATGGGTTG
>animal-mir-146-4
TGAGAACTGAATTCCATGGGTT
>animal-mir-146-5
TGAGAACTGAATTCCATAGGCTGT
>animal-mir-1468-1
CTCCGTTTGCCTGTTTTGCTGA
>animal-mir-148-1
TCAGTGCATCACAGAACT
>animal-mir-148-2
GAAGTTCTGTTATACACTCAGGC
>animal-mir-148-3
TCAGTGCACTACAGAACTTTGT
>animal-mir-148-4
TCAGTGCATCACAGAACTTTGT
>animal-mir-148-5
TCAGTGCATGACAGAACTTGG
>animal-mir-148-6
TCAGTGCACTACAGAACTTTGTT
>animal-mir-149-1
GAGGGACGGGGGCGATGC
>animal-mir-149-2
GAGGGGAGACGGGGGCTGT
>animal-mir-149-3
TCTGGCTCCGTGTCTTCACTCCC
>animal-mir-149-4
TCTGGCTCCGTGTCTTCACTC
>animal-mir-149-5
GGGACGGCGGCGGTGCTG
>animal-mir-15-1
CGAATCATTATTTGCTGCTCT
>animal-mir-15-2
ACCAATATTACTGTGCTGCTTT
>animal-mir-15-3
TAGCAGCACATAATGGTTTGTGT
>animal-mir-15-4
TAGCAGCACGTAAATATTGGCGT
>animal-mir-15-5
TAGCAGCACATAATGGTTTGT
>animal-mir-15-6
TAGCAGCACATCATGGTTTAC
>animal-mir-15-7
TAGCAGCACGTAAATATTGGCG
>animal-mir-15-8
TAGCAGCACATAATGGTTTGTGG
>animal-mir-150-1
TCTCCCAACCCTTGTACCAGTG
>animal-mir-150-2
TGGTCGAGGCCGTGGGAGA
>animal-mir-150-3
TCTCCCAACCCTTGTACCAGTGT
>animal-mir-1538-1
CGGCCGGGGCTGCTGCTG
>animal-mir-154-1
TATGCAAGGGCAAGCTCTCTT
>animal-mir-154-2
ATATACAGGGGGAGACTCTTAT
>animal-mir-154-3
AATCATACATGGTTGACCTTTTT
>animal-mir-154-4
CGAATGTTGCTCGGTGAACCCCTTT
>animal-mir-154-5
AATAATACATGGTTGATCTTT
>animal-mir-154-6
GAAGTTGTTCGTGGTGGATTCG
>animal-mir-154-7
ATACAAGGACAATTTCTTTTTG
>animal-mir-154-8
TATACAAGGGCAAGCTCTCTGT
>animal-mir-154-9
CGAATGTTGCTCGGTGAACCCCA
>animal-mir-154-10
AATATAACACAGATGGCCTGT
>animal-mir-154-11
TGAAACATACACGGGAAACCTCT
>animal-mir-17-1
TAAAGTGCTGACAGTGCAGAT
>animal-mir-17-2
TAAAGTGCTTATAGTGCAGGTAGT
>animal-mir-17-3
CAAAGTGCTGTTCGTGCAGGTAGT
>animal-mir-17-4
CTGCAGCGTGCACTCAAGC
>animal-mir-17-5
TAAAGTGCTTATAGTGCAGGTAG
>animal-mir-17-6
CCGCACTGTGGGTACTTGCTG
>animal-mir-17-7
TAAAGTGCTGACAGTGCAGATA
>animal-mir-17-8
ACTGCAGTGAAGGCACTTGTAG
>animal-mir-17-9
ACTGCTGAGCTAGCACTTCCCGA
>animal-mir-17-10
TACCGCACTGTGGGTACTTGCT
>animal-mir-17-11
CAAAGTGCTTACAGTGCAGGTAG
>animal-mir-17-12
TAAGGTGCATCTAGTGCAGAT
>animal-mir-17-13
CAAAGTGCTGTTCGTGCAGGTAG
>animal-mir-17-14
CCGCACTGTGGGTACTTGCTGC
>animal-mir-17-15
ACTGCAGTGAAGGCACTTGTAGC
>animal-mir-17-16
CAAAGTGCTTACAGTGCAGGTAGT
>animal-mir-1729-1
AAGGGAGCAAGGGCTGCG
>animal-mir-1732-1
ACCGTGCAGCTGTCGGGC
>animal-mir-181-1
ACCACTGACCGTTGACTG
>animal-mir-181-2
AACATTCATTGCTGTCGGTGGGTTT
>animal-mir-181-3
AACATTCAACGCTGTCGGTGAGTT
>animal-mir-181-4
AACATTCATTGCTGTCGGTGGGT
>animal-mir-181-5
ACCATCGACCGTTGAGTGGA
>animal-mir-181-6
AACATTCAACCTGTCGGTGAGTTT
>animal-mir-181-7
AACATTCAACGCTGTCGGTGAGT
>animal-mir-181-8
AACATTCAACCTGTCGGTGAGTT
>animal-mir-181-9
AACATTCATTGTTGTCGGTGGGT
>animal-mir-181-10
AACATTCATTGCTGTCGGTGGG
>animal-mir-181-11
AACATTCATTGTTGTCGGTGGGTT
>animal-mir-182-1
TTTGGCAATGGTAGAACTCACACTGG
>animal-mir-1822-1
GAGCTGCCCAATGAAGGACTGT
>animal-mir-183-1
TATGGCACTGGTAGAATTCACTGT
>animal-mir-184-1
TGGACGGAGAACTGATAAAG
>animal-mir-184-2
AATCGCTGCCAGCCCTGT
>animal-mir-184-3
CTGGACGGAGAACTGATAAGGG
>animal-mir-184-4
TGGACGGAGAACTGATAAGGGC
>animal-mir-184-5
TGGACGGAGAACTGATAAGG
>animal-mir-185-1
TGGAGAGAAAGGCAGTTCCTGAT
>animal-mir-185-2
TGGAGAGAAAGGCAGTTCCTGA
>animal-mir-185-3
AGGGGCTGGCTTTCCTCTGGT
>animal-mir-186-1
CAAAGAATTCTCCTTTTGGGCT
>animal-mir-188-1
TACCCATTGCATATCGGAGCTG
>animal-mir-188-2
CATGCCTTGAGTGTAGGACCGTT
>animal-mir-188-3
CCTCCCACACCCAAGGCTTGCAT
>animal-mir-188-4
TACCCATTGCATATCGGAGTTG
>animal-mir-188-5
CATGCCTTGAGTGTAGGACCGT
>animal-mir-19-1
TTTCTGGTTGGCTTTCAG
>animal-mir-19-2
TGTGCAAATCTATGCAAAACTGA
>animal-mir-19-3
TGTGCAAATCCATGCAAAACTGA
>animal-mir-19-4
TGTGCAAATCTATGCAAAACTG
>animal-mir-19-5
TGTGCAAATCCATGCAAAACTG
>animal-mir-19-6
TGTGCAAATCTATGCAAAACTGAT
>animal-mir-190-1
AGATATGTTTGATATTCTTGGTTGT
>animal-mir-190_2-1
AGATATGTTTGATATTCTTGGTT
>animal-mir-1908-1
CGGCGGGGACGGCGATTGGT
>animal-mir-191-1
CAACGGAATCCCAAAAGCAGCTG
>animal-mir-1910-1
GAGGCAGAAGCAGGATGACA
>animal-mir-1913-1
GCCCCGTCCGCTGCGCCA
>animal-mir-192-1
ATGACCTATGAATTGACAGAC
>animal-mir-192-2
CTGACCTATGAATTGACAGCCA
>animal-mir-192-3
CTGACCTATGAATTGACAGCC
>animal-mir-193-1
TACTGGCCTGCTAAGTCCCAA
>animal-mir-193-2
TGGGTCTTTGCGGGCGAGATG
>animal-mir-193-3
CGGGGTTTTGAGGGCGAGATGA
>animal-mir-193-4
AACTGGCCCACAAAGTCCCGCT
>animal-mir-193-5
AACTGGCCCTCAAAGTCCCGCT
>animal-mir-193-6
TACTGGCCTGCTAAGTCCCA
>animal-mir-194-1
TGTAACAGCAACTCCATGTGGAA
>animal-mir-194-2
TGTAACAGCAACTCCATGTGGA
>animal-mir-196-1
TCGGCAACAAGAAACTGCCTGAGT
>animal-mir-196-2
TAGGTAGTTTCATGTTGTTGGGA
>animal-mir-196-3
ACGACATGGAGCACCTGA
>animal-mir-196-4
TCGACAGCACGACACTGCCTTCAA
>animal-mir-196-5
TAGGTAGTTTCATGTTGTTGGG
>animal-mir-196-6
TAGGTAGTTTCCTGTTGTTGG
>animal-mir-197-1
TTCACCACCTTCTCCACCCAGC
>animal-mir-1972-1
CAGGCCGGGCACAGGGCT
>animal-mir-1986-1
GCGGGCGTCGGGGCACCA
>animal-mir-199-1
CCCAGTGTTTAGACTATCTGTT
>animal-mir-199-2
ACAGTAGTCTGCACATTGGTTA
>animal-mir-199-3
CCCAGTGTTCAGACTACCTGTTC
>animal-mir-199-4
ACAGTAGTCTGCACATTGGTT
>animal-mir-199-5
TACAGTAGTCTGCACATTGGTT
>animal-mir-2-1
TATCACAGCTAGCTTTGAA
>animal-mir-2-2
TCACAGCCAGCTTTGATGAGCA
>animal-mir-2-3
TCACAGCCAGCTTTGATA
>animal-mir-2-4
TCAAAGAGGGCTGAAAAAGA
>animal-mir-2-5
TCACAGCCAGCTTTGATGAAA
>animal-mir-2-6
TATCACAGCCACCTTTGATGAGCT
>animal-mir-2-7
TATCACAGCCAGCTTTGATGAG
>animal-mir-2-8
TATCACAGCCAGCTTTGAT
>animal-mir-2-9
TATCACAGCCAGCTTTGATGAGCG
>animal-mir-2001-1
GTTGTGACCGTTATAATGGGCATT
>animal-mir-2001-2
GTTGTGACCGTTATAATGGGCA
>animal-mir-202-1
TTCCTATGCATATACTTCTTT
>animal-mir-202-2
AGGCATAGAGTGGGAAAA
>animal-mir-202-3
GCATAGGGCAGGGATAAA
>animal-mir-203-1
GTGAAATGTTTAGGACCACT
>animal-mir-205-1
TCCTTCATTCCACCGGAGT
>animal-mir-2071-1
ATGCGGTGCGCGTGGAGC
>animal-mir-208-1
TATAAGACGAACAAAAGGT
>animal-mir-21-1
CAACACCAGTCGATGGGCTGT
>animal-mir-21-2
CAACAGCAGTCGATGGGCTGT
>animal-mir-21-3
TAGCTTATCAGACTGATGTTGACT
>animal-mir-21-4
TAGCTTATCAGACTGATGTTGA
>animal-mir-21-5
TAGCTTATCAGACTGGTGTTGA
>animal-mir-210-1
CTGTGCGTGTGACAGCGGCTGA
>animal-mir-210-2
TTGTGCGTGTGACAGCGG
>animal-mir-210-3
AGCTGTCTGACGCTGCAC
>animal-mir-2110-1
TTGGGGAAACGGCCGCTGAGTG
>animal-mir-214-1
ACAGCAGGCACAGACAGGCAGT
>animal-mir-216-1
AATATCGGCTGGTAATTCT
>animal-mir-218-1
TTGTGCTTGATCTAACCATG
>animal-mir-22-1
AGTTCTTCAGTGGCAAGCTTT
>animal-mir-22-2
AAGCTGCCAGTTGAAGAACTGT
>animal-mir-221-1
AGCTACATCTGGCTACTGGGTCTCT
>animal-mir-221-2
ACCTGGCATACAATGTAGATTTC
>animal-mir-221-3
AGCTACATTGTCTGCTGGGTTTC
>animal-mir-221-4
AGCTACATCTGGCTACTGGGTCTC
>animal-mir-223-1
CGTGTATGACGATCTGAC
>animal-mir-223-2
TGTCAGTTTGTCAAATACCCCAA
>animal-mir-223-3
CGTGTATTTGACAAGCTGAGTTGG
>animal-mir-224-1
CAAGTCACTAGTGGTTCCGTTT
>animal-mir-2284-1
TGAAAAGTTCGTTCGGGTTTTT
>animal-mir-2284-2
GAAAAGTTCGTTCGGGTTTTTC
>animal-mir-2284-3
AAAACCGGAATGAACTTTTTGG
>animal-mir-2284-4
AAAACTTGAATGATCTCT
>animal-mir-23-1
ATCACATTGCCAGGGATTTCCAA
>animal-mir-23-2
TGGGGTTCCTGGGGATGGGATTT
>animal-mir-23-3
ATCACATTGCCAGGGATTTCCAAT
>animal-mir-23-4
ATCACATTGCCAGGGATTTCCA
>animal-mir-23-5
ATCACATTGCCAGGGATTACCAT
>animal-mir-23-6
TCCTGGCAGAAGTGATTT
>animal-mir-230-1
ATTAGATTGTCGACCAGGAG
>animal-mir-234-1
TTATGCTGGAAATACAAAT
>animal-mir-2355-1
TGTCCTTGCTGTTTGGAGATAA
>animal-mir-24-1
TGGCTCAGTTCAGCAGGAACGGT
>animal-mir-24-2
GTGCCTACTGAGCTGAAACACA
>animal-mir-24-3
TGGCTCAGTTCAGCAGGAAC
>animal-mir-25-1
TATTGCACTTGTCCCGGCT
>animal-mir-25-2
AATTGCACTAGTCCCGGCCTGCT
>animal-mir-25-3
AGGGACGGGACGCGGTGCAGTGTTT
>animal-mir-25-4
CATTGCACTTGTCTCGGTCTGAC
>animal-mir-25-5
TATTGCACTTGTCCCGGCCTGTGT
>animal-mir-25-6
CGGTGGGGCGAGCAGCAA
>animal-mir-25-7
TATTGCACTTTCCCCGGCCT
>animal-mir-25-8
TATTGCACTCGTCCCGGCCTCC
>animal-mir-25-9
AGGCGGAGACTTGGGCAAT
>animal-mir-25-10
CATTGCACTTGTCTCGGTCTGA
>animal-mir-25-11
TATTGCACTCGTCCCGGCCTTT
>animal-mir-25-12
TATTGCACTTGTCTCGGCCTGT
>animal-mir-25-13
TATTGCACTTGTCCCGGCCTGCA
>animal-mir-250-1
CTTCAGTTGCCTGTGGTCC
>animal-mir-252-1
CTAAGTACTAGTGCCGCAGGA
>animal-mir-26-1
TTCAAGTAATTCAGGATAGGTTG
>animal-mir-26-2
TTCAAGTAATCCAGGATAGGCTG
>animal-mir-26-3
TTCAAGTAATCCAGGATAGGCT
>animal-mir-26-4
TTCAAGTAATCCAGGATAG
>animal-mir-26-5
TTCAAGTAATTCAGGATAGGTT
>animal-mir-263-1
AATGGCACTGGAAGAATTCACGGG
>animal-mir-263-2
TGAATTACCGAAGGGCCATA
>animal-mir-263-3
TATGGCACTGGTAGAATTCACT
>animal-mir-263-4
TTTGGCAATGGTAGAACTCACACT
>animal-mir-263-5
CTTGGCACTGGAAGAATTCACAG
>animal-mir-263-6
AATGGCACTGGAAGAATTCACG
>animal-mir-263-7
ATGGCACTGGTAGAATTCACTG
>animal-mir-27-1
TTCACAGTGGCTAAGTTCCGT
>animal-mir-27-2
AGGGCTTAGCTGCTTGTGAGCA
>animal-mir-27-3
GTTCACAGTGGCTAAGTTCTGT
>animal-mir-27-4
TTCACAGTGGCTAAGTTCCG
>animal-mir-27-5
TTCACAGTGGCTAAGTTCTG
>animal-mir-27-6
TTCACAGTGGCTAAGTTCCGC
>animal-mir-27-7
TTCACAGTGGCTAAGTTCTGC
>animal-mir-27-8
TTCACAGTGGCTAAGTTCCGCT
>animal-mir-27-9
TTCACAGTGGCTAAGTTCTGCA
>animal-mir-275-1
TCAGGTACCTGATGTAGCGCGC
>animal-mir-276-1
TAGGAACTTCATACCGTGCTCT
>animal-mir-276-2
AGCGAGGTATAGAGTTCCTAC
>animal-mir-276-3
TAGGAACTTCATACCGTGCT
>animal-mir-276-4
AGCGAGGTATAGAGTTCCTA
>animal-mir-2765-1
TTGGTAACTCCACCACCGTTGG
>animal-mir-277_2-1
TAAATGCATTGTCTGGTATGTC
>animal-mir-278_2-1
TCGGTGGGACTCTCGTCCGTTT
>animal-mir-2788-1
CAAGCCCTGAGCAATCCC
>animal-mir-279-1
TGACTAGATCTACACTCATC
>animal-mir-279-2
TGACTAGATCCACACTCATCC
>animal-mir-279-3
TGACTAGATCTACACTCAT
>animal-mir-279-4
TGACTAGATCCATACTCATCT
>animal-mir-28-1
CACTAGATTGGGAGCTCCTGGA
>animal-mir-28-2
TCGAGGAGCTCACAGTCTAGTA
>animal-mir-28-3
TACTAGACTGAAGCTCCTTGAG
>animal-mir-28-4
AAGGAGCTCACAGTCTATTGA
>animal-mir-28-5
CTAGACTGAAGCTCCTTGAGG
>animal-mir-28-6
CACTAGATTGTGAGCTCCTGGA
>animal-mir-281-1
TGTCATGGAGTTGCTCTCTTT
>animal-mir-281-2
AGAGAGCTATCCTTCGACA
>animal-mir-281-3
CTGTCATGGAGTTGCTCTCTT
>animal-mir-281-4
AAGAGAGCTATCCGTCGACAGT
>animal-mir-282-1
TAGCCTCTCCTTGGCTTTGTCTGT
>animal-mir-282-2
TAGCCTCTCCTTGGCTTTGTCT
>animal-mir-29-1
TAGCACCATCTGAAATCGGTTAT
>animal-mir-29-2
TAGCACCATTTGAAATCGGTTA
>animal-mir-29-3
CTGGTTTCACATGGTGGCTTAGA
>animal-mir-29-4
CTGGTTTCATATGGTGGTTTAGA
>animal-mir-29-5
TAGCACCATCTGAAATCGGTTA
>animal-mir-29-6
TAGCACCATTTGAAATCAGTGTT
>animal-mir-29-7
TGACCGATTTCTCCTGGTGTT
>animal-mir-29-8
TAGCACCATTTGAAATCAGTAA
>animal-mir-29-9
TAGCACCATGTGAATTCAGT
>animal-mir-29-10
CTAGCACCATCTGAAATCGGTT
>animal-mir-290-1
ACTCAAAAGATGGCGGCACTTT
>animal-mir-2954-1
CATCCCCATTCCACTCCTAGCAG
>animal-mir-296-1
AGGGTTGGGTGGAGGCTCTCCT
>animal-mir-296-2
GAGGGTTGGGTGGAGGCTCTCC
>animal-mir-299-1
TATGTGGGATGGTAAACCGCT
>animal-mir-30-1
CTTTCAGTCGGATGTTTACAGT
>animal-mir-30-2
CTGGGAGGTGGATGTTTACTTC
>animal-mir-30-3
TCGGGAGTGGCTGTTTGCG
>animal-mir-30-4
TGTAAACATCCCCGACTGGAAG
>animal-mir-30-5
TGTAAACATCCTACACTCTCAGCT
>animal-mir-30-6
CTTTCAGTCGGATGTTTGCAGC
>animal-mir-30-7
CTGGGAGAAGGCTGTTTACTCT
>animal-mir-30-8
TGTAAACATCCTCGACTGGAAGCT
>animal-mir-30-9
TGTAAACATCCTACACTCAGCT
>animal-mir-30-10
TGTAAACATCCTACACTCTCAGC
>animal-mir-30-11
TGTAAACATCCCCGACTGGAAGCT
>animal-mir-30-12
TGTAAACATCCTTGACTGGAAGCT
>animal-mir-305-1
ATTGTACTTTATCAGGTGCTC
>animal-mir-305-2
ATTGTACTTCATCAGGTGCTCG
>animal-mir-305-3
ATTGTACTTCATCAGGTGCT
>animal-mir-306-1
TCAGGTACTATGTGACTCTG
>animal-mir-3074-1
GTTCCTGCTGAACTGAGCCA
>animal-mir-31-1
AGGCAAGATGCTGGCATAGCTGA
>animal-mir-310-1
GCGGGCTCTGTGTCAGTG
>animal-mir-310-2
ATGCCACCCACTGGCCTGA
>animal-mir-31_2-1
TGCTATGCCAACATATTGCCAT
>animal-mir-31_2-2
AGGCAAGATGCTGGCATAGCTGT
>animal-mir-31_2-3
CAAGATGCTGGGCATGCTG
>animal-mir-3127-1
CTTCGGCAGGCCTGCTGG
>animal-mir-3130-1
GCTGCACCGGGGCTGGGT
>animal-mir-315-1
TTTTGATTGTTGCTCAGA
>animal-mir-315-2
TTTTGATTGTTGCTCAGAAGG
>animal-mir-316-1
TGTCTTTTTCTGCTTTGCTGCT
>animal-mir-316-2
TGTCTTTTTCTGCTTTGCTG
>animal-mir-317-1
TGAACACATCTGGTGGTATCTCT
>animal-mir-317-2
TGAACACAGCTGGTGGTATCTCT
>animal-mir-317-3
TGAACACAGCTGGTGGTAT
>animal-mir-317-4
TGAACACAGCTGGTGGTATCT
>animal-mir-3173-1
AAAGGAGGAATGGCAGGG
>animal-mir-32-1
TATTGCACATTACTAAGTTGCA
>animal-mir-320-1
AAAAGCTGGGTTGAGAGGGCGAAT
>animal-mir-320-2
AAAAGCTGGGTTGAGAGGGCAAT
>animal-mir-320-3
AAAAGCTGGGTTGAGAGGGCGA
>animal-mir-320-4
AAAAGCTGGGTTGAGAGGGT
>animal-mir-320-5
AAAAGCTGGGTTGAGAAA
>animal-mir-320-6
AAAAGCTGGGTTGAGAGGTA
>animal-mir-322-1
AAACATGAAGCGCTGCAACA
>animal-mir-322-2
AAAACGTGAGGCGCTGCTA
>animal-mir-322-3
CAGCAGCAATTCATGTTTTGA
>animal-mir-324-1
CCACTGCCCCAGGTGCTGCTGT
>animal-mir-326-1
CCTCTGGGCCCTTCCTCCAGT
>animal-mir-326-2
CCTCTGGGCCCTTCCTCCAGA
>animal-mir-328-1
CTGGCCCTCTCTGCCCTTCCGT
>animal-mir-329-1
CAAGTTGCCGGTTTTTTT
>animal-mir-329-2
AAACAAACATGGTGCACTTCTT
>animal-mir-33-1
CAATGTTTCCACAGTGCATC
>animal-mir-33-2
GTGCATTGTAGTTGCATTGC
>animal-mir-330-1
AAGCACAGGGCTGAGAGT
>animal-mir-330-2
CAAAGCACACGGCCTGCAGAGAGG
>animal-mir-330-3
CAAAGCACACGGCCTGCAGAGAGT
>animal-mir-330-4
TCTCTGGGCCTGTGTCTTAGGCT
>animal-mir-330-5
GCAAAGCACACGGCCTGCAGAGA
>animal-mir-331-1
GCCCCTGGGCCTATCCTAGAAA
>animal-mir-331-2
GCCCCTGGGCCTATCCTAGAC
>animal-mir-335-1
TCAAGAGCAATAACGAAAAATGT
>animal-mir-335-2
TTTTTCATTATTGCTCCTGACC
>animal-mir-335-3
TCAAGAGCAATAACGAAAAAT
>animal-mir-338-1
AACAATATCCTGGTGCTGAGT
>animal-mir-338-2
TCCAGCATCAGTGATTTTGTTGA
>animal-mir-338-3
TCCAGCATCAGTGATTTTGTTG
>animal-mir-339-1
TGAGCGCCTCGACGACAGAGC
>animal-mir-339-2
TCCCTGTCCTCCAGGAGCTC
>animal-mir-34-1
TGGCAGTGTCTTAGCTGGTTGTT
>animal-mir-34-2
TGGCAGTGTGGTTAGCTGGTTGTG
>animal-mir-34-3
TGGCAGTGTCTTAGCTGGTTGTTGT
>animal-mir-34-4
TGGCAGTGTCTTAGCTGGTTGT
>animal-mir-34-5
AGGCAGTGTAGTTAGCTGATTGC
>animal-mir-340-1
TTATAAAGCAATGAGACTGATT
>animal-mir-342-1
TCTCACACAGAAATCGCACCCAT
>animal-mir-342-2
TCTCACACAGAAATCGCACCCGT
>animal-mir-3431-1
CCTCAGTCAGCCTTGTGGATG
>animal-mir-345-1
CCCTGAACTAGGGGTCTGGAG
>animal-mir-345-2
GCTGACTCCTAGTCCAGGGCTC
>animal-mir-3470-1
ACTCTGTAGACAGCTGGG
>animal-mir-351-1
TCCCTGAGGAGCCCTTTGAGC
>animal-mir-358-1
ATTGGATCCGTGTCAAGG
>animal-mir-36-1
CACCGGGCTCACTCCCTG
>animal-mir-36-2
TCACCGGGCAGCTACGACTG
>animal-mir-360-1
ATGCGGAACAATGAGCAAAAA
>animal-mir-361-1
TCCCCCAGGTGTGATTCTGAT
>animal-mir-361-2
TCCCCCAGGTGTGATTCTGATTTG
>animal-mir-361-3
TTATCAGAATCTCCAGGGGTAC
>animal-mir-361-4
CCCCCAGGTGTGATTCTGATTTG
>animal-mir-361-5
TCCCCCAGGTGTGATTCTGATTT
>animal-mir-3613-1
TGTTGTACTTTTTTTTTTGTTC
>animal-mir-3615-1
TCTCTCGGCTCCTCGCGGCTCG
>animal-mir-362-1
AATCCTTGGAACCTAGGTGTGA
>animal-mir-362-2
AACACACCTATTCAAGGATTCA
>animal-mir-362-3
AACACACCTGTTCAAGGATTCT
>animal-mir-362-4
AATCCTTGGAACCTAGGTGTGAA
>animal-mir-363-1
AATTGCACGGTATCCATCTGTA
>animal-mir-363-2
AATTGCACGGTATCCATCTGTAA
>animal-mir-365-1
AGGGACTTTCAGGGGCAG
>animal-mir-365-2
TAATGCCCCTAAAAATCCTTAT
>animal-mir-368-1
ATCATGGAGGAAAATCCACG
>animal-mir-368-2
AACATAGAGGAAATTCCACGT
>animal-mir-370-1
GCCTGCTGGGGTGGAACCTGGT
>animal-mir-374-1
TTATAATACAACCTGATAAGT
>animal-mir-374-2
CTTATCAGATTGTATTGTAAT
>animal-mir-374-3
TTATAATACAACCTGATAAGTG
>animal-mir-374-4
CTTAGCAGGTTGTATTATCATT
>animal-mir-374-5
ATATAATACAACCTGCTAAGT
>animal-mir-375-1
TTTGTCGTTTGGCTTAAA
>animal-mir-375-2
TTTGTTCGTTCGGCTCGCGTGA
>animal-mir-375-3
CTCGAACTCCGAGCACAGC
>animal-mir-375-4
TTCGAGCCAGACGTGAAT
>animal-mir-378-1
CCACTGGACTTGGAGTCAGAAGGC
>animal-mir-378-2
CTGGACTTGGAGTAGAAAA
>animal-mir-378-3
CTCCTGACTCCAGGTCCTGTGT
>animal-mir-378-4
ACTGGACTTGGAGTCAGAAGGC
>animal-mir-378-5
ACTGGACTTGGAGTCAGAAGT
>animal-mir-379-1
ATAGTAGACCGTATAGCGTAC
>animal-mir-379-2
GGTTGATCAGAGAACATACATT
>animal-mir-379-3
TTTGTGACCTGGTCCACTAACT
>animal-mir-379-4
TATGTAACACGGTCCACTAAC
>animal-mir-3931-1
TACTTTGAGTCGGTACGAATCA
>animal-mir-423-1
TGAGGGGCAGAGAGCGAGACTTTT
>animal-mir-423-2
AGCTCGGTCTGAGGCCCCTCAGT
>animal-mir-423-3
TGAGGGGCAGAGAGCGAGACTTT
>animal-mir-423-4
AAGCTCGGTCTGAGGCCCCTCAGT
>animal-mir-425-1
AATGACACGATCACTCCCG
>animal-mir-425-2
AATGACACGATCACTCCCGTTG
>animal-mir-425-3
CATCGGGAATGTCGTGTCCGCCA
>animal-mir-425-4
AATGACACGATCACTCCCGTTGA
>animal-mir-430-1
TTCAACTTGAGAACGTTT
>animal-mir-431-1
TGCAGGTGACTGCAGGGCT
>animal-mir-432-1
TCTTGGAGTAGGTCATTGGGTGT
>animal-mir-4433-1
ACAGGAGTGGGGGGTGGGACGT
>animal-mir-4446-1
CAGGGCTGGCAGTGACATGGGT
>animal-mir-449-1
TGGCAGTGTGGTTAGCTGGTTGT
>animal-mir-449-2
CGCCCAACTACCCTGCCA
>animal-mir-450-1
TTTTGCAATATGTTCCTGAATAT
>animal-mir-450-2
TTGGGGACATTTTGCATTCA
>animal-mir-450-3
TTTTGCGATGTGTTCCTAATAT
>animal-mir-451-1
AAACCGTTACCATTACTGAGTTT
>animal-mir-4515-1
AGGACCGACTCCGGCAGCC
>animal-mir-452-1
TGTTTGCAGAGGAAACTGAGAC
>animal-mir-452-2
TCAGTCTCATCTGCAAAGAAGT
>animal-mir-452-3
AACTGTTTGCAGAGGAAACTGA
>animal-mir-4520-1
CCTGTGGTTTTCTGTCCA
>animal-mir-454-1
TAGTGCAATATTGCTTATAGGGTT
>animal-mir-454-2
TAGTGCAATATTGCTTATAGGGT
>animal-mir-455-1
TATGTGCCTTTGGACTACATCG
>animal-mir-46-1
TGTCATGGAGTTGCTCTCTTTT
>animal-mir-46-2
TGTCATGGAGTTGCTCTCTTTAA
>animal-mir-46-3
CTGTCATGGAGTTGCTCTCTTT
>animal-mir-460-1
AGCGATACAATGCGGATG
>animal-mir-4657-1
AATTGGAAGTGGTCGAGA
>animal-mir-4667-1
ACTGGGGGAGAGAAGGAGA
>animal-mir-467-1
ATACTACACACACCAACT
>animal-mir-4677-1
TCTGTGAGACCAAAGAACTACT
>animal-mir-4716-1
AAGGGGGAAGAAAATGGAA
>animal-mir-4743-1
CCGGATGGGACGGGAGGC
>animal-mir-483-1
TCACTCCTCTCCTCCCGTC
>animal-mir-483-2
ACGAGGAGAAGAGAAGGGAG
>animal-mir-483-3
AAGACGGGAGGAAAGAAGGGAG
>animal-mir-484-1
TCAGGCTCAGTCCCCTCCCGAT
>animal-mir-486-1
CGGGGCAGCTCAGTACAGGAT
>animal-mir-486-2
TCCTGTACTGAGCTGCCCCGAG
>animal-mir-4864-1
GCCGACGTGATCTCCCTG
>animal-mir-4865-1
ATGTAGAGTGAGGACGGTT
>animal-mir-488-1
TTGAAAGGCTGTTTCTTGGTCA
>animal-mir-4889-1
CTCGGCCCTGACGCTGGA
>animal-mir-497-1
AGCAGAACTGTGGTTTGT
>animal-mir-499-1
TTAAGACTTGCAGTGATGTTT
>animal-mir-500-1
AATGCACCTGGGCAAGGATTCA
>animal-mir-500-2
AATGCACCCGGGCAAGGAT
>animal-mir-500-3
AATGCACCTGGGCAAGGATTC
>animal-mir-500-4
ATGCACCTGGGCAAGGATTCT
>animal-mir-500-5
AATGCACCCGGGCAAGGATTCT
>animal-mir-503-1
TAGCAGCGGGAACAGTTCTGCAG
>animal-mir-505-1
CGTCAACACTTGCTGGTTTCCTCT
>animal-mir-506-1
ATTCCGGATGTGCCAAACA
>animal-mir-506-2
ATTGGTACGTTTGTGGGTAGA
>animal-mir-515-1
CCTCTACAGGGAAGCGCTTTC
>animal-mir-515-2
TTCTCGAGGAAAGAAGCACTTT
>animal-mir-515-3
CTCTTGAGGAAGGCTTTCT
>animal-mir-542-1
TGTGACAGATTGATAACTGAAA
>animal-mir-548-1
CACACACTGCAGACTTTTA
>animal-mir-548-2
AAAAACTGAGACTACTTTTGC
>animal-mir-551-1
GAAATCAAGCGTGGGTGAGACCT
>animal-mir-556-1
ATATTACCATTAGCTCATCTT
>animal-mir-574-1
CACGCTCATGCACACACCCACA
>animal-mir-576-1
AAGATGTGGAAAAATTGGAAT
>animal-mir-582-1
TTACAGTTGTTCAACCAGTTACT
>animal-mir-582-2
TAACTGGTTGAACAACTGAACC
>animal-mir-584-1
TTATGGTTTGCCTGGGACTGAA
>animal-mir-589-1
TGAGAACCACGTCTGCTCTGA
>animal-mir-590-1
GAGCTTATTCATAAAAGTGCAG
>animal-mir-590-2
TAATTTTATGTATAAGCTAGTC
>animal-mir-598-1
TACGTCATCGTTGTCATCGTCA
>animal-mir-5985-1
AAACACGATGTAACATCGGA
>animal-mir-6-1
GAATAGACGCTGTGCTGT
>animal-mir-615-1
TCCGAGCCTGGGTCTCCCTCTT
>animal-mir-615-2
TCCGAGCCTGGGTCTCCCTCT
>animal-mir-619-1
ACTGGGATTACAGGCATGAGC
>animal-mir-628-1
TCTAGAGGAGGGCAGTCGAA
>animal-mir-628-2
ATGCTGACATATTTACTAGAG
>animal-mir-629-1
TGGGTTTACGTTGGGAGAACT
>animal-mir-638-1
CGCGGGCGCGGCGGCGGCCT
>animal-mir-638-2
ATCGCGGGCGTCAGCGGC
>animal-mir-651-1
TTTAGGATAAGCTTGACTTTTG
>animal-mir-6511-1
GGCGAAGTAGGGGCTGACA
>animal-mir-652-1
AATGGCGCCACTAGGGTTGTGA
>animal-mir-652-2
AATGGCGCCACTAGGGTTGTGT
>animal-mir-652-3
ACAACCCTAGGAGAGGGTGCC
>animal-mir-654-1
GGCGGTCGGGGACAGTGC
>animal-mir-654-2
TATGTCTGCTGACCATCACC
>animal-mir-663-1
TGGTGGCCCGGCCGTGCCT
>animal-mir-663-2
GCGGGGCGCCGCGGGACCGCC
>animal-mir-665-1
ACCAGGAGGCTGAGGCCC
>animal-mir-67-1
TCACAACCTCCTTGAGTGAG
>animal-mir-67-2
TCACAACCTCCTTGAGTGAGT
>animal-mir-67-3
TCACAACCTCCTTGAGTGAGTGAA
>animal-mir-672-1
TGAGGTTGGTGTACTGTGTGTGA
>animal-mir-675-1
TGGTGCGGAGAGGGCCCAC
>animal-mir-675-2
CTGTATGCCCTCACCGCTCAGC
>animal-mir-675-3
GTGCGGAATAGGGCCACAG
>animal-mir-676-1
CCGTCCTGAGCTTGTCGAGC
>animal-mir-7-1
TGGAAGACTAGTGATTTTGTTGTTT
>animal-mir-7-2
TGGAAGACAAGTGATTTTGTTGT
>animal-mir-7-3
CAACAAATCACAGTCTGCCAT
>animal-mir-7-4
TGGAAGACTAGTGATTTTGTTGT
>animal-mir-7-5
TGGAAGACTAGTGATTTTATTGT
>animal-mir-708-1
AACTAGACTGTGAGCTTCTAG
>animal-mir-71-1
TGAAAGACATGGGTAGTGAGATT
>animal-mir-71-2
TGAAAGACATGGGTAGTGAGATG
>animal-mir-71-3
TCTCACTACCTTGTCTTTCAC
>animal-mir-71-4
AAGACTTAGTAGTGAGACG
>animal-mir-7345-1
AAGGCGTAGCACGTGTCA
>animal-mir-7371-1
CCTTGGACCAATGCTCTAT
>animal-mir-744-1
TGCGGGGCTAGGGCTAACAGCAGT
>animal-mir-744-2
TGCGGGGCTAGGGCTAACAGCA
>animal-mir-745-1
GAGCTGCCCAATGAAGGGCTT
>animal-mir-750-1
CCAGATCTAACTCTTCCAGCTC
>animal-mir-7578-1
CATGGTCTGTCTTCCTGCC
>animal-mir-760-1
CGGCTCTGGGTCTGTGGGGAGT
>animal-mir-766-1
ACTCCAGCCCCACAGCCTCAGC
>animal-mir-767-1
TGCACCATGGTTGTCTGAGCATGC
>animal-mir-769-1
TGGGATCTCCGGGGTCTTGGTT
>animal-mir-769-2
GGAGACCTCTGGGTTCTGAGCT
>animal-mir-769-3
TGAGACCTCTGGGTTCTGAGCTT
>animal-mir-770-1
TGGGCTGCGTGGAGCTGG
>animal-mir-788-1
GGAAATGGCTAGAATCGTG
>animal-mir-8-1
TAACACTGTCTGGTAACGATGT
>animal-mir-8-2
TAATACTGCCTGGTAATGATGACT
>animal-mir-8-3
CATCTTACTGGGCAGCAATGGA
>animal-mir-8-4
CATCTTACCGGACAGCATTAGA
>animal-mir-8-5
TAATACTGTCAGGTAAAGATGT
>animal-mir-8-6
TAACACTGTCTGGTAAAGATGGCT
>animal-mir-8-7
TAATACTGCCGGGTAATGATGGAT
>animal-mir-8-8
CATCTTACCGGACAGCATT
>animal-mir-8-9
TAATACTGTTAGGTAAAGATGT
>animal-mir-8356-1
ATCAGTTGATTCTCAGAAT
>animal-mir-8364-1
TTTCTTCCGCGTGCTTCT
>animal-mir-87-1
GTGAGCAAAGTTTCAGGTGTGT
>animal-mir-87-2
GTGAGCAAAGTTTCAGGTGT
>animal-mir-872-1
TGAACTATTGCAGTAGCCTCC
>animal-mir-874-1
CTGCCCTGGCCCGAGGGACCGA
>animal-mir-877-1
GTAGAGGAGATGGCGCAGGGGAC
>animal-mir-877-2
GTAGAGGAGATGGCGCAGGG
>animal-mir-885-1
AGGCAGCGTGCGTATGGAT
>animal-mir-8908-1
TTAGCACCCCCTGAGCGG
>animal-mir-8932-1
GTGCTGGCGAGCGCCTGA
>animal-mir-9-1
ATAAAGCTAGATTACCAAAGC
>animal-mir-9-2
TCTTTGGTGATCTAGCTGTGT
>animal-mir-9-3
AGGCTGGACGCTCAAGGA
>animal-mir-9-4
ATAAAGCTAGGTTACCAAAGTTA
>animal-mir-9-5
TCTTTGGTTATCTAGCTGTAT
>animal-mir-9-6
ATAAAGCTAGATTACCAAAGCA
>animal-mir-9-7
TCTTTGGTTATCTAGCTGAATG
>animal-mir-9-8
ATAAAGCTAGGTTACCAAAGT
>animal-mir-9168-1
ACACTCGCTGATCTGAGGGA
>animal-mir-92-1
GCTTCGGTGAGTGCAACTT
>animal-mir-92-2
TATTGCACTCGTCCCGGCCTAA
>animal-mir-92-3
TATTGCACTCTCCCGGCCTGT
>animal-mir-92_2-1
TTGCCATGTGCCCGGCCAA
>animal-mir-92_2-2
AGGTTGGGATCGGTTGCAATGCT
>animal-mir-92_2-3
TATTGCACTTGTCCCGGCCTAT
>animal-mir-92_2-4
TATTGCACTTGTCCCGGCCTGT
>animal-mir-92_2-5
TATTGCACTCGTCCCGGCCTAT
>animal-mir-9228-1
ATGGCGTGAGGACCTCTG
>animal-mir-9246-1
CTGCAAGTCTGTGGGACCC
>animal-mir-9250-1
GGAAGTGCTGAACGAGTCG
>animal-mir-936-1
AGTAGAGCGAGGATCGCA
>animal-mir-940-1
AGGCAGGGTCCCCGTCCC
>animal-mir-941-1
CACCCGGCTGTGTGCACATGTGC
>animal-mir-942-1
TTCTCTGTTTTGGCCATGTGT
>animal-mir-95-1
ATCAACAGACATTAATTGGGCGC
>animal-mir-95-2
ATCAACAGACATTAATTGGG
>animal-mir-96-1
TTTGGCACTAGCACATTTTTGCT
>animal-mir-965-1
TAAGCGTATGGCTTTTCCCCT
>animal-mir-981-1
TTTCGTGTAGCAGCGGGCT
>animal-mir-981-2
TTCGTTGTCGTCGAAACCTGCA
>animal-undef-1
CATCGCCGAACTGAAGCC
>animal-undef-2
TTCTGTGTTTTTGGTAGGTT
>animal-undef-3
ATTCGCCGCGGGCTGCTC
>animal-undef-4
ACGGAGGTGGAGAGAGAA
>animal-undef-5
ACTGAAGAAAGAGAGAGGA
>animal-undef-6
ATAGACTGGGAGAGAGAGG
>animal-undef-7
CGGGTTTGGAGGGTGGAC
>animal-undef-8
TTTGTGACTGGAAAAAAATG
>animal-undef-9
ATTTGCTGTGGCTTTGGA
>animal-undef-10
GTTCGGCGGGTCGGGCGAG
>animal-undef-11
TGCTGAGGGTGAGGTGGCTG
>animal-undef-12
TTTAGTGTTCGCCTGTTGAC
>animal-undef-13
TCACCGGCAACAACTTCC
>animal-undef-14
TTCCGGCTCCTCTTCTTC
>animal-undef-15
AAAAGAGCATTGAATATA
>animal-undef-16
TTCAAACCGCCAAGGAACT
>animal-undef-17
CGAGGAAAGAAGAGAGAA
>animal-undef-18
ATCACTGTCGCGTGCTGC
>animal-undef-19
TGATGGTGCTTGTGAAAA
>animal-undef-20
CTACTCGTGTTGCTGTCTT
>animal-undef-21
TATGCCGCTGTACACTTC
>animal-undef-22
TTTGTGGTGTATGGTAGA
>animal-undef-23
ATGTTGAAAGCTGCGCCAT
>animal-undef-24
TTTTTGTTCGGTGTAACC
>animal-undef-25
ACAAGCATGGTTTCTCTC
>animal-undef-26
CGGCGCGGCGCTGGGGCG
>animal-undef-27
CCACCGCTCCCCTCCGCC
>animal-undef-28
CCATCGGGCTGGGCCTTGG
>animal-undef-29
GGGGCGGTGTGGGCGGGG
>animal-undef-30
CTGAAGATGTTGACTGAT
>animal-undef-31
CTTCCGGTGCCTGGCCCC
>animal-undef-32
GGCCTGGCTGCTGATCTC
>animal-undef-33
AAGCAGGGCTGTGGGTGCA
>animal-undef-34
ACCCCACTCCTGGTACCA
>animal-undef-35
TATGTTGGACAACGTGGATAGC
>animal-undef-36
TAGCTCAGCCTGGTAGAG
>animal-undef-37
ACTTACCGGCCTGGCCAT
>animal-undef-38
ATCGCTTGAATCCAGGAG
>animal-undef-39
AAAACGACAGAAAGAAGAAG
>animal-undef-40
ACGAAAAAAAAAGGAAAGAA
>animal-undef-41
TCTGGTGCTCTGGAGCCTGG
>animal-undef-42
ATAAAGTATAGATGACTCT
>animal-undef-43
ATCCCTTTCTCGGCGTCGCC
>animal-undef-44
GGGTGTGGCGTCGAGAGAG
>animal-undef-45
ATCCCACCGCTGCCACCA
>animal-undef-46
CAAGGCCGAGGTGATGAA
>animal-undef-47
ACTGATTGAACAAGGCAA
>animal-undef-48
TTTTGATCTCCTGTCTTTA
>animal-undef-49
AATGTCGCCTTCTTGAGG
>animal-undef-50
AGACCGTCCCAGACCTCA
>animal-undef-51
AAAGATGGCAAGACAGAGA
>animal-undef-52
CTGTACGGCATGTCGATG
>animal-undef-53
TTGGTCGGTCTGGCGCCC
>animal-undef-54
AGATGGACCATCTGCTGG
>animal-undef-55
CCCGCGCAGGTGGTGCTCC
>animal-undef-56
ACGAGTGAGACTTCTGAAA
>animal-undef-57
GGCGGGCGTGACGTGCTGAT
>animal-undef-58
ATTTCTCCGGGCTGGACCA
>animal-undef-59
TCGGTGGATGTAGCTCAG
>animal-undef-60
CTTCGGCGCCTGGATCGG
>animal-undef-61
TGGCAGTTGCCGGCGCCAT
>animal-undef-62
ATACGGTTCGGAATCCTCT
>animal-undef-63
TGGGGGGACTGAAGCAAAA
>animal-undef-64
AAGCACTGGCGTAGATTGC
>animal-undef-65
AAACAGCCCGCCGCGCAC
>animal-undef-66
TTAGGATTGTGCCTTTCAT
>animal-undef-67
CAAGTATGCACACGTTGAC
>animal-undef-68
TGTTTGGCTGTGTTGCCT
>animal-undef-69
CTCTGCCTTGAGCCACCA
>animal-undef-70
TTCTGACGCTGCTGCTTC
>animal-undef-71
ATAGTCGGGGAGCTGAGA
>animal-undef-72
ACCGCGGCCTGCAGTTCCT
>animal-undef-73
CTCGAGCGCGGCCGGCTG
>animal-undef-74
TGTGGTGGGATTGCTGCTC
>animal-undef-75
GATGGTTGTGGGATAACTT
>animal-undef-76
AGAGTTGGTTATGGACCC
>animal-undef-77
ACTGTGCCCGGGGGAAACA
>animal-undef-78
AACGAGACCCAGGAGGCC
>animal-undef-79
CTGATGCTTGTGGGCCTGGT
>animal-undef-80
ACCCGGACCTGATCGCGGT
>animal-undef-81
GGCTGGCAGTTGGAGCTG
>animal-undef-82
ATGGAAAAGGTCTGAGCC
>animal-undef-83
GTGCTGCTGGTGCTGCTG
>animal-undef-84
CCAAGACCAAGGTGCTGGC
>animal-undef-85
CCACCAGCTGGTGACTGC
>animal-undef-86
TTCGCAGGGTCCCGGGGC
>animal-undef-87
CTTCCTCAGCCCTCCCCA
>animal-undef-88
AGCTGAGCTAGTGGCTGA
>animal-undef-89
CTTGAGCTGTTGAACTTGC
>animal-undef-90
TGGTGGAGGAGGGTGCCCA
>animal-undef-91
TTCCCCAACAGGTGAGCT
>animal-undef-92
AGCAGGGACGTTTAAAACT
>animal-undef-93
CTTGGCCCCACCCTCTCC
>animal-undef-94
CCGCCGGCGGCCTCACGCC
>animal-undef-95
ACAGCCACTCGCATCCAC
>animal-undef-96
ACCTCGTCCCTGCCTTTG
>animal-undef-97
GCTGTGAGGCGGCTGAGGA
>animal-undef-98
CGCGGGCAGGCGGGCGGC
>animal-undef-99
CCGGGACGGGGCGGGCGGC
>animal-undef-100
TTGATGGGGGTGTTGCAGC
>animal-undef-101
AGTCCGTCCTGTCGACCT
>animal-undef-102
TGCTGGGCTGGGTGGGCA
>animal-undef-103
CCCAGGGCTGGGTGGAGA
>animal-undef-104
TGCCCTGGCTGTGCTGGCT
>animal-undef-105
CTGTAGCTCAGTTGGTAGA
>animal-undef-106
ATCAGAGGGATTGATGGAC
>animal-undef-107
GCTGGCGTGGCTGCGCTG
>animal-undef-108
GCTACAGAGGTGGGAACC
>animal-undef-109
ATTGACTGCAGCACTGCTGCT
>animal-undef-110
AAGGGCGGGAGGGAAGGC
>animal-undef-111
CGGGGGAGGAGGGGAGGGG
>animal-undef-112
TGGAGGAGGGGAAGGAATA
>animal-undef-113
CCGGCGGCGAGCAGCTCC
>animal-undef-114
GCTGCTCGGCCGCCTGCT
>animal-undef-115
GTAAAGGTTTGGATCTTC
>animal-undef-116
GTGGAGATTGTGAAGCAG
>animal-undef-117
AAGGAAAGAGGAAATGGA
>animal-undef-118
GATGAAGGTGTGGATGAC
>animal-undef-119
AGGAAACAATGGCTGACT
>animal-undef-120
CGTCACCTGGAGGCTTTT
>animal-undef-121
GTCGGTGCCGTCGGCGGC
>animal-undef-122
CTGAACGAGACGAGGAAG
>animal-undef-123
TTTCCTGTAGAGCAGGAAGC
>animal-undef-124
CATGGTGTATGACGCAGGC
>animal-undef-125
TTCCGGTTCGAGGGACCA
>animal-undef-126
AAGGGGAAAGAAAGGGGGG
>animal-undef-127
ATATCTGATGTGTACGCG
>animal-undef-128
GCGACCTGTACTTCACCA
>animal-undef-129
TGACGCGGGTCTGAACCC
>animal-undef-130
ATGAACCTGTGGAACCAT
>animal-undef-131
GTGAGCGGCGGCGGCAATG
>animal-undef-132
GAGAACTCGGGAGGAGGA
>animal-undef-133
AAGAAGGGGAGGTGAAGA
>animal-undef-134
ACGCGCGAGAAGGGAGGA
>animal-undef-135
GGGCTCTGATCGAGCGCT
>animal-undef-136
TCGAGCCGGTGGACGACG
>animal-undef-137
CGACGACCAGCCGGACGA
>animal-undef-138
CTTCACGGGCTGGGCTGG
>animal-undef-139
GGCGGGGCTCGGAGCCGG
>animal-undef-140
GACCTCGCCGTCCCGCCCGC
>animal-undef-141
AGCGCGGGCTGAGCGCTGCCAGTC
>animal-undef-142
ATACCCGTCGGTCTCTTT
>animal-undef-143
CACGGCACTGGAGGAACGT
>animal-undef-144
GGGACCATCCTCCTGACTG
>animal-undef-145
TCAGCAGGCAGGCTGGTGCAGCC
>animal-undef-146
GGCTGGGACTGGCTGGGCC
>animal-undef-147
GGAGGAACCTTGGAGCTTCGG
>animal-undef-148
TTCGGCTGGCCGGCTGCTC
>animal-undef-149
TCCGAGTCACGGCACCAA
>animal-undef-150
CGCCGGCCGTGCTCGAGCT
>animal-undef-151
ATGTGGTCGGTGTGACCA
>animal-undef-152
AGACTGTGGCGACCTGAGG
>animal-undef-153
GCTAAGGAAGTCCTGTGCTCAGT
>animal-undef-154
TGCTAAGTAGGCTGAGATTGA
>animal-undef-155
AGAGAGGAAAGAGAAGAA
>animal-undef-156
ATGGGGAGGGTGGGCTCT
>animal-undef-157
CTCGGCCGCGGCTCGAGC
>animal-undef-158
AGGCAGGAGCCGGGACTGGA
>animal-undef-159
ATGGGCTCGGGCGGCGGC
>animal-undef-160
TTGAAGTCGGTGGATGAC
>animal-undef-161
CAGCCCTCCTCCCGCACCCA
>animal-undef-162
AAAGGACAGGATAAACCA
>animal-undef-163
AAAATGTAGGAAGACCCC
>animal-undef-164
AATTTCCTCTGCAACTTC
>animal-undef-165
GGGAGGCTCAGTGTCGGT
>animal-undef-166
GCCCTGACCTGTCCTGTTCTG
>animal-undef-167
CGGGCTTCGGTCAGGGCG
>animal-undef-168
AGGGAGGAAGAGCGAGGG
>animal-undef-169
TTAATTTTTTGTTTCGGTCACT
>animal-undef-170
GGTGTTTGGGGCGCGTCT
>animal-undef-171
AAAAGGAAGGAGGGAGGA
>animal-undef-172
TTTGCCGGGCTGCCTTTGG
>animal-undef-173
GGAGTGGTAGGACCAGAG
>animal-undef-174
CTCCTCCCCTGCGCTGCCC
>animal-undef-175
TTCCTGGGCTCCCCTCTG
>animal-undef-176
TGGGAGAAGAGGGGAAGA
>animal-undef-177
AGGCGAAGGGGCTGAGAA
>animal-undef-178
CTCGGCTCCCCCGCCCCC
>animal-undef-179
GCAGGGGCTGGGGTTTCAGGTTC
>animal-undef-180
TTGGCTGGTCTCTGCTCCGCAT
>animal-undef-181
CTGGGCAGGGCTGTGGTGAGT
>animal-undef-182
TGTCACCCGCTCCTTGCCCAGT
>animal-undef-183
GGGCACGGAAGGTGGAGAG
>animal-undef-184
CCGCAGGTGAGCTGGGGC
>animal-undef-185
TAAGGGACCGAGAGCAGG
>animal-undef-186
TCGGCCGGGAGGAGGAAGA
>animal-undef-187
TCATCGAACGGGTCTAGCT
>animal-undef-188
TGAAGCGCCTGTGCTCTGCCGA
>animal-undef-189
CTACCCTGGGTCTGCTTA
>animal-undef-190
ATCCTGGTCACGGCACCA
>animal-undef-191
CTATGGCGAGGACGGCAT
>animal-undef-192
CCGGTCGCCGCGGTTCGCCGCC
>animal-undef-193
CCGCGGCTTGGACTGGGA
>animal-undef-194
GCAAGGAGGAAGAAGTGAG
>animal-undef-195
GTGGGGGCGCTGACGACTG
>animal-undef-196
GGTGAGGTTAGGAGGGGT
>animal-undef-197
TCCTGCAGGGGCTGCCTTT
>animal-undef-198
CTTCCCCCTTCCTTGCCC
>animal-undef-199
GGGCCCGGAGGTCGGCGG
>animal-undef-200
GTCAGCGCGGGCCTGGGC
>animal-undef-201
GCATCCTGCAGGGGCTCC
>animal-undef-202
ACTCCGCGGGCACGCACGC
>animal-undef-203
AGGAGTAGCTCGCAGTCCCCG
>animal-undef-204
AATCCAATCCTCTCCACCA
>animal-undef-205
CCACCAACCACCCCAGCCA
>animal-undef-206
AAGGATGGTCTGACCAGC
>animal-undef-207
CAAGCTGGCCGTGGCCCTG
>animal-undef-208
AAATCGGTCAGGGCGGGG
>animal-undef-209
TTTCTTCGGCACTCTTTGG
>animal-undef-210
TTCCACTCGCGGGCTGCCC
>animal-undef-211
GCCGGGCGGTTGCGCTCC
>animal-undef-212
ATAGGGAAGGGCTGTGGAT
>animal-undef-213
AAATACTTACCTCTGCAG
>animal-undef-214
TGTAGAGGGCGATGAGGA
>animal-undef-215
GAGCTGCCCAATGAAGGGCTGT
>animal-undef-216
GTGCTGCCAGGGCATGAA
>animal-undef-217
CCTCCCCTCTCCCCTGCC
>animal-undef-218
GGGCGGAAGGGGAGCTTGC
>animal-undef-219
CTTGGAGGGCAGAGGTGG
>animal-undef-220
AGGGAGAGGGTGAGAGGG
>animal-undef-221
AAGGGGGTCTGGGCACCA
>animal-undef-222
AGCCGGGCAGGGGGGCACA
>animal-undef-223
TGAGGCTGGCACGGGACA
>animal-undef-224
AAGGGAGCTGGCTGGAGAGC
>animal-undef-225
CTCACCTGGAGCATGTTTTCT
>animal-undef-226
GGACGGGTGGGGGGAGGCT
>animal-undef-227
ACAGGTGAGAGTGTGTGTC
>animal-undef-228
CTGCCAGCCCCGCCCCACCC
>animal-undef-229
AATCCCACTCTCAACACCA
>animal-undef-230
GGGTCTGTAGCTCAGTTGGAGA
>animal-undef-231
TAGCTCAGCGGTAGAGCA
>animal-undef-232
CGCGGGGACCCGGGGCTG
>animal-undef-233
TCTGGGAACAGTGGAGGG
>animal-undef-234
CTGGCGCCCTGGCCGGTC
>animal-undef-235
AGGGGAGATGCGGGAGCT
>animal-undef-236
ATTCCGGTCTCTCTCCAC
>animal-undef-237
ACCTCGCTCCGGCCCCACC
>animal-undef-238
TCAGGCAGCTGGTGGTGAAG
>animal-undef-239
AAGGACCAGTGGGAGATC
>animal-undef-240
GAGAGAGAAGGAAGAGGC
>animal-undef-241
AGGTGTTGAAGCCGGTGA
>animal-undef-242
TAGTAGAAGGGGGAAACC
>animal-undef-243
TTCCTGGTGGGCCTGGGC
>animal-undef-244
ACGGGCAGAAGGAGGGGA
>animal-undef-245
TTTTTTCCTTGCGTTCTC
>animal-undef-246
GGAAGGACGGGAGAGGGA
>animal-undef-247
TTCTGGGTTGAAGAGAAA
>animal-undef-248
ACGTAGACTCGTAGAAGCC
>animal-undef-249
TTGGGCTGGAGGTGCTTGC
>animal-undef-250
CCGGCTCGTCCTCTCACC
>animal-undef-251
TGGAAAGGGAAGACGGAAC
>animal-undef-252
TTCCATGGGCCTGGGGCTGG
>animal-undef-253
CTGAGGGAAACGAGAAGA
>animal-undef-254
TCACGCGGGGACGAGGAAG
>animal-undef-255
TCGAGGCGCAGATTCCTG
>animal-undef-256
AGAGAACTGAAAGTGGAGCCTG
>animal-undef-257
TGCCCCAACAAGGAAGGACAAG
>animal-undef-258
TTTCCAATCCAAGGAAGC
>animal-undef-259
TTCCTGCTGGGCTTCCTGC
>animal-undef-260
CTCCTGGCTGGCTCGCCA
>animal-undef-261
AAGGGAGGGGAATGCACC
>animal-undef-262
TCAAATGCTCAGACTCCTGTGG
>animal-undef-263
TCGAGGAGCTCACAGTCTAGT
>animal-undef-264
ACGCGAGCGAGATGCAGATTC
>animal-undef-265
ATCGGCTGCCGGGAATGCC
>animal-undef-266
AACACGGGCCCGGCAGACTC
>animal-undef-267
ATAGCCGCCTGTGAGCCA
>animal-undef-268
TGAATTCGTTGGACTGAA
>animal-undef-269
ATGAGCTTTGATCGCAGC
>animal-undef-270
CTCGGGCAAGACGACGCTC
>animal-undef-271
GCCTGGCATTCGCTGTTC
>animal-undef-272
CTCCACTGTGGGAACCTC
>animal-undef-273
ACATGGACTTTAGAGACC
>animal-undef-274
TCCCCGTACGGGCCACCA
>animal-undef-275
CTGCAGGTGGCTGCCGGC
>animal-undef-276
ACACCATGTCGCGGACCG
>animal-undef-277
TCAAGTCCCTGTTCGGGCGCC
>animal-undef-278
GTCTCGGTGGGACCTCCA
>animal-undef-279
ATCTCGCTGGGGCCTCCA
>animal-undef-280
TCTCGGTGGAACCTCCAT
>animal-undef-281
ACGTATACTGAATGTATCCTG
>animal-undef-282
CACGTTGACTGGCGTCCG
>animal-undef-283
AGTGCGCGCGCGTCGTCGGC
>animal-undef-284
CCCGCGACGGCGAGCGAA
>animal-undef-285
CTCGAACGGCCCGGACTC
>animal-undef-286
ACAGGACGGCTCCCGAAA
>animal-undef-287
AACTGGGTCGGTGGAGATC
>animal-undef-288
TATACATTAAAAGTGACGA
>animal-undef-289
GCCTTTGTCGGTGGAAATC
>animal-undef-290
AGGAAGACGTGCGCGGCT
>animal-undef-291
ATAGTGACTCCCGGTAAG
>animal-undef-292
ATGACTTGGTCGGGTGCC
>animal-undef-293
CGTGTATGCGCTGTATGT
>animal-undef-294
CTTTGGCGATGTGGAAGCG
>animal-undef-295
ATGAACTGGTCCTCAACC
>animal-undef-296
ATAACCCCGATACTGTAGT
>animal-undef-297
GGTAGAACCGGGGAACAC
>animal-undef-298
CGACGAAGGTGTCGCACTC
>animal-undef-299
ATCAAGACGCCTAAGCAC
>animal-undef-300
CTGTTGAAACGCCTAAGGT
>animal-undef-301
TTCGTGTCGTTTTACTATA
>animal-undef-302
TAAAGGATGTTGTAGAGT
[truncated: 46 more rows]

## Sheet: Novel miRNA
Table S15 Known and novel miRNAs in exsomes
Table S15-1 Novel miRNAs in exsomes
>animal-m0001-5p
CTGCACAGCTACCCCCCTCCC
>animal-m0002-3p
TGACTCCGGCTTCCAGCTGT
>animal-m0003-3p
ATCCAGGGGGGGGGAACTGAT
>animal-m0004-3p
TGTTGACGGGGGAGTTTGAT
>animal-m0005-5p
CCTGGTCGATCGCTGGACGG
>animal-m0006-5p
AAATCGACCTTGGTTTTTGCAGTT
>animal-m0006-3p
ATTAGCTAAGTTGGAGACATTT
>animal-m0007-3p
CTGCTGGTGCTGTTGTTGCT
>animal-m0008-3p
CTGGGGCGTGGGGGTCTGGG
>animal-m0009-3p
ATGGAGGGGGGAGGCTGTCCA
>animal-m0010-3p
GTTGTTGTTGCTGCTGTGAATT
>animal-m0011-3p
GCTGGTTAACTGGGCATGGA
>animal-m0012-5p
CTCGGCCAGGAGGAGCAGCG
>animal-m0013-3p
TTGGTGTGGTTGCTATTGCT
>animal-m0014-5p
GCACCAGTTCTCAGGCGGCAT
>animal-m0015-5p
CGTGCTTGGTTGTACTTTGG
>animal-m0016-5p
CGGTGTAGTAAGGCGCCAGCT
>animal-m0017-3p
ACGTGTCCACGTACGAGGTCT
>animal-m0018-5p
CCCCTGGTGCTGCTGGACCTGGT
>animal-m0019-3p
CAGCGTGGACTTCGAGGCCC
>animal-m0020-3p
GTCGGTGCTGGCGCTGCTGGT
>animal-m0021-5p
GTGCTGCTGCTGGTGCTGGA
>animal-m0022-3p
ATGGGGCTGGGGGTGGGAGAG
>animal-m0023-5p
CTTAGTACTGAAATACAGTA
>animal-m0024-3p
CGTGGGCGGCGGGGGTGTGGG
>animal-m0025-5p
TGTCTTGTCCTCTCCCCTGT
>animal-m0026-3p
TGACTGGTGGTGGCTGGCTG
>animal-m0027-3p
ACTGGCTGACACCCTGCTGA
>animal-m0028-3p
GCAGAGCGCAGCAGAGCAGA
>animal-m0029-3p
GTGTGGGCGGAGCGGCGACCTC
>animal-m0030-5p
GACGGGCACGAAGGTCAACT
>animal-m0031-5p
ATTTTGGCCTTTGTTTAGGAG
>animal-m0032-5p
AGTAGATGGTGCTCGGCTGC
>animal-m0033-3p
CCGGCCTGGGGGGGGGGGGGGG
>animal-m0034-5p
ATGAGGTGAGAGGCGGGCTT
>animal-m0035-5p
GGGATGAGGGACGGAGGGAG
>animal-m0036-5p
ATAAATCCTAGCTCCACCCGA
>animal-m0037-3p
TGTGACCGTCTGTAGTTGTG
>animal-m0038-3p
GATGATCTCCCAGCTGCACAGC
>animal-m0039-3p
GATGATCTCCCAGCTGCACAGC
>animal-m0040-3p
GATGATCTCCCAGCTGCACAGC
>animal-m0041-3p
GATGATCTCCCAGCTGCACAGC
>animal-m0042-3p
AAGCAGCAGCAAGCAACAGCA
>animal-m0043-5p
AAGAATCGGTCGGTGACGAC
>animal-m0044-5p
GGCCCTGGACTCTGCCTTTCC
>animal-m0045-3p
TTTTGTGAGCATGACAGTCA
>animal-m0046-5p
TTCCTCCCCTCTCCCACTCT
>animal-m0047-5p
TACTGGTGGTGATGGAACTG
>animal-m0048-3p
ATTCTGGTGGTGGTGGTACTGGT
>animal-m0049-5p
ACAAGCCGGGCTGTTGTGGG
>animal-m0050-5p
TGGATCACGATGCACTCTGTC
>animal-m0051-5p
TGCGGTGCGGACTCTGCGGA
>animal-m0052-3p
TGCGGTGCGGACTCTGCGGA
>animal-m0053-5p
GTGGCTGGTGGGTCTGGTCA
>animal-m0054-3p
TTTAGATAGTTGCCTGAGAAA
>animal-m0055-3p
CTTCGCTCCCGTCAAACCACC
>animal-m0056-5p
TTTCCATGACGGCTGGTGCA
>animal-m0057-3p
TTGTGGGTGTGGGTGCGGCTC
>animal-m0058-3p
ACATCGTCGTGGTGGTGGTG
>animal-m0059-5p
ATGAAACGGGAAATGTCTTTG
>animal-m0060-3p
AACGGTGTTGGGGGGGGGTG
>animal-m0061-3p
CTGCGCCGCCCCTCTCCCCC
>animal-m0062-3p
TTGTGGTTGTGGTGAGTCTT
>animal-m0063-5p
CTTTGGCGGCGGTGGTGGCGGC
>animal-m0064-3p
CCGGGGGGGGGGGGGGGAAAA
>animal-m0065-3p
TGCCCTAGCTGTGCTGGCTG
>animal-m0066-3p
TTCTGGACCTGTCCTGTCTCTC
>animal-m0067-3p
CTTACCTACAGGAGCTGGGCA
>animal-m0068-5p
GTGCTGGGCCTGAGGCTGGA
>animal-m0069-3p
ATTGGTACGTGTGCTGTGAC
>animal-m0070-3p
TGAAGATACTTGGCACTTGG
>animal-m0071-3p
TAGCACCATGTGAATTCAGTAC
>animal-m0072-3p
GGGCTTGGGGAGTGGAAGAGCTCC
>animal-m0073-3p
GTGCCGCTGGCACTGCTGGTG
>animal-m0074-5p
CTACTGGCAGGGGAACTGGT
>animal-m0075-5p
CTACTGGCAGGGGAACTGGT
>animal-m0076-5p
AGGGGGTGGGAGGATGGTGC
>animal-m0077-3p
TTTTGGCCCGGGCCCCCCCC
>animal-m0078-3p
AGTTCGTCTTCGACTACCTG
>animal-m0079-3p
CTGGGTGTGCCTTGTGCCTGA
>animal-m0080-5p
CCTCGCCGGGCCGGGTCTGG
>animal-m0081-3p
CTTGGCGTGGGGCTGGCGGCCC
>animal-m0082-3p
TCGAGCCTGGCCTCGGGAACC
>animal-m0083-3p
GTGGTGGTGCTGGAGCTGGCC
>animal-m0084-3p
GTGGTGGTGCTGGAGCTGGCC
>animal-m0085-3p
GTGGTGGTGCTGGAGCTGGCC
>animal-m0086-3p
GTGGTGGTGCTGGAGCTGGCC
>animal-m0087-5p
GTGGTGGTGCTGGAGCTGGCC
>animal-m0088-3p
GTGGTGGTGCTGGAGCTGGCC
>animal-m0089-5p
GACGCATCGTCTCTTGGCTGGAG
>animal-m0090-5p
ACATGGCTGACTGTAGCAGC
>animal-m0091-3p
AGAACGATTTTTTTGCAACT
>animal-m0092-5p
TGTTGGTGGTGGTGCTGGTGCT
>animal-m0093-3p
TGTTGGTGGTGGTGCTGGTGCT
>animal-m0094-5p
GCAGCTGTACCGTGGCTGGTC
>animal-m0095-3p
ACAGCGCTTGTCACTGCTTG
>animal-m0096-5p
AGCCTTTAGCTGCTTTGGAA
>animal-m0097-3p
ATAGCCTAAGCTGCTCAATT
>animal-m0098-3p
CTGGGCGGGCGCTGGGTGTG
>animal-m0099-3p
AGCCTCTATGGTGGCGCTCT
>animal-m0100-3p
CGCTCCTGCTGGCGCTGCTG
>animal-m0101-3p
GGAAGGCTTTGGGGGGGTAC
>animal-m0102-5p
GGTGGGTGGAGTTCTAGTGCATG
>animal-m0102-3p
TGACTAGATCTACACTCATCAA
>animal-m0103-5p
GGTGGGTAGGGTTCTGGTGCA
>animal-m0103-3p
TGACTAGATCCATACTCATCTA
>animal-m0104-3p
CATCTACAGGTGCCATGGAC
>animal-m0105-5p
GGGGACACAGTGCCTGTCAC
>animal-m0106-3p
GATTGGGGGGAGGGAGGGAGG
>animal-m0107-5p
CCAGCCGTGGCCGCCATCAACA
>animal-m0108-3p
ACCACGGCTGCTGCTGGTGCTGC
>animal-m0109-3p
TGGTGGGGGGCGGCGGGGACC
>animal-m0110-3p
TCGTGGCGGCCCATGGCGGC
>animal-m0111-5p
GTGCTGGTGGCGCCGTTGCTG
>animal-m0112-3p
TGGACCTGAGAGGCCTGACCT
>animal-m0113-3p
TGGACCTGAGAGGCCTGACCT
>animal-m0114-5p
GGTGGCTGTGTGTGGGCAGGC
>animal-m0115-3p
GTGTGCCAAGGAGGTGGAGAATG
>animal-m0116-3p
ATACAGGATTGTCACTGTAGCAC
>animal-m0117-5p
ATACAGGATTGTCACTGTAGCAC
>animal-m0118-5p
GCTGGTGGAAGCGGCCGAGG
>animal-m0119-3p
CTCCCCCCCTCCTCTTCCCCA
>animal-m0120-3p
GTTGATGTAGTAGTAGTAGA
>animal-m0121-5p
CGTCAGAGCGCAGGGCAGCC
>animal-m0122-3p
ATCAGCGACCTGGAGGACCCC
>animal-m0123-3p
AGAGAGACGTTGGTGTGGGT
>animal-m0124-3p
TTGTCTGGGTGAGGGGAAGG
>animal-m0125-3p
TTGGGTGGGCTGGGGTGGCCT
>animal-m0126-3p
TTGGGTGGGCTGGGGTGGCCT
>animal-m0127-3p
AGGGTCTCTGGGGAAGCCTG
>animal-m0128-3p
GGTGCGATCGGTCTGGGGCT
>animal-m0129-3p
TGGCGGCGGCGGTGGCCTCT
>animal-m0130-5p
GCCCGGTCGTCGACCAAGTCTCC
>animal-m0131-3p
CACTGGCCCTGCAGGTGACG
>animal-m0132-5p
GTTGGAGAGCAGGTGGAACA
>animal-m0133-3p
TTCTTGGCGTGTTGGCTCTGGTG
>animal-m0134-3p
AAGGAGCTGGGCTTGGCGGAG
>animal-m0135-5p
CTCTCAGCGTCAACGGGTTCT
>animal-m0136-3p
CTTGGGGGGGGGAGGTGGAGA
>animal-m0137-3p
AAAGACGAGGAAGAGAGGGAA
>animal-m0138-3p
CGGCGGCGGCGGCGGCGGGA
>animal-m0139-5p
ACACGACGCGGCCACGCTGG
>animal-m0140-5p
TTCCCTTTCCCCCTGCTTGG
>animal-m0141-3p
GGAGGAGCGCGGGCAGGTGA
>animal-m0142-5p
CCCGGGCGGTGGGTGGGTGGT
>animal-m0143-3p
CTGCGGGAGCTGTGGCTGCC
>animal-m0144-5p
CGGAGGAACAATGACAATCT
>animal-m0145-5p
CGAGAGCTGTCGGGTGCTGGC
>animal-m0146-3p
TTCTGGGCGCGGGTTCGATTCCCG
>animal-m0147-5p
ACTTGGTCTTGGGGTGGGGT
>animal-m0148-3p
TTGGGGGGGTTGGGGTTGGTG
>animal-m0149-3p
TTGGTCGTGGTTGTAGACCG
>animal-m0150-5p
GTGAAGACGACGACGACGACGAC
>animal-m0151-3p
CTTGGTGGCTCACTCAGTGCT
>animal-m0152-5p
CTCTGGACCCTGGTGCTG
>animal-m0152-3p
CTGGTGCCTGGCTGGTGCTC
>animal-m0153-3p
TCTGGGGGGGGGAGGGGCTC
>animal-m0154-5p
CTCATCCTGTGGATGCTGGG
>animal-m0155-5p
CTCATCCTGTGGATGCTGGG
>animal-m0156-3p
GGAAGTATTCTGTGTCTGCCATCG
>animal-m0157-5p
ATAGTCAGTGGTGGTGGTAT
>animal-m0158-5p
ATAGTCAGTGGTGGTGGTAT
>animal-m0159-3p
CATCCTGTTCGGCGGCACCAA
>animal-m0160-3p
TGAGATCATTGTGAAAGCTGATTT
>animal-m0161-3p
CTCGTCGCCGCCGCCGCCCTC
>animal-m0162-5p
GCAGCAGCCTGGTGAGCCAA
>animal-m0163-3p
GGGGGCGGTGGGCGAGAGCC
>animal-m0164-3p
TGCTGCTTCTGATGCTGCTGTTG
>animal-m0165-5p
TGTGGTGGTCGGCGGCACGG
>animal-m0166-3p
GCTGCGAGGACCTGTGTGTGTGT
>animal-m0167-5p
GTTGAGAGTTTTGGGAGTGAAT
>animal-m0168-3p
GTGTGACCAGTTGGCCTCAGC
>animal-m0169-5p
TCGACTGCGAGGCCCTGAAGG
>animal-m0170-3p
AAGGTGGCTGCGGCGCTGGA
>animal-m0171-3p
TTTCGGCTGCCTTGTTGAAGCT
>animal-m0172-3p
GGGCAGACCGTGGTGGCCCA
>animal-m0173-5p
TTTGGTCGGCATGGTTGCAGC
>animal-m0174-3p
TTCTGATGGGTGGTTTGGAAA
>animal-m0175-3p
AGTCCCTGTTTTCCTTATCT
>animal-m0176-5p
ACTGCTGGGAGACGCGTCAT
>animal-m0177-3p
GTGGAGAGGGAGTTGGCAACGG
>animal-m0178-5p
TTTGTGATTTCTTGGTTCTG
>animal-m0179-5p
TGTTGCCGCTGCTGATGCTG
>animal-m0180-5p
AACTTGTTTACCAGATGTAG
>animal-m0181-3p
GGGCTCTAGATTGAGAAGTTTTC
>animal-m0182-5p
TTGGGGATGGTGTGGGGGGTG
>animal-m0183-5p
TCTCTCTTGGGTCGCTATGTG
>animal-m0184-3p
CTGTGGATCTTTGGGGTTTT
>animal-m0185-3p
GTTCGGTTCGTTCATGCTGG
>animal-m0186-3p
TGGACCGTCTGATGGGCAAC
>animal-m0187-3p
CGGCCTGGGGGTGTGGGGCT
>animal-m0188-3p
AAAAGGAGAAAACAGAAAGAGA
>animal-m0189-3p
AGAGACTTGCACTGGAAGCT
>animal-m0190-3p
AAAAGGACGTCCACGCCTACCG
>animal-m0191-5p
GCTGACCAGTGGCTTCCAGA
>animal-m0192-3p
AAATGGCGCCTGCTGTGTTTT
>animal-m0193-5p
CTTTGATGGTTTCTTGCCCA
>animal-m0194-3p
GGCGGGGCCCTCAGCTTTGG
>animal-m0195-5p
CCCGGGGAGGAGGGAGGAGC
>animal-m0196-3p
ATTTCTCAAGGAAGGTACCA
>animal-m0197-3p
GGACGCCAGAGACCGGGCCT
>animal-m0198-5p
GTCAGGCGCGCTGGGCGAGG
>animal-m0199-5p
CCAGCAGCCCCGAGGGCCCC
>animal-m0200-5p
AAAATCAGGACCTTGCTGCA
>animal-m0201-3p
CGGCCAGCCGGGTCAGGTGG
>animal-m0202-5p
CGGCCAGCCGGGTCAGGTGG
>animal-m0203-3p
CGGCCAGCCGGGTCAGGTGG
>animal-m0204-5p
TTCAGGTCGTGTCTTCTGGC
>animal-m0205-5p
AGGCCGGGCGCGGGGGGCAGG
>animal-m0206-5p
CGATTTTCCTGCTGGCGGGC
>animal-m0207-3p
CGGCGGCCGTATCTCGGGGA
>animal-m0208-3p
AGGCGTACGAGCTGTCAACA
>animal-m0209-5p
GGTGGTGTTGGTGGCTGTGA
>animal-m0210-5p
ACCGGGGAGTCGAGGGTGCAA
>animal-m0211-5p
ACCGGGGAGTCGAGGGTGCAA
>animal-m0212-5p
CGGAGAGGAAGGCAGAAGGC
>animal-m0213-5p
TGATCTCACAGGTTCGAATC
>animal-m0214-3p
AATAGCGGCGTGATCACCCC
>animal-m0215-3p
TTGGGCTTCGGCTCTTGGAC
>animal-m0216-3p
TTGGGCTTCGGCTCTTGGAC
>animal-m0217-5p
GTTGGCTGCGTGGCTAGTTG
>animal-m0218-3p
GTTGGCTGCGAGGCTAGTTG
>animal-m0219-5p
GTTGGCTGCGAGGCTAGTTG
>animal-m0220-3p
GTTGGCTGCGAGGCTAGTTG
>animal-m0221-5p
TCTCGGCGCCAGGGTCGGCTC
>animal-m0222-3p
GAGACAGACAATTCCAGACATTG
>animal-m0223-5p
TGGAATTTTTGTGATTTTACTCGC
>animal-m0224-5p
CACCAGAAGATGAGGAGACGAAGA
>animal-m0225-3p
ATGGTCCTGGATGGACTGAATC
>animal-m0226-5p
CTTGCTTTTAACATGTCGTG
>animal-m0227-5p
AGGAGGAGGAGGGGGGAAAAA
>animal-m0228-5p
GCGGGTCATCGACTGCGACC
>animal-m0229-3p
CCTGGAGGTGGGTGGGTGGC
>animal-m0230-5p
AATCTGGCCCTTGAGCTCCGC
>animal-m0231-3p
TTCCTGGTGCGAGAGTTGTC
>animal-m0232-3p
TTTATGGGGGTCTTTGTGGGG
>animal-m0233-3p
CCGGACGCCGGGGAGAAACGA
>animal-m0234-5p
GCATGGGTGTGTTATGTGAA
>animal-m0235-5p
GCATGGGTGTGTTATGTGAA
>animal-m0236-5p
CTACGAGCGGCCAGAGGTGA
>animal-m0237-5p
AATGATGTTGGGGGGGGGTG
>animal-m0238-5p
AAAACACCATCAGCGCACCA
>animal-m0239-3p
ACAGTCTGGGTGGTGGGACA
>animal-m0240-3p
ACCCGGGAGGTCGGCCCCCG
>animal-m0241-3p
GCTGGTGTTGACTCTGTAGT
>animal-m0242-3p
ACGCACGGGCGAGCAAGCCC
>animal-m0243-3p
AATCGGGGTGCTGGTGCAGT
>animal-m0244-5p
GCGTGGCGGTGGTGGGTGGT
>animal-m0245-5p
CACTCCTGCGCGAGGGTCGGA
>animal-m0246-5p
GGAGCCGTGATGGGGACTCGAT
>animal-m0247-3p
TTGTCACTGTGGCTGTTGTG
>animal-m0248-5p
GCTGCCCGACCAGGCGCTGG
>animal-m0249-5p
CTGGGCCCCCCCCCCTCCCC
>animal-m0250-3p
CTGAAGAGTGGCGAACCTGAAA
>animal-m0251-5p
GCGGGGGCCTGGCGGGGGCC
>animal-m0252-5p
ATTGGAGCCTGGAGATCAAC
>animal-m0253-3p
ACACAATGGGGAAGGGAGGG
>animal-m0254-3p
GTGGGCGAGGCCGAGGGCGC
>animal-m0255-3p
ATGTCGAGCTGGTTGGTGAG
>animal-m0256-5p
CTAGGCTGGGAGGAATCCAGAG
>animal-m0257-3p
CCTGACGTCACGGGGTGCCC
>animal-m0258-5p
GGGTTGGGAAGGGAAGGGAAGG
>animal-m0259-5p
GGGCGTGAATTATCCGTGAA
>animal-m0260-5p
ACCTGGGGCGGGGCTGGGATC
>animal-m0261-5p
GGTGGTGGCGGGCGGCCTGAA
>animal-m0262-5p
ACGACCGTCCTCCAGCACCC
>animal-m0263-5p
AGTACTGGAGGTCGCCGGAG
>animal-m0264-5p
CCAGCAGACCTGTGGCGCCAG
>animal-m0265-3p
TTGGTGCTGGCGACTGCTTC
>animal-m0266-5p
CCCTCTCTCTCTCTCCCCCG
>animal-m0267-3p
CCAGACGGGGAGGGGGAAGGGG
>animal-m0268-3p
CTCTCCTCTTCTGACGGGGG
>animal-m0269-3p
GGGGGGGATGGGGGGGGCGG
>animal-m0270-3p
CTTCCAGGCCGCTCACAACCATCC
>animal-m0271-3p
CTTCCAGGCCGCTCACAACCATCC
>animal-m0272-3p
CTTCCAGGCCGCTCACAACCATCC
>animal-m0273-3p
CTTCCAGGCCGCTCACAACCATCC
>animal-m0274-3p
CTTCCAGGCCGCTCACAACCATCC
>animal-m0275-3p
CTTCCAGGCCGCTCACAACCATCC
>animal-m0276-5p
GAATGTATTGGGCAGTGATGTGG
>animal-m0277-5p
GCTGCTGAACTGCTCGAGGCCT
>animal-m0278-5p
CAGGCTGGGGGTCCTGGAAGATG
>animal-m0279-3p
CGAGCTCTCTGTGGGGATGAA
>animal-m0280-3p
ACGACGTTTCGGTCCGTTCCT
>animal-m0281-3p
CACGACTCGGGCGTCCTCGA
>animal-m0282-5p
GCTTCAGTTGTCTCAAACAG
>animal-m0283-5p
CTTGGTGATGGTGCTAACTTC
>animal-m0284-3p
GGAGAGGTGAAGGATGACGG
>animal-m0285-5p
TTTTGAAGCTGCTGGTGGTT
>animal-m0286-3p
TGTGGGAAGAGATGAAGGTC
>animal-m0287-3p
CTAGGTGCTGCTGCCGTTCCT
>animal-m0288-5p
GAGAATCAGAGGAATCAAAG
>animal-m0289-3p
ACTGGCAGGGGGGGCTCGAC
>animal-m0290-5p
TCAAGGAAGCTGCAGAGAAGG
>animal-m0291-5p
GAGGCGTTCCTGGGCAAGAA
>animal-m0292-5p
ATTGTATCTCTCCGGCGCCTGGG
>animal-m0293-5p
ATGGAGCTCCTGGATTGTCTGT
>animal-m0293-3p
CAGACAATCCAGGAGCTCTAGGAACT
>animal-m0294-5p
GTGGTTGTTGTGGTTGGTGGC
>animal-m0295-5p
TTGGCGGCGGCGGTGGCTCT
>animal-m0296-3p
GCTGGTGCTGGGCTGCCTGG
>animal-m0297-3p
GTGCAGCTGTTGCTGTTGCT
>animal-m0298-3p
CGGGGGGTGGAGGGGGGAGG
>animal-m0299-3p
AAGCTCTTGGAGCGCGGCGGT
>animal-m0300-5p
CAGCTGGTTGATGCAGGTTGT
>animal-m0301-5p
CTCGTGCTGTGAGCGGTAGTGGA
>animal-m0302-5p
CTCGTGCTGTGAGCGGTAGTGGA
>animal-m0303-5p
CCTCCGCCGGCTCTGCCTGC
>animal-m0304-5p
TTTGTCGTTGGTGGAGCATTT
>animal-m0305-5p
CTCCCACCCCCGGTCTCTCTCT
>animal-m0306-3p
GCCTTGCGGGCTGAGGGCAC
>animal-m0307-5p
CCCTGCTGGAGGCTGAGCCC
>animal-m0308-5p
AGGGAGGAGCGGGGCGGGGAA
>animal-m0309-5p
CTTGGATGAGGTTCTGGGAGT
>animal-m0310-5p
CGACCGGGGTGCGGGCGTGTA
>animal-m0311-3p
CGAGGAGCGGCGGAGCGCGA
>animal-m0312-5p
CTCGGGGGGTGTGGTGTGCC
>animal-m0313-5p
GTGATGGTGCTGGCAGCGATG
>animal-m0314-3p
GGACCTCTGGCTGGCGGTGGAC
>animal-m0315-5p
ACGAGAGGGGGGGGGAAGGGATGA
>animal-m0316-5p
GGGGGAGAGAGGGTGGGGAA
>animal-m0317-3p
CCACGACGGTCGGTCGGGGA
>animal-m0318-5p
TAGCTGGCTGGTTGGTTGAC
>animal-m0319-5p
TAGCTGGCTGGTTGGTTGAC
>animal-m0320-3p
AGTTAGTGATGATGTACAGG
>animal-m0321-3p
TTCTGACTCCGAAGACCCCA
>animal-m0322-5p
AGAACATGGAGGAGGAGCTC
>animal-m0323-5p
TGATGGTGTTGGGTGAGGCT
>animal-m0324-3p
GAGTGGCAGAGCGAGAGAACC
>animal-m0325-5p
GAGCCTGGATGATTAGAAGC
>animal-m0325-3p
CTCTAATCATCCAGGCTCAACCT
>animal-m0326-5p
GTAGAGATGTGGAGGATGGG
>animal-m0327-5p
GTGATGGCGTGCGGGCGGCCC
>animal-m0328-3p
CTGCTGCTGTTGGCTGTGCTG
>animal-m0329-3p
CGGGCCACACTGGCCGCCCC
>animal-m0330-5p
TGTTGGTGGCGGTGGTGGTGCT
>animal-m0331-3p
GCGGGAGCTGATGACCGCCG
>animal-m0332-5p
AGACGTAGTGCACTGGTAGC
>animal-m0333-5p
TGTGCGTGGCGGCGGCACTC
>animal-m0334-5p
GTTCCGTGCTGGTAAGGGTAAG
>animal-m0335-3p
GGGAGGGTGTTGAACAGGTGTG
>animal-m0336-3p
TCTGGGGCCTGTGGCTGTGG
>animal-m0337-5p
ATGGGACGGGTGGGGGGGGGA
>animal-m0338-5p
GGCGGCCGTGGTGGGGGCCA
>animal-m0339-3p
AGGTGGAATGAGGGGAAGGGGG
>animal-m0340-5p
TGGTGCTGGTGCTGCTGTGGTT
>animal-m0341-3p
GCGATGGTGGAAGCTCTTCT
>animal-m0342-3p
TATGAATGAGGAAGAGGAAGGAGG
>animal-m0343-5p
TTTGGTGGAGGAACACGTTA
>animal-m0344-5p
CTGTTAGCATTGCCGGCCGAC
>animal-m0345-5p
ATGGGGGAGGGGGTAAAAGT
>animal-m0346-5p
ATTGGGGGGGGGGTGGGTTGT
>animal-m0347-5p
GGAACTCCCTACAAAAAACT
>animal-m0348-3p
GACGGCGGCTGGTGGTGGCG
>animal-m0349-3p
CTATTATCTCAGGTCCACCC
>animal-m0350-5p
ATTGGCTCGGGAATCTGTAC
>animal-m0351-3p
CTGCACGCTGGGCTTCGTCA
>animal-m0352-3p
TCATCAAGGTGGACCCGAGC
>animal-m0353-5p
ATGATGGGACGGGAGGAGGG
>animal-m0354-3p
GTCGCGGGTTCGAGTCCCTT
>animal-m0355-5p
TTTCTGTTTCAGGTGAGTGTG
>animal-m0356-3p
CATGGGAAGGGGGGGGGAGG
>animal-m0357-3p
CTGGTGAGACGGGCGGCCACC
>animal-m0358-5p
CCTTGGCGGCGGCGTCGACGACGG
>animal-m0359-3p
CCTTGGCGGCGGCGTCGACGACGG
>animal-m0360-5p
AAACGGCTAGGTGGAGAGGCG
>animal-m0361-3p
GGCGGTGGCGGCTTCGGCGGTG
>animal-m0362-3p
GGCGGTGGCGGCTTCGGCGGTG
>animal-m0363-3p
AAGGAGCTGTGGAGGAACCCAG
>animal-m0364-3p
AAGGAGCTGTGGAGGAACCCAG
>animal-m0365-3p
TCACTGCCCTCGGAGGTGGG
>animal-m0366-3p
CTGCTGGTGCTGTTGTTGCT
>animal-m0367-5p
CATGGTGCGTCTGGCTCAGGGA
>animal-m0368-3p
TCACCATGGACGTGGAGGTC
>animal-m0369-3p
CTTTGTCGGCCAGACGGTGA
>animal-m0370-5p
GTCCTTGGTTCGAGCCCCTC
>animal-m0371-3p
GGTCGTAACTCTGGTGCATT
>animal-m0372-3p
TTTGGTGCTTGATCAGGGGTG
>animal-m0373-5p
TTGTCGTCACTGATGCTGGA
>animal-m0373-3p
GGTGCCGGTGTACTGCAGCTCTAG
>animal-m0374-5p
TTATTGGGGGTTGGTCAGTC
>animal-m0375-5p
GCTCTTGTTCTGGTGATGTGT
>animal-m0376-3p
TGGTATCTGAGGCCTTACTC
>animal-m0377-3p
TGACTAGAGGACTACTCATCC
>animal-m0378-3p
TGACTAGAGATTCACTCATCC
>animal-m0379-5p
GTTGGGCTTTGGCTTCTCTT
>animal-m0380-3p
GGGCCTCGATGAAGACAGGA
>animal-m0381-5p
TGAGGAGGGAGCGAGGAGACG
>animal-m0382-3p
CCTCAGGGCTGGCGCAATAG
>animal-m0383-5p
TTTGCGATACCGTGAGGCCA
>animal-m0384-5p
ATGTGGTCATGGTGGCTGAGTA
>animal-m0385-5p
CGCCTGCGGATGGAGAGGCC
>animal-m0386-5p
ATGAGGGGAAGCTGCAGCGT
>animal-m0387-5p
GTGAAGGTCAACACATGGGA
>animal-m0388-5p
GCGTTGTGGGGGGGGTGGGAT
>animal-m0389-5p
ATGAGCTGTGGGTAGGGAAA
>animal-m0390-5p
CAGGGAAGGAGTAGGACGTT
>animal-m0391-3p
AAGTGGTGGTAGTAGTAGTAGT
>animal-m0392-3p
TTGGGGGATGGGGGGGGGTA
>animal-m0393-5p
CTCGGGGTCTGCCGCTGCTAG
>animal-m0394-5p
CTCGGAGGATGTGGGAGCGC
>animal-m0395-3p
ACATGAGGTTACGGTAAACA
>animal-m0396-5p
GGAGGACTGACCGGGCACCA
>animal-m0397-3p
TTGCAAAGGATGTGGAGGTG
>animal-m0398-5p
GAAGAAGAACAGCAAGGGCA
>animal-m0399-5p
GACTTGGTGGGGGAGGGGGGG
>animal-m0400-5p
CTTCTGGGGTGGGGGGCTCT
>animal-m0401-5p
CTTCTGGGGTGGGGGGCTCT
>animal-m0402-5p
CTTCTGGGGTGGGGGGCTCT
>animal-m0403-5p
CTTCTGGGGTGGGGGGCTCT
>animal-m0404-3p
GCGGCGGCGGCGGCGGTGGCGGCA
>animal-m0405-5p
CCCCCTTCCTCATTATAACT
>animal-m0406-3p
GTTACGGCCACCTGTTGTCTG
>animal-m0407-5p
CGACGGCGGCGGCGGCGGCGG
>animal-m0408-3p
CTCTGTTGGTGGGTTGGGGT
>animal-m0409-3p
CTGGTCGTCCACACGCTGCAG
>animal-m0410-3p
ATACGGGTGACTGAGCAGGTC
>animal-m0411-5p
TGGGTGTGGGGGGGGCGTCT
>animal-m0412-3p
GCTGGTGCTGGTGCTGCTGCAG
>animal-m0413-5p
GGCACACCTGGTGGTGGTCA
>animal-m0414-5p
TTGTGAACACAGAGACGGCA
>animal-m0415-5p
CTTCCTTCCCCCACCCTCCT
>animal-m0416-3p
TGTGGATGCGGGTTCGATTCCC
>animal-m0417-5p
TATGTTTGGTGGCTGGATTC
>animal-m0418-3p
TCTCGAAACCCGCTCCAGGT
>animal-m0419-3p
TTTCTGATTCTGAATTTGAC
>animal-m0420-3p
CTGGTCCCAGCAACCCCTGCT
>animal-m0421-3p
TGATGGCGGGTCTGGAGGGC
>animal-m0422-3p
ATGTGTGTCAATGTTCAGCTT
>animal-m0423-3p
CTCGGACGTGGTGGACTCCT
>animal-m0424-5p
CCAGTTTCATGGTCTGTGGA
>animal-m0425-3p
GCATAGTAGCTCTGTTCCCTGGAG
>animal-m0426-5p
TTTCCTCGAGGCGGTGTGTC
>animal-m0427-5p
TCAGGGGGGGTGGGGGGAGG
>animal-m0428-3p
GGGGCAGGGAGAGAGAGAAA
>animal-m0429-3p
CGCGGCTGGAGGCCCTCAGG
>animal-m0430-5p
GACGCTTCGTCTCTTGGCTGGGG
>animal-m0431-3p
GCTGGTGCTGTTGTTGTAGG
>animal-m0432-5p
AGTGCTGTCACGCCTGCTGA
>animal-m0433-5p
AGGAGGACGCTGTCGGAGGA
>animal-m0434-3p
CGGTGGTGGTGGTGGCGACC
>animal-m0435-5p
ACAGCAAGGTGCGTATATAT
>animal-m0436-5p
GAGGAGCTGGTGCACTTCACC
>animal-m0437-3p
CTTGCTGCTTCTGTTGCCTT
>animal-m0438-5p
CGGCGGCGGCGGCGGCGGTGGCA
>animal-m0439-5p
TCACTAGGCGGGGGGGGGGG
>animal-m0440-5p
GAAGGGCTCTCAGGGCTATG
>animal-m0441-5p
GAAGGGCTCTCAGGGCTATG
>animal-m0442-3p
GAAGGGCTCTCAGGGCTATG
>animal-m0443-5p
GCAGGTGGCGGTCAAGGAGGC
>animal-m0444-5p
GTGATGGTGGCGCTGGTGCA
>animal-m0445-5p
GTCGCTGTTGCTGCTGCTGTTGC
>animal-m0446-5p
TTGTCACAGTGGCTGTGGTG
>animal-m0447-3p
GATGGGGGATGGGAGGAGAG
>animal-m0448-5p
GTGATGGTGATGGCAGCGATGG
>animal-m0449-3p
TTTACCAAGGCTTGGGCGTT
>animal-m0450-5p
GCGGCGGTGGCGGCGGCGGCGGG
>animal-m0451-3p
ACCACGCCGCCGCCGCCACCC
>animal-m0452-5p
CGCGGGGTGGAGGGGGGGGG
>animal-m0453-3p
TTATGTGTGTTAGGACTTTA
>animal-m0454-5p
AAAGAAAGTTTTGAGGCGAT
>animal-m0455-3p
CCTGACTGGTGAGGTAGTCA
>animal-m0456-3p
CCTGACTGGTGAGGTAGTCA
>animal-m0457-3p
CTCGCCGCCCGCCGCCCGCCGCC
>animal-m0458-3p
CTTCCCTGGACCCTGCAGGA
>animal-m0459-3p
CACGTTCACGTGCAGGCGTA
>animal-m0460-3p
CGTACCGCTGCACCGTACCA
>animal-m0461-5p
CTGCGGCGGCGGCGGCGGCGGC
>animal-m0462-3p
GTTGTTGTGGTGGAGAAAGGC
>animal-m0463-5p
TGCCAGGGCTCGGGGGGTCT
>animal-m0464-3p
AGGGGGGAGGGGGGGAGTGAGAGG
>animal-m0465-5p
TAGGTGGGGGGTAGATGAGG
>animal-m0466-3p
GCGGCTGTGGTGGTGGGTGGC
>animal-m0467-3p
ATTGGAAGGAGGACGAAAAGA
>animal-m0468-5p
GCCTGATGCGTCTGTTCACT
>animal-m0469-3p
CTCCCCGCCCTGCCCCGCCC
>animal-m0470-5p
TAGCAGGACGCCGCCGGAAGT
>animal-m0471-5p
CAGCAAGGTCATTGATGAGGT
>animal-m0472-3p
TGTTACTGAGGATGTCTTGG
>animal-m0473-5p
ATTGGTGGTAGTGGACTACA
>animal-m0474-3p
GGTGCGCGGCTGGGAGTTCC
>animal-m0475-3p
CCACTGTGGGGCTTCTGGCT
>animal-m0476-5p
TTCTGTTAGACATACGTAAC
>animal-m0477-5p
CTGTGAGTCTTTGGGGTTTT
>animal-m0478-5p
ACAGACCACTGTCCTGGACA
>animal-m0479-3p
ACAGACCACTGTCCTGGACA
>animal-m0480-5p
ACTGATCACTGTCCTGGACA
>animal-m0481-5p
CGGGCTGCTGCTGGCCGAGGTGG
>animal-m0482-3p
TCTGGGGTTGCGGCGGTGTC
>animal-m0483-5p
GTTTGCCGGGGGGGGGGGAA
>animal-m0484-3p
CAGGAACAGGGGTGTGAGGGA
>animal-m0485-5p
CTCCCGGCCCTCGTCCTCTCC
>animal-m0486-5p
ATTTGTGTTGCTTGGTCTGA
>animal-m0487-5p
TCCCCCCCCCCCGCTCTCCT
>animal-m0488-3p
GTGGTCGGGGGGAGCGGGGAGGC
>animal-m0489-5p
CTGGGTGGTGGTGGTCCTGGC
>animal-m0490-5p
CTTTTGTGTTACTCTGAGGGT
>animal-m0491-3p
ACTGTTAGCACTCAGGTTTT
>animal-m0492-3p
AATGAGAGGATGAGGGAGAA
>animal-m0493-5p
TCGTTGACCAGATCACCAACC
>animal-m0494-5p
GATGGGTGTGTCTCTGGTGCATG
>animal-m0494-3p
TGACTAGAGATTTCACACTCAT
>animal-m0495-5p
GTAGGAACTACCACTGTGGTA
>animal-m0495-3p
CATCACAGTGATAGTACCTTACT
>animal-m0496-3p
ATGGCGCCGCCCAGGGGTCAC
>animal-m0497-3p
AAATGCATTGTCTGGTATGTCA
>animal-m0498-5p
TGGCAGTGTGGTTAGCTGGTTGT
>animal-m0498-3p
CAACCACTATCTGCACTGCTCC
>animal-m0499-3p
TCCGTGGGTGTGTGGGTGGGT
>animal-m0500-5p
ATCAAAAGGGGGTAGAAATA
>animal-m0501-5p
CACTGAACAGGATGACTGAC
>animal-m0502-5p
CGTGGCTGGCTGGCTTGCTG
>animal-m0503-3p
CGTGGCTGGCTGGCTTGCTG
>animal-m0504-5p
CTTGGGGGGGTTGTAGGACC
>animal-m0505-3p
GAGGCTGTGAGGGGGGGGGGT
>animal-m0506-3p
TTTCAGGAGGAGTTGATGTC
>animal-m0507-5p
GAGGGGAAGAGGGGGGGGGAG
>animal-m0508-5p
ACAACCAGGCTGTTGGACGGC
>animal-m0509-5p
TTGGCCGGGCGTGATGCTGC
>animal-m0510-5p
CTGCGGCGGCGGCGGCGGCGGC
>animal-m0511-3p
GCTGCCGCTGGAGTCCCTGC
>animal-m0512-5p
TTCAAGGCAAGAGCTGGTACAG
>animal-m0513-3p
ACCAGGAGACTGTACTCAAGT
>animal-m0514-3p
GAGAACTCCTCCCTGCAGAA
>animal-m0515-3p
GAACTTGCGGAAACTGCCGCC
>animal-m0516-3p
GCTGTAGCTCAGTTGATAGAG
>animal-m0517-3p
CGGCCAGGCCGGCCAGGCCA
>animal-m0518-3p
TGCTGGCGTCGGAGCACGGT
>animal-m0519-5p
ATTATTACAGAAGGTAGAGC
>animal-m0520-5p
TCTGCTCCAGGTGCTGGTGCT
>animal-m0521-5p
TGCAGTTGAAAGCTCTGTACC
>animal-m0522-5p
ATCTCTCTGGTCATCGCTCC
>animal-m0523-3p
TGTTGATGGTGCTGCTGTGGTT
>animal-m0524-5p
ACGTGGTAGGAGTGAGGGAG
>animal-m0525-3p
CCCCCGGCCCGGGGGACCAC
>animal-m0526-3p
ATCGCTTCCTTGGCTGTGATC
>animal-m0527-5p
GGGCGCCTGGAGGCTGTGAC
>animal-m0528-3p
GGGCGCCTGGAGGCTGTGAC
>animal-m0529-5p
TGGCGGCGGCGGCGGCGGCGGCA
>animal-m0530-3p
GGAAAGAAGGGGAGGGGAAC
>animal-m0531-3p
GGCTGGAGAGGGAGAGGAGA
>animal-m0532-5p
ACCTGCAGAGGGCCAGCAAC
>animal-m0533-5p
ACAGTGTCCAAGTAGTACAA
>animal-m0534-5p
ACAGTGTCCAAGTAGTACAA
>animal-m0535-3p
ATGATGCGAGGTGGACGTGT
>animal-m0536-3p
CTCCCCCCTGGGGCTGGCTC
>animal-m0537-5p
CCTCCTGGAACCTTGCCCAGCC
>animal-m0537-3p
TTGAGCAAAGCTTCAGGGGGTTT
>animal-m0538-5p
GTGTTGATGGGGGTGTTGACGG
>animal-m0539-5p
AACTGGAACTTCTGCCAGCCC
>animal-m0540-3p
GTGCTGGTGGTGCTGGTAGTGC
>animal-m0541-5p
TCAGGGTGGGTGGGGGGAGG
>animal-m0542-3p
AAGGAGCTGTGGAGGAACCCAG
>animal-m0543-3p
AAGGAGCTGTGGAGGAACCCAG
>animal-m0544-5p
CATGGTAGAGGGCCGAGCCT
>animal-m0545-5p
CAGTGGTTCACTGTAACGTC
>animal-m0546-5p
CAGTGGTTCACTGTAACGTC
>animal-m0547-5p
CAGTGGTTCACTGTAACGTC
>animal-m0548-5p
CAGTGGTTCACTGTAACGTC
>animal-m0549-5p
GTGGGTGGGGGGGTGGGTTTG
>animal-m0550-3p
TCAGGGGTGTGGGGAACACA
>animal-m0551-5p
GTCCCCCATCCCCCCTCCCC
>animal-m0552-3p
CCGGGAGCCAGCGAGAAACG
>animal-m0553-5p
TCCACCACCCCAGGCACCCC
>animal-m0554-3p
TGGCTGGTGGGGCATTACTG
>animal-m0555-5p
TCCCAGCCCGGCCCGAGGCC
>animal-m0556-3p
TCATGCCGGTCGTAGGCCTGGT
>animal-m0557-5p
GAGCTGGAGGTCTGGCGGCC
>animal-m0558-5p
GTGCCATCAGCGGCGGCAGC
>animal-m0559-3p
TGCCTCTGGTGGTGGTGGACG
>animal-m0560-3p
TGCCTCTGGTGGTGGTGGACG
>animal-m0561-3p
TGCCTCTGGTGGTGGTGGACG
>animal-m0562-5p
TGTTGGTGCTGGTGTTGTTGC
>animal-m0563-5p
GTTGTGCTGGTGTTTGCTGGT
>animal-m0564-5p
GAGACCTTGGTCTCGGGACC
>animal-m0565-5p
CTACGAGGCGAAGGGGACCC
>animal-m0566-3p
ATTGGTAGCGCGAGCTGGATT
>animal-m0567-3p
TTGTTGGGGCAGGGGGTGCTT
>animal-m0568-3p
ACACGAAGACGCAGAAGAAA
>animal-m0569-5p
TTCGGTCTGAAGGGTGGAGGCC
>animal-m0570-3p
CCGGGAGCGCCGCCCCCGCCTC
>animal-m0571-3p
TCTTGCTCTGTCCCCTCCCC
>animal-m0572-5p
CTCGCCGGCGCTGAGATCGAAC
>animal-m0573-5p
CTCGCCGGCGCTGAGATCGAAC
>animal-m0574-3p
ACACTGCCAAGCTGGACCCC
>animal-m0575-5p
CGCCATGGTGGTGCTCAAGA
>animal-m0576-5p
AGGTTCTTGGTCGGCTGGATGAC
>animal-m0577-5p
GAGGAACTGGTGGGTCGGATGGAG
>animal-m0578-5p
GCAGGAGGGAGGGCACAAGAA
>animal-m0579-5p
ATCGTGGAAGAGGGAATCGGC
>animal-m0580-3p
CTGTGGATCTTTGGGGTTTT
>animal-m0581-3p
ATGCCTTGTGATGTCTGACA
>animal-m0582-3p
CCAGCTGGGCGAGGCGGAGT
>animal-m0583-3p
ACCCCCAGCCCCTGGAGGCCACCC
>animal-m0584-5p
GCTGCTGGCCCAGACTCAGGT
>animal-m0585-5p
TTGTGCTCCGGTGGTTGTGC
>animal-m0585-3p
TTGCTGCTGGTGGCATTC
>animal-m0586-5p
TCTGGCCTTTGATGTGAGCT
>animal-m0587-3p
CTCGCCGACTGGTGTTGACA
>animal-m0588-5p
GTTTAAGACTAGAGGCGCAC
>animal-m0589-5p
GTGCGGGAGGAGGAGCGGCT
>animal-m0590-5p
CTGGCCGGCGACGGGGCCCC
>animal-m0591-5p
GCTGGCCGGGGGGCTGGTGCTGG
>animal-m0592-5p
CTCCTCCAGACTCTGGCACT
>animal-m0593-3p
TGCTGGTGTTGCTGCTGATGCTG
>animal-m0594-5p
TGACTGTTGGTGGCTGGGTG
>animal-m0595-5p
GTGGGCAAGGGTGGAGAATGGGAG
>animal-m0596-5p
GACGGCCTTCACGACGGTGC
>animal-m0597-3p
TGTAGATGGCTGGGGGGGGA
>animal-m0598-3p
ATATTGTGTGGAATACAAAAA
>animal-m0599-3p
ATGTTATGCTCGTTTGCTCATTTT
>animal-m0600-5p
CTGGAAGGTGGTGGGACTTT
>animal-m0601-3p
ACGTCCCCTGGTGACAAGAA
>animal-m0602-3p
GAGGCGGTGAGGGGGGGCGGT
>animal-m0603-5p
ATTGTTTCTCTCTGGCGCCTGGG
>animal-m0604-5p
ATTGTTTCTCTCTGGCGCCTGGG
>animal-m0605-5p
TGTGGCGGCGGTGGCGGCGGC
>animal-m0606-5p
CCTGCTGGCTGGGGCGGTGG
>animal-m0607-3p
AGCAACAGCCTGGTGGACCGG
>animal-m0608-5p
CTGGTGCAGCTGCTGGCGCTGCTG
>animal-m0609-5p
GTGCGGGAGGAGGAGCGGCT
>animal-m0610-3p
CCGTGGGGGATGTGCACGTC
>animal-m0611-3p
CAGCAGGGAGAGTCTGAAGGT
>animal-m0612-3p
TTAGTGGACCCTAGTGGACT
>animal-m0613-3p
TTAGTGGACCCTAGTGGACT
>animal-m0614-3p
TTAGTGGACCCTAGTGGACT
>animal-m0615-3p
TTAGTGGACCCTAGTGGACT
>animal-m0616-3p
GATGAGATGTGATGAGATGG
>animal-m0617-3p
CGCTCGTGGCGGCGGCTGTGG
>animal-m0618-5p
GGGGGAAGGGGGGCGGGAAC
>animal-m0619-3p
ATAGGGAGGGGGGGGGGAAGGA
>animal-m0620-3p
GTGTGGATGGTGTTGAGGCT
>animal-m0621-5p
GTCGAGCGTCTCCTCCCGAG
>animal-m0622-5p
AAGAAAGGTAGGAATTCTGGGG
>animal-m0623-5p
GGTGGTGGTGGTGGCTGCGA
>animal-m0624-5p
CTGCTGCTGGCTGCTGCTGGCTG
>animal-m0625-3p
CTGTTCAAGAGGTTGGGCAC
>animal-m0626-5p
ACAAGCTGCTGCTGTGGAAG
>animal-m0627-3p
TCGTGGAGGGTGGGGGATGG
>animal-m0628-5p
GAAGGCTGGAAGGATTGGCT
>animal-m0629-5p
ATGCGGGCCTGGGCGGTGCT
>animal-m0630-5p
CTCGGGGCTCGCCTCACCTA
>animal-m0631-3p
GCACCGGGGCGGGTGGCACC
>animal-m0632-5p
GTGGCCTCTGGCCCTCCACCT
>animal-m0633-5p
ATCCCGCTGTTGATCTCAGCCT
>animal-m0634-3p
GTGCTGGGAGGGGGGAGGGA
>animal-m0635-3p
GGGTGGGAGGGAGGGGCTAT
>animal-m0636-5p
AGTACGTGTAGACCTGGTGC
>animal-m0637-3p
GTGATTTGTAGGGCAGAACA
>animal-m0638-3p
ACACCCTCCAGGACTGTGGCAGGC
>animal-m0639-5p
ACACCCTCCAGGACTGTGGCAGGC
>animal-m0640-3p
CCACCGCCCCCCAACACAATA
>animal-m0641-3p
TGACTAGATTGCTTACTCATTC
>animal-m0642-3p
ACCTGCCGTCCCCCCCTCCCC
>animal-m0643-3p
AAAAGGAGAGGAGGTAATGT
>animal-m0644-5p
ATGTGTGTTTGTGTGTATGTGTG
>animal-m0645-3p
CGGTCTGCAGGTCGAGGAGGT
>animal-m0646-3p
ACGAGGGCGTCCTGGTGCTGGC
>animal-m0647-3p
CCGGAGGGGGAGGGAGAATGGA
>animal-m0648-5p
GTGCTGGGAGATGGATGAGA
>animal-m0649-3p
CTGAAGGAGAGAGGTAGAGG
>animal-m0650-5p
TGGCTGAGGGCACGGTCGAA
>animal-m0651-5p
TGCAGTTGAAAGCTCTGTACC
>animal-m0652-3p
GTGCCATGGATCAGGGCTCAT
>animal-m0653-5p
AAGGGGAAGAGGGAGGGGGAT
>animal-m0654-3p
CTGCTAGACTGGCGACGGTG
>animal-m0655-3p
TTGCATGTGCTTAGGGCTCTGT
>animal-m0656-5p
GTGTGGGCGTGGCTGTGGGC
>animal-m0657-5p
CTGTCGTTCGATGGGGGGGG
>animal-m0658-3p
TGGGGAGAAGGAAGAAAGGA
>animal-m0659-5p
GATGTGCTAGCGGGGGTTGAG
>animal-m0660-3p
GGGCCACGTGCTGATTGCCGG
>animal-m0661-5p
GTTGGGGGGTCGGGGGTAGCCA
>animal-m0662-3p
AGTGGGTGTAGGCGGGTGTG
>animal-m0663-3p
ATGCATGTACTTGAGCATCTT
>animal-m0664-5p
CGAACAGCTAACTAGCCCCGC
>animal-m0665-5p
GAATACGCTCCTGGCGGCCGT
>animal-m0666-5p
GGCAAGGGGAGGAAGGGAAC
>animal-m0667-3p
CGCCTGGCCCGGCCCTCTCT
>animal-m0668-3p
GACGCATACGTCGACCGTGCT
>animal-m0669-5p
GTGTGGAGGACGGCTCGCTCC
>animal-m0670-5p
AGCACCGGTCGCCGGCAGCATC
>animal-m0671-3p
AGCACCGGTCGCCGGCAGCATC
>animal-m0672-3p
AGCACCGGTCGCCGGCAGCATC
>animal-m0673-3p
AGCACCGGTCGCCGGCAGCATC
>animal-m0674-3p
AGCACCGGTCGCCGGCAGCATC
>animal-m0675-3p
AGCACCGGTCGCCGGCAGCATC
>animal-m0676-5p
CCGCCCGCTGGGCGGTCCTC
>animal-m0677-5p
CTCGTCGGCCTGGTCGCGGA
>animal-m0678-5p
CTGCCGGACGTGTGGGTGCC
>animal-m0679-5p
ACCGAGGGGGAGGCTGTGCG
>animal-m0680-3p
CATGTTCTGAGTCTGTTCCA
>animal-m0681-3p
TACTGATGAATGGATGGAAG
>animal-m0682-5p
GACGGCGCGGCGGGAATCTTC
>animal-m0683-5p
ACCAAGGAGGAGGAAGAGATA
>animal-m0684-5p
CCCGTGGGTGCGGCCCCCCC
>animal-m0685-5p
CTTCGGCGGCGGAGGCGGCGGC
>animal-m0686-5p
GTCGGTCCTTGGCGGGGCTT
>animal-m0687-5p
ATCCAGGGGTGGGACCAGCC
>animal-m0688-3p
CACCAGCTCGCAACAAACAA
>animal-m0689-3p
GTGGACTGGCTGACGGACCA
>animal-m0690-5p
GCAGTACCGGGTGCAGGCAG
>animal-m0691-5p
CACGTGTTGGGGGGGGGGGGC
>animal-m0692-3p
CAGCACGGCTATACCCTGGCTA
>animal-m0693-5p
ATGAGGGGAGGGGGGGGGGGAAC
>animal-m0694-3p
TTGGAGGGGATACATAATTT
>animal-m0695-5p
TGCGACTGTCTGGTTGAGTGCCTC
>animal-m0695-3p
GGCGCCTCTGCCGGATGGTCTCCAGG
>animal-m0696-5p
GTTGGAGAAGAAACTTCGAG
>animal-m0697-3p
TCACTCCCCCTTCCCCCTCTCAC
>animal-m0698-3p
GTGCCTCTCCCTCCCCCCCCCCC
>animal-m0699-5p
CCTTGGGGACACGGAGCCTGGG
>animal-m0700-3p
ACCTCTCCCCGGCGCCACTCA
>animal-m0701-5p
ACATGCACAGTGGCTGGAGCAT
>animal-m0702-5p
ACATGCACAGTGGCTGGAGCAT
>animal-m0703-5p
ACATGCACAGTGGCTGGAGCAT
>animal-m0704-5p
TGGCTCCTGCTGCTGCTCCTGCTG
>animal-m0705-5p
GCAGATTCTGCAGGAGCTGA
>animal-m0706-5p
GCTGTTGCTGCTCCCTCTCA
>animal-m0707-3p
ACGTGGCGGCAGGGCCTTTG
>animal-m0708-5p
TGATGTGGCAGAGCCTGCGC
>animal-m0709-5p
ATTGTGCGTGGGGAGCTTAAT
>animal-m0710-3p
CTGCTGCGGCGGCGGCGGTGG
>animal-m0711-3p
GTTCGTGGAGGATGTGAGGA
>animal-m0712-3p
CCCCCGCCTCCTGCCCTCGC
>animal-m0713-3p
TGTCCGTTAGCTCAGGTGGTAGA
>animal-m0714-3p
TGTCCGTTAGCTCAGGTGGTAGA
>animal-m0715-3p
ATGTCTGATGAGGGAAGGGG
>animal-m0716-5p
CCCCCGTCTTCCCCCCTCCTTCT
>animal-m0717-3p
TGCCTGTTGGGTTGGAACACCA
>animal-m0718-3p
CTCCATTCGGGCCGCTCCCC
>animal-m0719-5p
TTCATCGGCGGCGGCTTACTGG
>animal-m0720-3p
ATTTGGAGATACAAAGGAGT
>animal-m0721-5p
AATGGCAGGAGAGGGGCTGA
>animal-m0722-5p
AGGGGGAGGGAGAAGCGGGGGA
>animal-m0723-3p
AATCAACAGGGTATAATGGA
>animal-m0724-5p
CGGGGGGTGGGGGGGAGATA
>animal-m0725-3p
CTGCGGCTGGGGCGTGAGCT
>animal-m0726-3p
CTGCGGCTGGGGCGTGAGCT
>animal-m0727-3p
CTGCGGCTGGGGCGTGAGCT
>animal-m0728-3p
ACCTAACGAGGACGGGCTGCT
>animal-m0729-3p
GACGGGTGGCAACGACGGTC
>animal-m0730-3p
ATGACGGGGGCGACTTGATCC
>animal-m0731-3p
CGGGATCCTGCGGGCCGACGA
>animal-m0732-5p
GTTGGGTGGCCGGGGGGGGG
>animal-m0733-3p
ACAGGTCAGTGGAGCTGGCT
>animal-m0734-5p
AAGGGGGGGGAGGGGCGGAA
>animal-m0735-3p
TGGGCGCAGGACCTGCTCGAC
>animal-m0736-5p
ACCCTACGCCGGCTATCCACC
>animal-m0737-3p
CTGGTGGTTGACGAAGCTGA
>animal-m0738-5p
TTGTGCTCCGGTGGTTGTGC
>animal-m0739-5p
GGAGGGGCATGCTGCGGGTTTC
>animal-m0740-5p
GGCCTGGGTGTGGGCCTGGA
>animal-m0741-3p
GCCCCGGAGGAGGAGGAGGA
>animal-m0742-5p
GTGGGACGAGGTGGCCGAGT
>animal-m0743-3p
TTAAGAGTTGTTGCTCTACT
>animal-m0744-3p
AGGTAACTGTGAGGAGGAAGG
>animal-m0745-5p
TTGGGGGGGGTGGTGGTTAG
>animal-m0746-5p
CCAGGGCCAGTGGGCGCTGC
>animal-m0747-5p
TGGGGGCTGTCCATGGCCGG
>animal-m0748-3p
ACACTCTGGGCTGACACGCT
>animal-m0749-3p
AGGAGGGCGAGGCGGAGCACCA
>animal-m0750-5p
ACCAATTTTGGTGAGAACTT
>animal-m0751-3p
GTGCTGGTGGTGCTGGTGCA
>animal-m0752-3p
GTGCTGGTGGTGCTGGTGCA
>animal-m0753-3p
GTGCTGGTGGTGCTGGTGCA
>animal-m0754-3p
AATCCCCGGGTGAGCTGGAC
>animal-m0755-3p
TGCCTGGCAGGTGGTGGTGG
>animal-m0756-5p
GCGGCGGCGGCGGCGCGGGG
>animal-m0757-3p
TCAAGCAGGGCGGTGTGGGA
>animal-m0758-3p
ATTGCACGTGTAGACGGTCC
>animal-m0759-3p
GGGGAGGGCAGGGGTGAGGGGGAG
>animal-m0760-3p
TCCCGGGTTCGAATCCCGTC
>animal-m0761-3p
CTGCACTTCCTGGACCTGAA
