# Supplementary material for: Two Short Repeats in the 5′ Untranslated Region of Insulin-like Androgenic Gland Factor in Procambarus clarkii (PcIAG) That Regulate PcIAG Expression
Source: Int J Mol Sci. 2022 Sep 7;23(18):10348. doi: 10.3390/ijms231810348 (PMC9499548; doi:10.3390/ijms231810348)
Supplement: Supplementary file 1 [file ijms-23-10348-s001.zip › Table S16 Differentially expressed miRNAs in exsomes.xlsx]

## Sheet: differentially expressed miRNAs
Table S16 The differentially expressed miRNAs in exsomes
id	baseMean	baseMeanA	baseMeanB	foldChange	log2FoldChange	pval	padj	Regulation
animal-mir-181-11	32.3764	0	64.7529	Inf	Inf	0.0342189	1	Up Regulation
animal-mir-193-5	57.0238	2.84157	111.206	39.1354	5.2904	0.0297934	1	Up Regulation
animal-mir-224-1	118.968	4.26236	233.673	54.8226	5.7767	0.00498147	1	Up Regulation
animal-mir-25-8	73.5508	0	147.102	Inf	Inf	0.00300286	1	Up Regulation
animal-mir-133-3	137.001	251.479	22.5227	0.0895611	-3.48098	0.0445274	1	Down Regulation
animal-mir-143-1	22.0222	44.0444	0	0	-Inf	0.0491936	1	Down Regulation
animal-mir-143-3	305.65	573.998	37.3033	0.0649886	-3.94367	0.00970363	1	Down Regulation
animal-mir-34-5	22.0222	44.0444	0	0	-Inf	0.0491936	1	Down Regulation
