# Supplementary material for: Two Short Repeats in the 5′ Untranslated Region of Insulin-like Androgenic Gland Factor in Procambarus clarkii (PcIAG) That Regulate PcIAG Expression
Source: Int J Mol Sci. 2022 Sep 7;23(18):10348. doi: 10.3390/ijms231810348 (PMC9499548; doi:10.3390/ijms231810348)
Supplement: Supplementary file 1 [file ijms-23-10348-s001.zip › Table S17 The GO and KEGG enrichment analysis results of target genes of differentiall.xlsx]

## Sheet: QvsH-GO
Table S17 The GO and KEGG enrichment analysis results of target genes of differentially expressed miRNAs in exsomes
Table S17-1 The GO enrichment analysis results of target genes of differentially expressed miRNAs in exsomes
Category	GO.ID	Term	list	Total	Pvalue	FDR	Gene
BP	GO:0008150	biological_process	3553	12592	1	1	LOC123744850(LOC123744850),LOC123744858(LOC123744858),LOC123744859(LOC123744859),LOC123744860(LOC123744860),LOC123744861(LOC123744861),LOC123744864(LOC123744864),LOC123744871(LOC123744871),LOC123744872(LOC123744872),LOC123744876(LOC123744876),LOC123744881(LOC123744881),LOC123744882(LOC123744882),LOC123744884(LOC123744884),LOC123744885(LOC123744885),LOC123744893(LOC123744893),LOC123744928(LOC12374…
CC	GO:0005575	cellular_component	3437	12186	1	1	LOC123744844(LOC123744844),LOC123744850(LOC123744850),LOC123744858(LOC123744858),LOC123744859(LOC123744859),LOC123744860(LOC123744860),LOC123744861(LOC123744861),LOC123744864(LOC123744864),LOC123744871(LOC123744871),LOC123744872(LOC123744872),LOC123744881(LOC123744881),LOC123744882(LOC123744882),LOC123744884(LOC123744884),LOC123744885(LOC123744885),LOC123744893(LOC123744893),LOC123744928(LOC12374…
CC	GO:0110165	cellular anatomical entity	3424	12134	0.366954	0.809495	LOC123744844(LOC123744844),LOC123744850(LOC123744850),LOC123744858(LOC123744858),LOC123744859(LOC123744859),LOC123744860(LOC123744860),LOC123744861(LOC123744861),LOC123744864(LOC123744864),LOC123744871(LOC123744871),LOC123744872(LOC123744872),LOC123744881(LOC123744881),LOC123744882(LOC123744882),LOC123744884(LOC123744884),LOC123744885(LOC123744885),LOC123744893(LOC123744893),LOC123744928(LOC12374…
BP	GO:0009987	cellular process	3407	11937	0.000244055	0.0490153	LOC123744850(LOC123744850),LOC123744858(LOC123744858),LOC123744859(LOC123744859),LOC123744860(LOC123744860),LOC123744861(LOC123744861),LOC123744864(LOC123744864),LOC123744871(LOC123744871),LOC123744872(LOC123744872),LOC123744881(LOC123744881),LOC123744882(LOC123744882),LOC123744884(LOC123744884),LOC123744885(LOC123744885),LOC123744893(LOC123744893),LOC123744928(LOC123744928),LOC123744967(LOC12374…
CC	GO:0005623	cell	3284	11426	8.84091e-08	0.0004996	LOC123744844(LOC123744844),LOC123744850(LOC123744850),LOC123744858(LOC123744858),LOC123744859(LOC123744859),LOC123744860(LOC123744860),LOC123744861(LOC123744861),LOC123744864(LOC123744864),LOC123744871(LOC123744871),LOC123744872(LOC123744872),LOC123744881(LOC123744881),LOC123744882(LOC123744882),LOC123744884(LOC123744884),LOC123744885(LOC123744885),LOC123744893(LOC123744893),LOC123744928(LOC12374…
MF	GO:0003674	molecular_function	3135	11226	1	1	LOC123744844(LOC123744844),LOC123744850(LOC123744850),LOC123744858(LOC123744858),LOC123744860(LOC123744860),LOC123744864(LOC123744864),LOC123744871(LOC123744871),LOC123744872(LOC123744872),LOC123744882(LOC123744882),LOC123744884(LOC123744884),LOC123744885(LOC123744885),LOC123744928(LOC123744928),LOC123744967(LOC123744967),LOC123744980(LOC123744980),LOC123744984(LOC123744984),LOC123744992(LOC12374…
CC	GO:0005622	intracellular	2958	10321	0.0044225	0.18109	LOC123744844(LOC123744844),LOC123744850(LOC123744850),LOC123744858(LOC123744858),LOC123744859(LOC123744859),LOC123744860(LOC123744860),LOC123744864(LOC123744864),LOC123744871(LOC123744871),LOC123744872(LOC123744872),LOC123744881(LOC123744881),LOC123744882(LOC123744882),LOC123744884(LOC123744884),LOC123744885(LOC123744885),LOC123744893(LOC123744893),LOC123744928(LOC123744928),LOC123744967(LOC12374…
CC	GO:0043226	organelle	2678	9461	0.331146	0.754457	LOC123744844(LOC123744844),LOC123744850(LOC123744850),LOC123744858(LOC123744858),LOC123744859(LOC123744859),LOC123744860(LOC123744860),LOC123744864(LOC123744864),LOC123744871(LOC123744871),LOC123744872(LOC123744872),LOC123744881(LOC123744881),LOC123744882(LOC123744882),LOC123744884(LOC123744884),LOC123744885(LOC123744885),LOC123744893(LOC123744893),LOC123744928(LOC123744928),LOC123744967(LOC12374…
CC	GO:0043229	intracellular organelle	2634	9280	0.223371	0.72918	LOC123744844(LOC123744844),LOC123744850(LOC123744850),LOC123744858(LOC123744858),LOC123744859(LOC123744859),LOC123744860(LOC123744860),LOC123744864(LOC123744864),LOC123744871(LOC123744871),LOC123744872(LOC123744872),LOC123744881(LOC123744881),LOC123744882(LOC123744882),LOC123744884(LOC123744884),LOC123744885(LOC123744885),LOC123744893(LOC123744893),LOC123744928(LOC123744928),LOC123744967(LOC12374…
BP	GO:0008152	metabolic process	2561	8960	0.0786995	0.530031	LOC123744850(LOC123744850),LOC123744858(LOC123744858),LOC123744859(LOC123744859),LOC123744860(LOC123744860),LOC123744864(LOC123744864),LOC123744871(LOC123744871),LOC123744872(LOC123744872),LOC123744881(LOC123744881),LOC123744882(LOC123744882),LOC123744885(LOC123744885),LOC123744893(LOC123744893),LOC123744928(LOC123744928),LOC123744967(LOC123744967),LOC123744980(LOC123744980),LOC123744984(LOC12374…
CC	GO:0043227	membrane-bounded organelle	2479	8784	0.482373	0.829451	LOC123744844(LOC123744844),LOC123744850(LOC123744850),LOC123744858(LOC123744858),LOC123744859(LOC123744859),LOC123744860(LOC123744860),LOC123744864(LOC123744864),LOC123744871(LOC123744871),LOC123744872(LOC123744872),LOC123744881(LOC123744881),LOC123744882(LOC123744882),LOC123744885(LOC123744885),LOC123744893(LOC123744893),LOC123744928(LOC123744928),LOC123744967(LOC123744967),LOC123744984(LOC12374…
BP	GO:0065007	biological regulation	2587	8696	5.0159e-09	8.50345e-05	LOC123744850(LOC123744850),LOC123744858(LOC123744858),LOC123744859(LOC123744859),LOC123744860(LOC123744860),LOC123744861(LOC123744861),LOC123744864(LOC123744864),LOC123744872(LOC123744872),LOC123744893(LOC123744893),LOC123744928(LOC123744928),LOC123744967(LOC123744967),LOC123744984(LOC123744984),LOC123744992(LOC123744992),LOC123745010(LOC123745010),LOC123745013(LOC123745013),LOC123745021(LOC12374…
BP	GO:0071704	organic substance metabolic process	2468	8642	0.107461	0.612002	LOC123744850(LOC123744850),LOC123744858(LOC123744858),LOC123744859(LOC123744859),LOC123744860(LOC123744860),LOC123744864(LOC123744864),LOC123744871(LOC123744871),LOC123744872(LOC123744872),LOC123744881(LOC123744881),LOC123744882(LOC123744882),LOC123744885(LOC123744885),LOC123744893(LOC123744893),LOC123744928(LOC123744928),LOC123744967(LOC123744967),LOC123744980(LOC123744980),LOC123744984(LOC12374…
BP	GO:0044237	cellular metabolic process	2400	8403	0.115571	0.636544	LOC123744850(LOC123744850),LOC123744858(LOC123744858),LOC123744859(LOC123744859),LOC123744860(LOC123744860),LOC123744864(LOC123744864),LOC123744871(LOC123744871),LOC123744872(LOC123744872),LOC123744881(LOC123744881),LOC123744882(LOC123744882),LOC123744885(LOC123744885),LOC123744928(LOC123744928),LOC123744967(LOC123744967),LOC123744980(LOC123744980),LOC123744984(LOC123744984),LOC123744992(LOC12374…
CC	GO:0005737	cytoplasm	2461	8313	2.33686e-07	0.000660281	LOC123744850(LOC123744850),LOC123744858(LOC123744858),LOC123744860(LOC123744860),LOC123744864(LOC123744864),LOC123744871(LOC123744871),LOC123744881(LOC123744881),LOC123744882(LOC123744882),LOC123744884(LOC123744884),LOC123744885(LOC123744885),LOC123744893(LOC123744893),LOC123744928(LOC123744928),LOC123744967(LOC123744967),LOC123744980(LOC123744980),LOC123744984(LOC123744984),LOC123744999(LOC12374…
CC	GO:0043231	intracellular membrane-bounded organelle	2309	8238	0.740629	0.940726	LOC123744844(LOC123744844),LOC123744850(LOC123744850),LOC123744858(LOC123744858),LOC123744859(LOC123744859),LOC123744860(LOC123744860),LOC123744864(LOC123744864),LOC123744871(LOC123744871),LOC123744872(LOC123744872),LOC123744881(LOC123744881),LOC123744882(LOC123744882),LOC123744885(LOC123744885),LOC123744893(LOC123744893),LOC123744928(LOC123744928),LOC123744967(LOC123744967),LOC123744984(LOC12374…
BP	GO:0044238	primary metabolic process	2343	8218	0.162348	0.72918	LOC123744850(LOC123744850),LOC123744858(LOC123744858),LOC123744859(LOC123744859),LOC123744860(LOC123744860),LOC123744864(LOC123744864),LOC123744871(LOC123744871),LOC123744872(LOC123744872),LOC123744881(LOC123744881),LOC123744882(LOC123744882),LOC123744885(LOC123744885),LOC123744928(LOC123744928),LOC123744967(LOC123744967),LOC123744980(LOC123744980),LOC123744984(LOC123744984),LOC123744992(LOC12374…
BP	GO:0050789	regulation of biological process	2413	8149	1.24423e-06	0.0018905	LOC123744850(LOC123744850),LOC123744858(LOC123744858),LOC123744859(LOC123744859),LOC123744860(LOC123744860),LOC123744864(LOC123744864),LOC123744872(LOC123744872),LOC123744893(LOC123744893),LOC123744928(LOC123744928),LOC123744967(LOC123744967),LOC123744984(LOC123744984),LOC123744992(LOC123744992),LOC123745010(LOC123745010),LOC123745013(LOC123745013),LOC123745021(LOC123745021),LOC123745023(LOC12374…
MF	GO:0005488	binding	2248	8074	0.633609	0.894312	LOC123744844(LOC123744844),LOC123744850(LOC123744850),LOC123744858(LOC123744858),LOC123744860(LOC123744860),LOC123744872(LOC123744872),LOC123744882(LOC123744882),LOC123744884(LOC123744884),LOC123744885(LOC123744885),LOC123744928(LOC123744928),LOC123744967(LOC123744967),LOC123744984(LOC123744984),LOC123744992(LOC123744992),LOC123745010(LOC123745010),LOC123745021(LOC123745021),LOC123745027(LOC12374…
BP	GO:0006807	nitrogen compound metabolic process	2245	7969	0.566518	0.888268	LOC123744850(LOC123744850),LOC123744858(LOC123744858),LOC123744859(LOC123744859),LOC123744860(LOC123744860),LOC123744864(LOC123744864),LOC123744871(LOC123744871),LOC123744872(LOC123744872),LOC123744881(LOC123744881),LOC123744882(LOC123744882),LOC123744885(LOC123744885),LOC123744928(LOC123744928),LOC123744967(LOC123744967),LOC123744980(LOC123744980),LOC123744984(LOC123744984),LOC123744992(LOC12374…
BP	GO:0050794	regulation of cellular process	2287	7696	1.39827e-06	0.0018905	LOC123744850(LOC123744850),LOC123744858(LOC123744858),LOC123744859(LOC123744859),LOC123744860(LOC123744860),LOC123744864(LOC123744864),LOC123744872(LOC123744872),LOC123744893(LOC123744893),LOC123744928(LOC123744928),LOC123744967(LOC123744967),LOC123744984(LOC123744984),LOC123744992(LOC123744992),LOC123745010(LOC123745010),LOC123745013(LOC123745013),LOC123745021(LOC123745021),LOC123745023(LOC12374…
BP	GO:0032501	multicellular organismal process	2198	7573	0.00700224	0.212931	LOC123744850(LOC123744850),LOC123744861(LOC123744861),LOC123744864(LOC123744864),LOC123744871(LOC123744871),LOC123744872(LOC123744872),LOC123744876(LOC123744876),LOC123744882(LOC123744882),LOC123744884(LOC123744884),LOC123744893(LOC123744893),LOC123744928(LOC123744928),LOC123744940(LOC123744940),LOC123744967(LOC123744967),LOC123744980(LOC123744980),LOC123744984(LOC123744984),LOC123744992(LOC12374…
BP	GO:0043170	macromolecule metabolic process	2118	7390	0.0968328	0.593709	LOC123744850(LOC123744850),LOC123744858(LOC123744858),LOC123744859(LOC123744859),LOC123744860(LOC123744860),LOC123744864(LOC123744864),LOC123744872(LOC123744872),LOC123744881(LOC123744881),LOC123744882(LOC123744882),LOC123744885(LOC123744885),LOC123744893(LOC123744893),LOC123744928(LOC123744928),LOC123744967(LOC123744967),LOC123744980(LOC123744980),LOC123744984(LOC123744984),LOC123744992(LOC12374…
BP	GO:0050896	response to stimulus	2066	7042	0.000860812	0.0900824	LOC123744850(LOC123744850),LOC123744858(LOC123744858),LOC123744860(LOC123744860),LOC123744861(LOC123744861),LOC123744864(LOC123744864),LOC123744871(LOC123744871),LOC123744885(LOC123744885),LOC123744893(LOC123744893),LOC123744928(LOC123744928),LOC123744940(LOC123744940),LOC123744967(LOC123744967),LOC123744980(LOC123744980),LOC123744984(LOC123744984),LOC123744992(LOC123744992),LOC123745010(LOC12374…
BP	GO:0032502	developmental process	2004	6883	0.00729248	0.215116	LOC123744850(LOC123744850),LOC123744861(LOC123744861),LOC123744864(LOC123744864),LOC123744871(LOC123744871),LOC123744872(LOC123744872),LOC123744876(LOC123744876),LOC123744884(LOC123744884),LOC123744893(LOC123744893),LOC123744928(LOC123744928),LOC123744967(LOC123744967),LOC123744980(LOC123744980),LOC123744984(LOC123744984),LOC123745006(LOC123745006),LOC123745021(LOC123745021),LOC123745023(LOC12374…
BP	GO:0071840	cellular component organization or biogenesis	1835	6612	0.891703	0.99811	LOC123744858(LOC123744858),LOC123744860(LOC123744860),LOC123744861(LOC123744861),LOC123744864(LOC123744864),LOC123744872(LOC123744872),LOC123744884(LOC123744884),LOC123744893(LOC123744893),LOC123744928(LOC123744928),LOC123744967(LOC123744967),LOC123745006(LOC123745006),LOC123745023(LOC123745023),LOC123745027(LOC123745027),LOC123745042(LOC123745042),LOC123745044(LOC123745044),LOC123745051(LOC12374…
BP	GO:0048856	anatomical structure development	1899	6491	0.00397127	0.176169	LOC123744850(LOC123744850),LOC123744861(LOC123744861),LOC123744864(LOC123744864),LOC123744871(LOC123744871),LOC123744876(LOC123744876),LOC123744884(LOC123744884),LOC123744893(LOC123744893),LOC123744928(LOC123744928),LOC123744967(LOC123744967),LOC123744980(LOC123744980),LOC123744984(LOC123744984),LOC123745006(LOC123745006),LOC123745021(LOC123745021),LOC123745023(LOC123745023),LOC123745027(LOC12374…
BP	GO:0016043	cellular component organization	1795	6444	0.826704	0.973606	LOC123744858(LOC123744858),LOC123744860(LOC123744860),LOC123744861(LOC123744861),LOC123744864(LOC123744864),LOC123744872(LOC123744872),LOC123744884(LOC123744884),LOC123744893(LOC123744893),LOC123744928(LOC123744928),LOC123744967(LOC123744967),LOC123745006(LOC123745006),LOC123745023(LOC123745023),LOC123745027(LOC123745027),LOC123745042(LOC123745042),LOC123745044(LOC123745044),LOC123745051(LOC12374…
BP	GO:0044260	cellular macromolecule metabolic process	1840	6409	0.108885	0.614082	LOC123744850(LOC123744850),LOC123744858(LOC123744858),LOC123744859(LOC123744859),LOC123744860(LOC123744860),LOC123744864(LOC123744864),LOC123744872(LOC123744872),LOC123744881(LOC123744881),LOC123744882(LOC123744882),LOC123744928(LOC123744928),LOC123744967(LOC123744967),LOC123744980(LOC123744980),LOC123744984(LOC123744984),LOC123744992(LOC123744992),LOC123745010(LOC123745010),LOC123745021(LOC12374…
BP	GO:0007275	multicellular organism development	1783	6145	0.0270918	0.361929	LOC123744850(LOC123744850),LOC123744861(LOC123744861),LOC123744864(LOC123744864),LOC123744871(LOC123744871),LOC123744876(LOC123744876),LOC123744884(LOC123744884),LOC123744893(LOC123744893),LOC123744928(LOC123744928),LOC123744967(LOC123744967),LOC123744980(LOC123744980),LOC123744984(LOC123744984),LOC123745006(LOC123745006),LOC123745021(LOC123745021),LOC123745027(LOC123745027),LOC123745037(LOC12374…
MF	GO:0005515	protein binding	1721	5956	0.00791479	0.219105	LOC123744844(LOC123744844),LOC123744860(LOC123744860),LOC123744872(LOC123744872),LOC123744882(LOC123744882),LOC123744884(LOC123744884),LOC123744885(LOC123744885),LOC123744928(LOC123744928),LOC123744967(LOC123744967),LOC123744984(LOC123744984),LOC123745010(LOC123745010),LOC123745042(LOC123745042),LOC123745051(LOC123745051),LOC123745053(LOC123745053),LOC123745065(LOC123745065),LOC123745070(LOC12374…
BP	GO:1901564	organonitrogen compound metabolic process	1628	5780	0.553701	0.882345	LOC123744858(LOC123744858),LOC123744859(LOC123744859),LOC123744864(LOC123744864),LOC123744871(LOC123744871),LOC123744872(LOC123744872),LOC123744881(LOC123744881),LOC123744882(LOC123744882),LOC123744885(LOC123744885),LOC123744928(LOC123744928),LOC123744967(LOC123744967),LOC123744980(LOC123744980),LOC123744984(LOC123744984),LOC123744992(LOC123744992),LOC123745010(LOC123745010),LOC123745013(LOC12374…
CC	GO:0005634	nucleus	1571	5678	0.894199	0.99811	LOC123744844(LOC123744844),LOC123744850(LOC123744850),LOC123744858(LOC123744858),LOC123744859(LOC123744859),LOC123744860(LOC123744860),LOC123744864(LOC123744864),LOC123744872(LOC123744872),LOC123744928(LOC123744928),LOC123744967(LOC123744967),LOC123744984(LOC123744984),LOC123744992(LOC123744992),LOC123745010(LOC123745010),LOC123745021(LOC123745021),LOC123745023(LOC123745023),LOC123745027(LOC12374…
BP	GO:0051179	localization	1699	5582	4.43657e-07	0.00107447	LOC123744858(LOC123744858),LOC123744871(LOC123744871),LOC123744885(LOC123744885),LOC123744893(LOC123744893),LOC123744928(LOC123744928),LOC123744967(LOC123744967),LOC123744984(LOC123744984),LOC123745027(LOC123745027),LOC123745042(LOC123745042),LOC123745044(LOC123745044),LOC123745049(LOC123745049),LOC123745051(LOC123745051),LOC123745065(LOC123745065),LOC123745070(LOC123745070),LOC123745078(LOC12374…
CC	GO:0016020	membrane	1589	5514	0.089029	0.561962	LOC123744860(LOC123744860),LOC123744864(LOC123744864),LOC123744881(LOC123744881),LOC123744882(LOC123744882),LOC123744928(LOC123744928),LOC123744967(LOC123744967),LOC123744980(LOC123744980),LOC123744992(LOC123744992),LOC123745006(LOC123745006),LOC123745013(LOC123745013),LOC123745049(LOC123745049),LOC123745055(LOC123745055),LOC123745073(LOC123745073),LOC123745078(LOC123745078),LOC123745144(LOC12374…
BP	GO:0034641	cellular nitrogen compound metabolic process	1529	5493	0.803801	0.96503	LOC123744850(LOC123744850),LOC123744858(LOC123744858),LOC123744859(LOC123744859),LOC123744860(LOC123744860),LOC123744871(LOC123744871),LOC123744872(LOC123744872),LOC123744928(LOC123744928),LOC123744967(LOC123744967),LOC123744984(LOC123744984),LOC123744992(LOC123744992),LOC123745021(LOC123745021),LOC123745027(LOC123745027),LOC123745029(LOC123745029),LOC123745042(LOC123745042),LOC123745070(LOC12374…
BP	GO:0051716	cellular response to stimulus	1632	5473	0.000250412	0.0490153	LOC123744858(LOC123744858),LOC123744860(LOC123744860),LOC123744864(LOC123744864),LOC123744928(LOC123744928),LOC123744967(LOC123744967),LOC123744984(LOC123744984),LOC123744992(LOC123744992),LOC123745010(LOC123745010),LOC123745013(LOC123745013),LOC123745023(LOC123745023),LOC123745027(LOC123745027),LOC123745044(LOC123745044),LOC123745051(LOC123745051),LOC123745055(LOC123745055),LOC123745065(LOC12374…
BP	GO:0019222	regulation of metabolic process	1570	5322	0.00330185	0.163673	LOC123744850(LOC123744850),LOC123744858(LOC123744858),LOC123744859(LOC123744859),LOC123744860(LOC123744860),LOC123744864(LOC123744864),LOC123744872(LOC123744872),LOC123744893(LOC123744893),LOC123744928(LOC123744928),LOC123744967(LOC123744967),LOC123744984(LOC123744984),LOC123744992(LOC123744992),LOC123745010(LOC123745010),LOC123745021(LOC123745021),LOC123745023(LOC123745023),LOC123745029(LOC12374…
BP	GO:1901360	organic cyclic compound metabolic process	1447	5154	0.622631	0.891854	LOC123744850(LOC123744850),LOC123744858(LOC123744858),LOC123744859(LOC123744859),LOC123744860(LOC123744860),LOC123744872(LOC123744872),LOC123744928(LOC123744928),LOC123744967(LOC123744967),LOC123744984(LOC123744984),LOC123744992(LOC123744992),LOC123745021(LOC123745021),LOC123745027(LOC123745027),LOC123745029(LOC123745029),LOC123745042(LOC123745042),LOC123745070(LOC123745070),LOC123745074(LOC12374…
BP	GO:0048731	system development	1521	5116	0.000973746	0.0952961	LOC123744850(LOC123744850),LOC123744861(LOC123744861),LOC123744864(LOC123744864),LOC123744871(LOC123744871),LOC123744884(LOC123744884),LOC123744928(LOC123744928),LOC123744967(LOC123744967),LOC123744980(LOC123744980),LOC123744984(LOC123744984),LOC123745006(LOC123745006),LOC123745021(LOC123745021),LOC123745037(LOC123745037),LOC123745042(LOC123745042),LOC123745044(LOC123745044),LOC123745049(LOC12374…
BP	GO:0009058	biosynthetic process	1470	5106	0.122972	0.658063	LOC123744850(LOC123744850),LOC123744858(LOC123744858),LOC123744859(LOC123744859),LOC123744860(LOC123744860),LOC123744864(LOC123744864),LOC123744872(LOC123744872),LOC123744881(LOC123744881),LOC123744882(LOC123744882),LOC123744928(LOC123744928),LOC123744967(LOC123744967),LOC123744984(LOC123744984),LOC123744992(LOC123744992),LOC123745013(LOC123745013),LOC123745021(LOC123745021),LOC123745070(LOC12374…
BP	GO:1901576	organic substance biosynthetic process	1461	5016	0.0339541	0.413226	LOC123744850(LOC123744850),LOC123744858(LOC123744858),LOC123744859(LOC123744859),LOC123744860(LOC123744860),LOC123744864(LOC123744864),LOC123744872(LOC123744872),LOC123744881(LOC123744881),LOC123744882(LOC123744882),LOC123744928(LOC123744928),LOC123744967(LOC123744967),LOC123744984(LOC123744984),LOC123744992(LOC123744992),LOC123745013(LOC123745013),LOC123745021(LOC123745021),LOC123745070(LOC12374…
BP	GO:0006725	cellular aromatic compound metabolic process	1398	5011	0.746629	0.945734	LOC123744850(LOC123744850),LOC123744858(LOC123744858),LOC123744859(LOC123744859),LOC123744860(LOC123744860),LOC123744872(LOC123744872),LOC123744928(LOC123744928),LOC123744967(LOC123744967),LOC123744984(LOC123744984),LOC123744992(LOC123744992),LOC123745021(LOC123745021),LOC123745027(LOC123745027),LOC123745029(LOC123745029),LOC123745042(LOC123745042),LOC123745070(LOC123745070),LOC123745074(LOC12374…
BP	GO:0044249	cellular biosynthetic process	1442	5004	0.115918	0.638246	LOC123744850(LOC123744850),LOC123744858(LOC123744858),LOC123744859(LOC123744859),LOC123744860(LOC123744860),LOC123744864(LOC123744864),LOC123744872(LOC123744872),LOC123744881(LOC123744881),LOC123744882(LOC123744882),LOC123744928(LOC123744928),LOC123744967(LOC123744967),LOC123744984(LOC123744984),LOC123744992(LOC123744992),LOC123745013(LOC123745013),LOC123745021(LOC123745021),LOC123745070(LOC12374…
MF	GO:0003824	catalytic activity	1434	4960	0.0203034	0.335343	LOC123744864(LOC123744864),LOC123744871(LOC123744871),LOC123744882(LOC123744882),LOC123744885(LOC123744885),LOC123744928(LOC123744928),LOC123744967(LOC123744967),LOC123744980(LOC123744980),LOC123745010(LOC123745010),LOC123745013(LOC123745013),LOC123745023(LOC123745023),LOC123745027(LOC123745027),LOC123745042(LOC123745042),LOC123745051(LOC123745051),LOC123745074(LOC123745074),LOC123745193(LOC12374…
BP	GO:0046483	heterocycle metabolic process	1384	4950	0.703675	0.935148	LOC123744850(LOC123744850),LOC123744858(LOC123744858),LOC123744859(LOC123744859),LOC123744860(LOC123744860),LOC123744872(LOC123744872),LOC123744928(LOC123744928),LOC123744967(LOC123744967),LOC123744984(LOC123744984),LOC123744992(LOC123744992),LOC123745021(LOC123745021),LOC123745027(LOC123745027),LOC123745029(LOC123745029),LOC123745042(LOC123745042),LOC123745070(LOC123745070),LOC123745074(LOC12374…
BP	GO:0048518	positive regulation of biological process	1465	4921	0.00104161	0.0971539	LOC123744850(LOC123744850),LOC123744858(LOC123744858),LOC123744859(LOC123744859),LOC123744860(LOC123744860),LOC123744872(LOC123744872),LOC123744893(LOC123744893),LOC123744928(LOC123744928),LOC123744967(LOC123744967),LOC123744984(LOC123744984),LOC123745013(LOC123745013),LOC123745021(LOC123745021),LOC123745023(LOC123745023),LOC123745027(LOC123745027),LOC123745042(LOC123745042),LOC123745044(LOC12374…
CC	GO:0032991	protein-containing complex	1256	4907	1	1	LOC123744850(LOC123744850),LOC123744858(LOC123744858),LOC123744872(LOC123744872),LOC123744881(LOC123744881),LOC123744884(LOC123744884),LOC123744928(LOC123744928),LOC123744980(LOC123744980),LOC123744984(LOC123744984),LOC123745027(LOC123745027),LOC123745029(LOC123745029),LOC123745042(LOC123745042),LOC123745044(LOC123745044),LOC123745051(LOC123745051),LOC123745055(LOC123745055),LOC123745070(LOC12374…
BP	GO:0060255	regulation of macromolecule metabolic process	1448	4884	0.00242736	0.142886	LOC123744850(LOC123744850),LOC123744858(LOC123744858),LOC123744859(LOC123744859),LOC123744860(LOC123744860),LOC123744864(LOC123744864),LOC123744872(LOC123744872),LOC123744893(LOC123744893),LOC123744928(LOC123744928),LOC123744967(LOC123744967),LOC123744984(LOC123744984),LOC123744992(LOC123744992),LOC123745010(LOC123745010),LOC123745021(LOC123745021),LOC123745023(LOC123745023),LOC123745029(LOC12374…
BP	GO:0007154	cell communication	1458	4848	0.000137752	0.0354171	LOC123744858(LOC123744858),LOC123744864(LOC123744864),LOC123744928(LOC123744928),LOC123744967(LOC123744967),LOC123744984(LOC123744984),LOC123744992(LOC123744992),LOC123745010(LOC123745010),LOC123745013(LOC123745013),LOC123745023(LOC123745023),LOC123745042(LOC123745042),LOC123745044(LOC123745044),LOC123745051(LOC123745051),LOC123745055(LOC123745055),LOC123745065(LOC123745065),LOC123745070(LOC12374…
BP	GO:0031323	regulation of cellular metabolic process	1410	4818	0.0208518	0.335343	LOC123744850(LOC123744850),LOC123744858(LOC123744858),LOC123744859(LOC123744859),LOC123744860(LOC123744860),LOC123744864(LOC123744864),LOC123744872(LOC123744872),LOC123744928(LOC123744928),LOC123744967(LOC123744967),LOC123744984(LOC123744984),LOC123744992(LOC123744992),LOC123745010(LOC123745010),LOC123745021(LOC123745021),LOC123745023(LOC123745023),LOC123745042(LOC123745042),LOC123745070(LOC12374…
BP	GO:0019538	protein metabolic process	1369	4798	0.27458	0.72918	LOC123744858(LOC123744858),LOC123744859(LOC123744859),LOC123744864(LOC123744864),LOC123744872(LOC123744872),LOC123744881(LOC123744881),LOC123744882(LOC123744882),LOC123744928(LOC123744928),LOC123744967(LOC123744967),LOC123744980(LOC123744980),LOC123744984(LOC123744984),LOC123744992(LOC123744992),LOC123745010(LOC123745010),LOC123745023(LOC123745023),LOC123745042(LOC123745042),LOC123745070(LOC12374…
CC	GO:0031974	membrane-enclosed lumen	1291	4787	0.993095	1	LOC123744850(LOC123744850),LOC123744858(LOC123744858),LOC123744859(LOC123744859),LOC123744860(LOC123744860),LOC123744871(LOC123744871),LOC123744872(LOC123744872),LOC123744885(LOC123744885),LOC123744928(LOC123744928),LOC123744984(LOC123744984),LOC123745023(LOC123745023),LOC123745027(LOC123745027),LOC123745029(LOC123745029),LOC123745042(LOC123745042),LOC123745044(LOC123745044),LOC123745065(LOC12374…
CC	GO:0043233	organelle lumen	1291	4787	0.993095	1	LOC123744850(LOC123744850),LOC123744858(LOC123744858),LOC123744859(LOC123744859),LOC123744860(LOC123744860),LOC123744871(LOC123744871),LOC123744872(LOC123744872),LOC123744885(LOC123744885),LOC123744928(LOC123744928),LOC123744984(LOC123744984),LOC123745023(LOC123745023),LOC123745027(LOC123745027),LOC123745029(LOC123745029),LOC123745042(LOC123745042),LOC123745044(LOC123745044),LOC123745065(LOC12374…
BP	GO:0006139	nucleobase-containing compound metabolic process	1346	4775	0.529478	0.867929	LOC123744850(LOC123744850),LOC123744858(LOC123744858),LOC123744859(LOC123744859),LOC123744860(LOC123744860),LOC123744872(LOC123744872),LOC123744928(LOC123744928),LOC123744967(LOC123744967),LOC123744984(LOC123744984),LOC123744992(LOC123744992),LOC123745021(LOC123745021),LOC123745027(LOC123745027),LOC123745029(LOC123745029),LOC123745042(LOC123745042),LOC123745070(LOC123745070),LOC123745074(LOC12374…
BP	GO:0023052	signaling	1436	4763	9.58438e-05	0.0294661	LOC123744858(LOC123744858),LOC123744864(LOC123744864),LOC123744928(LOC123744928),LOC123744967(LOC123744967),LOC123744984(LOC123744984),LOC123744992(LOC123744992),LOC123745010(LOC123745010),LOC123745013(LOC123745013),LOC123745023(LOC123745023),LOC123745042(LOC123745042),LOC123745044(LOC123745044),LOC123745051(LOC123745051),LOC123745055(LOC123745055),LOC123745065(LOC123745065),LOC123745070(LOC12374…
CC	GO:0070013	intracellular organelle lumen	1290	4746	0.978748	1	LOC123744850(LOC123744850),LOC123744858(LOC123744858),LOC123744859(LOC123744859),LOC123744860(LOC123744860),LOC123744871(LOC123744871),LOC123744872(LOC123744872),LOC123744885(LOC123744885),LOC123744928(LOC123744928),LOC123744984(LOC123744984),LOC123745023(LOC123745023),LOC123745027(LOC123745027),LOC123745029(LOC123745029),LOC123745042(LOC123745042),LOC123745044(LOC123745044),LOC123745065(LOC12374…
BP	GO:0048519	negative regulation of biological process	1390	4676	0.00206663	0.131713	LOC123744850(LOC123744850),LOC123744858(LOC123744858),LOC123744859(LOC123744859),LOC123744860(LOC123744860),LOC123744864(LOC123744864),LOC123744872(LOC123744872),LOC123744928(LOC123744928),LOC123744967(LOC123744967),LOC123744984(LOC123744984),LOC123744992(LOC123744992),LOC123745010(LOC123745010),LOC123745013(LOC123745013),LOC123745021(LOC123745021),LOC123745023(LOC123745023),LOC123745042(LOC12374…
BP	GO:0080090	regulation of primary metabolic process	1375	4668	0.00942921	0.23682	LOC123744850(LOC123744850),LOC123744858(LOC123744858),LOC123744859(LOC123744859),LOC123744860(LOC123744860),LOC123744864(LOC123744864),LOC123744872(LOC123744872),LOC123744928(LOC123744928),LOC123744967(LOC123744967),LOC123744984(LOC123744984),LOC123744992(LOC123744992),LOC123745010(LOC123745010),LOC123745021(LOC123745021),LOC123745023(LOC123745023),LOC123745042(LOC123745042),LOC123745070(LOC12374…
BP	GO:0010467	gene expression	1339	4642	0.119481	0.651564	LOC123744850(LOC123744850),LOC123744858(LOC123744858),LOC123744859(LOC123744859),LOC123744860(LOC123744860),LOC123744872(LOC123744872),LOC123744893(LOC123744893),LOC123744928(LOC123744928),LOC123744967(LOC123744967),LOC123744984(LOC123744984),LOC123744992(LOC123744992),LOC123745021(LOC123745021),LOC123745029(LOC123745029),LOC123745042(LOC123745042),LOC123745070(LOC123745070),LOC123745074(LOC12374…
BP	GO:0048522	positive regulation of cellular process	1343	4516	0.00245957	0.143289	LOC123744850(LOC123744850),LOC123744858(LOC123744858),LOC123744859(LOC123744859),LOC123744860(LOC123744860),LOC123744872(LOC123744872),LOC123744928(LOC123744928),LOC123744967(LOC123744967),LOC123744984(LOC123744984),LOC123745013(LOC123745013),LOC123745021(LOC123745021),LOC123745023(LOC123745023),LOC123745027(LOC123745027),LOC123745042(LOC123745042),LOC123745049(LOC123745049),LOC123745065(LOC12374…
BP	GO:0051171	regulation of nitrogen compound metabolic process	1319	4473	0.00992522	0.241855	LOC123744850(LOC123744850),LOC123744858(LOC123744858),LOC123744859(LOC123744859),LOC123744860(LOC123744860),LOC123744864(LOC123744864),LOC123744872(LOC123744872),LOC123744928(LOC123744928),LOC123744967(LOC123744967),LOC123744984(LOC123744984),LOC123744992(LOC123744992),LOC123745010(LOC123745010),LOC123745021(LOC123745021),LOC123745023(LOC123745023),LOC123745042(LOC123745042),LOC123745070(LOC12374…
BP	GO:0048869	cellular developmental process	1382	4438	4.76576e-08	0.00040397	LOC123744850(LOC123744850),LOC123744861(LOC123744861),LOC123744864(LOC123744864),LOC123744928(LOC123744928),LOC123744967(LOC123744967),LOC123744984(LOC123744984),LOC123745021(LOC123745021),LOC123745023(LOC123745023),LOC123745027(LOC123745027),LOC123745042(LOC123745042),LOC123745049(LOC123745049),LOC123745051(LOC123745051),LOC123745065(LOC123745065),LOC123745070(LOC123745070),LOC123745078(LOC12374…
BP	GO:0051234	establishment of localization	1339	4401	3.12677e-05	0.0147451	LOC123744858(LOC123744858),LOC123744871(LOC123744871),LOC123744885(LOC123744885),LOC123744967(LOC123744967),LOC123744984(LOC123744984),LOC123745044(LOC123745044),LOC123745049(LOC123745049),LOC123745070(LOC123745070),LOC123745144(LOC123745144),LOC123745163(LOC123745163),LOC123745177(LOC123745177),LOC123745193(LOC123745193),LOC123745207(LOC123745207),LOC123745246(LOC123745246),LOC123745278(LOC12374…
BP	GO:0044267	cellular protein metabolic process	1239	4353	0.334606	0.761215	LOC123744858(LOC123744858),LOC123744859(LOC123744859),LOC123744864(LOC123744864),LOC123744872(LOC123744872),LOC123744881(LOC123744881),LOC123744928(LOC123744928),LOC123744967(LOC123744967),LOC123744980(LOC123744980),LOC123744984(LOC123744984),LOC123744992(LOC123744992),LOC123745010(LOC123745010),LOC123745023(LOC123745023),LOC123745042(LOC123745042),LOC123745070(LOC123745070),LOC123745078(LOC12374…
BP	GO:0030154	cell differentiation	1352	4351	1.42133e-07	0.000602395	LOC123744850(LOC123744850),LOC123744861(LOC123744861),LOC123744864(LOC123744864),LOC123744928(LOC123744928),LOC123744967(LOC123744967),LOC123744984(LOC123744984),LOC123745021(LOC123745021),LOC123745023(LOC123745023),LOC123745027(LOC123745027),LOC123745042(LOC123745042),LOC123745049(LOC123745049),LOC123745051(LOC123745051),LOC123745065(LOC123745065),LOC123745070(LOC123745070),LOC123745078(LOC12374…
BP	GO:0007165	signal transduction	1284	4284	0.000921226	0.0918679	LOC123744858(LOC123744858),LOC123744864(LOC123744864),LOC123744928(LOC123744928),LOC123744967(LOC123744967),LOC123744984(LOC123744984),LOC123744992(LOC123744992),LOC123745010(LOC123745010),LOC123745013(LOC123745013),LOC123745023(LOC123745023),LOC123745044(LOC123745044),LOC123745051(LOC123745051),LOC123745055(LOC123745055),LOC123745065(LOC123745065),LOC123745070(LOC123745070),LOC123745074(LOC12374…
BP	GO:0006810	transport	1297	4262	4.48247e-05	0.0182944	LOC123744858(LOC123744858),LOC123744871(LOC123744871),LOC123744885(LOC123744885),LOC123744967(LOC123744967),LOC123744984(LOC123744984),LOC123745044(LOC123745044),LOC123745049(LOC123745049),LOC123745070(LOC123745070),LOC123745144(LOC123745144),LOC123745163(LOC123745163),LOC123745177(LOC123745177),LOC123745193(LOC123745193),LOC123745207(LOC123745207),LOC123745246(LOC123745246),LOC123745278(LOC12374…
BP	GO:0042221	response to chemical	1189	4235	0.606375	0.891854	LOC123744858(LOC123744858),LOC123744864(LOC123744864),LOC123744871(LOC123744871),LOC123744893(LOC123744893),LOC123744928(LOC123744928),LOC123744967(LOC123744967),LOC123744984(LOC123744984),LOC123745042(LOC123745042),LOC123745044(LOC123745044),LOC123745051(LOC123745051),LOC123745070(LOC123745070),LOC123745074(LOC123745074),LOC123745078(LOC123745078),LOC123745163(LOC123745163),LOC123745167(LOC12374…
BP	GO:0048523	negative regulation of cellular process	1266	4215	0.000716588	0.0840212	LOC123744850(LOC123744850),LOC123744859(LOC123744859),LOC123744860(LOC123744860),LOC123744864(LOC123744864),LOC123744872(LOC123744872),LOC123744928(LOC123744928),LOC123744967(LOC123744967),LOC123744984(LOC123744984),LOC123744992(LOC123744992),LOC123745010(LOC123745010),LOC123745013(LOC123745013),LOC123745021(LOC123745021),LOC123745023(LOC123745023),LOC123745042(LOC123745042),LOC123745044(LOC12374…
BP	GO:0090304	nucleic acid metabolic process	1201	4103	0.035522	0.418405	LOC123744850(LOC123744850),LOC123744858(LOC123744858),LOC123744859(LOC123744859),LOC123744860(LOC123744860),LOC123744872(LOC123744872),LOC123744928(LOC123744928),LOC123744967(LOC123744967),LOC123744984(LOC123744984),LOC123744992(LOC123744992),LOC123745021(LOC123745021),LOC123745027(LOC123745027),LOC123745029(LOC123745029),LOC123745042(LOC123745042),LOC123745070(LOC123745070),LOC123745074(LOC12374…
BP	GO:0009059	macromolecule biosynthetic process	1185	4102	0.126469	0.669798	LOC123744850(LOC123744850),LOC123744858(LOC123744858),LOC123744859(LOC123744859),LOC123744860(LOC123744860),LOC123744872(LOC123744872),LOC123744881(LOC123744881),LOC123744882(LOC123744882),LOC123744928(LOC123744928),LOC123744967(LOC123744967),LOC123744984(LOC123744984),LOC123744992(LOC123744992),LOC123745021(LOC123745021),LOC123745070(LOC123745070),LOC123745074(LOC123745074),LOC123745167(LOC12374…
BP	GO:0048513	animal organ development	1179	4029	0.0386696	0.439473	LOC123744850(LOC123744850),LOC123744861(LOC123744861),LOC123744864(LOC123744864),LOC123744871(LOC123744871),LOC123744884(LOC123744884),LOC123744928(LOC123744928),LOC123744967(LOC123744967),LOC123744980(LOC123744980),LOC123744984(LOC123744984),LOC123745006(LOC123745006),LOC123745021(LOC123745021),LOC123745037(LOC123745037),LOC123745042(LOC123745042),LOC123745044(LOC123745044),LOC123745065(LOC12374…
BP	GO:0044271	cellular nitrogen compound biosynthetic process	1135	3940	0.165341	0.72918	LOC123744850(LOC123744850),LOC123744858(LOC123744858),LOC123744859(LOC123744859),LOC123744860(LOC123744860),LOC123744872(LOC123744872),LOC123744928(LOC123744928),LOC123744967(LOC123744967),LOC123744984(LOC123744984),LOC123744992(LOC123744992),LOC123745021(LOC123745021),LOC123745070(LOC123745070),LOC123745074(LOC123745074),LOC123745167(LOC123745167),LOC123745177(LOC123745177),LOC123745233(LOC12374…
CC	GO:0005829	cytosol	1172	3912	0.00169479	0.120722	LOC123744858(LOC123744858),LOC123744860(LOC123744860),LOC123744928(LOC123744928),LOC123744967(LOC123744967),LOC123745006(LOC123745006),LOC123745010(LOC123745010),LOC123745023(LOC123745023),LOC123745027(LOC123745027),LOC123745042(LOC123745042),LOC123745044(LOC123745044),LOC123745051(LOC123745051),LOC123745065(LOC123745065),LOC123745167(LOC123745167),LOC123745248(LOC123745248),LOC123745251(LOC12374…
BP	GO:0034645	cellular macromolecule biosynthetic process	1147	3898	0.0230941	0.339712	LOC123744850(LOC123744850),LOC123744858(LOC123744858),LOC123744859(LOC123744859),LOC123744860(LOC123744860),LOC123744872(LOC123744872),LOC123744881(LOC123744881),LOC123744882(LOC123744882),LOC123744928(LOC123744928),LOC123744967(LOC123744967),LOC123744984(LOC123744984),LOC123744992(LOC123744992),LOC123745021(LOC123745021),LOC123745070(LOC123745070),LOC123745074(LOC123745074),LOC123745167(LOC12374…
BP	GO:0006996	organelle organization	1140	3887	0.0337055	0.410816	LOC123744864(LOC123744864),LOC123744872(LOC123744872),LOC123744884(LOC123744884),LOC123744893(LOC123744893),LOC123744967(LOC123744967),LOC123745006(LOC123745006),LOC123745023(LOC123745023),LOC123745027(LOC123745027),LOC123745044(LOC123745044),LOC123745070(LOC123745070),LOC123745193(LOC123745193),LOC123745248(LOC123745248),LOC123745251(LOC123745251),LOC123745252(LOC123745252),LOC123745267(LOC12374…
CC	GO:0031981	nuclear lumen	1049	3791	0.81629	0.967943	LOC123744850(LOC123744850),LOC123744858(LOC123744858),LOC123744859(LOC123744859),LOC123744860(LOC123744860),LOC123744872(LOC123744872),LOC123744928(LOC123744928),LOC123744984(LOC123744984),LOC123745023(LOC123745023),LOC123745027(LOC123745027),LOC123745029(LOC123745029),LOC123745042(LOC123745042),LOC123745044(LOC123745044),LOC123745065(LOC123745065),LOC123745070(LOC123745070),LOC123745074(LOC12374…
BP	GO:0010468	regulation of gene expression	1127	3734	0.000817161	0.0871645	LOC123744850(LOC123744850),LOC123744858(LOC123744858),LOC123744859(LOC123744859),LOC123744860(LOC123744860),LOC123744872(LOC123744872),LOC123744893(LOC123744893),LOC123744928(LOC123744928),LOC123744967(LOC123744967),LOC123744984(LOC123744984),LOC123744992(LOC123744992),LOC123745021(LOC123745021),LOC123745029(LOC123745029),LOC123745042(LOC123745042),LOC123745070(LOC123745070),LOC123745074(LOC12374…
BP	GO:0016070	RNA metabolic process	1083	3715	0.0686222	0.530031	LOC123744850(LOC123744850),LOC123744858(LOC123744858),LOC123744859(LOC123744859),LOC123744860(LOC123744860),LOC123744872(LOC123744872),LOC123744928(LOC123744928),LOC123744967(LOC123744967),LOC123744984(LOC123744984),LOC123744992(LOC123744992),LOC123745021(LOC123745021),LOC123745029(LOC123745029),LOC123745042(LOC123745042),LOC123745070(LOC123745070),LOC123745074(LOC123745074),LOC123745167(LOC12374…
BP	GO:0044085	cellular component biogenesis	1040	3679	0.474806	0.829451	LOC123744858(LOC123744858),LOC123744967(LOC123744967),LOC123745006(LOC123745006),LOC123745023(LOC123745023),LOC123745027(LOC123745027),LOC123745044(LOC123745044),LOC123745051(LOC123745051),LOC123745065(LOC123745065),LOC123745073(LOC123745073),LOC123745078(LOC123745078),LOC123745193(LOC123745193),LOC123745207(LOC123745207),LOC123745246(LOC123745246),LOC123745278(LOC123745278),LOC123745289(LOC12374…
CC	GO:0043228	non-membrane-bounded organelle	1038	3651	0.366224	0.808621	LOC123744850(LOC123744850),LOC123744872(LOC123744872),LOC123744884(LOC123744884),LOC123744893(LOC123744893),LOC123744928(LOC123744928),LOC123744967(LOC123744967),LOC123744999(LOC123744999),LOC123745006(LOC123745006),LOC123745023(LOC123745023),LOC123745027(LOC123745027),LOC123745042(LOC123745042),LOC123745044(LOC123745044),LOC123745051(LOC123745051),LOC123745070(LOC123745070),LOC123745167(LOC12374…
CC	GO:0043232	intracellular non-membrane-bounded organelle	1038	3651	0.366224	0.808621	LOC123744850(LOC123744850),LOC123744872(LOC123744872),LOC123744884(LOC123744884),LOC123744893(LOC123744893),LOC123744928(LOC123744928),LOC123744967(LOC123744967),LOC123744999(LOC123744999),LOC123745006(LOC123745006),LOC123745023(LOC123745023),LOC123745027(LOC123745027),LOC123745042(LOC123745042),LOC123745044(LOC123745044),LOC123745051(LOC123745051),LOC123745070(LOC123745070),LOC123745167(LOC12374…
BP	GO:0065008	regulation of biological quality	1113	3618	3.2944e-05	0.0150946	LOC123744861(LOC123744861),LOC123744893(LOC123744893),LOC123744928(LOC123744928),LOC123744967(LOC123744967),LOC123744984(LOC123744984),LOC123745027(LOC123745027),LOC123745037(LOC123745037),LOC123745042(LOC123745042),LOC123745049(LOC123745049),LOC123745065(LOC123745065),LOC123745070(LOC123745070),LOC123745078(LOC123745078),LOC123745167(LOC123745167),LOC123745177(LOC123745177),LOC123745246(LOC12374…
BP	GO:0006950	response to stress	1056	3609	0.0520131	0.513856	LOC123744850(LOC123744850),LOC123744860(LOC123744860),LOC123744861(LOC123744861),LOC123744864(LOC123744864),LOC123744893(LOC123744893),LOC123744967(LOC123744967),LOC123744984(LOC123744984),LOC123745010(LOC123745010),LOC123745023(LOC123745023),LOC123745027(LOC123745027),LOC123745042(LOC123745042),LOC123745053(LOC123745053),LOC123745065(LOC123745065),LOC123745070(LOC123745070),LOC123745074(LOC12374…
CC	GO:0071944	cell periphery	1086	3579	0.000405537	0.0642284	LOC123744928(LOC123744928),LOC123744967(LOC123744967),LOC123744980(LOC123744980),LOC123744992(LOC123744992),LOC123745006(LOC123745006),LOC123745049(LOC123745049),LOC123745051(LOC123745051),LOC123745055(LOC123745055),LOC123745073(LOC123745073),LOC123745078(LOC123745078),LOC123745144(LOC123745144),LOC123745163(LOC123745163),LOC123745177(LOC123745177),LOC123745193(LOC123745193),LOC123745278(LOC12374…
BP	GO:0009653	anatomical structure morphogenesis	1114	3535	1.87167e-07	0.000634608	LOC123744850(LOC123744850),LOC123744861(LOC123744861),LOC123744864(LOC123744864),LOC123744893(LOC123744893),LOC123744928(LOC123744928),LOC123744967(LOC123744967),LOC123744980(LOC123744980),LOC123744984(LOC123744984),LOC123745021(LOC123745021),LOC123745027(LOC123745027),LOC123745037(LOC123745037),LOC123745042(LOC123745042),LOC123745044(LOC123745044),LOC123745051(LOC123745051),LOC123745065(LOC12374…
BP	GO:1901362	organic cyclic compound biosynthetic process	1029	3497	0.0326202	0.401606	LOC123744850(LOC123744850),LOC123744858(LOC123744858),LOC123744859(LOC123744859),LOC123744860(LOC123744860),LOC123744872(LOC123744872),LOC123744928(LOC123744928),LOC123744967(LOC123744967),LOC123744984(LOC123744984),LOC123744992(LOC123744992),LOC123745021(LOC123745021),LOC123745070(LOC123745070),LOC123745074(LOC123745074),LOC123745167(LOC123745167),LOC123745177(LOC123745177),LOC123745238(LOC12374…
CC	GO:0012505	endomembrane system	1039	3487	0.00727183	0.215116	LOC123744860(LOC123744860),LOC123744864(LOC123744864),LOC123744871(LOC123744871),LOC123744881(LOC123744881),LOC123744882(LOC123744882),LOC123744885(LOC123744885),LOC123744928(LOC123744928),LOC123745049(LOC123745049),LOC123745144(LOC123745144),LOC123745205(LOC123745205),LOC123745245(LOC123745245),LOC123745246(LOC123745246),LOC123745257(LOC123745257),LOC123745260(LOC123745260),LOC123745279(LOC12374…
BP	GO:0043412	macromolecule modification	1061	3462	0.000111039	0.0313742	LOC123744859(LOC123744859),LOC123744864(LOC123744864),LOC123744872(LOC123744872),LOC123744881(LOC123744881),LOC123744928(LOC123744928),LOC123744967(LOC123744967),LOC123744980(LOC123744980),LOC123744984(LOC123744984),LOC123744992(LOC123744992),LOC123745010(LOC123745010),LOC123745023(LOC123745023),LOC123745042(LOC123745042),LOC123745070(LOC123745070),LOC123745078(LOC123745078),LOC123745238(LOC12374…
BP	GO:0022607	cellular component assembly	983	3456	0.371775	0.813995	LOC123744858(LOC123744858),LOC123744967(LOC123744967),LOC123745006(LOC123745006),LOC123745023(LOC123745023),LOC123745027(LOC123745027),LOC123745044(LOC123745044),LOC123745051(LOC123745051),LOC123745065(LOC123745065),LOC123745073(LOC123745073),LOC123745078(LOC123745078),LOC123745193(LOC123745193),LOC123745246(LOC123745246),LOC123745278(LOC123745278),LOC123745297(LOC123745297),LOC123745317(LOC12374…
CC	GO:0005886	plasma membrane	1039	3429	0.000729878	0.0846375	LOC123744928(LOC123744928),LOC123744967(LOC123744967),LOC123744980(LOC123744980),LOC123744992(LOC123744992),LOC123745006(LOC123745006),LOC123745049(LOC123745049),LOC123745055(LOC123745055),LOC123745073(LOC123745073),LOC123745078(LOC123745078),LOC123745144(LOC123745144),LOC123745163(LOC123745163),LOC123745177(LOC123745177),LOC123745193(LOC123745193),LOC123745278(LOC123745278),LOC123745294(LOC12374…
BP	GO:0048583	regulation of response to stimulus	1033	3402	0.000633856	0.0801689	LOC123744850(LOC123744850),LOC123744860(LOC123744860),LOC123744864(LOC123744864),LOC123744928(LOC123744928),LOC123744967(LOC123744967),LOC123744984(LOC123744984),LOC123744992(LOC123744992),LOC123745010(LOC123745010),LOC123745013(LOC123745013),LOC123745042(LOC123745042),LOC123745044(LOC123745044),LOC123745051(LOC123745051),LOC123745055(LOC123745055),LOC123745065(LOC123745065),LOC123745070(LOC12374…
BP	GO:0019438	aromatic compound biosynthetic process	995	3383	0.0374509	0.433532	LOC123744850(LOC123744850),LOC123744858(LOC123744858),LOC123744859(LOC123744859),LOC123744860(LOC123744860),LOC123744872(LOC123744872),LOC123744928(LOC123744928),LOC123744967(LOC123744967),LOC123744984(LOC123744984),LOC123744992(LOC123744992),LOC123745021(LOC123745021),LOC123745070(LOC123745070),LOC123745074(LOC123745074),LOC123745167(LOC123745167),LOC123745177(LOC123745177),LOC123745238(LOC12374…
BP	GO:0009889	regulation of biosynthetic process	984	3379	0.0897012	0.564269	LOC123744850(LOC123744850),LOC123744858(LOC123744858),LOC123744859(LOC123744859),LOC123744860(LOC123744860),LOC123744872(LOC123744872),LOC123744928(LOC123744928),LOC123744967(LOC123744967),LOC123744984(LOC123744984),LOC123744992(LOC123744992),LOC123745021(LOC123745021),LOC123745070(LOC123745070),LOC123745167(LOC123745167),LOC123745177(LOC123745177),LOC123745233(LOC123745233),LOC123745238(LOC12374…
BP	GO:0018130	heterocycle biosynthetic process	984	3358	0.0537639	0.523823	LOC123744850(LOC123744850),LOC123744858(LOC123744858),LOC123744859(LOC123744859),LOC123744860(LOC123744860),LOC123744872(LOC123744872),LOC123744928(LOC123744928),LOC123744967(LOC123744967),LOC123744984(LOC123744984),LOC123744992(LOC123744992),LOC123745021(LOC123745021),LOC123745070(LOC123745070),LOC123745074(LOC123745074),LOC123745167(LOC123745167),LOC123745177(LOC123745177),LOC123745238(LOC12374…
BP	GO:0048468	cell development	1040	3313	1.44968e-06	0.0018905	LOC123744850(LOC123744850),LOC123744861(LOC123744861),LOC123744864(LOC123744864),LOC123744928(LOC123744928),LOC123744967(LOC123744967),LOC123744984(LOC123744984),LOC123745023(LOC123745023),LOC123745027(LOC123745027),LOC123745042(LOC123745042),LOC123745065(LOC123745065),LOC123745070(LOC123745070),LOC123745078(LOC123745078),LOC123745167(LOC123745167),LOC123745177(LOC123745177),LOC123745251(LOC12374…
BP	GO:0031326	regulation of cellular biosynthetic process	970	3309	0.0537943	0.523823	LOC123744850(LOC123744850),LOC123744858(LOC123744858),LOC123744859(LOC123744859),LOC123744860(LOC123744860),LOC123744872(LOC123744872),LOC123744928(LOC123744928),LOC123744967(LOC123744967),LOC123744984(LOC123744984),LOC123744992(LOC123744992),LOC123745021(LOC123745021),LOC123745070(LOC123745070),LOC123745167(LOC123745167),LOC123745177(LOC123745177),LOC123745233(LOC123745233),LOC123745238(LOC12374…
BP	GO:0034654	nucleobase-containing compound biosynthetic process	969	3279	0.0256583	0.349318	LOC123744850(LOC123744850),LOC123744858(LOC123744858),LOC123744859(LOC123744859),LOC123744860(LOC123744860),LOC123744872(LOC123744872),LOC123744928(LOC123744928),LOC123744967(LOC123744967),LOC123744984(LOC123744984),LOC123744992(LOC123744992),LOC123745021(LOC123745021),LOC123745070(LOC123745070),LOC123745074(LOC123745074),LOC123745167(LOC123745167),LOC123745177(LOC123745177),LOC123745238(LOC12374…
BP	GO:0006464	cellular protein modification process	995	3278	0.00088578	0.0904616	LOC123744859(LOC123744859),LOC123744864(LOC123744864),LOC123744872(LOC123744872),LOC123744881(LOC123744881),LOC123744928(LOC123744928),LOC123744967(LOC123744967),LOC123744980(LOC123744980),LOC123744984(LOC123744984),LOC123744992(LOC123744992),LOC123745010(LOC123745010),LOC123745023(LOC123745023),LOC123745042(LOC123745042),LOC123745070(LOC123745070),LOC123745078(LOC123745078),LOC123745238(LOC12374…
BP	GO:0036211	protein modification process	995	3278	0.00088578	0.0904616	LOC123744859(LOC123744859),LOC123744864(LOC123744864),LOC123744872(LOC123744872),LOC123744881(LOC123744881),LOC123744928(LOC123744928),LOC123744967(LOC123744967),LOC123744980(LOC123744980),LOC123744984(LOC123744984),LOC123744992(LOC123744992),LOC123745010(LOC123745010),LOC123745023(LOC123745023),LOC123745042(LOC123745042),LOC123745070(LOC123745070),LOC123745078(LOC123745078),LOC123745238(LOC12374…
BP	GO:0051704	multi-organism process	928	3244	0.290548	0.729843	LOC123744850(LOC123744850),LOC123744858(LOC123744858),LOC123744928(LOC123744928),LOC123744967(LOC123744967),LOC123745023(LOC123745023),LOC123745027(LOC123745027),LOC123745029(LOC123745029),LOC123745042(LOC123745042),LOC123745053(LOC123745053),LOC123745055(LOC123745055),LOC123745070(LOC123745070),LOC123745167(LOC123745167),LOC123745177(LOC123745177),LOC123745251(LOC123745251),LOC123745252(LOC12374…
BP	GO:0023051	regulation of signaling	958	3189	0.00443277	0.18109	LOC123744864(LOC123744864),LOC123744928(LOC123744928),LOC123744984(LOC123744984),LOC123744992(LOC123744992),LOC123745010(LOC123745010),LOC123745013(LOC123745013),LOC123745044(LOC123745044),LOC123745051(LOC123745051),LOC123745055(LOC123745055),LOC123745065(LOC123745065),LOC123745070(LOC123745070),LOC123745078(LOC123745078),LOC123745177(LOC123745177),LOC123745205(LOC123745205),LOC123745233(LOC12374…
BP	GO:0051641	cellular localization	971	3183	0.000515012	0.0679188	LOC123744858(LOC123744858),LOC123744871(LOC123744871),LOC123744885(LOC123744885),LOC123744928(LOC123744928),LOC123744967(LOC123744967),LOC123745027(LOC123745027),LOC123745044(LOC123745044),LOC123745049(LOC123745049),LOC123745070(LOC123745070),LOC123745177(LOC123745177),LOC123745207(LOC123745207),LOC123745297(LOC123745297),LOC123745311(LOC123745311),LOC123745317(LOC123745317),LOC123745327(LOC12374…
BP	GO:0010646	regulation of cell communication	951	3169	0.00521642	0.19606	LOC123744864(LOC123744864),LOC123744928(LOC123744928),LOC123744984(LOC123744984),LOC123744992(LOC123744992),LOC123745010(LOC123745010),LOC123745013(LOC123745013),LOC123745044(LOC123745044),LOC123745051(LOC123745051),LOC123745055(LOC123745055),LOC123745065(LOC123745065),LOC123745070(LOC123745070),LOC123745078(LOC123745078),LOC123745177(LOC123745177),LOC123745205(LOC123745205),LOC123745233(LOC12374…
BP	GO:0009893	positive regulation of metabolic process	943	3160	0.0102783	0.245074	LOC123744850(LOC123744850),LOC123744858(LOC123744858),LOC123744859(LOC123744859),LOC123744860(LOC123744860),LOC123744872(LOC123744872),LOC123744893(LOC123744893),LOC123744928(LOC123744928),LOC123744967(LOC123744967),LOC123744984(LOC123744984),LOC123745021(LOC123745021),LOC123745023(LOC123745023),LOC123745042(LOC123745042),LOC123745070(LOC123745070),LOC123745078(LOC123745078),LOC123745167(LOC12374…
BP	GO:0007399	nervous system development	993	3144	8.47285e-07	0.001596	LOC123744850(LOC123744850),LOC123744861(LOC123744861),LOC123744884(LOC123744884),LOC123744928(LOC123744928),LOC123744980(LOC123744980),LOC123744984(LOC123744984),LOC123745042(LOC123745042),LOC123745044(LOC123745044),LOC123745049(LOC123745049),LOC123745065(LOC123745065),LOC123745070(LOC123745070),LOC123745078(LOC123745078),LOC123745177(LOC123745177),LOC123745251(LOC123745251),LOC123745252(LOC12374…
BP	GO:0010556	regulation of macromolecule biosynthetic process	933	3143	0.0185926	0.333546	LOC123744850(LOC123744850),LOC123744858(LOC123744858),LOC123744859(LOC123744859),LOC123744860(LOC123744860),LOC123744872(LOC123744872),LOC123744928(LOC123744928),LOC123744967(LOC123744967),LOC123744984(LOC123744984),LOC123744992(LOC123744992),LOC123745021(LOC123745021),LOC123745070(LOC123745070),LOC123745167(LOC123745167),LOC123745177(LOC123745177),LOC123745233(LOC123745233),LOC123745238(LOC12374…
BP	GO:0019219	regulation of nucleobase-containing compound metabolic process	931	3126	0.0133881	0.27983	LOC123744850(LOC123744850),LOC123744858(LOC123744858),LOC123744859(LOC123744859),LOC123744860(LOC123744860),LOC123744872(LOC123744872),LOC123744928(LOC123744928),LOC123744967(LOC123744967),LOC123744984(LOC123744984),LOC123744992(LOC123744992),LOC123745021(LOC123745021),LOC123745042(LOC123745042),LOC123745070(LOC123745070),LOC123745167(LOC123745167),LOC123745177(LOC123745177),LOC123745238(LOC12374…
CC	GO:0005654	nucleoplasm	924	3115	0.0193068	0.335343	LOC123744858(LOC123744858),LOC123744859(LOC123744859),LOC123744860(LOC123744860),LOC123744872(LOC123744872),LOC123744928(LOC123744928),LOC123744984(LOC123744984),LOC123745023(LOC123745023),LOC123745027(LOC123745027),LOC123745029(LOC123745029),LOC123745042(LOC123745042),LOC123745044(LOC123745044),LOC123745065(LOC123745065),LOC123745070(LOC123745070),LOC123745074(LOC123745074),LOC123745167(LOC12374…
BP	GO:0009605	response to external stimulus	888	3064	0.144813	0.690303	LOC123744893(LOC123744893),LOC123744928(LOC123744928),LOC123744940(LOC123744940),LOC123744967(LOC123744967),LOC123744980(LOC123744980),LOC123745010(LOC123745010),LOC123745042(LOC123745042),LOC123745051(LOC123745051),LOC123745053(LOC123745053),LOC123745070(LOC123745070),LOC123745078(LOC123745078),LOC123745177(LOC123745177),LOC123745205(LOC123745205),LOC123745207(LOC123745207),LOC123745246(LOC12374…
BP	GO:0051239	regulation of multicellular organismal process	930	3050	0.000763316	0.085945	LOC123744850(LOC123744850),LOC123744864(LOC123744864),LOC123744872(LOC123744872),LOC123744967(LOC123744967),LOC123745021(LOC123745021),LOC123745042(LOC123745042),LOC123745044(LOC123745044),LOC123745070(LOC123745070),LOC123745078(LOC123745078),LOC123745167(LOC123745167),LOC123745177(LOC123745177),LOC123745205(LOC123745205),LOC123745238(LOC123745238),LOC123745248(LOC123745248),LOC123745267(LOC12374…
MF	GO:0097159	organic cyclic compound binding	828	3024	0.789615	0.96503	LOC123744850(LOC123744850),LOC123744858(LOC123744858),LOC123744872(LOC123744872),LOC123744967(LOC123744967),LOC123744984(LOC123744984),LOC123744992(LOC123744992),LOC123745021(LOC123745021),LOC123745027(LOC123745027),LOC123745042(LOC123745042),LOC123745051(LOC123745051),LOC123745070(LOC123745070),LOC123745144(LOC123745144),LOC123745167(LOC123745167),LOC123745177(LOC123745177),LOC123745193(LOC12374…
BP	GO:0010033	response to organic substance	853	3003	0.404551	0.829451	LOC123744858(LOC123744858),LOC123744871(LOC123744871),LOC123744928(LOC123744928),LOC123744967(LOC123744967),LOC123744984(LOC123744984),LOC123745044(LOC123745044),LOC123745070(LOC123745070),LOC123745074(LOC123745074),LOC123745167(LOC123745167),LOC123745177(LOC123745177),LOC123745205(LOC123745205),LOC123745233(LOC123745233),LOC123745238(LOC123745238),LOC123745297(LOC123745297),LOC123745330(LOC12374…
BP	GO:0010604	positive regulation of macromolecule metabolic process	883	2979	0.0256445	0.349318	LOC123744850(LOC123744850),LOC123744858(LOC123744858),LOC123744859(LOC123744859),LOC123744860(LOC123744860),LOC123744872(LOC123744872),LOC123744893(LOC123744893),LOC123744928(LOC123744928),LOC123744967(LOC123744967),LOC123744984(LOC123744984),LOC123745021(LOC123745021),LOC123745023(LOC123745023),LOC123745042(LOC123745042),LOC123745070(LOC123745070),LOC123745078(LOC123745078),LOC123745167(LOC12374…
BP	GO:0000003	reproduction	898	2972	0.00311048	0.158354	LOC123744850(LOC123744850),LOC123744928(LOC123744928),LOC123744967(LOC123744967),LOC123745023(LOC123745023),LOC123745027(LOC123745027),LOC123745029(LOC123745029),LOC123745042(LOC123745042),LOC123745055(LOC123745055),LOC123745070(LOC123745070),LOC123745078(LOC123745078),LOC123745167(LOC123745167),LOC123745177(LOC123745177),LOC123745251(LOC123745251),LOC123745252(LOC123745252),LOC123745278(LOC12374…
BP	GO:0033036	macromolecule localization	894	2954	0.00262327	0.147748	LOC123744858(LOC123744858),LOC123744893(LOC123744893),LOC123744928(LOC123744928),LOC123744984(LOC123744984),LOC123745027(LOC123745027),LOC123745044(LOC123745044),LOC123745070(LOC123745070),LOC123745078(LOC123745078),LOC123745144(LOC123745144),LOC123745177(LOC123745177),LOC123745207(LOC123745207),LOC123745246(LOC123745246),LOC123745278(LOC123745278),LOC123745297(LOC123745297),LOC123745301(LOC12374…
MF	GO:1901363	heterocyclic compound binding	808	2937	0.727913	0.935148	LOC123744850(LOC123744850),LOC123744858(LOC123744858),LOC123744872(LOC123744872),LOC123744967(LOC123744967),LOC123744984(LOC123744984),LOC123744992(LOC123744992),LOC123745021(LOC123745021),LOC123745027(LOC123745027),LOC123745042(LOC123745042),LOC123745051(LOC123745051),LOC123745070(LOC123745070),LOC123745144(LOC123745144),LOC123745167(LOC123745167),LOC123745193(LOC123745193),LOC123745207(LOC12374…
BP	GO:2000112	regulation of cellular macromolecule biosynthetic process	899	2927	0.000355145	0.0596116	LOC123744850(LOC123744850),LOC123744858(LOC123744858),LOC123744859(LOC123744859),LOC123744860(LOC123744860),LOC123744872(LOC123744872),LOC123744928(LOC123744928),LOC123744967(LOC123744967),LOC123744984(LOC123744984),LOC123744992(LOC123744992),LOC123745021(LOC123745021),LOC123745070(LOC123745070),LOC123745167(LOC123745167),LOC123745177(LOC123745177),LOC123745233(LOC123745233),LOC123745238(LOC12374…
BP	GO:0051252	regulation of RNA metabolic process	878	2909	0.00399541	0.176169	LOC123744850(LOC123744850),LOC123744858(LOC123744858),LOC123744859(LOC123744859),LOC123744860(LOC123744860),LOC123744872(LOC123744872),LOC123744928(LOC123744928),LOC123744967(LOC123744967),LOC123744984(LOC123744984),LOC123744992(LOC123744992),LOC123745021(LOC123745021),LOC123745042(LOC123745042),LOC123745070(LOC123745070),LOC123745167(LOC123745167),LOC123745177(LOC123745177),LOC123745238(LOC12374…
BP	GO:0031325	positive regulation of cellular metabolic process	847	2888	0.068544	0.530031	LOC123744850(LOC123744850),LOC123744858(LOC123744858),LOC123744859(LOC123744859),LOC123744860(LOC123744860),LOC123744872(LOC123744872),LOC123744967(LOC123744967),LOC123744984(LOC123744984),LOC123745021(LOC123745021),LOC123745023(LOC123745023),LOC123745042(LOC123745042),LOC123745070(LOC123745070),LOC123745078(LOC123745078),LOC123745167(LOC123745167),LOC123745177(LOC123745177),LOC123745238(LOC12374…
BP	GO:0009892	negative regulation of metabolic process	857	2886	0.0237567	0.340385	LOC123744850(LOC123744850),LOC123744858(LOC123744858),LOC123744859(LOC123744859),LOC123744860(LOC123744860),LOC123744864(LOC123744864),LOC123744872(LOC123744872),LOC123744928(LOC123744928),LOC123744967(LOC123744967),LOC123744984(LOC123744984),LOC123744992(LOC123744992),LOC123745010(LOC123745010),LOC123745021(LOC123745021),LOC123745042(LOC123745042),LOC123745070(LOC123745070),LOC123745074(LOC12374…
BP	GO:0022414	reproductive process	870	2879	0.00364113	0.170992	LOC123744850(LOC123744850),LOC123744928(LOC123744928),LOC123744967(LOC123744967),LOC123745023(LOC123745023),LOC123745027(LOC123745027),LOC123745029(LOC123745029),LOC123745042(LOC123745042),LOC123745055(LOC123745055),LOC123745070(LOC123745070),LOC123745078(LOC123745078),LOC123745167(LOC123745167),LOC123745177(LOC123745177),LOC123745251(LOC123745251),LOC123745252(LOC123745252),LOC123745278(LOC12374…
BP	GO:0032774	RNA biosynthetic process	841	2817	0.0153055	0.297222	LOC123744850(LOC123744850),LOC123744858(LOC123744858),LOC123744859(LOC123744859),LOC123744860(LOC123744860),LOC123744872(LOC123744872),LOC123744928(LOC123744928),LOC123744967(LOC123744967),LOC123744984(LOC123744984),LOC123744992(LOC123744992),LOC123745021(LOC123745021),LOC123745070(LOC123745070),LOC123745074(LOC123745074),LOC123745167(LOC123745167),LOC123745177(LOC123745177),LOC123745238(LOC12374…
BP	GO:0097659	nucleic acid-templated transcription	839	2805	0.0128485	0.27621	LOC123744850(LOC123744850),LOC123744858(LOC123744858),LOC123744859(LOC123744859),LOC123744860(LOC123744860),LOC123744872(LOC123744872),LOC123744928(LOC123744928),LOC123744967(LOC123744967),LOC123744984(LOC123744984),LOC123744992(LOC123744992),LOC123745021(LOC123745021),LOC123745070(LOC123745070),LOC123745074(LOC123745074),LOC123745167(LOC123745167),LOC123745177(LOC123745177),LOC123745238(LOC12374…
BP	GO:0051128	regulation of cellular component organization	829	2795	0.0291048	0.376985	LOC123744858(LOC123744858),LOC123744860(LOC123744860),LOC123744872(LOC123744872),LOC123744893(LOC123744893),LOC123744928(LOC123744928),LOC123744967(LOC123744967),LOC123745023(LOC123745023),LOC123745065(LOC123745065),LOC123745070(LOC123745070),LOC123745078(LOC123745078),LOC123745193(LOC123745193),LOC123745248(LOC123745248),LOC123745257(LOC123745257),LOC123745271(LOC123745271),LOC123745288(LOC12374…
BP	GO:0070887	cellular response to chemical stimulus	776	2780	0.664201	0.9183	LOC123744858(LOC123744858),LOC123744864(LOC123744864),LOC123744967(LOC123744967),LOC123744984(LOC123744984),LOC123745044(LOC123745044),LOC123745051(LOC123745051),LOC123745070(LOC123745070),LOC123745074(LOC123745074),LOC123745078(LOC123745078),LOC123745167(LOC123745167),LOC123745177(LOC123745177),LOC123745205(LOC123745205),LOC123745233(LOC123745233),LOC123745238(LOC123745238),LOC123745297(LOC12374…
BP	GO:0051173	positive regulation of nitrogen compound metabolic process	807	2757	0.0858702	0.555988	LOC123744850(LOC123744850),LOC123744858(LOC123744858),LOC123744859(LOC123744859),LOC123744860(LOC123744860),LOC123744872(LOC123744872),LOC123744928(LOC123744928),LOC123744967(LOC123744967),LOC123744984(LOC123744984),LOC123745021(LOC123745021),LOC123745023(LOC123745023),LOC123745042(LOC123745042),LOC123745070(LOC123745070),LOC123745078(LOC123745078),LOC123745167(LOC123745167),LOC123745177(LOC12374…
BP	GO:0009966	regulation of signal transduction	811	2739	0.0356971	0.418405	LOC123744864(LOC123744864),LOC123744928(LOC123744928),LOC123744984(LOC123744984),LOC123744992(LOC123744992),LOC123745010(LOC123745010),LOC123745013(LOC123745013),LOC123745044(LOC123745044),LOC123745051(LOC123745051),LOC123745055(LOC123745055),LOC123745065(LOC123745065),LOC123745070(LOC123745070),LOC123745078(LOC123745078),LOC123745177(LOC123745177),LOC123745205(LOC123745205),LOC123745233(LOC12374…
BP	GO:0050793	regulation of developmental process	839	2720	0.00034049	0.0594868	LOC123744850(LOC123744850),LOC123744864(LOC123744864),LOC123744872(LOC123744872),LOC123744893(LOC123744893),LOC123744967(LOC123744967),LOC123745021(LOC123745021),LOC123745023(LOC123745023),LOC123745042(LOC123745042),LOC123745044(LOC123745044),LOC123745070(LOC123745070),LOC123745078(LOC123745078),LOC123745177(LOC123745177),LOC123745205(LOC123745205),LOC123745238(LOC123745238),LOC123745248(LOC12374…
BP	GO:0006793	phosphorus metabolic process	786	2713	0.167786	0.72918	LOC123744859(LOC123744859),LOC123744864(LOC123744864),LOC123744928(LOC123744928),LOC123744967(LOC123744967),LOC123744980(LOC123744980),LOC123744992(LOC123744992),LOC123745010(LOC123745010),LOC123745023(LOC123745023),LOC123745042(LOC123745042),LOC123745078(LOC123745078),LOC123745177(LOC123745177),LOC123745238(LOC123745238),LOC123745251(LOC123745251),LOC123745252(LOC123745252),LOC123745291(LOC12374…
BP	GO:0006351	transcription, DNA-templated	825	2679	0.00048462	0.0679188	LOC123744850(LOC123744850),LOC123744858(LOC123744858),LOC123744859(LOC123744859),LOC123744860(LOC123744860),LOC123744872(LOC123744872),LOC123744928(LOC123744928),LOC123744967(LOC123744967),LOC123744984(LOC123744984),LOC123744992(LOC123744992),LOC123745021(LOC123745021),LOC123745070(LOC123745070),LOC123745074(LOC123745074),LOC123745167(LOC123745167),LOC123745177(LOC123745177),LOC123745238(LOC12374…
BP	GO:2001141	regulation of RNA biosynthetic process	799	2662	0.0110261	0.255015	LOC123744850(LOC123744850),LOC123744859(LOC123744859),LOC123744860(LOC123744860),LOC123744872(LOC123744872),LOC123744928(LOC123744928),LOC123744967(LOC123744967),LOC123744984(LOC123744984),LOC123744992(LOC123744992),LOC123745021(LOC123745021),LOC123745070(LOC123745070),LOC123745167(LOC123745167),LOC123745177(LOC123745177),LOC123745238(LOC123745238),LOC123745251(LOC123745251),LOC123745252(LOC12374…
BP	GO:1903506	regulation of nucleic acid-templated transcription	799	2653	0.00787951	0.219105	LOC123744850(LOC123744850),LOC123744859(LOC123744859),LOC123744860(LOC123744860),LOC123744872(LOC123744872),LOC123744928(LOC123744928),LOC123744967(LOC123744967),LOC123744984(LOC123744984),LOC123744992(LOC123744992),LOC123745021(LOC123745021),LOC123745070(LOC123745070),LOC123745167(LOC123745167),LOC123745177(LOC123745177),LOC123745238(LOC123745238),LOC123745251(LOC123745251),LOC123745252(LOC12374…
BP	GO:0006796	phosphate-containing compound metabolic process	769	2649	0.153257	0.720514	LOC123744859(LOC123744859),LOC123744864(LOC123744864),LOC123744928(LOC123744928),LOC123744967(LOC123744967),LOC123744980(LOC123744980),LOC123744992(LOC123744992),LOC123745010(LOC123745010),LOC123745023(LOC123745023),LOC123745042(LOC123745042),LOC123745078(LOC123745078),LOC123745177(LOC123745177),LOC123745238(LOC123745238),LOC123745251(LOC123745251),LOC123745252(LOC123745252),LOC123745291(LOC12374…
BP	GO:0051649	establishment of localization in cell	791	2629	0.00906112	0.230997	LOC123744858(LOC123744858),LOC123744871(LOC123744871),LOC123744885(LOC123744885),LOC123744967(LOC123744967),LOC123745044(LOC123745044),LOC123745049(LOC123745049),LOC123745070(LOC123745070),LOC123745207(LOC123745207),LOC123745297(LOC123745297),LOC123745311(LOC123745311),LOC123745317(LOC123745317),LOC123745327(LOC123745327),LOC123745335(LOC123745335),LOC123745396(LOC123745396),LOC123745427(LOC12374…
BP	GO:0009888	tissue development	825	2602	5.90742e-06	0.00682375	LOC123744850(LOC123744850),LOC123744861(LOC123744861),LOC123744864(LOC123744864),LOC123744967(LOC123744967),LOC123744980(LOC123744980),LOC123744984(LOC123744984),LOC123745021(LOC123745021),LOC123745027(LOC123745027),LOC123745037(LOC123745037),LOC123745042(LOC123745042),LOC123745044(LOC123745044),LOC123745051(LOC123745051),LOC123745070(LOC123745070),LOC123745078(LOC123745078),LOC123745177(LOC12374…
BP	GO:0010605	negative regulation of macromolecule metabolic process	791	2592	0.00198008	0.128614	LOC123744850(LOC123744850),LOC123744858(LOC123744858),LOC123744859(LOC123744859),LOC123744860(LOC123744860),LOC123744864(LOC123744864),LOC123744872(LOC123744872),LOC123744928(LOC123744928),LOC123744967(LOC123744967),LOC123744984(LOC123744984),LOC123744992(LOC123744992),LOC123745010(LOC123745010),LOC123745021(LOC123745021),LOC123745042(LOC123745042),LOC123745070(LOC123745070),LOC123745074(LOC12374…
CC	GO:0031090	organelle membrane	709	2563	0.760943	0.951839	LOC123744860(LOC123744860),LOC123744864(LOC123744864),LOC123744881(LOC123744881),LOC123744882(LOC123744882),LOC123745049(LOC123745049),LOC123745177(LOC123745177),LOC123745233(LOC123745233),LOC123745246(LOC123745246),LOC123745260(LOC123745260),LOC123745279(LOC123745279),LOC123745288(LOC123745288),LOC123745311(LOC123745311),LOC123745327(LOC123745327),LOC123745353(LOC123745353),LOC123745380(LOC12374…
BP	GO:0008104	protein localization	766	2539	0.00791931	0.219105	LOC123744858(LOC123744858),LOC123744928(LOC123744928),LOC123744984(LOC123744984),LOC123745044(LOC123745044),LOC123745070(LOC123745070),LOC123745078(LOC123745078),LOC123745177(LOC123745177),LOC123745207(LOC123745207),LOC123745278(LOC123745278),LOC123745297(LOC123745297),LOC123745311(LOC123745311),LOC123745317(LOC123745317),LOC123745327(LOC123745327),LOC123745427(LOC123745427),LOC123745434(LOC12374…
BP	GO:0051246	regulation of protein metabolic process	726	2529	0.277596	0.72918	LOC123744858(LOC123744858),LOC123744859(LOC123744859),LOC123744864(LOC123744864),LOC123744928(LOC123744928),LOC123744967(LOC123744967),LOC123744984(LOC123744984),LOC123744992(LOC123744992),LOC123745010(LOC123745010),LOC123745023(LOC123745023),LOC123745042(LOC123745042),LOC123745070(LOC123745070),LOC123745078(LOC123745078),LOC123745167(LOC123745167),LOC123745233(LOC123745233),LOC123745238(LOC12374…
BP	GO:0065009	regulation of molecular function	746	2479	0.0112266	0.258594	LOC123744858(LOC123744858),LOC123744860(LOC123744860),LOC123744928(LOC123744928),LOC123744967(LOC123744967),LOC123744992(LOC123744992),LOC123745010(LOC123745010),LOC123745023(LOC123745023),LOC123745042(LOC123745042),LOC123745051(LOC123745051),LOC123745065(LOC123745065),LOC123745070(LOC123745070),LOC123745177(LOC123745177),LOC123745251(LOC123745251),LOC123745252(LOC123745252),LOC123745267(LOC12374…
BP	GO:0007166	cell surface receptor signaling pathway	768	2477	0.000344108	0.0594868	LOC123744858(LOC123744858),LOC123744864(LOC123744864),LOC123744928(LOC123744928),LOC123744967(LOC123744967),LOC123744984(LOC123744984),LOC123744992(LOC123744992),LOC123745013(LOC123745013),LOC123745044(LOC123745044),LOC123745051(LOC123745051),LOC123745070(LOC123745070),LOC123745074(LOC123745074),LOC123745078(LOC123745078),LOC123745177(LOC123745177),LOC123745205(LOC123745205),LOC123745238(LOC12374…
BP	GO:0009056	catabolic process	712	2475	0.255824	0.72918	LOC123744858(LOC123744858),LOC123744885(LOC123744885),LOC123744928(LOC123744928),LOC123744980(LOC123744980),LOC123745167(LOC123745167),LOC123745205(LOC123745205),LOC123745251(LOC123745251),LOC123745252(LOC123745252),LOC123745279(LOC123745279),LOC123745291(LOC123745291),LOC123745308(LOC123745308),LOC123745312(LOC123745312),LOC123745337(LOC123745337),LOC123745348(LOC123745348),LOC123745380(LOC12374…
BP	GO:0006355	regulation of transcription, DNA-templated	776	2471	5.36467e-05	0.0206698	LOC123744850(LOC123744850),LOC123744859(LOC123744859),LOC123744860(LOC123744860),LOC123744872(LOC123744872),LOC123744928(LOC123744928),LOC123744967(LOC123744967),LOC123744984(LOC123744984),LOC123744992(LOC123744992),LOC123745021(LOC123745021),LOC123745070(LOC123745070),LOC123745167(LOC123745167),LOC123745177(LOC123745177),LOC123745238(LOC123745238),LOC123745251(LOC123745251),LOC123745252(LOC12374…
BP	GO:0022008	neurogenesis	783	2461	6.45454e-06	0.00683899	LOC123744861(LOC123744861),LOC123744928(LOC123744928),LOC123744984(LOC123744984),LOC123745042(LOC123745042),LOC123745049(LOC123745049),LOC123745065(LOC123745065),LOC123745070(LOC123745070),LOC123745078(LOC123745078),LOC123745177(LOC123745177),LOC123745278(LOC123745278),LOC123745280(LOC123745280),LOC123745297(LOC123745297),LOC123745317(LOC123745317),LOC123745335(LOC123745335),LOC123745337(LOC12374…
BP	GO:0043933	protein-containing complex subunit organization	625	2451	0.999636	1	LOC123744858(LOC123744858),LOC123744967(LOC123744967),LOC123745006(LOC123745006),LOC123745027(LOC123745027),LOC123745246(LOC123745246),LOC123745267(LOC123745267),LOC123745278(LOC123745278),LOC123745297(LOC123745297),LOC123745327(LOC123745327),LOC123745396(LOC123745396),LOC123745518(LOC123745518),LOC123745526(LOC123745526),LOC123745529(LOC123745529),LOC123745558(LOC123745558),LOC123745562(LOC12374…
BP	GO:0031324	negative regulation of cellular metabolic process	734	2421	0.00586821	0.201352	LOC123744850(LOC123744850),LOC123744859(LOC123744859),LOC123744860(LOC123744860),LOC123744864(LOC123744864),LOC123744872(LOC123744872),LOC123744928(LOC123744928),LOC123744984(LOC123744984),LOC123744992(LOC123744992),LOC123745010(LOC123745010),LOC123745021(LOC123745021),LOC123745042(LOC123745042),LOC123745070(LOC123745070),LOC123745167(LOC123745167),LOC123745177(LOC123745177),LOC123745233(LOC12374…
BP	GO:0032268	regulation of cellular protein metabolic process	672	2391	0.56235	0.888268	LOC123744858(LOC123744858),LOC123744859(LOC123744859),LOC123744864(LOC123744864),LOC123744928(LOC123744928),LOC123744967(LOC123744967),LOC123744984(LOC123744984),LOC123744992(LOC123744992),LOC123745010(LOC123745010),LOC123745023(LOC123745023),LOC123745042(LOC123745042),LOC123745070(LOC123745070),LOC123745078(LOC123745078),LOC123745167(LOC123745167),LOC123745233(LOC123745233),LOC123745238(LOC12374…
BP	GO:0032879	regulation of localization	728	2381	0.0025547	0.145785	LOC123744893(LOC123744893),LOC123744928(LOC123744928),LOC123744984(LOC123744984),LOC123745042(LOC123745042),LOC123745065(LOC123745065),LOC123745070(LOC123745070),LOC123745078(LOC123745078),LOC123745177(LOC123745177),LOC123745238(LOC123745238),LOC123745278(LOC123745278),LOC123745297(LOC123745297),LOC123745311(LOC123745311),LOC123745317(LOC123745317),LOC123745335(LOC123745335),LOC123745405(LOC12374…
BP	GO:0048699	generation of neurons	748	2367	3.13116e-05	0.0147451	LOC123744861(LOC123744861),LOC123744928(LOC123744928),LOC123744984(LOC123744984),LOC123745042(LOC123745042),LOC123745049(LOC123745049),LOC123745065(LOC123745065),LOC123745070(LOC123745070),LOC123745078(LOC123745078),LOC123745177(LOC123745177),LOC123745278(LOC123745278),LOC123745280(LOC123745280),LOC123745297(LOC123745297),LOC123745317(LOC123745317),LOC123745335(LOC123745335),LOC123745337(LOC12374…
CC	GO:0031224	intrinsic component of membrane	657	2362	0.688554	0.935148	LOC123744864(LOC123744864),LOC123744980(LOC123744980),LOC123745049(LOC123745049),LOC123745073(LOC123745073),LOC123745078(LOC123745078),LOC123745163(LOC123745163),LOC123745177(LOC123745177),LOC123745260(LOC123745260),LOC123745278(LOC123745278),LOC123745294(LOC123745294),LOC123745335(LOC123745335),LOC123745380(LOC123745380),LOC123745405(LOC123745405),LOC123745475(LOC123745475),LOC123745506(LOC12374…
BP	GO:0071702	organic substance transport	718	2352	0.00324659	0.162358	LOC123744858(LOC123744858),LOC123744967(LOC123744967),LOC123744984(LOC123744984),LOC123745044(LOC123745044),LOC123745070(LOC123745070),LOC123745144(LOC123745144),LOC123745163(LOC123745163),LOC123745177(LOC123745177),LOC123745207(LOC123745207),LOC123745246(LOC123745246),LOC123745278(LOC123745278),LOC123745294(LOC123745294),LOC123745297(LOC123745297),LOC123745301(LOC123745301),LOC123745311(LOC12374…
BP	GO:0040011	locomotion	699	2321	0.013291	0.27983	LOC123744928(LOC123744928),LOC123745010(LOC123745010),LOC123745042(LOC123745042),LOC123745051(LOC123745051),LOC123745055(LOC123745055),LOC123745065(LOC123745065),LOC123745070(LOC123745070),LOC123745078(LOC123745078),LOC123745177(LOC123745177),LOC123745205(LOC123745205),LOC123745238(LOC123745238),LOC123745271(LOC123745271),LOC123745278(LOC123745278),LOC123745280(LOC123745280),LOC123745294(LOC12374…
BP	GO:0071310	cellular response to organic substance	666	2318	0.278833	0.72918	LOC123744858(LOC123744858),LOC123744967(LOC123744967),LOC123744984(LOC123744984),LOC123745044(LOC123745044),LOC123745070(LOC123745070),LOC123745074(LOC123745074),LOC123745167(LOC123745167),LOC123745177(LOC123745177),LOC123745205(LOC123745205),LOC123745233(LOC123745233),LOC123745238(LOC123745238),LOC123745297(LOC123745297),LOC123745330(LOC123745330),LOC123745337(LOC123745337),LOC123745507(LOC12374…
BP	GO:0044248	cellular catabolic process	659	2299	0.30699	0.729843	LOC123744858(LOC123744858),LOC123744885(LOC123744885),LOC123744928(LOC123744928),LOC123744980(LOC123744980),LOC123745167(LOC123745167),LOC123745205(LOC123745205),LOC123745251(LOC123745251),LOC123745252(LOC123745252),LOC123745279(LOC123745279),LOC123745291(LOC123745291),LOC123745308(LOC123745308),LOC123745312(LOC123745312),LOC123745337(LOC123745337),LOC123745348(LOC123745348),LOC123745383(LOC12374…
CC	GO:0016021	integral component of membrane	633	2278	0.696564	0.935148	LOC123744864(LOC123744864),LOC123744980(LOC123744980),LOC123745049(LOC123745049),LOC123745073(LOC123745073),LOC123745078(LOC123745078),LOC123745163(LOC123745163),LOC123745177(LOC123745177),LOC123745260(LOC123745260),LOC123745278(LOC123745278),LOC123745294(LOC123745294),LOC123745335(LOC123745335),LOC123745380(LOC123745380),LOC123745405(LOC123745405),LOC123745475(LOC123745475),LOC123745506(LOC12374…
BP	GO:0032504	multicellular organism reproduction	695	2276	0.00371573	0.172979	LOC123744850(LOC123744850),LOC123744928(LOC123744928),LOC123744967(LOC123744967),LOC123745023(LOC123745023),LOC123745027(LOC123745027),LOC123745029(LOC123745029),LOC123745042(LOC123745042),LOC123745055(LOC123745055),LOC123745070(LOC123745070),LOC123745167(LOC123745167),LOC123745177(LOC123745177),LOC123745251(LOC123745251),LOC123745252(LOC123745252),LOC123745278(LOC123745278),LOC123745297(LOC12374…
BP	GO:0035556	intracellular signal transduction	657	2263	0.177014	0.72918	LOC123744864(LOC123744864),LOC123744928(LOC123744928),LOC123744967(LOC123744967),LOC123744984(LOC123744984),LOC123745010(LOC123745010),LOC123745023(LOC123745023),LOC123745044(LOC123745044),LOC123745051(LOC123745051),LOC123745065(LOC123745065),LOC123745070(LOC123745070),LOC123745078(LOC123745078),LOC123745233(LOC123745233),LOC123745238(LOC123745238),LOC123745317(LOC123745317),LOC123745330(LOC12374…
BP	GO:0048609	multicellular organismal reproductive process	677	2223	0.00546531	0.199684	LOC123744850(LOC123744850),LOC123744928(LOC123744928),LOC123744967(LOC123744967),LOC123745023(LOC123745023),LOC123745027(LOC123745027),LOC123745029(LOC123745029),LOC123745042(LOC123745042),LOC123745055(LOC123745055),LOC123745070(LOC123745070),LOC123745167(LOC123745167),LOC123745177(LOC123745177),LOC123745251(LOC123745251),LOC123745252(LOC123745252),LOC123745278(LOC123745278),LOC123745297(LOC12374…
BP	GO:0044703	multi-organism reproductive process	675	2215	0.00520843	0.19606	LOC123744850(LOC123744850),LOC123744928(LOC123744928),LOC123744967(LOC123744967),LOC123745023(LOC123745023),LOC123745027(LOC123745027),LOC123745029(LOC123745029),LOC123745042(LOC123745042),LOC123745055(LOC123745055),LOC123745070(LOC123745070),LOC123745167(LOC123745167),LOC123745177(LOC123745177),LOC123745251(LOC123745251),LOC123745252(LOC123745252),LOC123745278(LOC123745278),LOC123745297(LOC12374…
MF	GO:0043167	ion binding	594	2207	0.886809	0.99811	LOC123744850(LOC123744850),LOC123744967(LOC123744967),LOC123745051(LOC123745051),LOC123745074(LOC123745074),LOC123745177(LOC123745177),LOC123745193(LOC123745193),LOC123745246(LOC123745246),LOC123745279(LOC123745279),LOC123745308(LOC123745308),LOC123745335(LOC123745335),LOC123745506(LOC123745506),LOC123745507(LOC123745507),LOC123745519(LOC123745519),LOC123745526(LOC123745526),LOC123745661(LOC12374…
BP	GO:0030182	neuron differentiation	691	2202	0.00017283	0.0412674	LOC123744861(LOC123744861),LOC123744928(LOC123744928),LOC123744984(LOC123744984),LOC123745042(LOC123745042),LOC123745049(LOC123745049),LOC123745065(LOC123745065),LOC123745070(LOC123745070),LOC123745078(LOC123745078),LOC123745177(LOC123745177),LOC123745278(LOC123745278),LOC123745280(LOC123745280),LOC123745297(LOC123745297),LOC123745317(LOC123745317),LOC123745335(LOC123745335),LOC123745337(LOC12374…
MF	GO:0003676	nucleic acid binding	580	2202	0.970191	1	LOC123744850(LOC123744850),LOC123744858(LOC123744858),LOC123744872(LOC123744872),LOC123744984(LOC123744984),LOC123744992(LOC123744992),LOC123745021(LOC123745021),LOC123745027(LOC123745027),LOC123745042(LOC123745042),LOC123745070(LOC123745070),LOC123745144(LOC123745144),LOC123745167(LOC123745167),LOC123745207(LOC123745207),LOC123745233(LOC123745233),LOC123745267(LOC123745267),LOC123745289(LOC12374…
BP	GO:0002376	immune system process	671	2194	0.00378781	0.173215	LOC123744850(LOC123744850),LOC123744864(LOC123744864),LOC123744871(LOC123744871),LOC123744872(LOC123744872),LOC123744885(LOC123744885),LOC123744967(LOC123744967),LOC123744984(LOC123744984),LOC123745051(LOC123745051),LOC123745065(LOC123745065),LOC123745070(LOC123745070),LOC123745167(LOC123745167),LOC123745207(LOC123745207),LOC123745248(LOC123745248),LOC123745251(LOC123745251),LOC123745252(LOC12374…
BP	GO:2000026	regulation of multicellular organismal development	669	2187	0.00376507	0.172979	LOC123744850(LOC123744850),LOC123744864(LOC123744864),LOC123744967(LOC123744967),LOC123745021(LOC123745021),LOC123745042(LOC123745042),LOC123745044(LOC123745044),LOC123745070(LOC123745070),LOC123745078(LOC123745078),LOC123745177(LOC123745177),LOC123745205(LOC123745205),LOC123745238(LOC123745238),LOC123745248(LOC123745248),LOC123745297(LOC123745297),LOC123745312(LOC123745312),LOC123745317(LOC12374…
BP	GO:0006928	movement of cell or subcellular component	661	2182	0.00979481	0.241855	LOC123744928(LOC123744928),LOC123745042(LOC123745042),LOC123745044(LOC123745044),LOC123745051(LOC123745051),LOC123745065(LOC123745065),LOC123745070(LOC123745070),LOC123745078(LOC123745078),LOC123745177(LOC123745177),LOC123745205(LOC123745205),LOC123745238(LOC123745238),LOC123745271(LOC123745271),LOC123745278(LOC123745278),LOC123745280(LOC123745280),LOC123745297(LOC123745297),LOC123745317(LOC12374…
MF	GO:0019899	enzyme binding	666	2169	0.000776406	0.085945	LOC123744882(LOC123744882),LOC123745010(LOC123745010),LOC123745051(LOC123745051),LOC123745065(LOC123745065),LOC123745233(LOC123745233),LOC123745251(LOC123745251),LOC123745252(LOC123745252),LOC123745317(LOC123745317),LOC123745335(LOC123745335),LOC123745396(LOC123745396),LOC123745417(LOC123745417),LOC123745436(LOC123745436),LOC123745506(LOC123745506),LOC123745518(LOC123745518),LOC123745523(LOC12374…
BP	GO:0051172	negative regulation of nitrogen compound metabolic process	668	2161	0.00129249	0.104958	LOC123744850(LOC123744850),LOC123744859(LOC123744859),LOC123744860(LOC123744860),LOC123744864(LOC123744864),LOC123744872(LOC123744872),LOC123744928(LOC123744928),LOC123744984(LOC123744984),LOC123744992(LOC123744992),LOC123745010(LOC123745010),LOC123745021(LOC123745021),LOC123745042(LOC123745042),LOC123745070(LOC123745070),LOC123745167(LOC123745167),LOC123745177(LOC123745177),LOC123745271(LOC12374…
BP	GO:0065003	protein-containing complex assembly	546	2152	0.999466	1	LOC123744858(LOC123744858),LOC123744967(LOC123744967),LOC123745006(LOC123745006),LOC123745027(LOC123745027),LOC123745246(LOC123745246),LOC123745278(LOC123745278),LOC123745297(LOC123745297),LOC123745327(LOC123745327),LOC123745396(LOC123745396),LOC123745518(LOC123745518),LOC123745526(LOC123745526),LOC123745529(LOC123745529),LOC123745558(LOC123745558),LOC123745562(LOC123745562),LOC123745658(LOC12374…
BP	GO:0003006	developmental process involved in reproduction	653	2140	0.00534738	0.196647	LOC123744850(LOC123744850),LOC123744928(LOC123744928),LOC123744967(LOC123744967),LOC123745027(LOC123745027),LOC123745029(LOC123745029),LOC123745070(LOC123745070),LOC123745078(LOC123745078),LOC123745167(LOC123745167),LOC123745177(LOC123745177),LOC123745251(LOC123745251),LOC123745252(LOC123745252),LOC123745297(LOC123745297),LOC123745327(LOC123745327),LOC123745330(LOC123745330),LOC123745337(LOC12374…
BP	GO:0060429	epithelium development	684	2137	1.29092e-05	0.00944034	LOC123744850(LOC123744850),LOC123744861(LOC123744861),LOC123744864(LOC123744864),LOC123744967(LOC123744967),LOC123744984(LOC123744984),LOC123745021(LOC123745021),LOC123745027(LOC123745027),LOC123745037(LOC123745037),LOC123745044(LOC123745044),LOC123745051(LOC123745051),LOC123745070(LOC123745070),LOC123745078(LOC123745078),LOC123745177(LOC123745177),LOC123745205(LOC123745205),LOC123745238(LOC12374…
BP	GO:0008219	cell death	609	2135	0.373282	0.81664	LOC123744928(LOC123744928),LOC123744967(LOC123744967),LOC123744984(LOC123744984),LOC123745013(LOC123745013),LOC123745042(LOC123745042),LOC123745049(LOC123745049),LOC123745070(LOC123745070),LOC123745177(LOC123745177),LOC123745233(LOC123745233),LOC123745257(LOC123745257),LOC123745288(LOC123745288),LOC123745317(LOC123745317),LOC123745330(LOC123745330),LOC123745399(LOC123745399),LOC123745413(LOC12374…
BP	GO:1901575	organic substance catabolic process	598	2124	0.537222	0.867929	LOC123744858(LOC123744858),LOC123744885(LOC123744885),LOC123744928(LOC123744928),LOC123744980(LOC123744980),LOC123745167(LOC123745167),LOC123745205(LOC123745205),LOC123745251(LOC123745251),LOC123745252(LOC123745252),LOC123745279(LOC123745279),LOC123745291(LOC123745291),LOC123745308(LOC123745308),LOC123745312(LOC123745312),LOC123745348(LOC123745348),LOC123745380(LOC123745380),LOC123745383(LOC12374…
MF	GO:0016787	hydrolase activity	625	2096	0.0175948	0.325828	LOC123744871(LOC123744871),LOC123744885(LOC123744885),LOC123744980(LOC123744980),LOC123745010(LOC123745010),LOC123745023(LOC123745023),LOC123745027(LOC123745027),LOC123745042(LOC123745042),LOC123745051(LOC123745051),LOC123745193(LOC123745193),LOC123745205(LOC123745205),LOC123745233(LOC123745233),LOC123745257(LOC123745257),LOC123745297(LOC123745297),LOC123745327(LOC123745327),LOC123745347(LOC12374…
BP	GO:0006366	transcription by RNA polymerase II	623	2089	0.0396618	0.442651	LOC123744850(LOC123744850),LOC123744858(LOC123744858),LOC123744859(LOC123744859),LOC123744860(LOC123744860),LOC123744984(LOC123744984),LOC123744992(LOC123744992),LOC123745021(LOC123745021),LOC123745070(LOC123745070),LOC123745074(LOC123745074),LOC123745167(LOC123745167),LOC123745177(LOC123745177),LOC123745238(LOC123745238),LOC123745251(LOC123745251),LOC123745252(LOC123745252),LOC123745267(LOC12374…
BP	GO:0019953	sexual reproduction	638	2082	0.00400077	0.176169	LOC123744850(LOC123744850),LOC123744928(LOC123744928),LOC123744967(LOC123744967),LOC123745023(LOC123745023),LOC123745027(LOC123745027),LOC123745029(LOC123745029),LOC123745042(LOC123745042),LOC123745055(LOC123745055),LOC123745070(LOC123745070),LOC123745167(LOC123745167),LOC123745177(LOC123745177),LOC123745251(LOC123745251),LOC123745252(LOC123745252),LOC123745278(LOC123745278),LOC123745297(LOC12374…
BP	GO:0009790	embryo development	670	2079	6.03765e-06	0.00682375	LOC123744850(LOC123744850),LOC123744861(LOC123744861),LOC123744876(LOC123744876),LOC123744967(LOC123744967),LOC123744984(LOC123744984),LOC123745021(LOC123745021),LOC123745044(LOC123745044),LOC123745070(LOC123745070),LOC123745177(LOC123745177),LOC123745251(LOC123745251),LOC123745252(LOC123745252),LOC123745271(LOC123745271),LOC123745278(LOC123745278),LOC123745297(LOC123745297),LOC123745337(LOC12374…
BP	GO:0030030	cell projection organization	645	2066	0.000543626	0.070893	LOC123744861(LOC123744861),LOC123744928(LOC123744928),LOC123745006(LOC123745006),LOC123745023(LOC123745023),LOC123745042(LOC123745042),LOC123745044(LOC123745044),LOC123745051(LOC123745051),LOC123745065(LOC123745065),LOC123745070(LOC123745070),LOC123745078(LOC123745078),LOC123745177(LOC123745177),LOC123745193(LOC123745193),LOC123745278(LOC123745278),LOC123745280(LOC123745280),LOC123745297(LOC12374…
CC	GO:0042995	cell projection	626	2066	0.0111434	0.25721	LOC123744861(LOC123744861),LOC123744884(LOC123744884),LOC123744980(LOC123744980),LOC123745010(LOC123745010),LOC123745044(LOC123745044),LOC123745051(LOC123745051),LOC123745065(LOC123745065),LOC123745167(LOC123745167),LOC123745177(LOC123745177),LOC123745193(LOC123745193),LOC123745294(LOC123745294),LOC123745297(LOC123745297),LOC123745308(LOC123745308),LOC123745317(LOC123745317),LOC123745335(LOC12374…
BP	GO:0033554	cellular response to stress	598	2056	0.175922	0.72918	LOC123744860(LOC123744860),LOC123744864(LOC123744864),LOC123744967(LOC123744967),LOC123744984(LOC123744984),LOC123745010(LOC123745010),LOC123745023(LOC123745023),LOC123745027(LOC123745027),LOC123745074(LOC123745074),LOC123745233(LOC123745233),LOC123745267(LOC123745267),LOC123745297(LOC123745297),LOC123745327(LOC123745327),LOC123745330(LOC123745330),LOC123745335(LOC123745335),LOC123745337(LOC12374…
BP	GO:0120036	plasma membrane bounded cell projection organization	640	2041	0.000347979	0.0594868	LOC123744861(LOC123744861),LOC123744928(LOC123744928),LOC123745006(LOC123745006),LOC123745023(LOC123745023),LOC123745042(LOC123745042),LOC123745044(LOC123745044),LOC123745051(LOC123745051),LOC123745065(LOC123745065),LOC123745070(LOC123745070),LOC123745078(LOC123745078),LOC123745177(LOC123745177),LOC123745193(LOC123745193),LOC123745278(LOC123745278),LOC123745280(LOC123745280),LOC123745297(LOC12374…
CC	GO:0120025	plasma membrane bounded cell projection	621	2039	0.00741164	0.216637	LOC123744861(LOC123744861),LOC123744884(LOC123744884),LOC123744980(LOC123744980),LOC123745010(LOC123745010),LOC123745044(LOC123745044),LOC123745051(LOC123745051),LOC123745065(LOC123745065),LOC123745167(LOC123745167),LOC123745177(LOC123745177),LOC123745193(LOC123745193),LOC123745294(LOC123745294),LOC123745297(LOC123745297),LOC123745308(LOC123745308),LOC123745317(LOC123745317),LOC123745335(LOC12374…
MF	GO:0016740	transferase activity	602	2005	0.0115046	0.263193	LOC123744864(LOC123744864),LOC123744882(LOC123744882),LOC123744928(LOC123744928),LOC123744967(LOC123744967),LOC123745013(LOC123745013),LOC123745074(LOC123745074),LOC123745246(LOC123745246),LOC123745248(LOC123745248),LOC123745260(LOC123745260),LOC123745274(LOC123745274),LOC123745312(LOC123745312),LOC123745337(LOC123745337),LOC123745380(LOC123745380),LOC123745417(LOC123745417),LOC123745519(LOC12374…
BP	GO:0071705	nitrogen compound transport	598	1998	0.0342004	0.414735	LOC123744858(LOC123744858),LOC123744967(LOC123744967),LOC123744984(LOC123744984),LOC123745044(LOC123745044),LOC123745070(LOC123745070),LOC123745207(LOC123745207),LOC123745278(LOC123745278),LOC123745294(LOC123745294),LOC123745297(LOC123745297),LOC123745301(LOC123745301),LOC123745311(LOC123745311),LOC123745327(LOC123745327),LOC123745335(LOC123745335),LOC123745427(LOC123745427),LOC123745436(LOC12374…
BP	GO:0003008	system process	550	1996	0.770786	0.955969	LOC123744850(LOC123744850),LOC123744882(LOC123744882),LOC123744940(LOC123744940),LOC123744967(LOC123744967),LOC123745042(LOC123745042),LOC123745051(LOC123745051),LOC123745070(LOC123745070),LOC123745163(LOC123745163),LOC123745246(LOC123745246),LOC123745278(LOC123745278),LOC123745311(LOC123745311),LOC123745312(LOC123745312),LOC123745327(LOC123745327),LOC123745335(LOC123745335),LOC123745337(LOC12374…
BP	GO:0044281	small molecule metabolic process	538	1992	0.909113	1	LOC123744864(LOC123744864),LOC123744882(LOC123744882),LOC123744885(LOC123744885),LOC123745246(LOC123745246),LOC123745251(LOC123745251),LOC123745252(LOC123745252),LOC123745279(LOC123745279),LOC123745291(LOC123745291),LOC123745294(LOC123745294),LOC123745308(LOC123745308),LOC123745312(LOC123745312),LOC123745347(LOC123745347),LOC123745348(LOC123745348),LOC123745380(LOC123745380),LOC123745383(LOC12374…
BP	GO:0010629	negative regulation of gene expression	596	1988	0.0307267	0.38932	LOC123744850(LOC123744850),LOC123744858(LOC123744858),LOC123744872(LOC123744872),LOC123744967(LOC123744967),LOC123744992(LOC123744992),LOC123745021(LOC123745021),LOC123745042(LOC123745042),LOC123745070(LOC123745070),LOC123745074(LOC123745074),LOC123745167(LOC123745167),LOC123745177(LOC123745177),LOC123745271(LOC123745271),LOC123745330(LOC123745330),LOC123745337(LOC123745337),LOC123745353(LOC12374…
BP	GO:0007049	cell cycle	574	1982	0.218874	0.72918	LOC123744928(LOC123744928),LOC123744967(LOC123744967),LOC123744984(LOC123744984),LOC123745023(LOC123745023),LOC123745027(LOC123745027),LOC123745042(LOC123745042),LOC123745070(LOC123745070),LOC123745177(LOC123745177),LOC123745251(LOC123745251),LOC123745252(LOC123745252),LOC123745271(LOC123745271),LOC123745297(LOC123745297),LOC123745330(LOC123745330),LOC123745337(LOC123745337),LOC123745396(LOC12374…
BP	GO:1901566	organonitrogen compound biosynthetic process	530	1978	0.94078	1	LOC123744858(LOC123744858),LOC123744881(LOC123744881),LOC123744882(LOC123744882),LOC123744984(LOC123744984),LOC123745013(LOC123745013),LOC123745070(LOC123745070),LOC123745167(LOC123745167),LOC123745233(LOC123745233),LOC123745246(LOC123745246),LOC123745251(LOC123745251),LOC123745252(LOC123745252),LOC123745260(LOC123745260),LOC123745279(LOC123745279),LOC123745289(LOC123745289),LOC123745308(LOC12374…
BP	GO:0010628	positive regulation of gene expression	603	1974	0.00684569	0.210114	LOC123744850(LOC123744850),LOC123744858(LOC123744858),LOC123744859(LOC123744859),LOC123744860(LOC123744860),LOC123744872(LOC123744872),LOC123744893(LOC123744893),LOC123744984(LOC123744984),LOC123745021(LOC123745021),LOC123745042(LOC123745042),LOC123745070(LOC123745070),LOC123745167(LOC123745167),LOC123745177(LOC123745177),LOC123745251(LOC123745251),LOC123745252(LOC123745252),LOC123745267(LOC12374…
BP	GO:0070727	cellular macromolecule localization	583	1964	0.0614759	0.530031	LOC123744858(LOC123744858),LOC123744928(LOC123744928),LOC123745027(LOC123745027),LOC123745044(LOC123745044),LOC123745177(LOC123745177),LOC123745207(LOC123745207),LOC123745297(LOC123745297),LOC123745311(LOC123745311),LOC123745317(LOC123745317),LOC123745327(LOC123745327),LOC123745427(LOC123745427),LOC123745436(LOC123745436),LOC123745439(LOC123745439),LOC123745475(LOC123745475),LOC123745515(LOC12374…
BP	GO:0048584	positive regulation of response to stimulus	562	1943	0.233323	0.72918	LOC123744928(LOC123744928),LOC123744967(LOC123744967),LOC123744984(LOC123744984),LOC123745013(LOC123745013),LOC123745042(LOC123745042),LOC123745070(LOC123745070),LOC123745078(LOC123745078),LOC123745233(LOC123745233),LOC123745238(LOC123745238),LOC123745267(LOC123745267),LOC123745278(LOC123745278),LOC123745297(LOC123745297),LOC123745317(LOC123745317),LOC123745330(LOC123745330),LOC123745413(LOC12374…
BP	GO:0048666	neuron development	606	1940	0.000780074	0.085945	LOC123744861(LOC123744861),LOC123744928(LOC123744928),LOC123745042(LOC123745042),LOC123745065(LOC123745065),LOC123745070(LOC123745070),LOC123745078(LOC123745078),LOC123745177(LOC123745177),LOC123745278(LOC123745278),LOC123745280(LOC123745280),LOC123745297(LOC123745297),LOC123745317(LOC123745317),LOC123745335(LOC123745335),LOC123745337(LOC123745337),LOC123745413(LOC123745413),LOC123745417(LOC12374…
BP	GO:0012501	programmed cell death	551	1940	0.431373	0.829451	LOC123744928(LOC123744928),LOC123744967(LOC123744967),LOC123744984(LOC123744984),LOC123745013(LOC123745013),LOC123745042(LOC123745042),LOC123745049(LOC123745049),LOC123745070(LOC123745070),LOC123745177(LOC123745177),LOC123745233(LOC123745233),LOC123745257(LOC123745257),LOC123745288(LOC123745288),LOC123745317(LOC123745317),LOC123745330(LOC123745330),LOC123745399(LOC123745399),LOC123745413(LOC12374…
BP	GO:0045595	regulation of cell differentiation	578	1930	0.0356419	0.418405	LOC123744864(LOC123744864),LOC123744967(LOC123744967),LOC123745023(LOC123745023),LOC123745070(LOC123745070),LOC123745078(LOC123745078),LOC123745177(LOC123745177),LOC123745205(LOC123745205),LOC123745248(LOC123745248),LOC123745297(LOC123745297),LOC123745317(LOC123745317),LOC123745330(LOC123745330),LOC123745335(LOC123745335),LOC123745337(LOC123745337),LOC123745417(LOC123745417),LOC123745427(LOC12374…
BP	GO:0008283	cell population proliferation	575	1927	0.0457582	0.478228	LOC123744850(LOC123744850),LOC123744864(LOC123744864),LOC123744872(LOC123744872),LOC123744928(LOC123744928),LOC123744967(LOC123744967),LOC123744984(LOC123744984),LOC123745021(LOC123745021),LOC123745023(LOC123745023),LOC123745042(LOC123745042),LOC123745044(LOC123745044),LOC123745070(LOC123745070),LOC123745078(LOC123745078),LOC123745167(LOC123745167),LOC123745177(LOC123745177),LOC123745238(LOC12374…
BP	GO:0034613	cellular protein localization	563	1904	0.0817106	0.535669	LOC123744858(LOC123744858),LOC123744928(LOC123744928),LOC123745044(LOC123745044),LOC123745177(LOC123745177),LOC123745207(LOC123745207),LOC123745297(LOC123745297),LOC123745311(LOC123745311),LOC123745317(LOC123745317),LOC123745327(LOC123745327),LOC123745427(LOC123745427),LOC123745436(LOC123745436),LOC123745439(LOC123745439),LOC123745475(LOC123745475),LOC123745515(LOC123745515),LOC123745518(LOC12374…
BP	GO:0006357	regulation of transcription by RNA polymerase II	576	1896	0.0127877	0.27621	LOC123744850(LOC123744850),LOC123744859(LOC123744859),LOC123744860(LOC123744860),LOC123744984(LOC123744984),LOC123744992(LOC123744992),LOC123745021(LOC123745021),LOC123745070(LOC123745070),LOC123745167(LOC123745167),LOC123745177(LOC123745177),LOC123745238(LOC123745238),LOC123745251(LOC123745251),LOC123745252(LOC123745252),LOC123745267(LOC123745267),LOC123745271(LOC123745271),LOC123745330(LOC12374…
BP	GO:0009891	positive regulation of biosynthetic process	545	1893	0.282266	0.72918	LOC123744850(LOC123744850),LOC123744859(LOC123744859),LOC123744860(LOC123744860),LOC123744872(LOC123744872),LOC123744984(LOC123744984),LOC123745021(LOC123745021),LOC123745070(LOC123745070),LOC123745167(LOC123745167),LOC123745177(LOC123745177),LOC123745246(LOC123745246),LOC123745251(LOC123745251),LOC123745252(LOC123745252),LOC123745267(LOC123745267),LOC123745396(LOC123745396),LOC123745413(LOC12374…
BP	GO:0016310	phosphorylation	546	1873	0.171883	0.72918	LOC123744859(LOC123744859),LOC123744864(LOC123744864),LOC123744928(LOC123744928),LOC123744967(LOC123744967),LOC123744992(LOC123744992),LOC123745010(LOC123745010),LOC123745042(LOC123745042),LOC123745078(LOC123745078),LOC123745238(LOC123745238),LOC123745251(LOC123745251),LOC123745252(LOC123745252),LOC123745330(LOC123745330),LOC123745335(LOC123745335),LOC123745434(LOC123745434),LOC123745507(LOC12374…
BP	GO:0031328	positive regulation of cellular biosynthetic process	541	1872	0.246494	0.72918	LOC123744850(LOC123744850),LOC123744859(LOC123744859),LOC123744860(LOC123744860),LOC123744872(LOC123744872),LOC123744984(LOC123744984),LOC123745021(LOC123745021),LOC123745070(LOC123745070),LOC123745167(LOC123745167),LOC123745177(LOC123745177),LOC123745246(LOC123745246),LOC123745251(LOC123745251),LOC123745252(LOC123745252),LOC123745267(LOC123745267),LOC123745396(LOC123745396),LOC123745413(LOC12374…
MF	GO:0042802	identical protein binding	506	1872	0.835236	0.980937	LOC123744844(LOC123744844),LOC123744885(LOC123744885),LOC123744928(LOC123744928),LOC123744967(LOC123744967),LOC123745042(LOC123745042),LOC123745267(LOC123745267),LOC123745297(LOC123745297),LOC123745308(LOC123745308),LOC123745312(LOC123745312),LOC123745335(LOC123745335),LOC123745348(LOC123745348),LOC123745413(LOC123745413),LOC123745507(LOC123745507),LOC123745523(LOC123745523),LOC123745526(LOC12374…
BP	GO:0009887	animal organ morphogenesis	602	1864	1.53268e-05	0.0102706	LOC123744861(LOC123744861),LOC123744967(LOC123744967),LOC123744980(LOC123744980),LOC123744984(LOC123744984),LOC123745021(LOC123745021),LOC123745037(LOC123745037),LOC123745042(LOC123745042),LOC123745044(LOC123745044),LOC123745070(LOC123745070),LOC123745078(LOC123745078),LOC123745177(LOC123745177),LOC123745251(LOC123745251),LOC123745252(LOC123745252),LOC123745278(LOC123745278),LOC123745312(LOC12374…
BP	GO:0050790	regulation of catalytic activity	553	1862	0.0656723	0.530031	LOC123744860(LOC123744860),LOC123744928(LOC123744928),LOC123744992(LOC123744992),LOC123745010(LOC123745010),LOC123745023(LOC123745023),LOC123745042(LOC123745042),LOC123745051(LOC123745051),LOC123745065(LOC123745065),LOC123745251(LOC123745251),LOC123745252(LOC123745252),LOC123745288(LOC123745288),LOC123745297(LOC123745297),LOC123745317(LOC123745317),LOC123745330(LOC123745330),LOC123745434(LOC12374…
CC	GO:0031982	vesicle	578	1838	0.000487432	0.0679188	LOC123744871(LOC123744871),LOC123744885(LOC123744885),LOC123744928(LOC123744928),LOC123744967(LOC123744967),LOC123745049(LOC123745049),LOC123745144(LOC123745144),LOC123745177(LOC123745177),LOC123745233(LOC123745233),LOC123745245(LOC123745245),LOC123745257(LOC123745257),LOC123745279(LOC123745279),LOC123745288(LOC123745288),LOC123745297(LOC123745297),LOC123745405(LOC123745405),LOC123745475(LOC12374…
MF	GO:0140096	catalytic activity, acting on a protein	559	1838	0.00529813	0.19606	LOC123744928(LOC123744928),LOC123744967(LOC123744967),LOC123744980(LOC123744980),LOC123745010(LOC123745010),LOC123745023(LOC123745023),LOC123745205(LOC123745205),LOC123745248(LOC123745248),LOC123745257(LOC123745257),LOC123745274(LOC123745274),LOC123745297(LOC123745297),LOC123745327(LOC123745327),LOC123745337(LOC123745337),LOC123745348(LOC123745348),LOC123745396(LOC123745396),LOC123745399(LOC12374…
BP	GO:0007276	gamete generation	566	1832	0.00335985	0.166063	LOC123744850(LOC123744850),LOC123744928(LOC123744928),LOC123744967(LOC123744967),LOC123745023(LOC123745023),LOC123745027(LOC123745027),LOC123745029(LOC123745029),LOC123745070(LOC123745070),LOC123745167(LOC123745167),LOC123745177(LOC123745177),LOC123745251(LOC123745251),LOC123745252(LOC123745252),LOC123745278(LOC123745278),LOC123745297(LOC123745297),LOC123745327(LOC123745327),LOC123745330(LOC12374…
BP	GO:0006915	apoptotic process	517	1828	0.483031	0.829451	LOC123744928(LOC123744928),LOC123744967(LOC123744967),LOC123744984(LOC123744984),LOC123745013(LOC123745013),LOC123745042(LOC123745042),LOC123745049(LOC123745049),LOC123745070(LOC123745070),LOC123745177(LOC123745177),LOC123745233(LOC123745233),LOC123745288(LOC123745288),LOC123745317(LOC123745317),LOC123745330(LOC123745330),LOC123745399(LOC123745399),LOC123745413(LOC123745413),LOC123745427(LOC12374…
BP	GO:0046907	intracellular transport	543	1821	0.0536772	0.523283	LOC123744858(LOC123744858),LOC123744967(LOC123744967),LOC123745044(LOC123745044),LOC123745070(LOC123745070),LOC123745207(LOC123745207),LOC123745297(LOC123745297),LOC123745311(LOC123745311),LOC123745327(LOC123745327),LOC123745427(LOC123745427),LOC123745436(LOC123745436),LOC123745515(LOC123745515),LOC123745518(LOC123745518),LOC123745526(LOC123745526),LOC123745538(LOC123745538),LOC123745595(LOC12374…
BP	GO:0009719	response to endogenous stimulus	527	1813	0.199509	0.72918	LOC123744858(LOC123744858),LOC123744928(LOC123744928),LOC123745044(LOC123745044),LOC123745070(LOC123745070),LOC123745074(LOC123745074),LOC123745205(LOC123745205),LOC123745238(LOC123745238),LOC123745297(LOC123745297),LOC123745330(LOC123745330),LOC123745337(LOC123745337),LOC123745507(LOC123745507),LOC123745515(LOC123745515),LOC123745526(LOC123745526),LOC123745529(LOC123745529),LOC123745574(LOC12374…
BP	GO:0010941	regulation of cell death	497	1797	0.724142	0.935148	LOC123744928(LOC123744928),LOC123744967(LOC123744967),LOC123744984(LOC123744984),LOC123745013(LOC123745013),LOC123745049(LOC123745049),LOC123745070(LOC123745070),LOC123745177(LOC123745177),LOC123745233(LOC123745233),LOC123745317(LOC123745317),LOC123745330(LOC123745330),LOC123745413(LOC123745413),LOC123745427(LOC123745427),LOC123745526(LOC123745526),LOC123745529(LOC123745529),LOC123745532(LOC12374…
BP	GO:0035295	tube development	571	1774	4.06903e-05	0.0172456	LOC123744850(LOC123744850),LOC123744861(LOC123744861),LOC123744871(LOC123744871),LOC123744967(LOC123744967),LOC123744984(LOC123744984),LOC123745021(LOC123745021),LOC123745037(LOC123745037),LOC123745044(LOC123745044),LOC123745070(LOC123745070),LOC123745177(LOC123745177),LOC123745205(LOC123745205),LOC123745238(LOC123745238),LOC123745251(LOC123745251),LOC123745252(LOC123745252),LOC123745317(LOC12374…
BP	GO:0010557	positive regulation of macromolecule biosynthetic process	516	1767	0.167351	0.72918	LOC123744850(LOC123744850),LOC123744859(LOC123744859),LOC123744860(LOC123744860),LOC123744872(LOC123744872),LOC123744984(LOC123744984),LOC123745021(LOC123745021),LOC123745070(LOC123745070),LOC123745167(LOC123745167),LOC123745177(LOC123745177),LOC123745246(LOC123745246),LOC123745251(LOC123745251),LOC123745252(LOC123745252),LOC123745267(LOC123745267),LOC123745396(LOC123745396),LOC123745413(LOC12374…
BP	GO:0045184	establishment of protein localization	516	1758	0.133296	0.674497	LOC123744858(LOC123744858),LOC123744984(LOC123744984),LOC123745044(LOC123745044),LOC123745070(LOC123745070),LOC123745207(LOC123745207),LOC123745278(LOC123745278),LOC123745297(LOC123745297),LOC123745311(LOC123745311),LOC123745327(LOC123745327),LOC123745427(LOC123745427),LOC123745436(LOC123745436),LOC123745515(LOC123745515),LOC123745518(LOC123745518),LOC123745532(LOC123745532),LOC123745541(LOC12374…
BP	GO:0051240	positive regulation of multicellular organismal process	523	1755	0.0597496	0.530031	LOC123744967(LOC123744967),LOC123745021(LOC123745021),LOC123745044(LOC123745044),LOC123745070(LOC123745070),LOC123745078(LOC123745078),LOC123745238(LOC123745238),LOC123745267(LOC123745267),LOC123745297(LOC123745297),LOC123745335(LOC123745335),LOC123745337(LOC123745337),LOC123745413(LOC123745413),LOC123745427(LOC123745427),LOC123745507(LOC123745507),LOC123745523(LOC123745523),LOC123745526(LOC12374…
BP	GO:1901700	response to oxygen-containing compound	507	1751	0.237944	0.72918	LOC123744928(LOC123744928),LOC123744967(LOC123744967),LOC123744984(LOC123744984),LOC123745044(LOC123745044),LOC123745177(LOC123745177),LOC123745233(LOC123745233),LOC123745297(LOC123745297),LOC123745330(LOC123745330),LOC123745337(LOC123745337),LOC123745399(LOC123745399),LOC123745515(LOC123745515),LOC123745526(LOC123745526),LOC123745529(LOC123745529),LOC123745532(LOC123745532),LOC123745548(LOC12374…
BP	GO:0009628	response to abiotic stimulus	478	1743	0.793763	0.96503	LOC123744850(LOC123744850),LOC123744860(LOC123744860),LOC123744893(LOC123744893),LOC123744940(LOC123744940),LOC123744980(LOC123744980),LOC123744984(LOC123744984),LOC123745010(LOC123745010),LOC123745027(LOC123745027),LOC123745042(LOC123745042),LOC123745070(LOC123745070),LOC123745233(LOC123745233),LOC123745308(LOC123745308),LOC123745335(LOC123745335),LOC123745399(LOC123745399),LOC123745506(LOC12374…
CC	GO:0005576	extracellular region	417	1734	0.999989	1	LOC123744850(LOC123744850),LOC123744871(LOC123744871),LOC123744885(LOC123744885),LOC123744967(LOC123744967),LOC123745177(LOC123745177),LOC123745205(LOC123745205),LOC123745209(LOC123745209),LOC123745233(LOC123745233),LOC123745238(LOC123745238),LOC123745257(LOC123745257),LOC123745279(LOC123745279),LOC123745507(LOC123745507),LOC123745519(LOC123745519),LOC123745526(LOC123745526),LOC123745529(LOC12374…
BP	GO:0045935	positive regulation of nucleobase-containing compound metabolic process	517	1733	0.0574126	0.526686	LOC123744850(LOC123744850),LOC123744858(LOC123744858),LOC123744859(LOC123744859),LOC123744860(LOC123744860),LOC123744872(LOC123744872),LOC123744984(LOC123744984),LOC123745021(LOC123745021),LOC123745042(LOC123745042),LOC123745070(LOC123745070),LOC123745167(LOC123745167),LOC123745177(LOC123745177),LOC123745251(LOC123745251),LOC123745252(LOC123745252),LOC123745267(LOC123745267),LOC123745396(LOC12374…
BP	GO:0016192	vesicle-mediated transport	554	1726	7.54104e-05	0.0241214	LOC123744871(LOC123744871),LOC123744885(LOC123744885),LOC123744967(LOC123744967),LOC123745049(LOC123745049),LOC123745070(LOC123745070),LOC123745177(LOC123745177),LOC123745278(LOC123745278),LOC123745427(LOC123745427),LOC123745510(LOC123745510),LOC123745518(LOC123745518),LOC123745532(LOC123745532),LOC123745538(LOC123745538),LOC123745539(LOC123745539),LOC123745612(LOC123745612),LOC123745618(LOC12374…
BP	GO:0042886	amide transport	507	1720	0.111285	0.616941	LOC123744858(LOC123744858),LOC123744984(LOC123744984),LOC123745044(LOC123745044),LOC123745070(LOC123745070),LOC123745207(LOC123745207),LOC123745278(LOC123745278),LOC123745297(LOC123745297),LOC123745311(LOC123745311),LOC123745327(LOC123745327),LOC123745427(LOC123745427),LOC123745436(LOC123745436),LOC123745515(LOC123745515),LOC123745518(LOC123745518),LOC123745532(LOC123745532),LOC123745539(LOC12374…
BP	GO:0023056	positive regulation of signaling	486	1707	0.410819	0.829451	LOC123744928(LOC123744928),LOC123744984(LOC123744984),LOC123745013(LOC123745013),LOC123745070(LOC123745070),LOC123745078(LOC123745078),LOC123745238(LOC123745238),LOC123745278(LOC123745278),LOC123745317(LOC123745317),LOC123745330(LOC123745330),LOC123745413(LOC123745413),LOC123745434(LOC123745434),LOC123745523(LOC123745523),LOC123745529(LOC123745529),LOC123745532(LOC123745532),LOC123745541(LOC12374…
BP	GO:0032989	cellular component morphogenesis	532	1704	0.00179224	0.122516	LOC123744864(LOC123744864),LOC123744928(LOC123744928),LOC123745027(LOC123745027),LOC123745042(LOC123745042),LOC123745051(LOC123745051),LOC123745065(LOC123745065),LOC123745070(LOC123745070),LOC123745078(LOC123745078),LOC123745177(LOC123745177),LOC123745278(LOC123745278),LOC123745280(LOC123745280),LOC123745297(LOC123745297),LOC123745317(LOC123745317),LOC123745335(LOC123745335),LOC123745337(LOC12374…
BP	GO:0010647	positive regulation of cell communication	486	1704	0.391838	0.829451	LOC123744928(LOC123744928),LOC123744984(LOC123744984),LOC123745013(LOC123745013),LOC123745070(LOC123745070),LOC123745078(LOC123745078),LOC123745238(LOC123745238),LOC123745278(LOC123745278),LOC123745317(LOC123745317),LOC123745330(LOC123745330),LOC123745413(LOC123745413),LOC123745434(LOC123745434),LOC123745523(LOC123745523),LOC123745529(LOC123745529),LOC123745532(LOC123745532),LOC123745541(LOC12374…
BP	GO:0015833	peptide transport	499	1701	0.141506	0.679395	LOC123744858(LOC123744858),LOC123744984(LOC123744984),LOC123745044(LOC123745044),LOC123745070(LOC123745070),LOC123745207(LOC123745207),LOC123745278(LOC123745278),LOC123745297(LOC123745297),LOC123745311(LOC123745311),LOC123745327(LOC123745327),LOC123745427(LOC123745427),LOC123745436(LOC123745436),LOC123745515(LOC123745515),LOC123745518(LOC123745518),LOC123745532(LOC123745532),LOC123745541(LOC12374…
BP	GO:0007267	cell-cell signaling	529	1690	0.0014564	0.111721	LOC123744928(LOC123744928),LOC123744967(LOC123744967),LOC123744984(LOC123744984),LOC123745042(LOC123745042),LOC123745070(LOC123745070),LOC123745078(LOC123745078),LOC123745294(LOC123745294),LOC123745317(LOC123745317),LOC123745383(LOC123745383),LOC123745427(LOC123745427),LOC123745532(LOC123745532),LOC123745541(LOC123745541),LOC123745548(LOC123745548),LOC123745595(LOC123745595),LOC123745603(LOC12374…
CC	GO:0097708	intracellular vesicle	549	1682	9.55088e-06	0.0085219	LOC123744871(LOC123744871),LOC123744885(LOC123744885),LOC123744928(LOC123744928),LOC123744967(LOC123744967),LOC123745049(LOC123745049),LOC123745144(LOC123745144),LOC123745177(LOC123745177),LOC123745245(LOC123745245),LOC123745257(LOC123745257),LOC123745279(LOC123745279),LOC123745288(LOC123745288),LOC123745297(LOC123745297),LOC123745405(LOC123745405),LOC123745475(LOC123745475),LOC123745523(LOC12374…
CC	GO:0031410	cytoplasmic vesicle	547	1678	1.17094e-05	0.00902314	LOC123744871(LOC123744871),LOC123744885(LOC123744885),LOC123744928(LOC123744928),LOC123744967(LOC123744967),LOC123745049(LOC123745049),LOC123745144(LOC123745144),LOC123745177(LOC123745177),LOC123745245(LOC123745245),LOC123745257(LOC123745257),LOC123745279(LOC123745279),LOC123745288(LOC123745288),LOC123745297(LOC123745297),LOC123745405(LOC123745405),LOC123745475(LOC123745475),LOC123745523(LOC12374…
BP	GO:0015031	protein transport	488	1658	0.124848	0.666146	LOC123744858(LOC123744858),LOC123744984(LOC123744984),LOC123745044(LOC123745044),LOC123745070(LOC123745070),LOC123745207(LOC123745207),LOC123745278(LOC123745278),LOC123745297(LOC123745297),LOC123745311(LOC123745311),LOC123745327(LOC123745327),LOC123745427(LOC123745427),LOC123745436(LOC123745436),LOC123745515(LOC123745515),LOC123745518(LOC123745518),LOC123745532(LOC123745532),LOC123745541(LOC12374…
BP	GO:0006508	proteolysis	465	1654	0.550038	0.877875	LOC123744928(LOC123744928),LOC123745070(LOC123745070),LOC123745177(LOC123745177),LOC123745205(LOC123745205),LOC123745257(LOC123745257),LOC123745278(LOC123745278),LOC123745288(LOC123745288),LOC123745297(LOC123745297),LOC123745327(LOC123745327),LOC123745348(LOC123745348),LOC123745396(LOC123745396),LOC123745417(LOC123745417),LOC123745475(LOC123745475),LOC123745529(LOC123745529),LOC123745533(LOC12374…
BP	GO:0044419	interspecies interaction between organisms	465	1644	0.484128	0.829451	LOC123744858(LOC123744858),LOC123744967(LOC123744967),LOC123745042(LOC123745042),LOC123745053(LOC123745053),LOC123745070(LOC123745070),LOC123745207(LOC123745207),LOC123745251(LOC123745251),LOC123745252(LOC123745252),LOC123745267(LOC123745267),LOC123745291(LOC123745291),LOC123745311(LOC123745311),LOC123745317(LOC123745317),LOC123745330(LOC123745330),LOC123745337(LOC123745337),LOC123745413(LOC12374…
BP	GO:1902531	regulation of intracellular signal transduction	439	1636	0.913774	1	LOC123744864(LOC123744864),LOC123744928(LOC123744928),LOC123745010(LOC123745010),LOC123745051(LOC123745051),LOC123745065(LOC123745065),LOC123745070(LOC123745070),LOC123745078(LOC123745078),LOC123745233(LOC123745233),LOC123745238(LOC123745238),LOC123745317(LOC123745317),LOC123745330(LOC123745330),LOC123745413(LOC123745413),LOC123745434(LOC123745434),LOC123745523(LOC123745523),LOC123745526(LOC12374…
BP	GO:0051049	regulation of transport	502	1632	0.00812697	0.219105	LOC123744984(LOC123744984),LOC123745070(LOC123745070),LOC123745177(LOC123745177),LOC123745278(LOC123745278),LOC123745297(LOC123745297),LOC123745311(LOC123745311),LOC123745317(LOC123745317),LOC123745335(LOC123745335),LOC123745405(LOC123745405),LOC123745427(LOC123745427),LOC123745515(LOC123745515),LOC123745518(LOC123745518),LOC123745532(LOC123745532),LOC123745541(LOC123745541),LOC123745595(LOC12374…
BP	GO:0000902	cell morphogenesis	511	1623	0.0010363	0.0971539	LOC123744928(LOC123744928),LOC123745042(LOC123745042),LOC123745051(LOC123745051),LOC123745065(LOC123745065),LOC123745070(LOC123745070),LOC123745078(LOC123745078),LOC123745177(LOC123745177),LOC123745278(LOC123745278),LOC123745280(LOC123745280),LOC123745297(LOC123745297),LOC123745317(LOC123745317),LOC123745335(LOC123745335),LOC123745337(LOC123745337),LOC123745434(LOC123745434),LOC123745518(LOC12374…
BP	GO:0031175	neuron projection development	497	1623	0.0117458	0.266927	LOC123744861(LOC123744861),LOC123744928(LOC123744928),LOC123745042(LOC123745042),LOC123745065(LOC123745065),LOC123745070(LOC123745070),LOC123745078(LOC123745078),LOC123745177(LOC123745177),LOC123745278(LOC123745278),LOC123745280(LOC123745280),LOC123745297(LOC123745297),LOC123745317(LOC123745317),LOC123745335(LOC123745335),LOC123745337(LOC123745337),LOC123745434(LOC123745434),LOC123745526(LOC12374…
BP	GO:0031399	regulation of protein modification process	480	1608	0.0635753	0.530031	LOC123744859(LOC123744859),LOC123744864(LOC123744864),LOC123744928(LOC123744928),LOC123744967(LOC123744967),LOC123744984(LOC123744984),LOC123744992(LOC123744992),LOC123745010(LOC123745010),LOC123745023(LOC123745023),LOC123745042(LOC123745042),LOC123745070(LOC123745070),LOC123745078(LOC123745078),LOC123745238(LOC123745238),LOC123745330(LOC123745330),LOC123745335(LOC123745335),LOC123745337(LOC12374…
BP	GO:0043067	regulation of programmed cell death	439	1604	0.79838	0.96503	LOC123744928(LOC123744928),LOC123744967(LOC123744967),LOC123744984(LOC123744984),LOC123745013(LOC123745013),LOC123745049(LOC123745049),LOC123745070(LOC123745070),LOC123745177(LOC123745177),LOC123745233(LOC123745233),LOC123745317(LOC123745317),LOC123745330(LOC123745330),LOC123745427(LOC123745427),LOC123745526(LOC123745526),LOC123745529(LOC123745529),LOC123745532(LOC123745532),LOC123745557(LOC12374…
BP	GO:0022402	cell cycle process	471	1590	0.0966266	0.593518	LOC123744928(LOC123744928),LOC123744967(LOC123744967),LOC123744984(LOC123744984),LOC123745023(LOC123745023),LOC123745027(LOC123745027),LOC123745251(LOC123745251),LOC123745252(LOC123745252),LOC123745271(LOC123745271),LOC123745297(LOC123745297),LOC123745337(LOC123745337),LOC123745396(LOC123745396),LOC123745401(LOC123745401),LOC123745417(LOC123745417),LOC123745427(LOC123745427),LOC123745595(LOC12374…
BP	GO:0040007	growth	504	1585	0.000437124	0.0673087	LOC123744858(LOC123744858),LOC123744860(LOC123744860),LOC123744861(LOC123744861),LOC123744928(LOC123744928),LOC123744967(LOC123744967),LOC123745042(LOC123745042),LOC123745049(LOC123745049),LOC123745070(LOC123745070),LOC123745078(LOC123745078),LOC123745167(LOC123745167),LOC123745177(LOC123745177),LOC123745288(LOC123745288),LOC123745297(LOC123745297),LOC123745335(LOC123745335),LOC123745337(LOC12374…
BP	GO:0051254	positive regulation of RNA metabolic process	469	1580	0.0879952	0.561962	LOC123744850(LOC123744850),LOC123744858(LOC123744858),LOC123744859(LOC123744859),LOC123744860(LOC123744860),LOC123744872(LOC123744872),LOC123744984(LOC123744984),LOC123745021(LOC123745021),LOC123745042(LOC123745042),LOC123745070(LOC123745070),LOC123745167(LOC123745167),LOC123745177(LOC123745177),LOC123745251(LOC123745251),LOC123745252(LOC123745252),LOC123745267(LOC123745267),LOC123745396(LOC12374…
BP	GO:0007610	behavior	481	1577	0.0172334	0.321053	LOC123744850(LOC123744850),LOC123744928(LOC123744928),LOC123744967(LOC123744967),LOC123744980(LOC123744980),LOC123745042(LOC123745042),LOC123745055(LOC123745055),LOC123745193(LOC123745193),LOC123745311(LOC123745311),LOC123745337(LOC123745337),LOC123745529(LOC123745529),LOC123745532(LOC123745532),LOC123745548(LOC123745548),LOC123745562(LOC123745562),LOC123745574(LOC123745574),LOC123745603(LOC12374…
BP	GO:0051247	positive regulation of protein metabolic process	443	1568	0.497069	0.841418	LOC123744928(LOC123744928),LOC123744967(LOC123744967),LOC123744984(LOC123744984),LOC123745023(LOC123745023),LOC123745070(LOC123745070),LOC123745078(LOC123745078),LOC123745238(LOC123745238),LOC123745246(LOC123745246),LOC123745267(LOC123745267),LOC123745288(LOC123745288),LOC123745335(LOC123745335),LOC123745337(LOC123745337),LOC123745396(LOC123745396),LOC123745413(LOC123745413),LOC123745507(LOC12374…
CC	GO:1902494	catalytic complex	390	1564	0.999147	1	LOC123744872(LOC123744872),LOC123744881(LOC123744881),LOC123744884(LOC123744884),LOC123744928(LOC123744928),LOC123745027(LOC123745027),LOC123745074(LOC123745074),LOC123745248(LOC123745248),LOC123745310(LOC123745310),LOC123745529(LOC123745529),LOC123745558(LOC123745558),LOC123745601(LOC123745601),LOC123745623(LOC123745623),LOC123745633(LOC123745633),LOC123745640(LOC123745640),LOC123745677(LOC12374…
BP	GO:0042981	regulation of apoptotic process	428	1557	0.761104	0.95197	LOC123744928(LOC123744928),LOC123744967(LOC123744967),LOC123744984(LOC123744984),LOC123745013(LOC123745013),LOC123745049(LOC123745049),LOC123745070(LOC123745070),LOC123745177(LOC123745177),LOC123745233(LOC123745233),LOC123745317(LOC123745317),LOC123745330(LOC123745330),LOC123745427(LOC123745427),LOC123745526(LOC123745526),LOC123745529(LOC123745529),LOC123745532(LOC123745532),LOC123745557(LOC12374…
BP	GO:0048585	negative regulation of response to stimulus	504	1555	5.82395e-05	0.0214638	LOC123744864(LOC123744864),LOC123744928(LOC123744928),LOC123744992(LOC123744992),LOC123745010(LOC123745010),LOC123745044(LOC123745044),LOC123745070(LOC123745070),LOC123745078(LOC123745078),LOC123745177(LOC123745177),LOC123745205(LOC123745205),LOC123745207(LOC123745207),LOC123745233(LOC123745233),LOC123745238(LOC123745238),LOC123745260(LOC123745260),LOC123745330(LOC123745330),LOC123745353(LOC12374…
CC	GO:0005856	cytoskeleton	492	1548	0.000504465	0.0679188	LOC123744884(LOC123744884),LOC123744967(LOC123744967),LOC123744999(LOC123744999),LOC123745006(LOC123745006),LOC123745023(LOC123745023),LOC123745044(LOC123745044),LOC123745051(LOC123745051),LOC123745193(LOC123745193),LOC123745297(LOC123745297),LOC123745311(LOC123745311),LOC123745335(LOC123745335),LOC123745396(LOC123745396),LOC123745401(LOC123745401),LOC123745506(LOC123745506),LOC123745529(LOC12374…
CC	GO:0030054	cell junction	462	1547	0.0644789	0.530031	LOC123744884(LOC123744884),LOC123744967(LOC123744967),LOC123745027(LOC123745027),LOC123745049(LOC123745049),LOC123745055(LOC123745055),LOC123745065(LOC123745065),LOC123745073(LOC123745073),LOC123745177(LOC123745177),LOC123745294(LOC123745294),LOC123745297(LOC123745297),LOC123745317(LOC123745317),LOC123745383(LOC123745383),LOC123745398(LOC123745398),LOC123745413(LOC123745413),LOC123745434(LOC12374…
BP	GO:0042592	homeostatic process	497	1539	9.83579e-05	0.0294661	LOC123744984(LOC123744984),LOC123745027(LOC123745027),LOC123745049(LOC123745049),LOC123745065(LOC123745065),LOC123745070(LOC123745070),LOC123745177(LOC123745177),LOC123745246(LOC123745246),LOC123745267(LOC123745267),LOC123745310(LOC123745310),LOC123745335(LOC123745335),LOC123745399(LOC123745399),LOC123745405(LOC123745405),LOC123745507(LOC123745507),LOC123745532(LOC123745532),LOC123745618(LOC12374…
BP	GO:0022412	cellular process involved in reproduction in multicellular organism	476	1528	0.00379064	0.173215	LOC123744850(LOC123744850),LOC123744928(LOC123744928),LOC123744967(LOC123744967),LOC123745023(LOC123745023),LOC123745027(LOC123745027),LOC123745177(LOC123745177),LOC123745251(LOC123745251),LOC123745252(LOC123745252),LOC123745278(LOC123745278),LOC123745297(LOC123745297),LOC123745330(LOC123745330),LOC123745337(LOC123745337),LOC123745413(LOC123745413),LOC123745417(LOC123745417),LOC123745427(LOC12374…
BP	GO:0006468	protein phosphorylation	467	1518	0.0105085	0.247181	LOC123744859(LOC123744859),LOC123744864(LOC123744864),LOC123744928(LOC123744928),LOC123744967(LOC123744967),LOC123744992(LOC123744992),LOC123745010(LOC123745010),LOC123745042(LOC123745042),LOC123745078(LOC123745078),LOC123745238(LOC123745238),LOC123745330(LOC123745330),LOC123745335(LOC123745335),LOC123745434(LOC123745434),LOC123745507(LOC123745507),LOC123745526(LOC123745526),LOC123745532(LOC12374…
BP	GO:0051674	localization of cell	463	1518	0.0193308	0.335343	LOC123745027(LOC123745027),LOC123745042(LOC123745042),LOC123745051(LOC123745051),LOC123745065(LOC123745065),LOC123745070(LOC123745070),LOC123745078(LOC123745078),LOC123745177(LOC123745177),LOC123745205(LOC123745205),LOC123745238(LOC123745238),LOC123745271(LOC123745271),LOC123745278(LOC123745278),LOC123745297(LOC123745297),LOC123745317(LOC123745317),LOC123745413(LOC123745413),LOC123745522(LOC12374…
BP	GO:0048870	cell motility	460	1513	0.0241268	0.340385	LOC123745042(LOC123745042),LOC123745051(LOC123745051),LOC123745065(LOC123745065),LOC123745070(LOC123745070),LOC123745078(LOC123745078),LOC123745177(LOC123745177),LOC123745205(LOC123745205),LOC123745238(LOC123745238),LOC123745271(LOC123745271),LOC123745278(LOC123745278),LOC123745297(LOC123745297),LOC123745317(LOC123745317),LOC123745413(LOC123745413),LOC123745522(LOC123745522),LOC123745526(LOC12374…
BP	GO:1902680	positive regulation of RNA biosynthetic process	440	1495	0.139874	0.674497	LOC123744850(LOC123744850),LOC123744859(LOC123744859),LOC123744860(LOC123744860),LOC123744872(LOC123744872),LOC123744984(LOC123744984),LOC123745021(LOC123745021),LOC123745070(LOC123745070),LOC123745167(LOC123745167),LOC123745177(LOC123745177),LOC123745251(LOC123745251),LOC123745252(LOC123745252),LOC123745267(LOC123745267),LOC123745396(LOC123745396),LOC123745413(LOC123745413),LOC123745518(LOC12374…
BP	GO:1903508	positive regulation of nucleic acid-templated transcription	440	1494	0.136026	0.674497	LOC123744850(LOC123744850),LOC123744859(LOC123744859),LOC123744860(LOC123744860),LOC123744872(LOC123744872),LOC123744984(LOC123744984),LOC123745021(LOC123745021),LOC123745070(LOC123745070),LOC123745167(LOC123745167),LOC123745177(LOC123745177),LOC123745251(LOC123745251),LOC123745252(LOC123745252),LOC123745267(LOC123745267),LOC123745396(LOC123745396),LOC123745413(LOC123745413),LOC123745518(LOC12374…
BP	GO:0042127	regulation of cell population proliferation	429	1494	0.334249	0.760515	LOC123744850(LOC123744850),LOC123744864(LOC123744864),LOC123744872(LOC123744872),LOC123744928(LOC123744928),LOC123744967(LOC123744967),LOC123744984(LOC123744984),LOC123745021(LOC123745021),LOC123745042(LOC123745042),LOC123745044(LOC123745044),LOC123745070(LOC123745070),LOC123745177(LOC123745177),LOC123745330(LOC123745330),LOC123745335(LOC123745335),LOC123745413(LOC123745413),LOC123745526(LOC12374…
BP	GO:0032270	positive regulation of cellular protein metabolic process	414	1493	0.681986	0.935148	LOC123744967(LOC123744967),LOC123744984(LOC123744984),LOC123745023(LOC123745023),LOC123745070(LOC123745070),LOC123745078(LOC123745078),LOC123745238(LOC123745238),LOC123745288(LOC123745288),LOC123745335(LOC123745335),LOC123745337(LOC123745337),LOC123745396(LOC123745396),LOC123745507(LOC123745507),LOC123745529(LOC123745529),LOC123745532(LOC123745532),LOC123745558(LOC123745558),LOC123745574(LOC12374…
BP	GO:0048646	anatomical structure formation involved in morphogenesis	451	1492	0.0358655	0.419329	LOC123744850(LOC123744850),LOC123744861(LOC123744861),LOC123744967(LOC123744967),LOC123744980(LOC123744980),LOC123744984(LOC123744984),LOC123745027(LOC123745027),LOC123745044(LOC123745044),LOC123745070(LOC123745070),LOC123745177(LOC123745177),LOC123745238(LOC123745238),LOC123745297(LOC123745297),LOC123745330(LOC123745330),LOC123745413(LOC123745413),LOC123745434(LOC123745434),LOC123745436(LOC12374…
BP	GO:0071495	cellular response to endogenous stimulus	443	1492	0.0941491	0.58231	LOC123744858(LOC123744858),LOC123745044(LOC123745044),LOC123745070(LOC123745070),LOC123745074(LOC123745074),LOC123745205(LOC123745205),LOC123745238(LOC123745238),LOC123745297(LOC123745297),LOC123745330(LOC123745330),LOC123745337(LOC123745337),LOC123745507(LOC123745507),LOC123745526(LOC123745526),LOC123745529(LOC123745529),LOC123745574(LOC123745574),LOC123745640(LOC123745640),LOC123745661(LOC12374…
CC	GO:0098588	bounding membrane of organelle	438	1490	0.144618	0.690176	LOC123744864(LOC123744864),LOC123744882(LOC123744882),LOC123745049(LOC123745049),LOC123745177(LOC123745177),LOC123745279(LOC123745279),LOC123745288(LOC123745288),LOC123745380(LOC123745380),LOC123745511(LOC123745511),LOC123745515(LOC123745515),LOC123745539(LOC123745539),LOC123745548(LOC123745548),LOC123745627(LOC123745627),LOC123745672(LOC123745672),LOC123745757(LOC123745757),LOC123745763(LOC12374…
BP	GO:0009890	negative regulation of biosynthetic process	463	1483	0.00361729	0.170992	LOC123744850(LOC123744850),LOC123744860(LOC123744860),LOC123744872(LOC123744872),LOC123744992(LOC123744992),LOC123745021(LOC123745021),LOC123745070(LOC123745070),LOC123745167(LOC123745167),LOC123745177(LOC123745177),LOC123745233(LOC123745233),LOC123745271(LOC123745271),LOC123745330(LOC123745330),LOC123745337(LOC123745337),LOC123745413(LOC123745413),LOC123745618(LOC123745618),LOC123745640(LOC12374…
BP	GO:0010648	negative regulation of cell communication	478	1471	7.07089e-05	0.0239745	LOC123744864(LOC123744864),LOC123744928(LOC123744928),LOC123744992(LOC123744992),LOC123745010(LOC123745010),LOC123745044(LOC123745044),LOC123745070(LOC123745070),LOC123745177(LOC123745177),LOC123745205(LOC123745205),LOC123745233(LOC123745233),LOC123745238(LOC123745238),LOC123745260(LOC123745260),LOC123745330(LOC123745330),LOC123745507(LOC123745507),LOC123745526(LOC123745526),LOC123745529(LOC12374…
BP	GO:0023057	negative regulation of signaling	478	1471	7.07089e-05	0.0239745	LOC123744864(LOC123744864),LOC123744928(LOC123744928),LOC123744992(LOC123744992),LOC123745010(LOC123745010),LOC123745044(LOC123745044),LOC123745070(LOC123745070),LOC123745177(LOC123745177),LOC123745205(LOC123745205),LOC123745233(LOC123745233),LOC123745238(LOC123745238),LOC123745260(LOC123745260),LOC123745330(LOC123745330),LOC123745507(LOC123745507),LOC123745526(LOC123745526),LOC123745529(LOC12374…
CC	GO:0043005	neuron projection	446	1469	0.0275125	0.364188	LOC123744861(LOC123744861),LOC123744884(LOC123744884),LOC123744980(LOC123744980),LOC123745010(LOC123745010),LOC123745044(LOC123745044),LOC123745065(LOC123745065),LOC123745167(LOC123745167),LOC123745177(LOC123745177),LOC123745297(LOC123745297),LOC123745308(LOC123745308),LOC123745317(LOC123745317),LOC123745335(LOC123745335),LOC123745383(LOC123745383),LOC123745413(LOC123745413),LOC123745544(LOC12374…
BP	GO:0044093	positive regulation of molecular function	454	1458	0.00484212	0.190004	LOC123744858(LOC123744858),LOC123744860(LOC123744860),LOC123744928(LOC123744928),LOC123744967(LOC123744967),LOC123745023(LOC123745023),LOC123745051(LOC123745051),LOC123745065(LOC123745065),LOC123745070(LOC123745070),LOC123745251(LOC123745251),LOC123745252(LOC123745252),LOC123745267(LOC123745267),LOC123745288(LOC123745288),LOC123745297(LOC123745297),LOC123745317(LOC123745317),LOC123745434(LOC12374…
CC	GO:0031226	intrinsic component of plasma membrane	369	1453	0.995155	1	LOC123744980(LOC123744980),LOC123745049(LOC123745049),LOC123745073(LOC123745073),LOC123745078(LOC123745078),LOC123745163(LOC123745163),LOC123745177(LOC123745177),LOC123745294(LOC123745294),LOC123745335(LOC123745335),LOC123745380(LOC123745380),LOC123745405(LOC123745405),LOC123745475(LOC123745475),LOC123745506(LOC123745506),LOC123745529(LOC123745529),LOC123745534(LOC123745534),LOC123745627(LOC12374…
BP	GO:0009967	positive regulation of signal transduction	399	1452	0.75572	0.947156	LOC123744928(LOC123744928),LOC123744984(LOC123744984),LOC123745013(LOC123745013),LOC123745070(LOC123745070),LOC123745078(LOC123745078),LOC123745238(LOC123745238),LOC123745278(LOC123745278),LOC123745317(LOC123745317),LOC123745330(LOC123745330),LOC123745413(LOC123745413),LOC123745434(LOC123745434),LOC123745523(LOC123745523),LOC123745529(LOC123745529),LOC123745532(LOC123745532),LOC123745650(LOC12374…
BP	GO:0019220	regulation of phosphate metabolic process	447	1446	0.00877077	0.225974	LOC123744859(LOC123744859),LOC123744864(LOC123744864),LOC123744928(LOC123744928),LOC123744967(LOC123744967),LOC123744992(LOC123744992),LOC123745010(LOC123745010),LOC123745042(LOC123745042),LOC123745078(LOC123745078),LOC123745238(LOC123745238),LOC123745251(LOC123745251),LOC123745252(LOC123745252),LOC123745330(LOC123745330),LOC123745335(LOC123745335),LOC123745434(LOC123745434),LOC123745507(LOC12374…
BP	GO:0051174	regulation of phosphorus metabolic process	447	1446	0.00877077	0.225974	LOC123744859(LOC123744859),LOC123744864(LOC123744864),LOC123744928(LOC123744928),LOC123744967(LOC123744967),LOC123744992(LOC123744992),LOC123745010(LOC123745010),LOC123745042(LOC123745042),LOC123745078(LOC123745078),LOC123745238(LOC123745238),LOC123745251(LOC123745251),LOC123745252(LOC123745252),LOC123745330(LOC123745330),LOC123745335(LOC123745335),LOC123745434(LOC123745434),LOC123745507(LOC12374…
BP	GO:0007010	cytoskeleton organization	472	1443	3.87631e-05	0.01685	LOC123744884(LOC123744884),LOC123744967(LOC123744967),LOC123745006(LOC123745006),LOC123745023(LOC123745023),LOC123745027(LOC123745027),LOC123745193(LOC123745193),LOC123745297(LOC123745297),LOC123745317(LOC123745317),LOC123745396(LOC123745396),LOC123745401(LOC123745401),LOC123745439(LOC123745439),LOC123745526(LOC123745526),LOC123745534(LOC123745534),LOC123745548(LOC123745548),LOC123745562(LOC12374…
BP	GO:0051094	positive regulation of developmental process	447	1427	0.00328437	0.163284	LOC123744967(LOC123744967),LOC123745021(LOC123745021),LOC123745044(LOC123745044),LOC123745070(LOC123745070),LOC123745078(LOC123745078),LOC123745177(LOC123745177),LOC123745238(LOC123745238),LOC123745297(LOC123745297),LOC123745330(LOC123745330),LOC123745335(LOC123745335),LOC123745337(LOC123745337),LOC123745427(LOC123745427),LOC123745507(LOC123745507),LOC123745526(LOC123745526),LOC123745603(LOC12374…
BP	GO:0031327	negative regulation of cellular biosynthetic process	447	1425	0.00294154	0.153894	LOC123744850(LOC123744850),LOC123744860(LOC123744860),LOC123744872(LOC123744872),LOC123744992(LOC123744992),LOC123745021(LOC123745021),LOC123745070(LOC123745070),LOC123745167(LOC123745167),LOC123745177(LOC123745177),LOC123745271(LOC123745271),LOC123745330(LOC123745330),LOC123745337(LOC123745337),LOC123745413(LOC123745413),LOC123745618(LOC123745618),LOC123745640(LOC123745640),LOC123745775(LOC12374…
BP	GO:0009791	post-embryonic development	423	1425	0.101323	0.60277	LOC123744861(LOC123744861),LOC123744864(LOC123744864),LOC123744967(LOC123744967),LOC123745021(LOC123745021),LOC123745037(LOC123745037),LOC123745042(LOC123745042),LOC123745044(LOC123745044),LOC123745070(LOC123745070),LOC123745078(LOC123745078),LOC123745177(LOC123745177),LOC123745251(LOC123745251),LOC123745252(LOC123745252),LOC123745317(LOC123745317),LOC123745337(LOC123745337),LOC123745413(LOC12374…
CC	GO:0005739	mitochondrion	375	1424	0.9561	1	LOC123744858(LOC123744858),LOC123744864(LOC123744864),LOC123744893(LOC123744893),LOC123744984(LOC123744984),LOC123745027(LOC123745027),LOC123745207(LOC123745207),LOC123745233(LOC123745233),LOC123745274(LOC123745274),LOC123745291(LOC123745291),LOC123745327(LOC123745327),LOC123745396(LOC123745396),LOC123745399(LOC123745399),LOC123745515(LOC123745515),LOC123745521(LOC123745521),LOC123745526(LOC12374…
BP	GO:0046903	secretion	450	1422	0.00138173	0.108446	LOC123744871(LOC123744871),LOC123744885(LOC123744885),LOC123744967(LOC123744967),LOC123744984(LOC123744984),LOC123745070(LOC123745070),LOC123745163(LOC123745163),LOC123745278(LOC123745278),LOC123745317(LOC123745317),LOC123745335(LOC123745335),LOC123745427(LOC123745427),LOC123745518(LOC123745518),LOC123745532(LOC123745532),LOC123745539(LOC123745539),LOC123745541(LOC123745541),LOC123745627(LOC12374…
MF	GO:0003677	DNA binding	385	1421	0.78197	0.96503	LOC123744850(LOC123744850),LOC123744872(LOC123744872),LOC123744984(LOC123744984),LOC123744992(LOC123744992),LOC123745021(LOC123745021),LOC123745027(LOC123745027),LOC123745070(LOC123745070),LOC123745167(LOC123745167),LOC123745267(LOC123745267),LOC123745337(LOC123745337),LOC123745413(LOC123745413),LOC123745560(LOC123745560),LOC123745618(LOC123745618),LOC123745775(LOC123745775),LOC123745834(LOC12374…
BP	GO:0009057	macromolecule catabolic process	396	1419	0.619047	0.891854	LOC123744858(LOC123744858),LOC123744885(LOC123744885),LOC123744928(LOC123744928),LOC123744980(LOC123744980),LOC123745167(LOC123745167),LOC123745205(LOC123745205),LOC123745396(LOC123745396),LOC123745413(LOC123745413),LOC123745417(LOC123745417),LOC123745523(LOC123745523),LOC123745529(LOC123745529),LOC123745533(LOC123745533),LOC123745603(LOC123745603),LOC123745640(LOC123745640),LOC123745661(LOC12374…
BP	GO:0051130	positive regulation of cellular component organization	414	1418	0.200475	0.72918	LOC123745065(LOC123745065),LOC123745070(LOC123745070),LOC123745078(LOC123745078),LOC123745297(LOC123745297),LOC123745317(LOC123745317),LOC123745335(LOC123745335),LOC123745337(LOC123745337),LOC123745396(LOC123745396),LOC123745401(LOC123745401),LOC123745427(LOC123745427),LOC123745526(LOC123745526),LOC123745529(LOC123745529),LOC123745532(LOC123745532),LOC123745612(LOC123745612),LOC123745618(LOC12374…
BP	GO:0050877	nervous system process	379	1413	0.897828	0.99811	LOC123744850(LOC123744850),LOC123744882(LOC123744882),LOC123744940(LOC123744940),LOC123744967(LOC123744967),LOC123745042(LOC123745042),LOC123745051(LOC123745051),LOC123745311(LOC123745311),LOC123745312(LOC123745312),LOC123745335(LOC123745335),LOC123745337(LOC123745337),LOC123745506(LOC123745506),LOC123745532(LOC123745532),LOC123745603(LOC123745603),LOC123745661(LOC123745661),LOC123745792(LOC12374…
BP	GO:0009607	response to biotic stimulus	402	1410	0.408066	0.829451	LOC123744967(LOC123744967),LOC123745053(LOC123745053),LOC123745070(LOC123745070),LOC123745207(LOC123745207),LOC123745251(LOC123745251),LOC123745252(LOC123745252),LOC123745267(LOC123745267),LOC123745291(LOC123745291),LOC123745317(LOC123745317),LOC123745330(LOC123745330),LOC123745337(LOC123745337),LOC123745413(LOC123745413),LOC123745523(LOC123745523),LOC123745529(LOC123745529),LOC123745532(LOC12374…
BP	GO:0016477	cell migration	429	1406	0.0234129	0.339712	LOC123745042(LOC123745042),LOC123745051(LOC123745051),LOC123745065(LOC123745065),LOC123745070(LOC123745070),LOC123745078(LOC123745078),LOC123745177(LOC123745177),LOC123745205(LOC123745205),LOC123745238(LOC123745238),LOC123745271(LOC123745271),LOC123745278(LOC123745278),LOC123745297(LOC123745297),LOC123745317(LOC123745317),LOC123745413(LOC123745413),LOC123745522(LOC123745522),LOC123745526(LOC12374…
BP	GO:0048729	tissue morphogenesis	457	1396	4.79577e-05	0.0189076	LOC123744850(LOC123744850),LOC123744861(LOC123744861),LOC123744967(LOC123744967),LOC123744984(LOC123744984),LOC123745021(LOC123745021),LOC123745037(LOC123745037),LOC123745042(LOC123745042),LOC123745044(LOC123745044),LOC123745051(LOC123745051),LOC123745070(LOC123745070),LOC123745078(LOC123745078),LOC123745177(LOC123745177),LOC123745205(LOC123745205),LOC123745251(LOC123745251),LOC123745252(LOC12374…
CC	GO:0005887	integral component of plasma membrane	353	1394	0.99525	1	LOC123744980(LOC123744980),LOC123745049(LOC123745049),LOC123745073(LOC123745073),LOC123745078(LOC123745078),LOC123745163(LOC123745163),LOC123745177(LOC123745177),LOC123745294(LOC123745294),LOC123745335(LOC123745335),LOC123745380(LOC123745380),LOC123745405(LOC123745405),LOC123745475(LOC123745475),LOC123745506(LOC123745506),LOC123745529(LOC123745529),LOC123745534(LOC123745534),LOC123745627(LOC12374…
BP	GO:1901135	carbohydrate derivative metabolic process	355	1387	0.990567	1	LOC123744871(LOC123744871),LOC123744881(LOC123744881),LOC123744882(LOC123744882),LOC123744885(LOC123744885),LOC123745013(LOC123745013),LOC123745205(LOC123745205),LOC123745246(LOC123745246),LOC123745251(LOC123745251),LOC123745252(LOC123745252),LOC123745260(LOC123745260),LOC123745291(LOC123745291),LOC123745312(LOC123745312),LOC123745380(LOC123745380),LOC123745511(LOC123745511),LOC123745522(LOC12374…
BP	GO:0006811	ion transport	407	1379	0.135154	0.674497	LOC123744967(LOC123744967),LOC123745049(LOC123745049),LOC123745163(LOC123745163),LOC123745294(LOC123745294),LOC123745335(LOC123745335),LOC123745405(LOC123745405),LOC123745465(LOC123745465),LOC123745506(LOC123745506),LOC123745511(LOC123745511),LOC123745532(LOC123745532),LOC123745539(LOC123745539),LOC123745627(LOC123745627),LOC123745672(LOC123745672),LOC123745751(LOC123745751),LOC123745766(LOC12374…
BP	GO:0043207	response to external biotic stimulus	392	1375	0.410119	0.829451	LOC123744967(LOC123744967),LOC123745053(LOC123745053),LOC123745070(LOC123745070),LOC123745207(LOC123745207),LOC123745251(LOC123745251),LOC123745252(LOC123745252),LOC123745267(LOC123745267),LOC123745291(LOC123745291),LOC123745317(LOC123745317),LOC123745330(LOC123745330),LOC123745337(LOC123745337),LOC123745413(LOC123745413),LOC123745523(LOC123745523),LOC123745529(LOC123745529),LOC123745532(LOC12374…
BP	GO:0051707	response to other organism	392	1375	0.410119	0.829451	LOC123744967(LOC123744967),LOC123745053(LOC123745053),LOC123745070(LOC123745070),LOC123745207(LOC123745207),LOC123745251(LOC123745251),LOC123745252(LOC123745252),LOC123745267(LOC123745267),LOC123745291(LOC123745291),LOC123745317(LOC123745317),LOC123745330(LOC123745330),LOC123745337(LOC123745337),LOC123745413(LOC123745413),LOC123745523(LOC123745523),LOC123745529(LOC123745529),LOC123745532(LOC12374…
BP	GO:0000904	cell morphogenesis involved in differentiation	426	1373	0.00812365	0.219105	LOC123744928(LOC123744928),LOC123745042(LOC123745042),LOC123745065(LOC123745065),LOC123745070(LOC123745070),LOC123745078(LOC123745078),LOC123745177(LOC123745177),LOC123745278(LOC123745278),LOC123745280(LOC123745280),LOC123745297(LOC123745297),LOC123745317(LOC123745317),LOC123745335(LOC123745335),LOC123745337(LOC123745337),LOC123745434(LOC123745434),LOC123745526(LOC123745526),LOC123745534(LOC12374…
BP	GO:0009792	embryo development ending in birth or egg hatching	428	1366	0.00393707	0.176169	LOC123744850(LOC123744850),LOC123744876(LOC123744876),LOC123744967(LOC123744967),LOC123744984(LOC123744984),LOC123745021(LOC123745021),LOC123745044(LOC123745044),LOC123745070(LOC123745070),LOC123745177(LOC123745177),LOC123745251(LOC123745251),LOC123745252(LOC123745252),LOC123745278(LOC123745278),LOC123745297(LOC123745297),LOC123745427(LOC123745427),LOC123745436(LOC123745436),LOC123745439(LOC12374…
CC	GO:0005783	endoplasmic reticulum	416	1364	0.0252219	0.345944	LOC123744864(LOC123744864),LOC123744881(LOC123744881),LOC123745205(LOC123745205),LOC123745246(LOC123745246),LOC123745260(LOC123745260),LOC123745279(LOC123745279),LOC123745427(LOC123745427),LOC123745475(LOC123745475),LOC123745506(LOC123745506),LOC123745507(LOC123745507),LOC123745518(LOC123745518),LOC123745521(LOC123745521),LOC123745529(LOC123745529),LOC123745538(LOC123745538),LOC123745658(LOC12374…
BP	GO:0006952	defense response	387	1361	0.435881	0.829451	LOC123744850(LOC123744850),LOC123744967(LOC123744967),LOC123745053(LOC123745053),LOC123745070(LOC123745070),LOC123745205(LOC123745205),LOC123745207(LOC123745207),LOC123745267(LOC123745267),LOC123745291(LOC123745291),LOC123745317(LOC123745317),LOC123745330(LOC123745330),LOC123745337(LOC123745337),LOC123745353(LOC123745353),LOC123745413(LOC123745413),LOC123745523(LOC123745523),LOC123745526(LOC12374…
BP	GO:0006955	immune response	407	1360	0.0738107	0.530031	LOC123744850(LOC123744850),LOC123744871(LOC123744871),LOC123744885(LOC123744885),LOC123744967(LOC123744967),LOC123745065(LOC123745065),LOC123745070(LOC123745070),LOC123745207(LOC123745207),LOC123745267(LOC123745267),LOC123745291(LOC123745291),LOC123745317(LOC123745317),LOC123745353(LOC123745353),LOC123745413(LOC123745413),LOC123745523(LOC123745523),LOC123745532(LOC123745532),LOC123745534(LOC12374…
MF	GO:0140110	transcription regulator activity	366	1353	0.787036	0.96503	LOC123744850(LOC123744850),LOC123744860(LOC123744860),LOC123744984(LOC123744984),LOC123744992(LOC123744992),LOC123745021(LOC123745021),LOC123745070(LOC123745070),LOC123745167(LOC123745167),LOC123745251(LOC123745251),LOC123745252(LOC123745252),LOC123745267(LOC123745267),LOC123745271(LOC123745271),LOC123745413(LOC123745413),LOC123745518(LOC123745518),LOC123745541(LOC123745541),LOC123745650(LOC12374…
BP	GO:1901565	organonitrogen compound catabolic process	377	1349	0.603158	0.891854	LOC123744885(LOC123744885),LOC123744928(LOC123744928),LOC123744980(LOC123744980),LOC123745205(LOC123745205),LOC123745279(LOC123745279),LOC123745291(LOC123745291),LOC123745308(LOC123745308),LOC123745312(LOC123745312),LOC123745348(LOC123745348),LOC123745396(LOC123745396),LOC123745417(LOC123745417),LOC123745529(LOC123745529),LOC123745533(LOC123745533),LOC123745601(LOC123745601),LOC123745603(LOC12374…
BP	GO:0035239	tube morphogenesis	429	1346	0.000994512	0.0957953	LOC123744850(LOC123744850),LOC123744861(LOC123744861),LOC123744967(LOC123744967),LOC123744984(LOC123744984),LOC123745021(LOC123745021),LOC123745037(LOC123745037),LOC123745044(LOC123745044),LOC123745070(LOC123745070),LOC123745177(LOC123745177),LOC123745205(LOC123745205),LOC123745238(LOC123745238),LOC123745251(LOC123745251),LOC123745252(LOC123745252),LOC123745317(LOC123745317),LOC123745434(LOC12374…
BP	GO:0010558	negative regulation of macromolecule biosynthetic process	436	1340	0.000134428	0.0354171	LOC123744850(LOC123744850),LOC123744860(LOC123744860),LOC123744872(LOC123744872),LOC123744992(LOC123744992),LOC123745021(LOC123745021),LOC123745070(LOC123745070),LOC123745167(LOC123745167),LOC123745177(LOC123745177),LOC123745271(LOC123745271),LOC123745330(LOC123745330),LOC123745337(LOC123745337),LOC123745413(LOC123745413),LOC123745618(LOC123745618),LOC123745640(LOC123745640),LOC123745775(LOC12374…
BP	GO:0007423	sensory organ development	402	1337	0.0601512	0.530031	LOC123744928(LOC123744928),LOC123744980(LOC123744980),LOC123745021(LOC123745021),LOC123745044(LOC123745044),LOC123745070(LOC123745070),LOC123745177(LOC123745177),LOC123745193(LOC123745193),LOC123745238(LOC123745238),LOC123745251(LOC123745251),LOC123745252(LOC123745252),LOC123745278(LOC123745278),LOC123745317(LOC123745317),LOC123745417(LOC123745417),LOC123745427(LOC123745427),LOC123745434(LOC12374…
BP	GO:0045934	negative regulation of nucleobase-containing compound metabolic process	433	1335	0.000192894	0.042872	LOC123744850(LOC123744850),LOC123744860(LOC123744860),LOC123744872(LOC123744872),LOC123744992(LOC123744992),LOC123745021(LOC123745021),LOC123745070(LOC123745070),LOC123745167(LOC123745167),LOC123745177(LOC123745177),LOC123745271(LOC123745271),LOC123745330(LOC123745330),LOC123745337(LOC123745337),LOC123745413(LOC123745413),LOC123745618(LOC123745618),LOC123745640(LOC123745640),LOC123745661(LOC12374…
BP	GO:0051726	regulation of cell cycle	387	1331	0.239953	0.72918	LOC123744928(LOC123744928),LOC123744984(LOC123744984),LOC123745023(LOC123745023),LOC123745027(LOC123745027),LOC123745042(LOC123745042),LOC123745070(LOC123745070),LOC123745177(LOC123745177),LOC123745251(LOC123745251),LOC123745252(LOC123745252),LOC123745271(LOC123745271),LOC123745297(LOC123745297),LOC123745330(LOC123745330),LOC123745337(LOC123745337),LOC123745396(LOC123745396),LOC123745401(LOC12374…
BP	GO:0032990	cell part morphogenesis	407	1330	0.0227045	0.337937	LOC123744864(LOC123744864),LOC123744928(LOC123744928),LOC123745042(LOC123745042),LOC123745051(LOC123745051),LOC123745065(LOC123745065),LOC123745070(LOC123745070),LOC123745078(LOC123745078),LOC123745177(LOC123745177),LOC123745278(LOC123745278),LOC123745280(LOC123745280),LOC123745297(LOC123745297),LOC123745317(LOC123745317),LOC123745335(LOC123745335),LOC123745337(LOC123745337),LOC123745434(LOC12374…
BP	GO:0140352	export from cell	422	1329	0.00149055	0.113826	LOC123744871(LOC123744871),LOC123744885(LOC123744885),LOC123744967(LOC123744967),LOC123744984(LOC123744984),LOC123745070(LOC123745070),LOC123745278(LOC123745278),LOC123745317(LOC123745317),LOC123745427(LOC123745427),LOC123745518(LOC123745518),LOC123745532(LOC123745532),LOC123745539(LOC123745539),LOC123745541(LOC123745541),LOC123745627(LOC123745627),LOC123745811(LOC123745811),LOC123745819(LOC12374…
BP	GO:0002009	morphogenesis of an epithelium	429	1319	0.000158818	0.0395947	LOC123744850(LOC123744850),LOC123744861(LOC123744861),LOC123744967(LOC123744967),LOC123744984(LOC123744984),LOC123745021(LOC123745021),LOC123745037(LOC123745037),LOC123745044(LOC123745044),LOC123745051(LOC123745051),LOC123745070(LOC123745070),LOC123745078(LOC123745078),LOC123745177(LOC123745177),LOC123745205(LOC123745205),LOC123745251(LOC123745251),LOC123745252(LOC123745252),LOC123745317(LOC12374…
BP	GO:0051276	chromosome organization	378	1318	0.357184	0.794766	LOC123744872(LOC123744872),LOC123744967(LOC123744967),LOC123745023(LOC123745023),LOC123745027(LOC123745027),LOC123745070(LOC123745070),LOC123745248(LOC123745248),LOC123745267(LOC123745267),LOC123745297(LOC123745297),LOC123745310(LOC123745310),LOC123745337(LOC123745337),LOC123745396(LOC123745396),LOC123745417(LOC123745417),LOC123745595(LOC123745595),LOC123745640(LOC123745640),LOC123745650(LOC12374…
MF	GO:0043169	cation binding	322	1313	0.998595	1	LOC123744850(LOC123744850),LOC123745051(LOC123745051),LOC123745074(LOC123745074),LOC123745177(LOC123745177),LOC123745279(LOC123745279),LOC123745506(LOC123745506),LOC123745507(LOC123745507),LOC123745519(LOC123745519),LOC123745526(LOC123745526),LOC123745661(LOC123745661),LOC123745755(LOC123745755),LOC123745890(LOC123745890),LOC123746144(LOC123746144),LOC123746314(LOC123746314),LOC123746409(LOC12374…
BP	GO:0033043	regulation of organelle organization	433	1311	3.09579e-05	0.0147451	LOC123744872(LOC123744872),LOC123744893(LOC123744893),LOC123744967(LOC123744967),LOC123745023(LOC123745023),LOC123745070(LOC123745070),LOC123745193(LOC123745193),LOC123745248(LOC123745248),LOC123745271(LOC123745271),LOC123745317(LOC123745317),LOC123745337(LOC123745337),LOC123745396(LOC123745396),LOC123745401(LOC123745401),LOC123745518(LOC123745518),LOC123745526(LOC123745526),LOC123745529(LOC12374…
BP	GO:0080134	regulation of response to stress	398	1311	0.0374894	0.433532	LOC123744860(LOC123744860),LOC123744967(LOC123744967),LOC123745010(LOC123745010),LOC123745070(LOC123745070),LOC123745205(LOC123745205),LOC123745207(LOC123745207),LOC123745233(LOC123745233),LOC123745267(LOC123745267),LOC123745297(LOC123745297),LOC123745330(LOC123745330),LOC123745337(LOC123745337),LOC123745353(LOC123745353),LOC123745413(LOC123745413),LOC123745523(LOC123745523),LOC123745526(LOC12374…
BP	GO:0032940	secretion by cell	415	1305	0.00144807	0.111587	LOC123744871(LOC123744871),LOC123744885(LOC123744885),LOC123744967(LOC123744967),LOC123744984(LOC123744984),LOC123745070(LOC123745070),LOC123745278(LOC123745278),LOC123745317(LOC123745317),LOC123745427(LOC123745427),LOC123745518(LOC123745518),LOC123745532(LOC123745532),LOC123745539(LOC123745539),LOC123745541(LOC123745541),LOC123745627(LOC123745627),LOC123745811(LOC123745811),LOC123745819(LOC12374…
BP	GO:0045893	positive regulation of transcription, DNA-templated	418	1302	0.000626796	0.0801689	LOC123744850(LOC123744850),LOC123744859(LOC123744859),LOC123744860(LOC123744860),LOC123744872(LOC123744872),LOC123744984(LOC123744984),LOC123745021(LOC123745021),LOC123745070(LOC123745070),LOC123745167(LOC123745167),LOC123745177(LOC123745177),LOC123745251(LOC123745251),LOC123745252(LOC123745252),LOC123745267(LOC123745267),LOC123745396(LOC123745396),LOC123745413(LOC123745413),LOC123745518(LOC12374…
CC	GO:0005794	Golgi apparatus	378	1302	0.250863	0.72918	LOC123744864(LOC123744864),LOC123744882(LOC123744882),LOC123744885(LOC123744885),LOC123745144(LOC123745144),LOC123745288(LOC123745288),LOC123745380(LOC123745380),LOC123745427(LOC123745427),LOC123745475(LOC123745475),LOC123745511(LOC123745511),LOC123745522(LOC123745522),LOC123745590(LOC123745590),LOC123745612(LOC123745612),LOC123745671(LOC123745671),LOC123745757(LOC123745757),LOC123745839(LOC12374…
BP	GO:0048858	cell projection morphogenesis	402	1300	0.0124523	0.272266	LOC123744928(LOC123744928),LOC123745042(LOC123745042),LOC123745051(LOC123745051),LOC123745065(LOC123745065),LOC123745070(LOC123745070),LOC123745078(LOC123745078),LOC123745177(LOC123745177),LOC123745278(LOC123745278),LOC123745280(LOC123745280),LOC123745297(LOC123745297),LOC123745317(LOC123745317),LOC123745335(LOC123745335),LOC123745337(LOC123745337),LOC123745434(LOC123745434),LOC123745526(LOC12374…
BP	GO:0120039	plasma membrane bounded cell projection morphogenesis	401	1298	0.0133303	0.27983	LOC123744928(LOC123744928),LOC123745042(LOC123745042),LOC123745051(LOC123745051),LOC123745065(LOC123745065),LOC123745070(LOC123745070),LOC123745078(LOC123745078),LOC123745177(LOC123745177),LOC123745278(LOC123745278),LOC123745280(LOC123745280),LOC123745297(LOC123745297),LOC123745317(LOC123745317),LOC123745335(LOC123745335),LOC123745337(LOC123745337),LOC123745434(LOC123745434),LOC123745526(LOC12374…
BP	GO:0042325	regulation of phosphorylation	399	1298	0.0183911	0.333256	LOC123744859(LOC123744859),LOC123744864(LOC123744864),LOC123744967(LOC123744967),LOC123744992(LOC123744992),LOC123745010(LOC123745010),LOC123745042(LOC123745042),LOC123745078(LOC123745078),LOC123745238(LOC123745238),LOC123745251(LOC123745251),LOC123745252(LOC123745252),LOC123745330(LOC123745330),LOC123745335(LOC123745335),LOC123745434(LOC123745434),LOC123745507(LOC123745507),LOC123745526(LOC12374…
CC	GO:0005694	chromosome	321	1297	0.998601	1	LOC123744850(LOC123744850),LOC123744872(LOC123744872),LOC123744928(LOC123744928),LOC123745027(LOC123745027),LOC123745070(LOC123745070),LOC123745207(LOC123745207),LOC123745248(LOC123745248),LOC123745297(LOC123745297),LOC123745337(LOC123745337),LOC123745398(LOC123745398),LOC123745529(LOC123745529),LOC123745562(LOC123745562),LOC123745603(LOC123745603),LOC123745640(LOC123745640),LOC123745650(LOC12374…
BP	GO:0048812	neuron projection morphogenesis	397	1292	0.0191028	0.335343	LOC123744928(LOC123744928),LOC123745042(LOC123745042),LOC123745065(LOC123745065),LOC123745070(LOC123745070),LOC123745078(LOC123745078),LOC123745177(LOC123745177),LOC123745278(LOC123745278),LOC123745280(LOC123745280),LOC123745297(LOC123745297),LOC123745317(LOC123745317),LOC123745335(LOC123745335),LOC123745337(LOC123745337),LOC123745434(LOC123745434),LOC123745526(LOC123745526),LOC123745548(LOC12374…
BP	GO:0009968	negative regulation of signal transduction	430	1291	1.33645e-05	0.00944034	LOC123744864(LOC123744864),LOC123744928(LOC123744928),LOC123744992(LOC123744992),LOC123745010(LOC123745010),LOC123745044(LOC123745044),LOC123745070(LOC123745070),LOC123745177(LOC123745177),LOC123745205(LOC123745205),LOC123745233(LOC123745233),LOC123745238(LOC123745238),LOC123745260(LOC123745260),LOC123745330(LOC123745330),LOC123745507(LOC123745507),LOC123745526(LOC123745526),LOC123745529(LOC12374…
BP	GO:2000113	negative regulation of cellular macromolecule biosynthetic process	414	1291	0.000733894	0.0846375	LOC123744850(LOC123744850),LOC123744860(LOC123744860),LOC123744872(LOC123744872),LOC123744992(LOC123744992),LOC123745021(LOC123745021),LOC123745070(LOC123745070),LOC123745167(LOC123745167),LOC123745177(LOC123745177),LOC123745271(LOC123745271),LOC123745330(LOC123745330),LOC123745337(LOC123745337),LOC123745413(LOC123745413),LOC123745618(LOC123745618),LOC123745640(LOC123745640),LOC123745775(LOC12374…
MF	GO:0046983	protein dimerization activity	368	1290	0.315185	0.729843	LOC123744885(LOC123744885),LOC123744984(LOC123744984),LOC123745042(LOC123745042),LOC123745070(LOC123745070),LOC123745078(LOC123745078),LOC123745267(LOC123745267),LOC123745308(LOC123745308),LOC123745312(LOC123745312),LOC123745335(LOC123745335),LOC123745413(LOC123745413),LOC123745526(LOC123745526),LOC123745562(LOC123745562),LOC123745574(LOC123745574),LOC123745612(LOC123745612),LOC123745661(LOC12374…
BP	GO:0055085	transmembrane transport	381	1285	0.120829	0.651564	LOC123744967(LOC123744967),LOC123745049(LOC123745049),LOC123745163(LOC123745163),LOC123745278(LOC123745278),LOC123745294(LOC123745294),LOC123745335(LOC123745335),LOC123745405(LOC123745405),LOC123745506(LOC123745506),LOC123745511(LOC123745511),LOC123745515(LOC123745515),LOC123745532(LOC123745532),LOC123745539(LOC123745539),LOC123745627(LOC123745627),LOC123745672(LOC123745672),LOC123745751(LOC12374…
BP	GO:0044087	regulation of cellular component biogenesis	363	1283	0.485842	0.829451	LOC123744967(LOC123744967),LOC123745065(LOC123745065),LOC123745193(LOC123745193),LOC123745297(LOC123745297),LOC123745317(LOC123745317),LOC123745337(LOC123745337),LOC123745518(LOC123745518),LOC123745526(LOC123745526),LOC123745532(LOC123745532),LOC123745562(LOC123745562),LOC123745596(LOC123745596),LOC123745603(LOC123745603),LOC123745661(LOC123745661),LOC123745755(LOC123745755),LOC123745811(LOC12374…
BP	GO:0042493	response to drug	357	1282	0.632813	0.893411	LOC123745233(LOC123745233),LOC123745294(LOC123745294),LOC123745337(LOC123745337),LOC123745348(LOC123745348),LOC123745399(LOC123745399),LOC123745515(LOC123745515),LOC123745526(LOC123745526),LOC123745539(LOC123745539),LOC123745640(LOC123745640),LOC123745763(LOC123745763),LOC123745766(LOC123745766),LOC123745885(LOC123745885),LOC123746066(LOC123746066),LOC123746261(LOC123746261),LOC123746285(LOC12374…
BP	GO:0007281	germ cell development	408	1279	0.00123857	0.104842	LOC123744850(LOC123744850),LOC123744928(LOC123744928),LOC123744967(LOC123744967),LOC123745027(LOC123745027),LOC123745177(LOC123745177),LOC123745251(LOC123745251),LOC123745252(LOC123745252),LOC123745297(LOC123745297),LOC123745330(LOC123745330),LOC123745337(LOC123745337),LOC123745417(LOC123745417),LOC123745427(LOC123745427),LOC123745434(LOC123745434),LOC123745475(LOC123745475),LOC123745544(LOC12374…
BP	GO:0034622	cellular protein-containing complex assembly	305	1277	0.999898	1	LOC123744858(LOC123744858),LOC123744967(LOC123744967),LOC123745006(LOC123745006),LOC123745027(LOC123745027),LOC123745297(LOC123745297),LOC123745327(LOC123745327),LOC123745396(LOC123745396),LOC123745526(LOC123745526),LOC123745562(LOC123745562),LOC123745692(LOC123745692),LOC123745753(LOC123745753),LOC123745775(LOC123745775),LOC123745777(LOC123745777),LOC123745851(LOC123745851),LOC123745853(LOC12374…
MF	GO:0043168	anion binding	376	1273	0.0927291	0.575416	LOC123744967(LOC123744967),LOC123745051(LOC123745051),LOC123745177(LOC123745177),LOC123745193(LOC123745193),LOC123745246(LOC123745246),LOC123745308(LOC123745308),LOC123745335(LOC123745335),LOC123745506(LOC123745506),LOC123745507(LOC123745507),LOC123745526(LOC123745526),LOC123745851(LOC123745851),LOC123745876(LOC123745876),LOC123746030(LOC123746030),LOC123746036(LOC123746036),LOC123746056(LOC12374…
BP	GO:0007417	central nervous system development	387	1270	0.0327123	0.402447	LOC123744861(LOC123744861),LOC123744884(LOC123744884),LOC123744928(LOC123744928),LOC123744984(LOC123744984),LOC123745042(LOC123745042),LOC123745044(LOC123745044),LOC123745070(LOC123745070),LOC123745078(LOC123745078),LOC123745177(LOC123745177),LOC123745251(LOC123745251),LOC123745252(LOC123745252),LOC123745278(LOC123745278),LOC123745297(LOC123745297),LOC123745327(LOC123745327),LOC123745335(LOC12374…
BP	GO:0048589	developmental growth	412	1264	0.000177304	0.0417476	LOC123744861(LOC123744861),LOC123744967(LOC123744967),LOC123745042(LOC123745042),LOC123745070(LOC123745070),LOC123745078(LOC123745078),LOC123745167(LOC123745167),LOC123745177(LOC123745177),LOC123745297(LOC123745297),LOC123745335(LOC123745335),LOC123745337(LOC123745337),LOC123745401(LOC123745401),LOC123745515(LOC123745515),LOC123745526(LOC123745526),LOC123745529(LOC123745529),LOC123745558(LOC12374…
CC	GO:0098805	whole membrane	357	1264	0.49861	0.843775	LOC123744967(LOC123744967),LOC123745049(LOC123745049),LOC123745177(LOC123745177),LOC123745279(LOC123745279),LOC123745335(LOC123745335),LOC123745515(LOC123745515),LOC123745539(LOC123745539),LOC123745548(LOC123745548),LOC123745627(LOC123745627),LOC123745672(LOC123745672),LOC123745763(LOC123745763),LOC123745819(LOC123745819),LOC123745842(LOC123745842),LOC123745851(LOC123745851),LOC123746087(LOC12374…
BP	GO:0051960	regulation of nervous system development	378	1262	0.0795505	0.530031	LOC123745044(LOC123745044),LOC123745070(LOC123745070),LOC123745078(LOC123745078),LOC123745297(LOC123745297),LOC123745312(LOC123745312),LOC123745317(LOC123745317),LOC123745335(LOC123745335),LOC123745337(LOC123745337),LOC123745417(LOC123745417),LOC123745427(LOC123745427),LOC123745434(LOC123745434),LOC123745526(LOC123745526),LOC123745550(LOC123745550),LOC123745603(LOC123745603),LOC123745612(LOC12374…
BP	GO:0048667	cell morphogenesis involved in neuron differentiation	382	1247	0.0253197	0.347005	LOC123744928(LOC123744928),LOC123745042(LOC123745042),LOC123745065(LOC123745065),LOC123745070(LOC123745070),LOC123745078(LOC123745078),LOC123745177(LOC123745177),LOC123745278(LOC123745278),LOC123745280(LOC123745280),LOC123745297(LOC123745297),LOC123745317(LOC123745317),LOC123745335(LOC123745335),LOC123745337(LOC123745337),LOC123745434(LOC123745434),LOC123745526(LOC123745526),LOC123745548(LOC12374…
BP	GO:1901698	response to nitrogen compound	371	1246	0.105133	0.603153	LOC123744858(LOC123744858),LOC123745044(LOC123745044),LOC123745297(LOC123745297),LOC123745337(LOC123745337),LOC123745515(LOC123745515),LOC123745523(LOC123745523),LOC123745526(LOC123745526),LOC123745574(LOC123745574),LOC123745640(LOC123745640),LOC123745672(LOC123745672),LOC123745753(LOC123745753),LOC123745766(LOC123745766),LOC123745871(LOC123745871),LOC123745885(LOC123745885),LOC123746066(LOC12374…
BP	GO:0043603	cellular amide metabolic process	314	1244	0.993977	1	LOC123744858(LOC123744858),LOC123744871(LOC123744871),LOC123744984(LOC123744984),LOC123745167(LOC123745167),LOC123745233(LOC123745233),LOC123745278(LOC123745278),LOC123745289(LOC123745289),LOC123745291(LOC123745291),LOC123745327(LOC123745327),LOC123745399(LOC123745399),LOC123745413(LOC123745413),LOC123745475(LOC123745475),LOC123745532(LOC123745532),LOC123745534(LOC123745534),LOC123745578(LOC12374…
BP	GO:0000278	mitotic cell cycle	395	1236	0.00128578	0.104958	LOC123744984(LOC123744984),LOC123745023(LOC123745023),LOC123745027(LOC123745027),LOC123745177(LOC123745177),LOC123745251(LOC123745251),LOC123745252(LOC123745252),LOC123745271(LOC123745271),LOC123745297(LOC123745297),LOC123745396(LOC123745396),LOC123745401(LOC123745401),LOC123745417(LOC123745417),LOC123745427(LOC123745427),LOC123745595(LOC123745595),LOC123745603(LOC123745603),LOC123745666(LOC12374…
MF	GO:0046872	metal ion binding	295	1225	0.999425	1	LOC123744850(LOC123744850),LOC123745051(LOC123745051),LOC123745074(LOC123745074),LOC123745177(LOC123745177),LOC123745279(LOC123745279),LOC123745506(LOC123745506),LOC123745507(LOC123745507),LOC123745519(LOC123745519),LOC123745526(LOC123745526),LOC123745661(LOC123745661),LOC123745755(LOC123745755),LOC123745890(LOC123745890),LOC123746144(LOC123746144),LOC123746314(LOC123746314),LOC123746409(LOC12374…
BP	GO:0060284	regulation of cell development	365	1224	0.100896	0.60277	LOC123745023(LOC123745023),LOC123745070(LOC123745070),LOC123745078(LOC123745078),LOC123745297(LOC123745297),LOC123745317(LOC123745317),LOC123745335(LOC123745335),LOC123745337(LOC123745337),LOC123745417(LOC123745417),LOC123745427(LOC123745427),LOC123745434(LOC123745434),LOC123745507(LOC123745507),LOC123745515(LOC123745515),LOC123745526(LOC123745526),LOC123745550(LOC123745550),LOC123745595(LOC12374…
BP	GO:0051253	negative regulation of RNA metabolic process	397	1216	0.000202519	0.0429164	LOC123744850(LOC123744850),LOC123744872(LOC123744872),LOC123744992(LOC123744992),LOC123745021(LOC123745021),LOC123745070(LOC123745070),LOC123745167(LOC123745167),LOC123745177(LOC123745177),LOC123745271(LOC123745271),LOC123745330(LOC123745330),LOC123745337(LOC123745337),LOC123745413(LOC123745413),LOC123745618(LOC123745618),LOC123745640(LOC123745640),LOC123745661(LOC123745661),LOC123745775(LOC12374…
BP	GO:0001932	regulation of protein phosphorylation	367	1206	0.0395691	0.442198	LOC123744859(LOC123744859),LOC123744864(LOC123744864),LOC123744967(LOC123744967),LOC123744992(LOC123744992),LOC123745010(LOC123745010),LOC123745042(LOC123745042),LOC123745078(LOC123745078),LOC123745238(LOC123745238),LOC123745330(LOC123745330),LOC123745335(LOC123745335),LOC123745434(LOC123745434),LOC123745507(LOC123745507),LOC123745526(LOC123745526),LOC123745532(LOC123745532),LOC123745640(LOC12374…
BP	GO:0043085	positive regulation of catalytic activity	365	1198	0.0377022	0.433921	LOC123744860(LOC123744860),LOC123745023(LOC123745023),LOC123745051(LOC123745051),LOC123745065(LOC123745065),LOC123745251(LOC123745251),LOC123745252(LOC123745252),LOC123745288(LOC123745288),LOC123745297(LOC123745297),LOC123745317(LOC123745317),LOC123745434(LOC123745434),LOC123745475(LOC123745475),LOC123745507(LOC123745507),LOC123745518(LOC123745518),LOC123745523(LOC123745523),LOC123745529(LOC12374…
MF	GO:0098772	molecular function regulator	328	1198	0.683582	0.935148	LOC123744860(LOC123744860),LOC123744928(LOC123744928),LOC123745051(LOC123745051),LOC123745065(LOC123745065),LOC123745288(LOC123745288),LOC123745317(LOC123745317),LOC123745434(LOC123745434),LOC123745507(LOC123745507),LOC123745518(LOC123745518),LOC123745526(LOC123745526),LOC123745550(LOC123745550),LOC123745661(LOC123745661),LOC123745809(LOC123745809),LOC123745986(LOC123745986),LOC123746056(LOC12374…
BP	GO:0006629	lipid metabolic process	377	1193	0.00375758	0.172979	LOC123744871(LOC123744871),LOC123744885(LOC123744885),LOC123744980(LOC123744980),LOC123745013(LOC123745013),LOC123745246(LOC123745246),LOC123745251(LOC123745251),LOC123745252(LOC123745252),LOC123745267(LOC123745267),LOC123745274(LOC123745274),LOC123745291(LOC123745291),LOC123745383(LOC123745383),LOC123745506(LOC123745506),LOC123745532(LOC123745532),LOC123745658(LOC123745658),LOC123745757(LOC12374…
CC	GO:0031984	organelle subcompartment	366	1191	0.0230644	0.339712	LOC123744864(LOC123744864),LOC123744881(LOC123744881),LOC123744882(LOC123744882),LOC123745246(LOC123745246),LOC123745260(LOC123745260),LOC123745279(LOC123745279),LOC123745288(LOC123745288),LOC123745380(LOC123745380),LOC123745427(LOC123745427),LOC123745506(LOC123745506),LOC123745511(LOC123745511),LOC123745518(LOC123745518),LOC123745521(LOC123745521),LOC123745522(LOC123745522),LOC123745529(LOC12374…
BP	GO:0007292	female gamete generation	387	1187	0.000276259	0.052038	LOC123744928(LOC123744928),LOC123744967(LOC123744967),LOC123745023(LOC123745023),LOC123745027(LOC123745027),LOC123745177(LOC123745177),LOC123745251(LOC123745251),LOC123745252(LOC123745252),LOC123745297(LOC123745297),LOC123745327(LOC123745327),LOC123745330(LOC123745330),LOC123745417(LOC123745417),LOC123745427(LOC123745427),LOC123745475(LOC123745475),LOC123745562(LOC123745562),LOC123745595(LOC12374…
BP	GO:0044265	cellular macromolecule catabolic process	327	1186	0.708634	0.935148	LOC123744858(LOC123744858),LOC123744928(LOC123744928),LOC123745167(LOC123745167),LOC123745205(LOC123745205),LOC123745396(LOC123745396),LOC123745413(LOC123745413),LOC123745417(LOC123745417),LOC123745523(LOC123745523),LOC123745529(LOC123745529),LOC123745533(LOC123745533),LOC123745603(LOC123745603),LOC123745640(LOC123745640),LOC123745661(LOC123745661),LOC123745675(LOC123745675),LOC123745763(LOC12374…
BP	GO:0051241	negative regulation of multicellular organismal process	351	1166	0.0715902	0.530031	LOC123744864(LOC123744864),LOC123744967(LOC123744967),LOC123745044(LOC123745044),LOC123745070(LOC123745070),LOC123745078(LOC123745078),LOC123745167(LOC123745167),LOC123745177(LOC123745177),LOC123745205(LOC123745205),LOC123745317(LOC123745317),LOC123745330(LOC123745330),LOC123745335(LOC123745335),LOC123745353(LOC123745353),LOC123745413(LOC123745413),LOC123745507(LOC123745507),LOC123745515(LOC12374…
BP	GO:0014070	response to organic cyclic compound	330	1166	0.484832	0.829451	LOC123744858(LOC123744858),LOC123744928(LOC123744928),LOC123745177(LOC123745177),LOC123745337(LOC123745337),LOC123745515(LOC123745515),LOC123745523(LOC123745523),LOC123745526(LOC123745526),LOC123745763(LOC123745763),LOC123745766(LOC123745766),LOC123746066(LOC123746066),LOC123746318(LOC123746318),LOC123746339(LOC123746339),LOC123746364(LOC123746364),LOC123746566(LOC123746566),LOC123746622(LOC12374…
MF	GO:0044877	protein-containing complex binding	317	1161	0.702183	0.935148	LOC123744884(LOC123744884),LOC123744928(LOC123744928),LOC123745051(LOC123745051),LOC123745177(LOC123745177),LOC123745251(LOC123745251),LOC123745252(LOC123745252),LOC123745297(LOC123745297),LOC123745507(LOC123745507),LOC123745562(LOC123745562),LOC123745603(LOC123745603),LOC123745753(LOC123745753),LOC123745763(LOC123745763),LOC123745851(LOC123745851),LOC123745853(LOC123745853),LOC123746056(LOC12374…
CC	GO:0031967	organelle envelope	259	1153	0.999999	1	LOC123744860(LOC123744860),LOC123744864(LOC123744864),LOC123745233(LOC123745233),LOC123745297(LOC123745297),LOC123745311(LOC123745311),LOC123745327(LOC123745327),LOC123745353(LOC123745353),LOC123745436(LOC123745436),LOC123745515(LOC123745515),LOC123745521(LOC123745521),LOC123745529(LOC123745529),LOC123745532(LOC123745532),LOC123745548(LOC123745548),LOC123745558(LOC123745558),LOC123745595(LOC12374…
CC	GO:0031975	envelope	259	1153	0.999999	1	LOC123744860(LOC123744860),LOC123744864(LOC123744864),LOC123745233(LOC123745233),LOC123745297(LOC123745297),LOC123745311(LOC123745311),LOC123745327(LOC123745327),LOC123745353(LOC123745353),LOC123745436(LOC123745436),LOC123745515(LOC123745515),LOC123745521(LOC123745521),LOC123745529(LOC123745529),LOC123745532(LOC123745532),LOC123745548(LOC123745548),LOC123745558(LOC123745558),LOC123745595(LOC12374…
BP	GO:0010243	response to organonitrogen compound	339	1145	0.144182	0.688521	LOC123745044(LOC123745044),LOC123745297(LOC123745297),LOC123745337(LOC123745337),LOC123745515(LOC123745515),LOC123745526(LOC123745526),LOC123745574(LOC123745574),LOC123745640(LOC123745640),LOC123745672(LOC123745672),LOC123745753(LOC123745753),LOC123745766(LOC123745766),LOC123745871(LOC123745871),LOC123745885(LOC123745885),LOC123746066(LOC123746066),LOC123746107(LOC123746107),LOC123746284(LOC12374…
BP	GO:0006396	RNA processing	278	1141	0.999044	1	LOC123744858(LOC123744858),LOC123745029(LOC123745029),LOC123745042(LOC123745042),LOC123745074(LOC123745074),LOC123745167(LOC123745167),LOC123745207(LOC123745207),LOC123745251(LOC123745251),LOC123745252(LOC123745252),LOC123745310(LOC123745310),LOC123745557(LOC123745557),LOC123745596(LOC123745596),LOC123745618(LOC123745618),LOC123745623(LOC123745623),LOC123745633(LOC123745633),LOC123745692(LOC12374…
BP	GO:0006886	intracellular protein transport	319	1139	0.577355	0.891854	LOC123744858(LOC123744858),LOC123745044(LOC123745044),LOC123745207(LOC123745207),LOC123745297(LOC123745297),LOC123745311(LOC123745311),LOC123745327(LOC123745327),LOC123745427(LOC123745427),LOC123745436(LOC123745436),LOC123745515(LOC123745515),LOC123745518(LOC123745518),LOC123745595(LOC123745595),LOC123745763(LOC123745763),LOC123745851(LOC123745851),LOC123746056(LOC123746056),LOC123746058(LOC12374…
BP	GO:0009725	response to hormone	339	1138	0.115107	0.634195	LOC123744928(LOC123744928),LOC123745044(LOC123745044),LOC123745297(LOC123745297),LOC123745337(LOC123745337),LOC123745515(LOC123745515),LOC123745526(LOC123745526),LOC123745574(LOC123745574),LOC123745640(LOC123745640),LOC123745672(LOC123745672),LOC123745753(LOC123745753),LOC123745763(LOC123745763),LOC123745766(LOC123745766),LOC123745871(LOC123745871),LOC123746066(LOC123746066),LOC123746107(LOC12374…
BP	GO:0051248	negative regulation of protein metabolic process	330	1135	0.26056	0.72918	LOC123744859(LOC123744859),LOC123744864(LOC123744864),LOC123744928(LOC123744928),LOC123744984(LOC123744984),LOC123744992(LOC123744992),LOC123745010(LOC123745010),LOC123745042(LOC123745042),LOC123745167(LOC123745167),LOC123745330(LOC123745330),LOC123745526(LOC123745526),LOC123745557(LOC123745557),LOC123745640(LOC123745640),LOC123745661(LOC123745661),LOC123745675(LOC123745675),LOC123745849(LOC12374…
MF	GO:0005215	transporter activity	339	1130	0.0550922	0.524934	LOC123745049(LOC123745049),LOC123745163(LOC123745163),LOC123745278(LOC123745278),LOC123745294(LOC123745294),LOC123745335(LOC123745335),LOC123745405(LOC123745405),LOC123745465(LOC123745465),LOC123745506(LOC123745506),LOC123745511(LOC123745511),LOC123745515(LOC123745515),LOC123745538(LOC123745538),LOC123745539(LOC123745539),LOC123745595(LOC123745595),LOC123745627(LOC123745627),LOC123745672(LOC12374…
BP	GO:0002682	regulation of immune system process	352	1126	0.00998511	0.242518	LOC123744850(LOC123744850),LOC123744864(LOC123744864),LOC123744872(LOC123744872),LOC123744967(LOC123744967),LOC123745070(LOC123745070),LOC123745207(LOC123745207),LOC123745248(LOC123745248),LOC123745337(LOC123745337),LOC123745353(LOC123745353),LOC123745413(LOC123745413),LOC123745427(LOC123745427),LOC123745507(LOC123745507),LOC123745523(LOC123745523),LOC123745526(LOC123745526),LOC123745529(LOC12374…
BP	GO:0007167	enzyme linked receptor protein signaling pathway	359	1125	0.00237524	0.140795	LOC123744858(LOC123744858),LOC123744967(LOC123744967),LOC123744992(LOC123744992),LOC123745044(LOC123745044),LOC123745070(LOC123745070),LOC123745074(LOC123745074),LOC123745205(LOC123745205),LOC123745238(LOC123745238),LOC123745297(LOC123745297),LOC123745317(LOC123745317),LOC123745330(LOC123745330),LOC123745434(LOC123745434),LOC123745507(LOC123745507),LOC123745529(LOC123745529),LOC123745574(LOC12374…
BP	GO:0060548	negative regulation of cell death	313	1125	0.632625	0.89322	LOC123744928(LOC123744928),LOC123744984(LOC123744984),LOC123745013(LOC123745013),LOC123745070(LOC123745070),LOC123745233(LOC123745233),LOC123745330(LOC123745330),LOC123745413(LOC123745413),LOC123745529(LOC123745529),LOC123745544(LOC123745544),LOC123745557(LOC123745557),LOC123745603(LOC123745603),LOC123745640(LOC123745640),LOC123745661(LOC123745661),LOC123745675(LOC123745675),LOC123745757(LOC12374…
BP	GO:1902679	negative regulation of RNA biosynthetic process	362	1124	0.00115369	0.10134	LOC123744850(LOC123744850),LOC123744872(LOC123744872),LOC123744992(LOC123744992),LOC123745021(LOC123745021),LOC123745070(LOC123745070),LOC123745177(LOC123745177),LOC123745271(LOC123745271),LOC123745330(LOC123745330),LOC123745337(LOC123745337),LOC123745413(LOC123745413),LOC123745618(LOC123745618),LOC123745640(LOC123745640),LOC123745775(LOC123745775),LOC123745790(LOC123745790),LOC123745849(LOC12374…
CC	GO:0098590	plasma membrane region	326	1123	0.270108	0.72918	LOC123745055(LOC123745055),LOC123745163(LOC123745163),LOC123745177(LOC123745177),LOC123745193(LOC123745193),LOC123745278(LOC123745278),LOC123745294(LOC123745294),LOC123745297(LOC123745297),LOC123745335(LOC123745335),LOC123745383(LOC123745383),LOC123745427(LOC123745427),LOC123745578(LOC123745578),LOC123745627(LOC123745627),LOC123745661(LOC123745661),LOC123745766(LOC123745766),LOC123745811(LOC12374…
CC	GO:0036477	somatodendritic compartment	340	1120	0.0506642	0.504648	LOC123744861(LOC123744861),LOC123744884(LOC123744884),LOC123744980(LOC123744980),LOC123745010(LOC123745010),LOC123745065(LOC123745065),LOC123745167(LOC123745167),LOC123745177(LOC123745177),LOC123745193(LOC123745193),LOC123745297(LOC123745297),LOC123745308(LOC123745308),LOC123745317(LOC123745317),LOC123745335(LOC123745335),LOC123745558(LOC123745558),LOC123745603(LOC123745603),LOC123745752(LOC12374…
BP	GO:1903507	negative regulation of nucleic acid-templated transcription	362	1117	0.000710778	0.0840212	LOC123744850(LOC123744850),LOC123744872(LOC123744872),LOC123744992(LOC123744992),LOC123745021(LOC123745021),LOC123745070(LOC123745070),LOC123745177(LOC123745177),LOC123745271(LOC123745271),LOC123745330(LOC123745330),LOC123745337(LOC123745337),LOC123745413(LOC123745413),LOC123745618(LOC123745618),LOC123745640(LOC123745640),LOC123745775(LOC123745775),LOC123745790(LOC123745790),LOC123745849(LOC12374…
BP	GO:0034330	cell junction organization	316	1110	0.434626	0.829451	LOC123744861(LOC123744861),LOC123745051(LOC123745051),LOC123745065(LOC123745065),LOC123745073(LOC123745073),LOC123745078(LOC123745078),LOC123745257(LOC123745257),LOC123745317(LOC123745317),LOC123745434(LOC123745434),LOC123745526(LOC123745526),LOC123745578(LOC123745578),LOC123745661(LOC123745661),LOC123745666(LOC123745666),LOC123745811(LOC123745811),LOC123745842(LOC123745842),LOC123745865(LOC12374…
BP	GO:1901701	cellular response to oxygen-containing compound	322	1108	0.266948	0.72918	LOC123744967(LOC123744967),LOC123744984(LOC123744984),LOC123745044(LOC123745044),LOC123745177(LOC123745177),LOC123745233(LOC123745233),LOC123745297(LOC123745297),LOC123745330(LOC123745330),LOC123745337(LOC123745337),LOC123745526(LOC123745526),LOC123745529(LOC123745529),LOC123745532(LOC123745532),LOC123745574(LOC123745574),LOC123745640(LOC123745640),LOC123745672(LOC123745672),LOC123745753(LOC12374…
BP	GO:0061564	axon development	332	1107	0.0908391	0.569761	LOC123744861(LOC123744861),LOC123744928(LOC123744928),LOC123745042(LOC123745042),LOC123745070(LOC123745070),LOC123745078(LOC123745078),LOC123745177(LOC123745177),LOC123745278(LOC123745278),LOC123745280(LOC123745280),LOC123745297(LOC123745297),LOC123745335(LOC123745335),LOC123745434(LOC123745434),LOC123745526(LOC123745526),LOC123745548(LOC123745548),LOC123745550(LOC123745550),LOC123745612(LOC12374…
BP	GO:0045892	negative regulation of transcription, DNA-templated	353	1099	0.00161807	0.120722	LOC123744850(LOC123744850),LOC123744872(LOC123744872),LOC123744992(LOC123744992),LOC123745021(LOC123745021),LOC123745070(LOC123745070),LOC123745177(LOC123745177),LOC123745271(LOC123745271),LOC123745330(LOC123745330),LOC123745337(LOC123745337),LOC123745413(LOC123745413),LOC123745618(LOC123745618),LOC123745640(LOC123745640),LOC123745775(LOC123745775),LOC123745790(LOC123745790),LOC123745849(LOC12374…
BP	GO:0022603	regulation of anatomical structure morphogenesis	346	1096	0.00578947	0.201352	LOC123744893(LOC123744893),LOC123745021(LOC123745021),LOC123745070(LOC123745070),LOC123745078(LOC123745078),LOC123745205(LOC123745205),LOC123745238(LOC123745238),LOC123745297(LOC123745297),LOC123745317(LOC123745317),LOC123745335(LOC123745335),LOC123745337(LOC123745337),LOC123745417(LOC123745417),LOC123745434(LOC123745434),LOC123745526(LOC123745526),LOC123745534(LOC123745534),LOC123745550(LOC12374…
BP	GO:0007389	pattern specification process	342	1091	0.00936068	0.235447	LOC123744928(LOC123744928),LOC123745006(LOC123745006),LOC123745021(LOC123745021),LOC123745027(LOC123745027),LOC123745044(LOC123745044),LOC123745078(LOC123745078),LOC123745177(LOC123745177),LOC123745271(LOC123745271),LOC123745278(LOC123745278),LOC123745413(LOC123745413),LOC123745439(LOC123745439),LOC123745475(LOC123745475),LOC123745526(LOC123745526),LOC123745541(LOC123745541),LOC123745578(LOC12374…
CC	GO:0015630	microtubule cytoskeleton	333	1083	0.028543	0.371365	LOC123745023(LOC123745023),LOC123745044(LOC123745044),LOC123745193(LOC123745193),LOC123745297(LOC123745297),LOC123745311(LOC123745311),LOC123745396(LOC123745396),LOC123745401(LOC123745401),LOC123745506(LOC123745506),LOC123745532(LOC123745532),LOC123745548(LOC123745548),LOC123745603(LOC123745603),LOC123745661(LOC123745661),LOC123745755(LOC123745755),LOC123745777(LOC123745777),LOC123745831(LOC12374…
MF	GO:0005102	signaling receptor binding	316	1080	0.160712	0.72918	LOC123744967(LOC123744967),LOC123745051(LOC123745051),LOC123745070(LOC123745070),LOC123745078(LOC123745078),LOC123745177(LOC123745177),LOC123745233(LOC123745233),LOC123745317(LOC123745317),LOC123745434(LOC123745434),LOC123745506(LOC123745506),LOC123745507(LOC123745507),LOC123745526(LOC123745526),LOC123745544(LOC123745544),LOC123745550(LOC123745550),LOC123745578(LOC123745578),LOC123745763(LOC12374…
BP	GO:0051336	regulation of hydrolase activity	309	1080	0.393553	0.829451	LOC123744860(LOC123744860),LOC123744928(LOC123744928),LOC123745051(LOC123745051),LOC123745065(LOC123745065),LOC123745288(LOC123745288),LOC123745297(LOC123745297),LOC123745317(LOC123745317),LOC123745434(LOC123745434),LOC123745518(LOC123745518),LOC123745523(LOC123745523),LOC123745526(LOC123745526),LOC123745529(LOC123745529),LOC123745550(LOC123745550),LOC123745558(LOC123745558),LOC123745616(LOC12374…
BP	GO:0042330	taxis	320	1078	0.139162	0.674497	LOC123744928(LOC123744928),LOC123745010(LOC123745010),LOC123745042(LOC123745042),LOC123745051(LOC123745051),LOC123745070(LOC123745070),LOC123745078(LOC123745078),LOC123745177(LOC123745177),LOC123745278(LOC123745278),LOC123745280(LOC123745280),LOC123745308(LOC123745308),LOC123745312(LOC123745312),LOC123745317(LOC123745317),LOC123745434(LOC123745434),LOC123745526(LOC123745526),LOC123745578(LOC12374…
BP	GO:0032269	negative regulation of cellular protein metabolic process	306	1071	0.405752	0.829451	LOC123744859(LOC123744859),LOC123744864(LOC123744864),LOC123744928(LOC123744928),LOC123744984(LOC123744984),LOC123744992(LOC123744992),LOC123745010(LOC123745010),LOC123745042(LOC123745042),LOC123745167(LOC123745167),LOC123745330(LOC123745330),LOC123745526(LOC123745526),LOC123745557(LOC123745557),LOC123745640(LOC123745640),LOC123745661(LOC123745661),LOC123745675(LOC123745675),LOC123745849(LOC12374…
BP	GO:0019637	organophosphate metabolic process	274	1068	0.97685	1	LOC123744980(LOC123744980),LOC123745251(LOC123745251),LOC123745252(LOC123745252),LOC123745291(LOC123745291),LOC123745347(LOC123745347),LOC123745506(LOC123745506),LOC123745532(LOC123745532),LOC123745545(LOC123745545),LOC123745558(LOC123745558),LOC123745658(LOC123745658),LOC123745757(LOC123745757),LOC123745842(LOC123745842),LOC123746030(LOC123746030),LOC123746079(LOC123746079),LOC123746107(LOC12374…
MF	GO:0036094	small molecule binding	314	1061	0.10843	0.612002	LOC123744967(LOC123744967),LOC123745051(LOC123745051),LOC123745144(LOC123745144),LOC123745177(LOC123745177),LOC123745193(LOC123745193),LOC123745246(LOC123745246),LOC123745308(LOC123745308),LOC123745335(LOC123745335),LOC123745548(LOC123745548),LOC123745558(LOC123745558),LOC123745672(LOC123745672),LOC123746036(LOC123746036),LOC123746156(LOC123746156),LOC123746284(LOC123746284),LOC123746371(LOC12374…
BP	GO:0050767	regulation of neurogenesis	321	1059	0.061574	0.530031	LOC123745070(LOC123745070),LOC123745078(LOC123745078),LOC123745297(LOC123745297),LOC123745317(LOC123745317),LOC123745335(LOC123745335),LOC123745337(LOC123745337),LOC123745417(LOC123745417),LOC123745427(LOC123745427),LOC123745434(LOC123745434),LOC123745526(LOC123745526),LOC123745550(LOC123745550),LOC123745603(LOC123745603),LOC123745612(LOC123745612),LOC123745661(LOC123745661),LOC123745666(LOC12374…
BP	GO:0034220	ion transmembrane transport	304	1059	0.367551	0.810573	LOC123745049(LOC123745049),LOC123745163(LOC123745163),LOC123745294(LOC123745294),LOC123745335(LOC123745335),LOC123745405(LOC123745405),LOC123745506(LOC123745506),LOC123745511(LOC123745511),LOC123745532(LOC123745532),LOC123745539(LOC123745539),LOC123745627(LOC123745627),LOC123745672(LOC123745672),LOC123745751(LOC123745751),LOC123745766(LOC123745766),LOC123746258(LOC123746258),LOC123746515(LOC12374…
BP	GO:1903047	mitotic cell cycle process	326	1046	0.0152798	0.297062	LOC123744984(LOC123744984),LOC123745023(LOC123745023),LOC123745027(LOC123745027),LOC123745251(LOC123745251),LOC123745252(LOC123745252),LOC123745271(LOC123745271),LOC123745297(LOC123745297),LOC123745396(LOC123745396),LOC123745401(LOC123745401),LOC123745427(LOC123745427),LOC123745595(LOC123745595),LOC123745603(LOC123745603),LOC123745666(LOC123745666),LOC123745851(LOC123745851),LOC123745857(LOC12374…
BP	GO:0048598	embryonic morphogenesis	344	1045	0.000283377	0.0527923	LOC123744850(LOC123744850),LOC123744861(LOC123744861),LOC123744967(LOC123744967),LOC123744984(LOC123744984),LOC123745021(LOC123745021),LOC123745044(LOC123745044),LOC123745070(LOC123745070),LOC123745177(LOC123745177),LOC123745251(LOC123745251),LOC123745252(LOC123745252),LOC123745278(LOC123745278),LOC123745413(LOC123745413),LOC123745436(LOC123745436),LOC123745439(LOC123745439),LOC123745475(LOC12374…
BP	GO:0040008	regulation of growth	332	1044	0.00430746	0.18109	LOC123744858(LOC123744858),LOC123744860(LOC123744860),LOC123744928(LOC123744928),LOC123745049(LOC123745049),LOC123745078(LOC123745078),LOC123745177(LOC123745177),LOC123745288(LOC123745288),LOC123745297(LOC123745297),LOC123745335(LOC123745335),LOC123745515(LOC123745515),LOC123745526(LOC123745526),LOC123745529(LOC123745529),LOC123745612(LOC123745612),LOC123745661(LOC123745661),LOC123745752(LOC12374…
BP	GO:0018193	peptidyl-amino acid modification	343	1040	0.00024782	0.0490153	LOC123744872(LOC123744872),LOC123744881(LOC123744881),LOC123744928(LOC123744928),LOC123744967(LOC123744967),LOC123744984(LOC123744984),LOC123744992(LOC123744992),LOC123745010(LOC123745010),LOC123745070(LOC123745070),LOC123745248(LOC123745248),LOC123745274(LOC123745274),LOC123745335(LOC123745335),LOC123745337(LOC123745337),LOC123745601(LOC123745601),LOC123745603(LOC123745603),LOC123745775(LOC12374…
BP	GO:0045944	positive regulation of transcription by RNA polymerase II	311	1038	0.102814	0.60277	LOC123744850(LOC123744850),LOC123744859(LOC123744859),LOC123744984(LOC123744984),LOC123745021(LOC123745021),LOC123745070(LOC123745070),LOC123745167(LOC123745167),LOC123745251(LOC123745251),LOC123745252(LOC123745252),LOC123745267(LOC123745267),LOC123745396(LOC123745396),LOC123745413(LOC123745413),LOC123745518(LOC123745518),LOC123745578(LOC123745578),LOC123745650(LOC123745650),LOC123745753(LOC12374…
BP	GO:0032880	regulation of protein localization	332	1030	0.00173964	0.122516	LOC123744928(LOC123744928),LOC123744984(LOC123744984),LOC123745070(LOC123745070),LOC123745177(LOC123745177),LOC123745278(LOC123745278),LOC123745297(LOC123745297),LOC123745317(LOC123745317),LOC123745515(LOC123745515),LOC123745532(LOC123745532),LOC123745541(LOC123745541),LOC123745595(LOC123745595),LOC123745661(LOC123745661),LOC123745666(LOC123745666),LOC123745755(LOC123745755),LOC123745763(LOC12374…
BP	GO:0030855	epithelial cell differentiation	331	1030	0.00217722	0.135139	LOC123744864(LOC123744864),LOC123744984(LOC123744984),LOC123745027(LOC123745027),LOC123745051(LOC123745051),LOC123745070(LOC123745070),LOC123745177(LOC123745177),LOC123745257(LOC123745257),LOC123745297(LOC123745297),LOC123745534(LOC123745534),LOC123745562(LOC123745562),LOC123745658(LOC123745658),LOC123745666(LOC123745666),LOC123745790(LOC123745790),LOC123745811(LOC123745811),LOC123745851(LOC12374…
BP	GO:0048477	oogenesis	339	1027	0.000251538	0.0490153	LOC123744928(LOC123744928),LOC123744967(LOC123744967),LOC123745027(LOC123745027),LOC123745177(LOC123745177),LOC123745251(LOC123745251),LOC123745252(LOC123745252),LOC123745297(LOC123745297),LOC123745330(LOC123745330),LOC123745417(LOC123745417),LOC123745427(LOC123745427),LOC123745475(LOC123745475),LOC123745562(LOC123745562),LOC123745595(LOC123745595),LOC123745790(LOC123745790),LOC123745811(LOC12374…
BP	GO:0044092	negative regulation of molecular function	289	1021	0.486341	0.829451	LOC123744928(LOC123744928),LOC123744992(LOC123744992),LOC123745042(LOC123745042),LOC123745177(LOC123745177),LOC123745267(LOC123745267),LOC123745330(LOC123745330),LOC123745526(LOC123745526),LOC123745616(LOC123745616),LOC123745755(LOC123745755),LOC123745763(LOC123745763),LOC123745831(LOC123745831),LOC123745873(LOC123745873),LOC123746066(LOC123746066),LOC123746149(LOC123746149),LOC123746153(LOC12374…
BP	GO:0031401	positive regulation of protein modification process	304	1020	0.127624	0.673953	LOC123744967(LOC123744967),LOC123744984(LOC123744984),LOC123745023(LOC123745023),LOC123745070(LOC123745070),LOC123745078(LOC123745078),LOC123745238(LOC123745238),LOC123745335(LOC123745335),LOC123745337(LOC123745337),LOC123745507(LOC123745507),LOC123745532(LOC123745532),LOC123745799(LOC123745799),LOC123745986(LOC123745986),LOC123746066(LOC123746066),LOC123746149(LOC123746149),LOC123746286(LOC12374…
BP	GO:0007409	axonogenesis	307	1017	0.0784299	0.530031	LOC123744928(LOC123744928),LOC123745042(LOC123745042),LOC123745070(LOC123745070),LOC123745078(LOC123745078),LOC123745177(LOC123745177),LOC123745278(LOC123745278),LOC123745280(LOC123745280),LOC123745297(LOC123745297),LOC123745335(LOC123745335),LOC123745434(LOC123745434),LOC123745526(LOC123745526),LOC123745548(LOC123745548),LOC123745550(LOC123745550),LOC123745612(LOC123745612),LOC123745661(LOC12374…
BP	GO:0032101	regulation of response to external stimulus	301	1017	0.162525	0.72918	LOC123744967(LOC123744967),LOC123745010(LOC123745010),LOC123745042(LOC123745042),LOC123745070(LOC123745070),LOC123745078(LOC123745078),LOC123745205(LOC123745205),LOC123745207(LOC123745207),LOC123745297(LOC123745297),LOC123745330(LOC123745330),LOC123745337(LOC123745337),LOC123745353(LOC123745353),LOC123745413(LOC123745413),LOC123745506(LOC123745506),LOC123745523(LOC123745523),LOC123745526(LOC12374…
BP	GO:0072359	circulatory system development	313	1015	0.0295238	0.380548	LOC123744861(LOC123744861),LOC123744864(LOC123744864),LOC123744984(LOC123744984),LOC123745006(LOC123745006),LOC123745044(LOC123745044),LOC123745070(LOC123745070),LOC123745177(LOC123745177),LOC123745238(LOC123745238),LOC123745317(LOC123745317),LOC123745327(LOC123745327),LOC123745330(LOC123745330),LOC123745413(LOC123745413),LOC123745439(LOC123745439),LOC123745507(LOC123745507),LOC123745515(LOC12374…
BP	GO:0006082	organic acid metabolic process	293	1008	0.27679	0.72918	LOC123744882(LOC123744882),LOC123744885(LOC123744885),LOC123745251(LOC123745251),LOC123745252(LOC123745252),LOC123745291(LOC123745291),LOC123745294(LOC123745294),LOC123745308(LOC123745308),LOC123745348(LOC123745348),LOC123745383(LOC123745383),LOC123745522(LOC123745522),LOC123745601(LOC123745601),LOC123745658(LOC123745658),LOC123745766(LOC123745766),LOC123745851(LOC123745851),LOC123746030(LOC12374…
BP	GO:0016071	mRNA metabolic process	234	1006	0.999908	1	LOC123744858(LOC123744858),LOC123745029(LOC123745029),LOC123745042(LOC123745042),LOC123745074(LOC123745074),LOC123745167(LOC123745167),LOC123745251(LOC123745251),LOC123745252(LOC123745252),LOC123745267(LOC123745267),LOC123745523(LOC123745523),LOC123745623(LOC123745623),LOC123745661(LOC123745661),LOC123745692(LOC123745692),LOC123746152(LOC123746152),LOC123746273(LOC123746273),LOC123746286(LOC12374…
BP	GO:0060322	head development	293	1002	0.236635	0.72918	LOC123744884(LOC123744884),LOC123744928(LOC123744928),LOC123745021(LOC123745021),LOC123745042(LOC123745042),LOC123745070(LOC123745070),LOC123745078(LOC123745078),LOC123745177(LOC123745177),LOC123745251(LOC123745251),LOC123745252(LOC123745252),LOC123745278(LOC123745278),LOC123745297(LOC123745297),LOC123745327(LOC123745327),LOC123745506(LOC123745506),LOC123745526(LOC123745526),LOC123745529(LOC12374…
BP	GO:0043436	oxoacid metabolic process	291	1002	0.283774	0.729843	LOC123744882(LOC123744882),LOC123744885(LOC123744885),LOC123745251(LOC123745251),LOC123745252(LOC123745252),LOC123745291(LOC123745291),LOC123745294(LOC123745294),LOC123745308(LOC123745308),LOC123745348(LOC123745348),LOC123745383(LOC123745383),LOC123745522(LOC123745522),LOC123745601(LOC123745601),LOC123745658(LOC123745658),LOC123745766(LOC123745766),LOC123745851(LOC123745851),LOC123746066(LOC12374…
BP	GO:0098542	defense response to other organism	297	998	0.13754	0.674497	LOC123744967(LOC123744967),LOC123745053(LOC123745053),LOC123745207(LOC123745207),LOC123745267(LOC123745267),LOC123745291(LOC123745291),LOC123745317(LOC123745317),LOC123745337(LOC123745337),LOC123745413(LOC123745413),LOC123745523(LOC123745523),LOC123745529(LOC123745529),LOC123745532(LOC123745532),LOC123745541(LOC123745541),LOC123745578(LOC123745578),LOC123745671(LOC123745671),LOC123745755(LOC12374…
MF	GO:0042803	protein homodimerization activity	275	997	0.612604	0.891854	LOC123744885(LOC123744885),LOC123745042(LOC123745042),LOC123745267(LOC123745267),LOC123745308(LOC123745308),LOC123745312(LOC123745312),LOC123745413(LOC123745413),LOC123745526(LOC123745526),LOC123745562(LOC123745562),LOC123745612(LOC123745612),LOC123745661(LOC123745661),LOC123745671(LOC123745671),LOC123745844(LOC123745844),LOC123745849(LOC123745849),LOC123746158(LOC123746158),LOC123746314(LOC12374…
BP	GO:0060562	epithelial tube morphogenesis	317	996	0.00496896	0.191888	LOC123744850(LOC123744850),LOC123744861(LOC123744861),LOC123744967(LOC123744967),LOC123744984(LOC123744984),LOC123745021(LOC123745021),LOC123745037(LOC123745037),LOC123745044(LOC123745044),LOC123745070(LOC123745070),LOC123745177(LOC123745177),LOC123745205(LOC123745205),LOC123745251(LOC123745251),LOC123745252(LOC123745252),LOC123745317(LOC123745317),LOC123745434(LOC123745434),LOC123745436(LOC12374…
BP	GO:0051093	negative regulation of developmental process	300	996	0.0883185	0.561962	LOC123744864(LOC123744864),LOC123745044(LOC123745044),LOC123745070(LOC123745070),LOC123745078(LOC123745078),LOC123745177(LOC123745177),LOC123745205(LOC123745205),LOC123745317(LOC123745317),LOC123745330(LOC123745330),LOC123745335(LOC123745335),LOC123745507(LOC123745507),LOC123745515(LOC123745515),LOC123745526(LOC123745526),LOC123745603(LOC123745603),LOC123745661(LOC123745661),LOC123745755(LOC12374…
BP	GO:0043069	negative regulation of programmed cell death	275	995	0.675574	0.929684	LOC123744928(LOC123744928),LOC123745013(LOC123745013),LOC123745070(LOC123745070),LOC123745233(LOC123745233),LOC123745330(LOC123745330),LOC123745529(LOC123745529),LOC123745557(LOC123745557),LOC123745603(LOC123745603),LOC123745640(LOC123745640),LOC123745661(LOC123745661),LOC123745675(LOC123745675),LOC123745757(LOC123745757),LOC123745763(LOC123745763),LOC123745857(LOC123745857),LOC123746066(LOC12374…
CC	GO:0045202	synapse	291	991	0.208625	0.72918	LOC123744884(LOC123744884),LOC123745049(LOC123745049),LOC123745055(LOC123745055),LOC123745065(LOC123745065),LOC123745177(LOC123745177),LOC123745294(LOC123745294),LOC123745297(LOC123745297),LOC123745317(LOC123745317),LOC123745383(LOC123745383),LOC123745413(LOC123745413),LOC123745434(LOC123745434),LOC123745506(LOC123745506),LOC123745661(LOC123745661),LOC123745672(LOC123745672),LOC123745811(LOC12374…
BP	GO:0060341	regulation of cellular localization	311	990	0.0114706	0.26314	LOC123744928(LOC123744928),LOC123745070(LOC123745070),LOC123745297(LOC123745297),LOC123745311(LOC123745311),LOC123745317(LOC123745317),LOC123745335(LOC123745335),LOC123745518(LOC123745518),LOC123745532(LOC123745532),LOC123745595(LOC123745595),LOC123745755(LOC123745755),LOC123745763(LOC123745763),LOC123745857(LOC123745857),LOC123745871(LOC123745871),LOC123746056(LOC123746056),LOC123746066(LOC12374…
BP	GO:0051050	positive regulation of transport	294	989	0.14404	0.688248	LOC123744984(LOC123744984),LOC123745070(LOC123745070),LOC123745177(LOC123745177),LOC123745335(LOC123745335),LOC123745427(LOC123745427),LOC123745515(LOC123745515),LOC123745532(LOC123745532),LOC123745541(LOC123745541),LOC123745595(LOC123745595),LOC123745618(LOC123745618),LOC123745763(LOC123745763),LOC123745777(LOC123745777),LOC123745819(LOC123745819),LOC123745851(LOC123745851),LOC123746066(LOC12374…
BP	GO:0002252	immune effector process	284	977	0.280191	0.72918	LOC123744871(LOC123744871),LOC123744885(LOC123744885),LOC123744967(LOC123744967),LOC123745065(LOC123745065),LOC123745070(LOC123745070),LOC123745267(LOC123745267),LOC123745317(LOC123745317),LOC123745337(LOC123745337),LOC123745353(LOC123745353),LOC123745413(LOC123745413),LOC123745523(LOC123745523),LOC123745529(LOC123745529),LOC123745532(LOC123745532),LOC123745534(LOC123745534),LOC123745539(LOC12374…
BP	GO:0043066	negative regulation of apoptotic process	269	976	0.693893	0.935148	LOC123744928(LOC123744928),LOC123745013(LOC123745013),LOC123745070(LOC123745070),LOC123745233(LOC123745233),LOC123745330(LOC123745330),LOC123745529(LOC123745529),LOC123745557(LOC123745557),LOC123745603(LOC123745603),LOC123745640(LOC123745640),LOC123745661(LOC123745661),LOC123745675(LOC123745675),LOC123745757(LOC123745757),LOC123745763(LOC123745763),LOC123745857(LOC123745857),LOC123746066(LOC12374…
CC	GO:1990904	ribonucleoprotein complex	232	970	0.999248	1	LOC123744858(LOC123744858),LOC123744872(LOC123744872),LOC123745029(LOC123745029),LOC123745042(LOC123745042),LOC123745167(LOC123745167),LOC123745207(LOC123745207),LOC123745289(LOC123745289),LOC123745310(LOC123745310),LOC123745436(LOC123745436),LOC123745506(LOC123745506),LOC123745557(LOC123745557),LOC123745623(LOC123745623),LOC123745692(LOC123745692),LOC123745763(LOC123745763),LOC123745775(LOC12374…
BP	GO:0040012	regulation of locomotion	305	968	0.0103736	0.247	LOC123745042(LOC123745042),LOC123745055(LOC123745055),LOC123745065(LOC123745065),LOC123745070(LOC123745070),LOC123745078(LOC123745078),LOC123745177(LOC123745177),LOC123745238(LOC123745238),LOC123745294(LOC123745294),LOC123745526(LOC123745526),LOC123745603(LOC123745603),LOC123745661(LOC123745661),LOC123745819(LOC123745819),LOC123745890(LOC123745890),LOC123746066(LOC123746066),LOC123746284(LOC12374…
BP	GO:0033365	protein localization to organelle	284	968	0.219954	0.72918	LOC123745044(LOC123745044),LOC123745327(LOC123745327),LOC123745436(LOC123745436),LOC123745439(LOC123745439),LOC123745515(LOC123745515),LOC123745595(LOC123745595),LOC123745763(LOC123745763),LOC123745857(LOC123745857),LOC123746056(LOC123746056),LOC123746066(LOC123746066),LOC123746153(LOC123746153),LOC123746256(LOC123746256),LOC123746271(LOC123746271),LOC123746273(LOC123746273),LOC123746289(LOC12374…
BP	GO:0048880	sensory system development	309	967	0.00432592	0.18109	LOC123744928(LOC123744928),LOC123744980(LOC123744980),LOC123745021(LOC123745021),LOC123745044(LOC123745044),LOC123745070(LOC123745070),LOC123745177(LOC123745177),LOC123745251(LOC123745251),LOC123745252(LOC123745252),LOC123745317(LOC123745317),LOC123745417(LOC123745417),LOC123745427(LOC123745427),LOC123745434(LOC123745434),LOC123745439(LOC123745439),LOC123745507(LOC123745507),LOC123745595(LOC12374…
BP	GO:0048878	chemical homeostasis	289	956	0.0811141	0.535669	LOC123744984(LOC123744984),LOC123745049(LOC123745049),LOC123745070(LOC123745070),LOC123745177(LOC123745177),LOC123745246(LOC123745246),LOC123745335(LOC123745335),LOC123745405(LOC123745405),LOC123745507(LOC123745507),LOC123745532(LOC123745532),LOC123745671(LOC123745671),LOC123745755(LOC123745755),LOC123745766(LOC123745766),LOC123745849(LOC123745849),LOC123745986(LOC123745986),LOC123746030(LOC12374…
BP	GO:0001654	eye development	305	954	0.00443319	0.18109	LOC123744928(LOC123744928),LOC123744980(LOC123744980),LOC123745021(LOC123745021),LOC123745044(LOC123745044),LOC123745070(LOC123745070),LOC123745177(LOC123745177),LOC123745251(LOC123745251),LOC123745252(LOC123745252),LOC123745317(LOC123745317),LOC123745417(LOC123745417),LOC123745427(LOC123745427),LOC123745434(LOC123745434),LOC123745439(LOC123745439),LOC123745507(LOC123745507),LOC123745595(LOC12374…
BP	GO:0150063	visual system development	305	954	0.00443319	0.18109	LOC123744928(LOC123744928),LOC123744980(LOC123744980),LOC123745021(LOC123745021),LOC123745044(LOC123745044),LOC123745070(LOC123745070),LOC123745177(LOC123745177),LOC123745251(LOC123745251),LOC123745252(LOC123745252),LOC123745317(LOC123745317),LOC123745417(LOC123745417),LOC123745427(LOC123745427),LOC123745434(LOC123745434),LOC123745439(LOC123745439),LOC123745507(LOC123745507),LOC123745595(LOC12374…
BP	GO:0061061	muscle structure development	272	954	0.429448	0.829451	LOC123745042(LOC123745042),LOC123745177(LOC123745177),LOC123745278(LOC123745278),LOC123745330(LOC123745330),LOC123745515(LOC123745515),LOC123745541(LOC123745541),LOC123745562(LOC123745562),LOC123745574(LOC123745574),LOC123745578(LOC123745578),LOC123745801(LOC123745801),LOC123745849(LOC123745849),LOC123745879(LOC123745879),LOC123746066(LOC123746066),LOC123746149(LOC123746149),LOC123746158(LOC12374…
BP	GO:0043604	amide biosynthetic process	235	954	0.995655	1	LOC123744858(LOC123744858),LOC123744984(LOC123744984),LOC123745167(LOC123745167),LOC123745233(LOC123745233),LOC123745289(LOC123745289),LOC123745413(LOC123745413),LOC123745532(LOC123745532),LOC123745534(LOC123745534),LOC123745578(LOC123745578),LOC123745757(LOC123745757),LOC123745795(LOC123745795),LOC123745853(LOC123745853),LOC123746152(LOC123746152),LOC123746273(LOC123746273),LOC123746287(LOC12374…
BP	GO:0006518	peptide metabolic process	230	951	0.998402	1	LOC123744858(LOC123744858),LOC123744984(LOC123744984),LOC123745167(LOC123745167),LOC123745233(LOC123745233),LOC123745278(LOC123745278),LOC123745289(LOC123745289),LOC123745327(LOC123745327),LOC123745399(LOC123745399),LOC123745413(LOC123745413),LOC123745475(LOC123745475),LOC123745534(LOC123745534),LOC123745578(LOC123745578),LOC123745795(LOC123745795),LOC123745853(LOC123745853),LOC123746152(LOC12374…
BP	GO:0055114	oxidation-reduction process	239	950	0.987299	1	LOC123744864(LOC123744864),LOC123745233(LOC123745233),LOC123745279(LOC123745279),LOC123745291(LOC123745291),LOC123745327(LOC123745327),LOC123745399(LOC123745399),LOC123745558(LOC123745558),LOC123745627(LOC123745627),LOC123746030(LOC123746030),LOC123746078(LOC123746078),LOC123746339(LOC123746339),LOC123746525(LOC123746525),LOC123746548(LOC123746548),LOC123746559(LOC123746559),LOC123746617(LOC12374…
BP	GO:0022610	biological adhesion	283	940	0.097181	0.595629	LOC123744861(LOC123744861),LOC123745070(LOC123745070),LOC123745205(LOC123745205),LOC123745280(LOC123745280),LOC123745434(LOC123745434),LOC123745507(LOC123745507),LOC123745522(LOC123745522),LOC123745526(LOC123745526),LOC123745650(LOC123745650),LOC123745666(LOC123745666),LOC123745755(LOC123745755),LOC123745819(LOC123745819),LOC123745873(LOC123745873),LOC123746152(LOC123746152),LOC123746261(LOC12374…
BP	GO:0007420	brain development	277	939	0.191707	0.72918	LOC123744884(LOC123744884),LOC123744928(LOC123744928),LOC123745042(LOC123745042),LOC123745070(LOC123745070),LOC123745078(LOC123745078),LOC123745177(LOC123745177),LOC123745251(LOC123745251),LOC123745252(LOC123745252),LOC123745278(LOC123745278),LOC123745297(LOC123745297),LOC123745327(LOC123745327),LOC123745506(LOC123745506),LOC123745526(LOC123745526),LOC123745529(LOC123745529),LOC123745548(LOC12374…
BP	GO:0007155	cell adhesion	282	938	0.102657	0.60277	LOC123744861(LOC123744861),LOC123745070(LOC123745070),LOC123745205(LOC123745205),LOC123745280(LOC123745280),LOC123745434(LOC123745434),LOC123745507(LOC123745507),LOC123745522(LOC123745522),LOC123745526(LOC123745526),LOC123745650(LOC123745650),LOC123745666(LOC123745666),LOC123745755(LOC123745755),LOC123745819(LOC123745819),LOC123745873(LOC123745873),LOC123746152(LOC123746152),LOC123746261(LOC12374…
BP	GO:0045597	positive regulation of cell differentiation	315	934	7.44977e-05	0.0241214	LOC123744967(LOC123744967),LOC123745070(LOC123745070),LOC123745078(LOC123745078),LOC123745177(LOC123745177),LOC123745297(LOC123745297),LOC123745330(LOC123745330),LOC123745335(LOC123745335),LOC123745337(LOC123745337),LOC123745427(LOC123745427),LOC123745507(LOC123745507),LOC123745526(LOC123745526),LOC123745612(LOC123745612),LOC123745650(LOC123745650),LOC123745752(LOC123745752),LOC123745755(LOC12374…
BP	GO:0006812	cation transport	274	934	0.225256	0.72918	LOC123744967(LOC123744967),LOC123745049(LOC123745049),LOC123745294(LOC123745294),LOC123745335(LOC123745335),LOC123745405(LOC123745405),LOC123745506(LOC123745506),LOC123745532(LOC123745532),LOC123745539(LOC123745539),LOC123745672(LOC123745672),LOC123745766(LOC123745766),LOC123746258(LOC123746258),LOC123746271(LOC123746271),LOC123746539(LOC123746539),LOC123746622(LOC123746622),LOC123746697(LOC12374…
BP	GO:0030163	protein catabolic process	273	933	0.241644	0.72918	LOC123744928(LOC123744928),LOC123744980(LOC123744980),LOC123745205(LOC123745205),LOC123745396(LOC123745396),LOC123745417(LOC123745417),LOC123745529(LOC123745529),LOC123745533(LOC123745533),LOC123745603(LOC123745603),LOC123745640(LOC123745640),LOC123745661(LOC123745661),LOC123745675(LOC123745675),LOC123745763(LOC123745763),LOC123745851(LOC123745851),LOC123746066(LOC123746066),LOC123746364(LOC12374…
BP	GO:0051129	negative regulation of cellular component organization	269	927	0.298343	0.729843	LOC123744872(LOC123744872),LOC123745078(LOC123745078),LOC123745317(LOC123745317),LOC123745335(LOC123745335),LOC123745337(LOC123745337),LOC123745526(LOC123745526),LOC123745529(LOC123745529),LOC123745603(LOC123745603),LOC123745640(LOC123745640),LOC123745661(LOC123745661),LOC123745775(LOC123745775),LOC123746066(LOC123746066),LOC123746313(LOC123746313),LOC123746328(LOC123746328),LOC123746370(LOC12374…
BP	GO:0006259	DNA metabolic process	291	926	0.0139305	0.285567	LOC123744860(LOC123744860),LOC123744967(LOC123744967),LOC123745027(LOC123745027),LOC123745070(LOC123745070),LOC123745074(LOC123745074),LOC123745267(LOC123745267),LOC123745310(LOC123745310),LOC123745337(LOC123745337),LOC123745399(LOC123745399),LOC123745413(LOC123745413),LOC123745560(LOC123745560),LOC123745640(LOC123745640),LOC123745753(LOC123745753),LOC123745777(LOC123745777),LOC123745790(LOC12374…
MF	GO:0022857	transmembrane transporter activity	274	926	0.127494	0.673753	LOC123745049(LOC123745049),LOC123745163(LOC123745163),LOC123745278(LOC123745278),LOC123745294(LOC123745294),LOC123745335(LOC123745335),LOC123745405(LOC123745405),LOC123745506(LOC123745506),LOC123745511(LOC123745511),LOC123745515(LOC123745515),LOC123745539(LOC123745539),LOC123745627(LOC123745627),LOC123745672(LOC123745672),LOC123745751(LOC123745751),LOC123745766(LOC123745766),LOC123745809(LOC12374…
BP	GO:0044255	cellular lipid metabolic process	290	923	0.0142254	0.289512	LOC123744871(LOC123744871),LOC123744885(LOC123744885),LOC123744980(LOC123744980),LOC123745013(LOC123745013),LOC123745246(LOC123745246),LOC123745291(LOC123745291),LOC123745383(LOC123745383),LOC123745506(LOC123745506),LOC123745532(LOC123745532),LOC123745658(LOC123745658),LOC123745757(LOC123745757),LOC123745842(LOC123745842),LOC123746019(LOC123746019),LOC123746030(LOC123746030),LOC123746066(LOC12374…
BP	GO:0009894	regulation of catabolic process	295	922	0.00486414	0.190004	LOC123744928(LOC123744928),LOC123745167(LOC123745167),LOC123745251(LOC123745251),LOC123745252(LOC123745252),LOC123745337(LOC123745337),LOC123745396(LOC123745396),LOC123745523(LOC123745523),LOC123745529(LOC123745529),LOC123745603(LOC123745603),LOC123745640(LOC123745640),LOC123745661(LOC123745661),LOC123745675(LOC123745675),LOC123745777(LOC123745777),LOC123746066(LOC123746066),LOC123746152(LOC12374…
BP	GO:0048569	post-embryonic animal organ development	263	922	0.427466	0.829451	LOC123744861(LOC123744861),LOC123744864(LOC123744864),LOC123744967(LOC123744967),LOC123745021(LOC123745021),LOC123745037(LOC123745037),LOC123745042(LOC123745042),LOC123745078(LOC123745078),LOC123745177(LOC123745177),LOC123745317(LOC123745317),LOC123745413(LOC123745413),LOC123745434(LOC123745434),LOC123745507(LOC123745507),LOC123745578(LOC123745578),LOC123745777(LOC123745777),LOC123745799(LOC12374…
BP	GO:0007017	microtubule-based process	303	920	0.000633103	0.0801689	LOC123745023(LOC123745023),LOC123745027(LOC123745027),LOC123745044(LOC123745044),LOC123745193(LOC123745193),LOC123745297(LOC123745297),LOC123745396(LOC123745396),LOC123745401(LOC123745401),LOC123745439(LOC123745439),LOC123745548(LOC123745548),LOC123745595(LOC123745595),LOC123745603(LOC123745603),LOC123745640(LOC123745640),LOC123745666(LOC123745666),LOC123745755(LOC123745755),LOC123745777(LOC12374…
BP	GO:0001775	cell activation	294	917	0.00436733	0.18109	LOC123744871(LOC123744871),LOC123744885(LOC123744885),LOC123744967(LOC123744967),LOC123744984(LOC123744984),LOC123745065(LOC123745065),LOC123745070(LOC123745070),LOC123745238(LOC123745238),LOC123745267(LOC123745267),LOC123745539(LOC123745539),LOC123745650(LOC123745650),LOC123745671(LOC123745671),LOC123745755(LOC123745755),LOC123745763(LOC123745763),LOC123745819(LOC123745819),LOC123745851(LOC12374…
CC	GO:0098796	membrane protein complex	222	916	0.99781	1	LOC123744881(LOC123744881),LOC123744980(LOC123744980),LOC123745327(LOC123745327),LOC123745335(LOC123745335),LOC123745475(LOC123745475),LOC123745515(LOC123745515),LOC123745529(LOC123745529),LOC123745538(LOC123745538),LOC123745763(LOC123745763),LOC123745811(LOC123745811),LOC123745822(LOC123745822),LOC123745851(LOC123745851),LOC123746258(LOC123746258),LOC123746271(LOC123746271),LOC123746318(LOC12374…
BP	GO:0006935	chemotaxis	281	913	0.0410861	0.454493	LOC123744928(LOC123744928),LOC123745042(LOC123745042),LOC123745051(LOC123745051),LOC123745070(LOC123745070),LOC123745078(LOC123745078),LOC123745177(LOC123745177),LOC123745278(LOC123745278),LOC123745280(LOC123745280),LOC123745312(LOC123745312),LOC123745317(LOC123745317),LOC123745434(LOC123745434),LOC123745526(LOC123745526),LOC123745578(LOC123745578),LOC123745661(LOC123745661),LOC123745843(LOC12374…
BP	GO:0051338	regulation of transferase activity	272	911	0.134918	0.674497	LOC123744992(LOC123744992),LOC123745010(LOC123745010),LOC123745023(LOC123745023),LOC123745042(LOC123745042),LOC123745330(LOC123745330),LOC123745507(LOC123745507),LOC123745777(LOC123745777),LOC123745799(LOC123745799),LOC123745857(LOC123745857),LOC123745873(LOC123745873),LOC123745986(LOC123745986),LOC123746066(LOC123746066),LOC123746107(LOC123746107),LOC123746149(LOC123746149),LOC123746153(LOC12374…
BP	GO:0003002	regionalization	297	910	0.00133827	0.106515	LOC123744928(LOC123744928),LOC123745021(LOC123745021),LOC123745027(LOC123745027),LOC123745044(LOC123745044),LOC123745078(LOC123745078),LOC123745177(LOC123745177),LOC123745271(LOC123745271),LOC123745278(LOC123745278),LOC123745413(LOC123745413),LOC123745439(LOC123745439),LOC123745526(LOC123745526),LOC123745541(LOC123745541),LOC123745578(LOC123745578),LOC123745627(LOC123745627),LOC123745799(LOC12374…
MF	GO:0003723	RNA binding	236	910	0.925239	1	LOC123744858(LOC123744858),LOC123744872(LOC123744872),LOC123745042(LOC123745042),LOC123745144(LOC123745144),LOC123745167(LOC123745167),LOC123745207(LOC123745207),LOC123745233(LOC123745233),LOC123745289(LOC123745289),LOC123745310(LOC123745310),LOC123745418(LOC123745418),LOC123745623(LOC123745623),LOC123745692(LOC123745692),LOC123745853(LOC123745853),LOC123746008(LOC123746008),LOC123746021(LOC12374…
BP	GO:0033993	response to lipid	271	909	0.141962	0.680432	LOC123744928(LOC123744928),LOC123745070(LOC123745070),LOC123745177(LOC123745177),LOC123745330(LOC123745330),LOC123745337(LOC123745337),LOC123745526(LOC123745526),LOC123745529(LOC123745529),LOC123745548(LOC123745548),LOC123745648(LOC123745648),LOC123745757(LOC123745757),LOC123745763(LOC123745763),LOC123745766(LOC123745766),LOC123746066(LOC123746066),LOC123746364(LOC123746364),LOC123746467(LOC12374…
CC	GO:0005615	extracellular space	220	907	0.997601	1	LOC123744871(LOC123744871),LOC123744885(LOC123744885),LOC123745233(LOC123745233),LOC123745238(LOC123745238),LOC123745257(LOC123745257),LOC123745279(LOC123745279),LOC123745507(LOC123745507),LOC123745526(LOC123745526),LOC123745529(LOC123745529),LOC123745532(LOC123745532),LOC123745548(LOC123745548),LOC123745658(LOC123745658),LOC123745671(LOC123745671),LOC123745809(LOC123745809),LOC123745819(LOC12374…
BP	GO:0019752	carboxylic acid metabolic process	262	902	0.294601	0.729843	LOC123745251(LOC123745251),LOC123745252(LOC123745252),LOC123745291(LOC123745291),LOC123745294(LOC123745294),LOC123745308(LOC123745308),LOC123745348(LOC123745348),LOC123745383(LOC123745383),LOC123745601(LOC123745601),LOC123745658(LOC123745658),LOC123745766(LOC123745766),LOC123745851(LOC123745851),LOC123746066(LOC123746066),LOC123746285(LOC123746285),LOC123746371(LOC123746371),LOC123746525(LOC12374…
BP	GO:0045664	regulation of neuron differentiation	275	897	0.0505438	0.504165	LOC123745070(LOC123745070),LOC123745078(LOC123745078),LOC123745297(LOC123745297),LOC123745317(LOC123745317),LOC123745335(LOC123745335),LOC123745337(LOC123745337),LOC123745417(LOC123745417),LOC123745427(LOC123745427),LOC123745434(LOC123745434),LOC123745526(LOC123745526),LOC123745550(LOC123745550),LOC123745603(LOC123745603),LOC123745612(LOC123745612),LOC123745661(LOC123745661),LOC123745752(LOC12374…
CC	GO:0044297	cell body	261	893	0.251561	0.72918	LOC123744884(LOC123744884),LOC123745010(LOC123745010),LOC123745167(LOC123745167),LOC123745193(LOC123745193),LOC123745297(LOC123745297),LOC123745308(LOC123745308),LOC123745335(LOC123745335),LOC123745506(LOC123745506),LOC123745544(LOC123745544),LOC123745558(LOC123745558),LOC123745752(LOC123745752),LOC123745753(LOC123745753),LOC123745763(LOC123745763),LOC123745818(LOC123745818),LOC123746065(LOC12374…
BP	GO:0070925	organelle assembly	314	890	1.14451e-06	0.0018905	LOC123745023(LOC123745023),LOC123745044(LOC123745044),LOC123745193(LOC123745193),LOC123745297(LOC123745297),LOC123745337(LOC123745337),LOC123745396(LOC123745396),LOC123745401(LOC123745401),LOC123745434(LOC123745434),LOC123745439(LOC123745439),LOC123745562(LOC123745562),LOC123745574(LOC123745574),LOC123745595(LOC123745595),LOC123745603(LOC123745603),LOC123745627(LOC123745627),LOC123745640(LOC12374…
BP	GO:0070647	protein modification by small protein conjugation or removal	261	887	0.213969	0.72918	LOC123744928(LOC123744928),LOC123744984(LOC123744984),LOC123745023(LOC123745023),LOC123745070(LOC123745070),LOC123745348(LOC123745348),LOC123745417(LOC123745417),LOC123745519(LOC123745519),LOC123745557(LOC123745557),LOC123745574(LOC123745574),LOC123745640(LOC123745640),LOC123745661(LOC123745661),LOC123745675(LOC123745675),LOC123745755(LOC123745755),LOC123746066(LOC123746066),LOC123746160(LOC12374…
BP	GO:0006325	chromatin organization	230	881	0.931578	1	LOC123744872(LOC123744872),LOC123745070(LOC123745070),LOC123745248(LOC123745248),LOC123745267(LOC123745267),LOC123745337(LOC123745337),LOC123745640(LOC123745640),LOC123745650(LOC123745650),LOC123745677(LOC123745677),LOC123745753(LOC123745753),LOC123745775(LOC123745775),LOC123745834(LOC123745834),LOC123745843(LOC123745843),LOC123746066(LOC123746066),LOC123746286(LOC123746286),LOC123746295(LOC12374…
MF	GO:0003700	DNA-binding transcription factor activity	273	878	0.0168642	0.319883	LOC123744850(LOC123744850),LOC123744860(LOC123744860),LOC123744984(LOC123744984),LOC123744992(LOC123744992),LOC123745021(LOC123745021),LOC123745070(LOC123745070),LOC123745167(LOC123745167),LOC123745267(LOC123745267),LOC123745271(LOC123745271),LOC123745413(LOC123745413),LOC123745518(LOC123745518),LOC123745541(LOC123745541),LOC123745760(LOC123745760),LOC123745849(LOC123745849),LOC123745879(LOC12374…
BP	GO:0010562	positive regulation of phosphorus metabolic process	261	875	0.144788	0.690303	LOC123744967(LOC123744967),LOC123745078(LOC123745078),LOC123745238(LOC123745238),LOC123745335(LOC123745335),LOC123745507(LOC123745507),LOC123745532(LOC123745532),LOC123745799(LOC123745799),LOC123745986(LOC123745986),LOC123746066(LOC123746066),LOC123746149(LOC123746149),LOC123746286(LOC123746286),LOC123746370(LOC123746370),LOC123746697(LOC123746697),LOC123746710(LOC123746710),LOC123746807(LOC12374…
BP	GO:0045937	positive regulation of phosphate metabolic process	261	875	0.144788	0.690303	LOC123744967(LOC123744967),LOC123745078(LOC123745078),LOC123745238(LOC123745238),LOC123745335(LOC123745335),LOC123745507(LOC123745507),LOC123745532(LOC123745532),LOC123745799(LOC123745799),LOC123745986(LOC123745986),LOC123746066(LOC123746066),LOC123746149(LOC123746149),LOC123746286(LOC123746286),LOC123746370(LOC123746370),LOC123746697(LOC123746697),LOC123746710(LOC123746710),LOC123746807(LOC12374…
BP	GO:1902533	positive regulation of intracellular signal transduction	220	874	0.983428	1	LOC123745070(LOC123745070),LOC123745078(LOC123745078),LOC123745238(LOC123745238),LOC123745317(LOC123745317),LOC123745330(LOC123745330),LOC123745413(LOC123745413),LOC123745523(LOC123745523),LOC123745532(LOC123745532),LOC123745763(LOC123745763),LOC123745799(LOC123745799),LOC123745849(LOC123745849),LOC123746066(LOC123746066),LOC123746075(LOC123746075),LOC123746076(LOC123746076),LOC123746107(LOC12374…
BP	GO:0031344	regulation of cell projection organization	266	871	0.0625454	0.530031	LOC123745065(LOC123745065),LOC123745070(LOC123745070),LOC123745078(LOC123745078),LOC123745193(LOC123745193),LOC123745297(LOC123745297),LOC123745317(LOC123745317),LOC123745335(LOC123745335),LOC123745337(LOC123745337),LOC123745434(LOC123745434),LOC123745526(LOC123745526),LOC123745550(LOC123745550),LOC123745603(LOC123745603),LOC123745612(LOC123745612),LOC123745661(LOC123745661),LOC123745752(LOC12374…
BP	GO:0050808	synapse organization	229	867	0.897045	0.99811	LOC123745065(LOC123745065),LOC123745073(LOC123745073),LOC123745078(LOC123745078),LOC123745257(LOC123745257),LOC123745317(LOC123745317),LOC123745526(LOC123745526),LOC123745578(LOC123745578),LOC123745661(LOC123745661),LOC123745811(LOC123745811),LOC123745842(LOC123745842),LOC123745865(LOC123745865),LOC123746354(LOC123746354),LOC123746881(LOC123746881),LOC123747015(LOC123747015),LOC123747164(LOC12374…
CC	GO:1990234	transferase complex	231	864	0.849592	0.981332	LOC123744872(LOC123744872),LOC123744881(LOC123744881),LOC123744884(LOC123744884),LOC123745074(LOC123745074),LOC123745248(LOC123745248),LOC123745633(LOC123745633),LOC123745640(LOC123745640),LOC123745775(LOC123745775),LOC123745831(LOC123745831),LOC123745843(LOC123745843),LOC123746256(LOC123746256),LOC123746286(LOC123746286),LOC123746295(LOC123746295),LOC123746710(LOC123746710),LOC123746821(LOC12374…
BP	GO:0030162	regulation of proteolysis	219	864	0.977043	1	LOC123744928(LOC123744928),LOC123745288(LOC123745288),LOC123745396(LOC123745396),LOC123745529(LOC123745529),LOC123745558(LOC123745558),LOC123745574(LOC123745574),LOC123745603(LOC123745603),LOC123745640(LOC123745640),LOC123745675(LOC123745675),LOC123745763(LOC123745763),LOC123746066(LOC123746066),LOC123746534(LOC123746534),LOC123746539(LOC123746539),LOC123746697(LOC123746697),LOC123746846(LOC12374…
CC	GO:0099080	supramolecular complex	290	863	0.0001824	0.0422548	LOC123745023(LOC123745023),LOC123745051(LOC123745051),LOC123745167(LOC123745167),LOC123745297(LOC123745297),LOC123745335(LOC123745335),LOC123745396(LOC123745396),LOC123745506(LOC123745506),LOC123745507(LOC123745507),LOC123745548(LOC123745548),LOC123745562(LOC123745562),LOC123745801(LOC123745801),LOC123745831(LOC123745831),LOC123745885(LOC123745885),LOC123746152(LOC123746152),LOC123746284(LOC12374…
BP	GO:0120035	regulation of plasma membrane bounded cell projection organization	263	861	0.0632496	0.530031	LOC123745065(LOC123745065),LOC123745070(LOC123745070),LOC123745078(LOC123745078),LOC123745193(LOC123745193),LOC123745297(LOC123745297),LOC123745317(LOC123745317),LOC123745335(LOC123745335),LOC123745337(LOC123745337),LOC123745434(LOC123745434),LOC123745526(LOC123745526),LOC123745550(LOC123745550),LOC123745603(LOC123745603),LOC123745612(LOC123745612),LOC123745661(LOC123745661),LOC123745752(LOC12374…
BP	GO:0002520	immune system development	270	856	0.014537	0.293039	LOC123744864(LOC123744864),LOC123744967(LOC123744967),LOC123744984(LOC123744984),LOC123745065(LOC123745065),LOC123745070(LOC123745070),LOC123745167(LOC123745167),LOC123745248(LOC123745248),LOC123745251(LOC123745251),LOC123745252(LOC123745252),LOC123745267(LOC123745267),LOC123745310(LOC123745310),LOC123745413(LOC123745413),LOC123745427(LOC123745427),LOC123745507(LOC123745507),LOC123745560(LOC12374…
MF	GO:0030234	enzyme regulator activity	233	854	0.681341	0.935148	LOC123744860(LOC123744860),LOC123744928(LOC123744928),LOC123745051(LOC123745051),LOC123745288(LOC123745288),LOC123745434(LOC123745434),LOC123745518(LOC123745518),LOC123745526(LOC123745526),LOC123745550(LOC123745550),LOC123745986(LOC123745986),LOC123746108(LOC123746108),LOC123746153(LOC123746153),LOC123746160(LOC123746160),LOC123746370(LOC123746370),LOC123746401(LOC123746401),LOC123746411(LOC12374…
MF	GO:0097367	carbohydrate derivative binding	253	850	0.114906	0.633288	LOC123744885(LOC123744885),LOC123744967(LOC123744967),LOC123745051(LOC123745051),LOC123745177(LOC123745177),LOC123745193(LOC123745193),LOC123745246(LOC123745246),LOC123745507(LOC123745507),LOC123745526(LOC123745526),LOC123746036(LOC123746036),LOC123746156(LOC123746156),LOC123746262(LOC123746262),LOC123746284(LOC123746284),LOC123746559(LOC123746559),LOC123746807(LOC123746807),LOC123746910(LOC12374…
BP	GO:0007444	imaginal disc development	259	849	0.0681026	0.530031	LOC123744861(LOC123744861),LOC123744967(LOC123744967),LOC123745021(LOC123745021),LOC123745037(LOC123745037),LOC123745177(LOC123745177),LOC123745317(LOC123745317),LOC123745337(LOC123745337),LOC123745434(LOC123745434),LOC123745595(LOC123745595),LOC123745627(LOC123745627),LOC123745777(LOC123745777),LOC123745799(LOC123745799),LOC123745843(LOC123745843),LOC123745879(LOC123745879),LOC123746032(LOC12374…
BP	GO:0017144	drug metabolic process	186	842	0.999988	1	LOC123745167(LOC123745167),LOC123745251(LOC123745251),LOC123745252(LOC123745252),LOC123745279(LOC123745279),LOC123745545(LOC123745545),LOC123745601(LOC123745601),LOC123745766(LOC123745766),LOC123746258(LOC123746258),LOC123746262(LOC123746262),LOC123746285(LOC123746285),LOC123746514(LOC123746514),LOC123746714(LOC123746714),LOC123746846(LOC123746846),LOC123746899(LOC123746899),LOC123747022(LOC12374…
BP	GO:0045321	leukocyte activation	268	841	0.00881197	0.226691	LOC123744871(LOC123744871),LOC123744885(LOC123744885),LOC123744967(LOC123744967),LOC123744984(LOC123744984),LOC123745065(LOC123745065),LOC123745070(LOC123745070),LOC123745267(LOC123745267),LOC123745539(LOC123745539),LOC123745650(LOC123745650),LOC123745671(LOC123745671),LOC123745755(LOC123745755),LOC123745763(LOC123745763),LOC123745819(LOC123745819),LOC123745851(LOC123745851),LOC123745873(LOC12374…
CC	GO:0099503	secretory vesicle	260	840	0.0372086	0.431167	LOC123744871(LOC123744871),LOC123744885(LOC123744885),LOC123744928(LOC123744928),LOC123745049(LOC123745049),LOC123745257(LOC123745257),LOC123745279(LOC123745279),LOC123745288(LOC123745288),LOC123745297(LOC123745297),LOC123745539(LOC123745539),LOC123745627(LOC123745627),LOC123745672(LOC123745672),LOC123745851(LOC123745851),LOC123746087(LOC123746087),LOC123746271(LOC123746271),LOC123746370(LOC12374…
BP	GO:0007169	transmembrane receptor protein tyrosine kinase signaling pathway	261	839	0.0303989	0.386032	LOC123744858(LOC123744858),LOC123744967(LOC123744967),LOC123744992(LOC123744992),LOC123745044(LOC123745044),LOC123745070(LOC123745070),LOC123745074(LOC123745074),LOC123745205(LOC123745205),LOC123745297(LOC123745297),LOC123745317(LOC123745317),LOC123745434(LOC123745434),LOC123745529(LOC123745529),LOC123745574(LOC123745574),LOC123745672(LOC123745672),LOC123745799(LOC123745799),LOC123745811(LOC12374…
BP	GO:0034097	response to cytokine	239	838	0.433491	0.829451	LOC123744967(LOC123744967),LOC123745070(LOC123745070),LOC123745167(LOC123745167),LOC123745205(LOC123745205),LOC123745330(LOC123745330),LOC123745413(LOC123745413),LOC123745526(LOC123745526),LOC123745529(LOC123745529),LOC123745755(LOC123745755),LOC123745757(LOC123745757),LOC123745763(LOC123745763),LOC123745766(LOC123745766),LOC123745819(LOC123745819),LOC123746066(LOC123746066),LOC123746255(LOC12374…
BP	GO:0055086	nucleobase-containing small molecule metabolic process	191	837	0.999892	1	LOC123745251(LOC123745251),LOC123745252(LOC123745252),LOC123745291(LOC123745291),LOC123745312(LOC123745312),LOC123745347(LOC123745347),LOC123745511(LOC123745511),LOC123745545(LOC123745545),LOC123745558(LOC123745558),LOC123745658(LOC123745658),LOC123746258(LOC123746258),LOC123746285(LOC123746285),LOC123746559(LOC123746559),LOC123746862(LOC123746862),LOC123746899(LOC123746899),LOC123746917(LOC12374…
BP	GO:0051270	regulation of cellular component movement	255	835	0.0671263	0.530031	LOC123745042(LOC123745042),LOC123745065(LOC123745065),LOC123745070(LOC123745070),LOC123745078(LOC123745078),LOC123745177(LOC123745177),LOC123745238(LOC123745238),LOC123745526(LOC123745526),LOC123745603(LOC123745603),LOC123745661(LOC123745661),LOC123745819(LOC123745819),LOC123745890(LOC123745890),LOC123746066(LOC123746066),LOC123746284(LOC123746284),LOC123746414(LOC123746414),LOC123746548(LOC12374…
BP	GO:0023014	signal transduction by protein phosphorylation	226	835	0.788855	0.96503	LOC123744864(LOC123744864),LOC123744967(LOC123744967),LOC123745010(LOC123745010),LOC123745078(LOC123745078),LOC123745238(LOC123745238),LOC123745330(LOC123745330),LOC123745434(LOC123745434),LOC123745661(LOC123745661),LOC123745666(LOC123745666),LOC123745799(LOC123745799),LOC123745849(LOC123745849),LOC123745873(LOC123745873),LOC123746149(LOC123746149),LOC123746160(LOC123746160),LOC123746622(LOC12374…
BP	GO:0007600	sensory perception	205	834	0.993461	1	LOC123744882(LOC123744882),LOC123744940(LOC123744940),LOC123745051(LOC123745051),LOC123745335(LOC123745335),LOC123745506(LOC123745506),LOC123745809(LOC123745809),LOC123745865(LOC123745865),LOC123746318(LOC123746318),LOC123746344(LOC123746344),LOC123746562(LOC123746562),LOC123746566(LOC123746566),LOC123746622(LOC123746622),LOC123746697(LOC123746697),LOC123746823(LOC123746823),LOC123747004(LOC12374…
BP	GO:0030029	actin filament-based process	256	823	0.0319209	0.398811	LOC123744884(LOC123744884),LOC123744967(LOC123744967),LOC123745006(LOC123745006),LOC123745051(LOC123745051),LOC123745317(LOC123745317),LOC123745526(LOC123745526),LOC123745534(LOC123745534),LOC123745562(LOC123745562),LOC123745574(LOC123745574),LOC123745595(LOC123745595),LOC123745801(LOC123745801),LOC123745842(LOC123745842),LOC123746153(LOC123746153),LOC123746255(LOC123746255),LOC123746284(LOC12374…
MF	GO:0015075	ion transmembrane transporter activity	233	819	0.37802	0.816972	LOC123745049(LOC123745049),LOC123745163(LOC123745163),LOC123745294(LOC123745294),LOC123745335(LOC123745335),LOC123745405(LOC123745405),LOC123745506(LOC123745506),LOC123745511(LOC123745511),LOC123745539(LOC123745539),LOC123745627(LOC123745627),LOC123745672(LOC123745672),LOC123745751(LOC123745751),LOC123745766(LOC123745766),LOC123746258(LOC123746258),LOC123746515(LOC123746515),LOC123746566(LOC12374…
CC	GO:0043025	neuronal cell body	244	818	0.151873	0.715653	LOC123744884(LOC123744884),LOC123745010(LOC123745010),LOC123745167(LOC123745167),LOC123745193(LOC123745193),LOC123745297(LOC123745297),LOC123745308(LOC123745308),LOC123745335(LOC123745335),LOC123745558(LOC123745558),LOC123745752(LOC123745752),LOC123745753(LOC123745753),LOC123745818(LOC123745818),LOC123746065(LOC123746065),LOC123746158(LOC123746158),LOC123746285(LOC123746285),LOC123746409(LOC12374…
BP	GO:0031329	regulation of cellular catabolic process	266	817	0.00272378	0.150903	LOC123744928(LOC123744928),LOC123745167(LOC123745167),LOC123745251(LOC123745251),LOC123745252(LOC123745252),LOC123745337(LOC123745337),LOC123745396(LOC123745396),LOC123745523(LOC123745523),LOC123745529(LOC123745529),LOC123745603(LOC123745603),LOC123745640(LOC123745640),LOC123745661(LOC123745661),LOC123745675(LOC123745675),LOC123745777(LOC123745777),LOC123746066(LOC123746066),LOC123746152(LOC12374…
BP	GO:0000165	MAPK cascade	220	816	0.805929	0.96503	LOC123744864(LOC123744864),LOC123744967(LOC123744967),LOC123745010(LOC123745010),LOC123745078(LOC123745078),LOC123745238(LOC123745238),LOC123745330(LOC123745330),LOC123745434(LOC123745434),LOC123745661(LOC123745661),LOC123745666(LOC123745666),LOC123745799(LOC123745799),LOC123745849(LOC123745849),LOC123745873(LOC123745873),LOC123746149(LOC123746149),LOC123746160(LOC123746160),LOC123746622(LOC12374…
BP	GO:0048534	hematopoietic or lymphoid organ development	258	814	0.0131705	0.279799	LOC123744864(LOC123744864),LOC123744967(LOC123744967),LOC123744984(LOC123744984),LOC123745065(LOC123745065),LOC123745070(LOC123745070),LOC123745167(LOC123745167),LOC123745248(LOC123745248),LOC123745251(LOC123745251),LOC123745252(LOC123745252),LOC123745267(LOC123745267),LOC123745310(LOC123745310),LOC123745413(LOC123745413),LOC123745427(LOC123745427),LOC123745507(LOC123745507),LOC123745578(LOC12374…
BP	GO:0010564	regulation of cell cycle process	250	814	0.0560848	0.524934	LOC123744928(LOC123744928),LOC123744984(LOC123744984),LOC123745023(LOC123745023),LOC123745027(LOC123745027),LOC123745251(LOC123745251),LOC123745252(LOC123745252),LOC123745271(LOC123745271),LOC123745297(LOC123745297),LOC123745337(LOC123745337),LOC123745396(LOC123745396),LOC123745401(LOC123745401),LOC123745595(LOC123745595),LOC123745603(LOC123745603),LOC123745640(LOC123745640),LOC123745777(LOC12374…
BP	GO:0043043	peptide biosynthetic process	191	812	0.999218	1	LOC123744858(LOC123744858),LOC123744984(LOC123744984),LOC123745167(LOC123745167),LOC123745233(LOC123745233),LOC123745289(LOC123745289),LOC123745413(LOC123745413),LOC123745534(LOC123745534),LOC123745578(LOC123745578),LOC123745795(LOC123745795),LOC123745853(LOC123745853),LOC123746152(LOC123746152),LOC123746273(LOC123746273),LOC123746287(LOC123746287),LOC123747071(LOC123747071),LOC123747429(LOC12374…
BP	GO:0099536	synaptic signaling	247	811	0.0778024	0.530031	LOC123745042(LOC123745042),LOC123745294(LOC123745294),LOC123745317(LOC123745317),LOC123745383(LOC123745383),LOC123745427(LOC123745427),LOC123745532(LOC123745532),LOC123745548(LOC123745548),LOC123745603(LOC123745603),LOC123745811(LOC123745811),LOC123745986(LOC123745986),LOC123746566(LOC123746566),LOC123746613(LOC123746613),LOC123746622(LOC123746622),LOC123746697(LOC123746697),LOC123746823(LOC12374…
BP	GO:0044257	cellular protein catabolic process	235	810	0.314214	0.729843	LOC123744928(LOC123744928),LOC123745205(LOC123745205),LOC123745396(LOC123745396),LOC123745417(LOC123745417),LOC123745529(LOC123745529),LOC123745533(LOC123745533),LOC123745603(LOC123745603),LOC123745640(LOC123745640),LOC123745675(LOC123745675),LOC123745763(LOC123745763),LOC123745851(LOC123745851),LOC123746066(LOC123746066),LOC123746534(LOC123746534),LOC123746539(LOC123746539),LOC123746697(LOC12374…
BP	GO:0010035	response to inorganic substance	222	810	0.7142	0.935148	LOC123745177(LOC123745177),LOC123745233(LOC123745233),LOC123745335(LOC123745335),LOC123745337(LOC123745337),LOC123745399(LOC123745399),LOC123745627(LOC123745627),LOC123745763(LOC123745763),LOC123745766(LOC123745766),LOC123746066(LOC123746066),LOC123746514(LOC123746514),LOC123746539(LOC123746539),LOC123746566(LOC123746566),LOC123746889(LOC123746889),LOC123747357(LOC123747357),LOC123747359(LOC12374…
BP	GO:0051640	organelle localization	243	805	0.107387	0.612002	LOC123744967(LOC123744967),LOC123745070(LOC123745070),LOC123745297(LOC123745297),LOC123745396(LOC123745396),LOC123745518(LOC123745518),LOC123745526(LOC123745526),LOC123745640(LOC123745640),LOC123745666(LOC123745666),LOC123745777(LOC123745777),LOC123745851(LOC123745851),LOC123746271(LOC123746271),LOC123746284(LOC123746284),LOC123746400(LOC123746400),LOC123746569(LOC123746569),LOC123746807(LOC12374…
CC	GO:0005730	nucleolus	235	805	0.271821	0.72918	LOC123744850(LOC123744850),LOC123745023(LOC123745023),LOC123745042(LOC123745042),LOC123745207(LOC123745207),LOC123745310(LOC123745310),LOC123745418(LOC123745418),LOC123745596(LOC123745596),LOC123745618(LOC123745618),LOC123745692(LOC123745692),LOC123745841(LOC123745841),LOC123745849(LOC123745849),LOC123745857(LOC123745857),LOC123746008(LOC123746008),LOC123746026(LOC123746026),LOC123746066(LOC12374…
BP	GO:1901137	carbohydrate derivative biosynthetic process	228	805	0.486381	0.829451	LOC123744881(LOC123744881),LOC123744882(LOC123744882),LOC123745013(LOC123745013),LOC123745246(LOC123745246),LOC123745251(LOC123745251),LOC123745252(LOC123745252),LOC123745260(LOC123745260),LOC123745312(LOC123745312),LOC123745380(LOC123745380),LOC123745522(LOC123745522),LOC123745545(LOC123745545),LOC123745558(LOC123745558),LOC123745590(LOC123745590),LOC123745658(LOC123745658),LOC123745671(LOC12374…
BP	GO:0061024	membrane organization	267	802	0.000651345	0.0811931	LOC123745070(LOC123745070),LOC123745297(LOC123745297),LOC123745427(LOC123745427),LOC123745518(LOC123745518),LOC123745538(LOC123745538),LOC123745548(LOC123745548),LOC123745595(LOC123745595),LOC123745672(LOC123745672),LOC123745760(LOC123745760),LOC123745763(LOC123745763),LOC123745777(LOC123745777),LOC123745842(LOC123745842),LOC123745851(LOC123745851),LOC123746256(LOC123746256),LOC123746271(LOC12374…
BP	GO:0009636	response to toxic substance	218	802	0.761328	0.952109	LOC123744864(LOC123744864),LOC123745163(LOC123745163),LOC123745233(LOC123745233),LOC123745294(LOC123745294),LOC123745348(LOC123745348),LOC123745399(LOC123745399),LOC123745548(LOC123745548),LOC123745658(LOC123745658),LOC123745763(LOC123745763),LOC123745766(LOC123745766),LOC123745885(LOC123745885),LOC123746066(LOC123746066),LOC123746261(LOC123746261),LOC123746285(LOC123746285),LOC123746313(LOC12374…
BP	GO:0099537	trans-synaptic signaling	244	801	0.0787033	0.530031	LOC123745042(LOC123745042),LOC123745294(LOC123745294),LOC123745317(LOC123745317),LOC123745383(LOC123745383),LOC123745427(LOC123745427),LOC123745532(LOC123745532),LOC123745548(LOC123745548),LOC123745603(LOC123745603),LOC123745811(LOC123745811),LOC123745986(LOC123745986),LOC123746566(LOC123746566),LOC123746613(LOC123746613),LOC123746622(LOC123746622),LOC123746697(LOC123746697),LOC123746823(LOC12374…
BP	GO:0007268	chemical synaptic transmission	243	797	0.0767296	0.530031	LOC123745042(LOC123745042),LOC123745294(LOC123745294),LOC123745317(LOC123745317),LOC123745427(LOC123745427),LOC123745532(LOC123745532),LOC123745548(LOC123745548),LOC123745603(LOC123745603),LOC123745811(LOC123745811),LOC123745986(LOC123745986),LOC123746566(LOC123746566),LOC123746613(LOC123746613),LOC123746622(LOC123746622),LOC123746697(LOC123746697),LOC123746823(LOC123746823),LOC123746946(LOC12374…
BP	GO:0098916	anterograde trans-synaptic signaling	243	797	0.0767296	0.530031	LOC123745042(LOC123745042),LOC123745294(LOC123745294),LOC123745317(LOC123745317),LOC123745427(LOC123745427),LOC123745532(LOC123745532),LOC123745548(LOC123745548),LOC123745603(LOC123745603),LOC123745811(LOC123745811),LOC123745986(LOC123745986),LOC123746566(LOC123746566),LOC123746613(LOC123746613),LOC123746622(LOC123746622),LOC123746697(LOC123746697),LOC123746823(LOC123746823),LOC123746946(LOC12374…
BP	GO:0002165	instar larval or pupal development	256	796	0.00640803	0.202678	LOC123744861(LOC123744861),LOC123744967(LOC123744967),LOC123745021(LOC123745021),LOC123745037(LOC123745037),LOC123745177(LOC123745177),LOC123745251(LOC123745251),LOC123745252(LOC123745252),LOC123745317(LOC123745317),LOC123745337(LOC123745337),LOC123745413(LOC123745413),LOC123745434(LOC123745434),LOC123745777(LOC123745777),LOC123745799(LOC123745799),LOC123745843(LOC123745843),LOC123745879(LOC12374…
BP	GO:0045165	cell fate commitment	262	795	0.00140034	0.108899	LOC123744928(LOC123744928),LOC123745027(LOC123745027),LOC123745070(LOC123745070),LOC123745078(LOC123745078),LOC123745177(LOC123745177),LOC123745271(LOC123745271),LOC123745278(LOC123745278),LOC123745297(LOC123745297),LOC123745337(LOC123745337),LOC123745413(LOC123745413),LOC123745475(LOC123745475),LOC123745755(LOC123745755),LOC123745799(LOC123745799),LOC123745831(LOC123745831),LOC123745843(LOC12374…
MF	GO:0008092	cytoskeletal protein binding	249	793	0.0138466	0.284534	LOC123744884(LOC123744884),LOC123745051(LOC123745051),LOC123745297(LOC123745297),LOC123745335(LOC123745335),LOC123745396(LOC123745396),LOC123745544(LOC123745544),LOC123745562(LOC123745562),LOC123745811(LOC123745811),LOC123746284(LOC123746284),LOC123746401(LOC123746401),LOC123746524(LOC123746524),LOC123746539(LOC123746539),LOC123746606(LOC123746606),LOC123746846(LOC123746846),LOC123746898(LOC12374…
BP	GO:0042327	positive regulation of phosphorylation	243	790	0.0556794	0.524934	LOC123744967(LOC123744967),LOC123745078(LOC123745078),LOC123745238(LOC123745238),LOC123745335(LOC123745335),LOC123745507(LOC123745507),LOC123745532(LOC123745532),LOC123745799(LOC123745799),LOC123745986(LOC123745986),LOC123746066(LOC123746066),LOC123746149(LOC123746149),LOC123746286(LOC123746286),LOC123746370(LOC123746370),LOC123746697(LOC123746697),LOC123746710(LOC123746710),LOC123746807(LOC12374…
BP	GO:0070848	response to growth factor	231	785	0.229773	0.72918	LOC123744858(LOC123744858),LOC123745070(LOC123745070),LOC123745074(LOC123745074),LOC123745205(LOC123745205),LOC123745238(LOC123745238),LOC123745330(LOC123745330),LOC123745507(LOC123745507),LOC123745526(LOC123745526),LOC123745529(LOC123745529),LOC123745661(LOC123745661),LOC123746066(LOC123746066),LOC123746107(LOC123746107),LOC123746153(LOC123746153),LOC123746284(LOC123746284),LOC123746409(LOC12374…
BP	GO:0048232	male gamete generation	239	784	0.0790586	0.530031	LOC123745027(LOC123745027),LOC123745029(LOC123745029),LOC123745070(LOC123745070),LOC123745167(LOC123745167),LOC123745297(LOC123745297),LOC123745327(LOC123745327),LOC123745337(LOC123745337),LOC123745401(LOC123745401),LOC123745417(LOC123745417),LOC123745427(LOC123745427),LOC123745434(LOC123745434),LOC123745529(LOC123745529),LOC123745544(LOC123745544),LOC123745595(LOC123745595),LOC123745640(LOC12374…
BP	GO:0032870	cellular response to hormone stimulus	240	782	0.0618324	0.530031	LOC123745044(LOC123745044),LOC123745297(LOC123745297),LOC123745337(LOC123745337),LOC123745526(LOC123745526),LOC123745574(LOC123745574),LOC123745640(LOC123745640),LOC123745672(LOC123745672),LOC123745753(LOC123745753),LOC123745766(LOC123745766),LOC123745871(LOC123745871),LOC123746066(LOC123746066),LOC123746107(LOC123746107),LOC123746284(LOC123746284),LOC123746364(LOC123746364),LOC123746514(LOC12374…
BP	GO:0019725	cellular homeostasis	225	779	0.348159	0.782098	LOC123744984(LOC123744984),LOC123745049(LOC123745049),LOC123745070(LOC123745070),LOC123745335(LOC123745335),LOC123745399(LOC123745399),LOC123745405(LOC123745405),LOC123745532(LOC123745532),LOC123745766(LOC123745766),LOC123746066(LOC123746066),LOC123746539(LOC123746539),LOC123746622(LOC123746622),LOC123746697(LOC123746697),LOC123746730(LOC123746730),LOC123746823(LOC123746823),LOC123746846(LOC12374…
BP	GO:0090087	regulation of peptide transport	235	778	0.1095	0.616013	LOC123744984(LOC123744984),LOC123745070(LOC123745070),LOC123745278(LOC123745278),LOC123745297(LOC123745297),LOC123745515(LOC123745515),LOC123745532(LOC123745532),LOC123745541(LOC123745541),LOC123745595(LOC123745595),LOC123745763(LOC123745763),LOC123745819(LOC123745819),LOC123746030(LOC123746030),LOC123746066(LOC123746066),LOC123746108(LOC123746108),LOC123746153(LOC123746153),LOC123746259(LOC12374…
CC	GO:0030424	axon	232	778	0.160134	0.72918	LOC123745177(LOC123745177),LOC123745297(LOC123745297),LOC123745335(LOC123745335),LOC123745383(LOC123745383),LOC123745413(LOC123745413),LOC123745661(LOC123745661),LOC123745774(LOC123745774),LOC123746066(LOC123746066),LOC123746285(LOC123746285),LOC123746566(LOC123746566),LOC123746569(LOC123746569),LOC123746622(LOC123746622),LOC123746656(LOC123746656),LOC123746823(LOC123746823),LOC123747015(LOC12374…
MF	GO:0019904	protein domain specific binding	248	776	0.00575203	0.201352	LOC123744884(LOC123744884),LOC123745070(LOC123745070),LOC123745294(LOC123745294),LOC123745297(LOC123745297),LOC123745317(LOC123745317),LOC123745337(LOC123745337),LOC123745398(LOC123745398),LOC123745541(LOC123745541),LOC123745558(LOC123745558),LOC123745578(LOC123745578),LOC123745640(LOC123745640),LOC123745666(LOC123745666),LOC123745763(LOC123745763),LOC123745766(LOC123745766),LOC123745777(LOC12374…
BP	GO:0043549	regulation of kinase activity	239	776	0.0546656	0.524934	LOC123744992(LOC123744992),LOC123745010(LOC123745010),LOC123745042(LOC123745042),LOC123745330(LOC123745330),LOC123745507(LOC123745507),LOC123745777(LOC123745777),LOC123745799(LOC123745799),LOC123745857(LOC123745857),LOC123745873(LOC123745873),LOC123745986(LOC123745986),LOC123746066(LOC123746066),LOC123746107(LOC123746107),LOC123746149(LOC123746149),LOC123746153(LOC123746153),LOC123746160(LOC12374…
BP	GO:0048732	gland development	222	776	0.415178	0.829451	LOC123744850(LOC123744850),LOC123744864(LOC123744864),LOC123744928(LOC123744928),LOC123744967(LOC123744967),LOC123745070(LOC123745070),LOC123745078(LOC123745078),LOC123745177(LOC123745177),LOC123745251(LOC123745251),LOC123745252(LOC123745252),LOC123745267(LOC123745267),LOC123745278(LOC123745278),LOC123745413(LOC123745413),LOC123745526(LOC123745526),LOC123745760(LOC123745760),LOC123746289(LOC12374…
BP	GO:0000122	negative regulation of transcription by RNA polymerase II	248	771	0.00716397	0.214673	LOC123744850(LOC123744850),LOC123744992(LOC123744992),LOC123745021(LOC123745021),LOC123745070(LOC123745070),LOC123745177(LOC123745177),LOC123745271(LOC123745271),LOC123745337(LOC123745337),LOC123745413(LOC123745413),LOC123745618(LOC123745618),LOC123745790(LOC123745790),LOC123745849(LOC123745849),LOC123745857(LOC123745857),LOC123745879(LOC123745879),LOC123746066(LOC123746066),LOC123746096(LOC12374…
BP	GO:0071345	cellular response to cytokine stimulus	219	771	0.466584	0.829451	LOC123744967(LOC123744967),LOC123745070(LOC123745070),LOC123745167(LOC123745167),LOC123745205(LOC123745205),LOC123745330(LOC123745330),LOC123745526(LOC123745526),LOC123745529(LOC123745529),LOC123745755(LOC123745755),LOC123745757(LOC123745757),LOC123745763(LOC123745763),LOC123745766(LOC123745766),LOC123746066(LOC123746066),LOC123746255(LOC123746255),LOC123746284(LOC123746284),LOC123746286(LOC12374…
BP	GO:0071363	cellular response to growth factor stimulus	230	770	0.156014	0.72918	LOC123744858(LOC123744858),LOC123745070(LOC123745070),LOC123745074(LOC123745074),LOC123745205(LOC123745205),LOC123745238(LOC123745238),LOC123745330(LOC123745330),LOC123745507(LOC123745507),LOC123745526(LOC123745526),LOC123745529(LOC123745529),LOC123745661(LOC123745661),LOC123746066(LOC123746066),LOC123746107(LOC123746107),LOC123746153(LOC123746153),LOC123746284(LOC123746284),LOC123746409(LOC12374…
BP	GO:1901699	cellular response to nitrogen compound	234	769	0.0866861	0.558635	LOC123744858(LOC123744858),LOC123745044(LOC123745044),LOC123745297(LOC123745297),LOC123745337(LOC123745337),LOC123745523(LOC123745523),LOC123745526(LOC123745526),LOC123745574(LOC123745574),LOC123745640(LOC123745640),LOC123745672(LOC123745672),LOC123745753(LOC123745753),LOC123745871(LOC123745871),LOC123746066(LOC123746066),LOC123746107(LOC123746107),LOC123746284(LOC123746284),LOC123746318(LOC12374…
MF	GO:0016817	hydrolase activity, acting on acid anhydrides	221	769	0.314663	0.729843	LOC123745027(LOC123745027),LOC123745051(LOC123745051),LOC123745193(LOC123745193),LOC123745233(LOC123745233),LOC123745427(LOC123745427),LOC123745506(LOC123745506),LOC123745562(LOC123745562),LOC123745606(LOC123745606),LOC123745627(LOC123745627),LOC123745766(LOC123745766),LOC123745843(LOC123745843),LOC123745853(LOC123745853),LOC123746008(LOC123746008),LOC123746065(LOC123746065),LOC123746121(LOC12374…
MF	GO:0016818	hydrolase activity, acting on acid anhydrides, in phosphorus-containing anhydrides	221	769	0.314663	0.729843	LOC123745027(LOC123745027),LOC123745051(LOC123745051),LOC123745193(LOC123745193),LOC123745233(LOC123745233),LOC123745427(LOC123745427),LOC123745506(LOC123745506),LOC123745562(LOC123745562),LOC123745606(LOC123745606),LOC123745627(LOC123745627),LOC123745766(LOC123745766),LOC123745843(LOC123745843),LOC123745853(LOC123745853),LOC123746008(LOC123746008),LOC123746065(LOC123746065),LOC123746121(LOC12374…
MF	GO:0016462	pyrophosphatase activity	221	768	0.306387	0.729843	LOC123745027(LOC123745027),LOC123745051(LOC123745051),LOC123745193(LOC123745193),LOC123745233(LOC123745233),LOC123745427(LOC123745427),LOC123745506(LOC123745506),LOC123745562(LOC123745562),LOC123745606(LOC123745606),LOC123745627(LOC123745627),LOC123745766(LOC123745766),LOC123745843(LOC123745843),LOC123745853(LOC123745853),LOC123746008(LOC123746008),LOC123746065(LOC123746065),LOC123746121(LOC12374…
BP	GO:0030097	hemopoiesis	246	767	0.00855654	0.223511	LOC123744864(LOC123744864),LOC123744967(LOC123744967),LOC123744984(LOC123744984),LOC123745065(LOC123745065),LOC123745070(LOC123745070),LOC123745167(LOC123745167),LOC123745248(LOC123745248),LOC123745267(LOC123745267),LOC123745310(LOC123745310),LOC123745413(LOC123745413),LOC123745427(LOC123745427),LOC123745507(LOC123745507),LOC123745578(LOC123745578),LOC123745618(LOC123745618),LOC123745650(LOC12374…
CC	GO:0097447	dendritic tree	225	765	0.23347	0.72918	LOC123744861(LOC123744861),LOC123744884(LOC123744884),LOC123744980(LOC123744980),LOC123745065(LOC123745065),LOC123745167(LOC123745167),LOC123745177(LOC123745177),LOC123745297(LOC123745297),LOC123745308(LOC123745308),LOC123745317(LOC123745317),LOC123745335(LOC123745335),LOC123745603(LOC123745603),LOC123745753(LOC123745753),LOC123746539(LOC123746539),LOC123746548(LOC123746548),LOC123746566(LOC12374…
BP	GO:0080135	regulation of cellular response to stress	208	765	0.754831	0.947156	LOC123744860(LOC123744860),LOC123745010(LOC123745010),LOC123745233(LOC123745233),LOC123745267(LOC123745267),LOC123745297(LOC123745297),LOC123745330(LOC123745330),LOC123745529(LOC123745529),LOC123745603(LOC123745603),LOC123745640(LOC123745640),LOC123745661(LOC123745661),LOC123745666(LOC123745666),LOC123745849(LOC123745849),LOC123745857(LOC123745857),LOC123745873(LOC123745873),LOC123746066(LOC12374…
CC	GO:0030425	dendrite	225	764	0.226281	0.72918	LOC123744861(LOC123744861),LOC123744884(LOC123744884),LOC123744980(LOC123744980),LOC123745065(LOC123745065),LOC123745167(LOC123745167),LOC123745177(LOC123745177),LOC123745297(LOC123745297),LOC123745308(LOC123745308),LOC123745317(LOC123745317),LOC123745335(LOC123745335),LOC123745603(LOC123745603),LOC123745753(LOC123745753),LOC123746539(LOC123746539),LOC123746548(LOC123746548),LOC123746566(LOC12374…
BP	GO:0010942	positive regulation of cell death	216	764	0.500294	0.84578	LOC123744984(LOC123744984),LOC123745049(LOC123745049),LOC123745317(LOC123745317),LOC123745330(LOC123745330),LOC123745526(LOC123745526),LOC123745529(LOC123745529),LOC123745532(LOC123745532),LOC123745558(LOC123745558),LOC123745755(LOC123745755),LOC123745763(LOC123745763),LOC123745819(LOC123745819),LOC123745849(LOC123745849),LOC123746066(LOC123746066),LOC123746697(LOC123746697),LOC123746710(LOC12374…
BP	GO:0051603	proteolysis involved in cellular protein catabolic process	222	763	0.301812	0.729843	LOC123744928(LOC123744928),LOC123745205(LOC123745205),LOC123745396(LOC123745396),LOC123745417(LOC123745417),LOC123745533(LOC123745533),LOC123745603(LOC123745603),LOC123745640(LOC123745640),LOC123745675(LOC123745675),LOC123745763(LOC123745763),LOC123746066(LOC123746066),LOC123746534(LOC123746534),LOC123746539(LOC123746539),LOC123746697(LOC123746697),LOC123746733(LOC123746733),LOC123746821(LOC12374…
BP	GO:0009617	response to bacterium	195	762	0.956723	1	LOC123745053(LOC123745053),LOC123745267(LOC123745267),LOC123745291(LOC123745291),LOC123745330(LOC123745330),LOC123745413(LOC123745413),LOC123745532(LOC123745532),LOC123745548(LOC123745548),LOC123745578(LOC123745578),LOC123745755(LOC123745755),LOC123745757(LOC123745757),LOC123745763(LOC123745763),LOC123745766(LOC123745766),LOC123745799(LOC123745799),LOC123746284(LOC123746284),LOC123746285(LOC12374…
BP	GO:0030036	actin cytoskeleton organization	239	760	0.0235544	0.339712	LOC123744884(LOC123744884),LOC123744967(LOC123744967),LOC123745006(LOC123745006),LOC123745317(LOC123745317),LOC123745526(LOC123745526),LOC123745534(LOC123745534),LOC123745562(LOC123745562),LOC123745574(LOC123745574),LOC123745595(LOC123745595),LOC123745801(LOC123745801),LOC123745842(LOC123745842),LOC123746255(LOC123746255),LOC123746284(LOC123746284),LOC123746401(LOC123746401),LOC123746414(LOC12374…
BP	GO:0097485	neuron projection guidance	222	760	0.277554	0.72918	LOC123744928(LOC123744928),LOC123745070(LOC123745070),LOC123745078(LOC123745078),LOC123745177(LOC123745177),LOC123745278(LOC123745278),LOC123745280(LOC123745280),LOC123745434(LOC123745434),LOC123745526(LOC123745526),LOC123745661(LOC123745661),LOC123745843(LOC123745843),LOC123745879(LOC123745879),LOC123746131(LOC123746131),LOC123746132(LOC123746132),LOC123746569(LOC123746569),LOC123746651(LOC12374…
MF	GO:0046914	transition metal ion binding	171	760	0.999816	1	LOC123744850(LOC123744850),LOC123745051(LOC123745051),LOC123745074(LOC123745074),LOC123745177(LOC123745177),LOC123745279(LOC123745279),LOC123745519(LOC123745519),LOC123745661(LOC123745661),LOC123745755(LOC123745755),LOC123745890(LOC123745890),LOC123746314(LOC123746314),LOC123746846(LOC123746846),LOC123746872(LOC123746872),LOC123747356(LOC123747356),LOC123748274(LOC123748274),LOC123748647(LOC12374…
BP	GO:0070201	regulation of establishment of protein localization	229	757	0.107733	0.612002	LOC123744984(LOC123744984),LOC123745070(LOC123745070),LOC123745278(LOC123745278),LOC123745297(LOC123745297),LOC123745515(LOC123745515),LOC123745532(LOC123745532),LOC123745541(LOC123745541),LOC123745595(LOC123745595),LOC123745763(LOC123745763),LOC123745819(LOC123745819),LOC123746030(LOC123746030),LOC123746066(LOC123746066),LOC123746108(LOC123746108),LOC123746153(LOC123746153),LOC123746259(LOC12374…
CC	GO:0048471	perinuclear region of cytoplasm	228	757	0.121981	0.654825	LOC123744967(LOC123744967),LOC123745027(LOC123745027),LOC123745051(LOC123745051),LOC123745177(LOC123745177),LOC123745548(LOC123745548),LOC123745843(LOC123745843),LOC123745844(LOC123745844),LOC123745853(LOC123745853),LOC123746066(LOC123746066),LOC123746271(LOC123746271),LOC123746352(LOC123746352),LOC123746401(LOC123746401),LOC123746539(LOC123746539),LOC123746548(LOC123746548),LOC123746656(LOC12374…
BP	GO:0090596	sensory organ morphogenesis	254	755	0.000441367	0.0673087	LOC123744980(LOC123744980),LOC123745021(LOC123745021),LOC123745044(LOC123745044),LOC123745070(LOC123745070),LOC123745177(LOC123745177),LOC123745251(LOC123745251),LOC123745252(LOC123745252),LOC123745417(LOC123745417),LOC123745427(LOC123745427),LOC123745507(LOC123745507),LOC123745666(LOC123745666),LOC123745986(LOC123745986),LOC123746036(LOC123746036),LOC123746149(LOC123746149),LOC123746158(LOC12374…
MF	GO:0008134	transcription factor binding	201	755	0.807152	0.96503	LOC123745070(LOC123745070),LOC123745248(LOC123745248),LOC123745267(LOC123745267),LOC123745271(LOC123745271),LOC123745413(LOC123745413),LOC123745677(LOC123745677),LOC123745857(LOC123745857),LOC123746066(LOC123746066),LOC123746286(LOC123746286),LOC123746287(LOC123746287),LOC123746328(LOC123746328),LOC123746514(LOC123746514),LOC123746559(LOC123746559),LOC123746697(LOC123746697),LOC123746701(LOC12374…
MF	GO:0015318	inorganic molecular entity transmembrane transporter activity	215	754	0.368605	0.812186	LOC123745049(LOC123745049),LOC123745294(LOC123745294),LOC123745335(LOC123745335),LOC123745405(LOC123745405),LOC123745506(LOC123745506),LOC123745539(LOC123745539),LOC123745627(LOC123745627),LOC123745672(LOC123745672),LOC123745751(LOC123745751),LOC123745766(LOC123745766),LOC123746258(LOC123746258),LOC123746566(LOC123746566),LOC123746680(LOC123746680),LOC123746730(LOC123746730),LOC123746823(LOC12374…
BP	GO:0043086	negative regulation of catalytic activity	202	754	0.825971	0.973606	LOC123744928(LOC123744928),LOC123744992(LOC123744992),LOC123745042(LOC123745042),LOC123745330(LOC123745330),LOC123745526(LOC123745526),LOC123745616(LOC123745616),LOC123745763(LOC123745763),LOC123745873(LOC123745873),LOC123746066(LOC123746066),LOC123746149(LOC123746149),LOC123746153(LOC123746153),LOC123746160(LOC123746160),LOC123746697(LOC123746697),LOC123747240(LOC123747240),LOC123747299(LOC12374…
BP	GO:0006397	mRNA processing	161	754	0.999996	1	LOC123744858(LOC123744858),LOC123745029(LOC123745029),LOC123745042(LOC123745042),LOC123745074(LOC123745074),LOC123745167(LOC123745167),LOC123745251(LOC123745251),LOC123745252(LOC123745252),LOC123745623(LOC123745623),LOC123745692(LOC123745692),LOC123746286(LOC123746286),LOC123746369(LOC123746369),LOC123747294(LOC123747294),LOC123747326(LOC123747326),LOC123747380(LOC123747380),LOC123747839(LOC12374…
MF	GO:0043565	sequence-specific DNA binding	252	750	0.000243528	0.0490153	LOC123744850(LOC123744850),LOC123744984(LOC123744984),LOC123744992(LOC123744992),LOC123745021(LOC123745021),LOC123745070(LOC123745070),LOC123745167(LOC123745167),LOC123745267(LOC123745267),LOC123745337(LOC123745337),LOC123745413(LOC123745413),LOC123745834(LOC123745834),LOC123745849(LOC123745849),LOC123746066(LOC123746066),LOC123746096(LOC123746096),LOC123746158(LOC123746158),LOC123746286(LOC12374…
BP	GO:0006974	cellular response to DNA damage stimulus	245	750	0.00327791	0.163284	LOC123744984(LOC123744984),LOC123745023(LOC123745023),LOC123745027(LOC123745027),LOC123745074(LOC123745074),LOC123745267(LOC123745267),LOC123745327(LOC123745327),LOC123745529(LOC123745529),LOC123745560(LOC123745560),LOC123745603(LOC123745603),LOC123745640(LOC123745640),LOC123745661(LOC123745661),LOC123745777(LOC123745777),LOC123745857(LOC123745857),LOC123746066(LOC123746066),LOC123746154(LOC12374…
BP	GO:0001934	positive regulation of protein phosphorylation	227	747	0.0943756	0.583143	LOC123744967(LOC123744967),LOC123745078(LOC123745078),LOC123745238(LOC123745238),LOC123745335(LOC123745335),LOC123745507(LOC123745507),LOC123745532(LOC123745532),LOC123745799(LOC123745799),LOC123745986(LOC123745986),LOC123746066(LOC123746066),LOC123746149(LOC123746149),LOC123746286(LOC123746286),LOC123746370(LOC123746370),LOC123746697(LOC123746697),LOC123746710(LOC123746710),LOC123746807(LOC12374…
BP	GO:0034329	cell junction assembly	224	746	0.137868	0.674497	LOC123745051(LOC123745051),LOC123745073(LOC123745073),LOC123745078(LOC123745078),LOC123745526(LOC123745526),LOC123745578(LOC123745578),LOC123745661(LOC123745661),LOC123745811(LOC123745811),LOC123745842(LOC123745842),LOC123746261(LOC123746261),LOC123746284(LOC123746284),LOC123746548(LOC123746548),LOC123746656(LOC123746656),LOC123746846(LOC123746846),LOC123746881(LOC123746881),LOC123746889(LOC12374…
BP	GO:0009991	response to extracellular stimulus	211	746	0.497649	0.842317	LOC123744893(LOC123744893),LOC123745246(LOC123745246),LOC123745337(LOC123745337),LOC123745399(LOC123745399),LOC123745526(LOC123745526),LOC123745596(LOC123745596),LOC123745849(LOC123745849),LOC123745857(LOC123745857),LOC123746030(LOC123746030),LOC123746066(LOC123746066),LOC123746285(LOC123746285),LOC123746314(LOC123746314),LOC123746364(LOC123746364),LOC123746514(LOC123746514),LOC123746622(LOC12374…
BP	GO:0061458	reproductive system development	208	746	0.597174	0.891854	LOC123744967(LOC123744967),LOC123745070(LOC123745070),LOC123745078(LOC123745078),LOC123745177(LOC123745177),LOC123745327(LOC123745327),LOC123745526(LOC123745526),LOC123745529(LOC123745529),LOC123745760(LOC123745760),LOC123745763(LOC123745763),LOC123745777(LOC123745777),LOC123745857(LOC123745857),LOC123745890(LOC123745890),LOC123746008(LOC123746008),LOC123746036(LOC123746036),LOC123746066(LOC12374…
BP	GO:0007346	regulation of mitotic cell cycle	236	745	0.017651	0.326322	LOC123744984(LOC123744984),LOC123745023(LOC123745023),LOC123745027(LOC123745027),LOC123745177(LOC123745177),LOC123745251(LOC123745251),LOC123745252(LOC123745252),LOC123745271(LOC123745271),LOC123745297(LOC123745297),LOC123745396(LOC123745396),LOC123745595(LOC123745595),LOC123745603(LOC123745603),LOC123745755(LOC123745755),LOC123745857(LOC123745857),LOC123745873(LOC123745873),LOC123746056(LOC12374…
BP	GO:0000226	microtubule cytoskeleton organization	253	743	0.000197252	0.042872	LOC123745023(LOC123745023),LOC123745027(LOC123745027),LOC123745193(LOC123745193),LOC123745297(LOC123745297),LOC123745396(LOC123745396),LOC123745401(LOC123745401),LOC123745439(LOC123745439),LOC123745548(LOC123745548),LOC123745595(LOC123745595),LOC123745603(LOC123745603),LOC123745640(LOC123745640),LOC123745666(LOC123745666),LOC123745755(LOC123745755),LOC123745777(LOC123745777),LOC123745831(LOC12374…
MF	GO:0019900	kinase binding	244	743	0.00132115	0.105648	LOC123745010(LOC123745010),LOC123745233(LOC123745233),LOC123745317(LOC123745317),LOC123745506(LOC123745506),LOC123745532(LOC123745532),LOC123745578(LOC123745578),LOC123745661(LOC123745661),LOC123745753(LOC123745753),LOC123745755(LOC123745755),LOC123745799(LOC123745799),LOC123745851(LOC123745851),LOC123745873(LOC123745873),LOC123746066(LOC123746066),LOC123746286(LOC123746286),LOC123746401(LOC12374…
BP	GO:0007411	axon guidance	218	743	0.253701	0.72918	LOC123744928(LOC123744928),LOC123745070(LOC123745070),LOC123745078(LOC123745078),LOC123745177(LOC123745177),LOC123745278(LOC123745278),LOC123745280(LOC123745280),LOC123745434(LOC123745434),LOC123745526(LOC123745526),LOC123745661(LOC123745661),LOC123745879(LOC123745879),LOC123746131(LOC123746131),LOC123746132(LOC123746132),LOC123746569(LOC123746569),LOC123746651(LOC123746651),LOC123746710(LOC12374…
BP	GO:0007568	aging	214	743	0.371253	0.813995	LOC123744893(LOC123744893),LOC123744967(LOC123744967),LOC123745042(LOC123745042),LOC123745053(LOC123745053),LOC123745248(LOC123745248),LOC123745330(LOC123745330),LOC123745347(LOC123745347),LOC123745548(LOC123745548),LOC123745603(LOC123745603),LOC123745627(LOC123745627),LOC123745650(LOC123745650),LOC123745755(LOC123745755),LOC123745857(LOC123745857),LOC123745885(LOC123745885),LOC123746066(LOC12374…
BP	GO:0048608	reproductive structure development	207	743	0.60235	0.891854	LOC123744967(LOC123744967),LOC123745070(LOC123745070),LOC123745078(LOC123745078),LOC123745177(LOC123745177),LOC123745327(LOC123745327),LOC123745526(LOC123745526),LOC123745529(LOC123745529),LOC123745760(LOC123745760),LOC123745763(LOC123745763),LOC123745777(LOC123745777),LOC123745857(LOC123745857),LOC123745890(LOC123745890),LOC123746008(LOC123746008),LOC123746036(LOC123746036),LOC123746066(LOC12374…
BP	GO:0008284	positive regulation of cell population proliferation	217	741	0.265226	0.72918	LOC123744928(LOC123744928),LOC123744984(LOC123744984),LOC123745021(LOC123745021),LOC123745070(LOC123745070),LOC123745335(LOC123745335),LOC123745529(LOC123745529),LOC123745595(LOC123745595),LOC123745640(LOC123745640),LOC123745650(LOC123745650),LOC123745753(LOC123745753),LOC123745819(LOC123745819),LOC123745849(LOC123745849),LOC123746058(LOC123746058),LOC123746066(LOC123746066),LOC123746098(LOC12374…
MF	GO:0000981	DNA-binding transcription factor activity, RNA polymerase II-specific	229	740	0.0329001	0.404171	LOC123744850(LOC123744850),LOC123744860(LOC123744860),LOC123744984(LOC123744984),LOC123744992(LOC123744992),LOC123745021(LOC123745021),LOC123745070(LOC123745070),LOC123745167(LOC123745167),LOC123745267(LOC123745267),LOC123745271(LOC123745271),LOC123745413(LOC123745413),LOC123745518(LOC123745518),LOC123745541(LOC123745541),LOC123745849(LOC123745849),LOC123746066(LOC123746066),LOC123746096(LOC12374…
BP	GO:0051223	regulation of protein transport	222	738	0.132029	0.674497	LOC123744984(LOC123744984),LOC123745070(LOC123745070),LOC123745278(LOC123745278),LOC123745297(LOC123745297),LOC123745515(LOC123745515),LOC123745532(LOC123745532),LOC123745541(LOC123745541),LOC123745595(LOC123745595),LOC123745763(LOC123745763),LOC123745819(LOC123745819),LOC123746030(LOC123746030),LOC123746066(LOC123746066),LOC123746108(LOC123746108),LOC123746153(LOC123746153),LOC123746259(LOC12374…
CC	GO:0000785	chromatin	164	736	0.999929	1	LOC123744928(LOC123744928),LOC123745070(LOC123745070),LOC123745248(LOC123745248),LOC123745337(LOC123745337),LOC123745529(LOC123745529),LOC123745603(LOC123745603),LOC123745640(LOC123745640),LOC123745843(LOC123745843),LOC123745857(LOC123745857),LOC123746056(LOC123746056),LOC123746066(LOC123746066),LOC123746539(LOC123746539),LOC123746561(LOC123746561),LOC123746697(LOC123746697),LOC123746846(LOC12374…
BP	GO:0006887	exocytosis	217	729	0.179615	0.72918	LOC123744871(LOC123744871),LOC123744885(LOC123744885),LOC123744967(LOC123744967),LOC123745070(LOC123745070),LOC123745278(LOC123745278),LOC123745532(LOC123745532),LOC123745539(LOC123745539),LOC123745627(LOC123745627),LOC123745851(LOC123745851),LOC123746087(LOC123746087),LOC123746271(LOC123746271),LOC123746343(LOC123746343),LOC123746370(LOC123746370),LOC123746539(LOC123746539),LOC123746733(LOC12374…
BP	GO:0031667	response to nutrient levels	205	729	0.538274	0.867929	LOC123744893(LOC123744893),LOC123745246(LOC123745246),LOC123745337(LOC123745337),LOC123745526(LOC123745526),LOC123745596(LOC123745596),LOC123745849(LOC123745849),LOC123745857(LOC123745857),LOC123746030(LOC123746030),LOC123746066(LOC123746066),LOC123746285(LOC123746285),LOC123746314(LOC123746314),LOC123746364(LOC123746364),LOC123746622(LOC123746622),LOC123746714(LOC123746714),LOC123746880(LOC12374…
MF	GO:0005198	structural molecule activity	160	729	0.99994	1	LOC123744884(LOC123744884),LOC123745209(LOC123745209),LOC123745289(LOC123745289),LOC123745507(LOC123745507),LOC123745562(LOC123745562),LOC123745595(LOC123745595),LOC123745671(LOC123745671),LOC123745795(LOC123745795),LOC123745799(LOC123745799),LOC123746253(LOC123746253),LOC123746264(LOC123746264),LOC123746273(LOC123746273),LOC123746308(LOC123746308),LOC123746539(LOC123746539),LOC123746554(LOC12374…
MF	GO:0017111	nucleoside-triphosphatase activity	211	726	0.252573	0.72918	LOC123745027(LOC123745027),LOC123745051(LOC123745051),LOC123745193(LOC123745193),LOC123745233(LOC123745233),LOC123745427(LOC123745427),LOC123745506(LOC123745506),LOC123745562(LOC123745562),LOC123745606(LOC123745606),LOC123745627(LOC123745627),LOC123745766(LOC123745766),LOC123745843(LOC123745843),LOC123745853(LOC123745853),LOC123746008(LOC123746008),LOC123746065(LOC123746065),LOC123746121(LOC12374…
BP	GO:0098655	cation transmembrane transport	209	726	0.376411	0.816972	LOC123745049(LOC123745049),LOC123745294(LOC123745294),LOC123745335(LOC123745335),LOC123745405(LOC123745405),LOC123745506(LOC123745506),LOC123745532(LOC123745532),LOC123745539(LOC123745539),LOC123745672(LOC123745672),LOC123746258(LOC123746258),LOC123746539(LOC123746539),LOC123746730(LOC123746730),LOC123746823(LOC123746823),LOC123746824(LOC123746824),LOC123746946(LOC123746946),LOC123746967(LOC12374…
BP	GO:0098660	inorganic ion transmembrane transport	207	726	0.442175	0.829451	LOC123745049(LOC123745049),LOC123745294(LOC123745294),LOC123745335(LOC123745335),LOC123745405(LOC123745405),LOC123745506(LOC123745506),LOC123745532(LOC123745532),LOC123745539(LOC123745539),LOC123745627(LOC123745627),LOC123745672(LOC123745672),LOC123746258(LOC123746258),LOC123746539(LOC123746539),LOC123746566(LOC123746566),LOC123746730(LOC123746730),LOC123746824(LOC123746824),LOC123746967(LOC12374…
MF	GO:0060089	molecular transducer activity	201	725	0.564683	0.888268	LOC123745078(LOC123745078),LOC123745177(LOC123745177),LOC123745434(LOC123745434),LOC123745534(LOC123745534),LOC123745578(LOC123745578),LOC123745805(LOC123745805),LOC123745986(LOC123745986),LOC123746289(LOC123746289),LOC123746566(LOC123746566),LOC123746622(LOC123746622),LOC123746651(LOC123746651),LOC123746710(LOC123746710),LOC123746817(LOC123746817),LOC123746823(LOC123746823),LOC123746846(LOC12374…
BP	GO:0045859	regulation of protein kinase activity	222	724	0.0723771	0.530031	LOC123744992(LOC123744992),LOC123745010(LOC123745010),LOC123745042(LOC123745042),LOC123745330(LOC123745330),LOC123745507(LOC123745507),LOC123745777(LOC123745777),LOC123745799(LOC123745799),LOC123745873(LOC123745873),LOC123745986(LOC123745986),LOC123746066(LOC123746066),LOC123746149(LOC123746149),LOC123746153(LOC123746153),LOC123746160(LOC123746160),LOC123746370(LOC123746370),LOC123746697(LOC12374…
CC	GO:0000228	nuclear chromosome	161	724	0.999928	1	LOC123744872(LOC123744872),LOC123744928(LOC123744928),LOC123745070(LOC123745070),LOC123745207(LOC123745207),LOC123745248(LOC123745248),LOC123745337(LOC123745337),LOC123745640(LOC123745640),LOC123745650(LOC123745650),LOC123745775(LOC123745775),LOC123745834(LOC123745834),LOC123745843(LOC123745843),LOC123746056(LOC123746056),LOC123746066(LOC123746066),LOC123746349(LOC123746349),LOC123746370(LOC12374…
BP	GO:0007283	spermatogenesis	211	722	0.280652	0.72918	LOC123745027(LOC123745027),LOC123745029(LOC123745029),LOC123745070(LOC123745070),LOC123745167(LOC123745167),LOC123745327(LOC123745327),LOC123745337(LOC123745337),LOC123745401(LOC123745401),LOC123745434(LOC123745434),LOC123745529(LOC123745529),LOC123745544(LOC123745544),LOC123745595(LOC123745595),LOC123745640(LOC123745640),LOC123745753(LOC123745753),LOC123745790(LOC123745790),LOC123746066(LOC12374…
BP	GO:0045596	negative regulation of cell differentiation	209	722	0.340359	0.769347	LOC123744864(LOC123744864),LOC123745070(LOC123745070),LOC123745078(LOC123745078),LOC123745177(LOC123745177),LOC123745205(LOC123745205),LOC123745317(LOC123745317),LOC123745330(LOC123745330),LOC123745335(LOC123745335),LOC123745507(LOC123745507),LOC123745515(LOC123745515),LOC123745526(LOC123745526),LOC123745603(LOC123745603),LOC123745661(LOC123745661),LOC123745755(LOC123745755),LOC123745843(LOC12374…
BP	GO:0006753	nucleoside phosphate metabolic process	162	722	0.999879	1	LOC123745251(LOC123745251),LOC123745252(LOC123745252),LOC123745291(LOC123745291),LOC123745347(LOC123745347),LOC123745545(LOC123745545),LOC123745558(LOC123745558),LOC123745658(LOC123745658),LOC123746258(LOC123746258),LOC123746559(LOC123746559),LOC123746862(LOC123746862),LOC123746899(LOC123746899),LOC123746917(LOC123746917),LOC123747015(LOC123747015),LOC123747017(LOC123747017),LOC123747050(LOC12374…
BP	GO:0009886	post-embryonic animal morphogenesis	223	719	0.0479153	0.487872	LOC123744861(LOC123744861),LOC123744967(LOC123744967),LOC123745021(LOC123745021),LOC123745037(LOC123745037),LOC123745177(LOC123745177),LOC123745317(LOC123745317),LOC123745413(LOC123745413),LOC123745434(LOC123745434),LOC123745507(LOC123745507),LOC123745777(LOC123745777),LOC123745799(LOC123745799),LOC123745879(LOC123745879),LOC123746032(LOC123746032),LOC123746036(LOC123746036),LOC123746075(LOC12374…
MF	GO:0038023	signaling receptor activity	197	717	0.624005	0.891854	LOC123745078(LOC123745078),LOC123745177(LOC123745177),LOC123745434(LOC123745434),LOC123745534(LOC123745534),LOC123745578(LOC123745578),LOC123745805(LOC123745805),LOC123745986(LOC123745986),LOC123746289(LOC123746289),LOC123746566(LOC123746566),LOC123746622(LOC123746622),LOC123746651(LOC123746651),LOC123746710(LOC123746710),LOC123746817(LOC123746817),LOC123746823(LOC123746823),LOC123746880(LOC12374…
BP	GO:0002164	larval development	209	716	0.288733	0.729843	LOC123744861(LOC123744861),LOC123744864(LOC123744864),LOC123745042(LOC123745042),LOC123745044(LOC123745044),LOC123745078(LOC123745078),LOC123745251(LOC123745251),LOC123745252(LOC123745252),LOC123745413(LOC123745413),LOC123745578(LOC123745578),LOC123745799(LOC123745799),LOC123745811(LOC123745811),LOC123745857(LOC123745857),LOC123746008(LOC123746008),LOC123746066(LOC123746066),LOC123746108(LOC12374…
BP	GO:0043009	chordate embryonic development	241	713	0.000454167	0.0679188	LOC123744850(LOC123744850),LOC123744876(LOC123744876),LOC123744984(LOC123744984),LOC123745021(LOC123745021),LOC123745044(LOC123745044),LOC123745070(LOC123745070),LOC123745177(LOC123745177),LOC123745278(LOC123745278),LOC123745297(LOC123745297),LOC123745436(LOC123745436),LOC123745439(LOC123745439),LOC123745526(LOC123745526),LOC123745640(LOC123745640),LOC123745650(LOC123745650),LOC123745763(LOC12374…
BP	GO:0016049	cell growth	215	711	0.117274	0.64113	LOC123744858(LOC123744858),LOC123744860(LOC123744860),LOC123744928(LOC123744928),LOC123745078(LOC123745078),LOC123745167(LOC123745167),LOC123745288(LOC123745288),LOC123745297(LOC123745297),LOC123745335(LOC123745335),LOC123745515(LOC123745515),LOC123745526(LOC123745526),LOC123745595(LOC123745595),LOC123745612(LOC123745612),LOC123745661(LOC123745661),LOC123745666(LOC123745666),LOC123745752(LOC12374…
BP	GO:0009117	nucleotide metabolic process	161	711	0.999776	1	LOC123745251(LOC123745251),LOC123745252(LOC123745252),LOC123745291(LOC123745291),LOC123745347(LOC123745347),LOC123745545(LOC123745545),LOC123745558(LOC123745558),LOC123745658(LOC123745658),LOC123746258(LOC123746258),LOC123746559(LOC123746559),LOC123746862(LOC123746862),LOC123746899(LOC123746899),LOC123746917(LOC123746917),LOC123747015(LOC123747015),LOC123747017(LOC123747017),LOC123747050(LOC12374…
BP	GO:2000145	regulation of cell motility	220	710	0.0508927	0.506032	LOC123745042(LOC123745042),LOC123745065(LOC123745065),LOC123745070(LOC123745070),LOC123745078(LOC123745078),LOC123745177(LOC123745177),LOC123745238(LOC123745238),LOC123745526(LOC123745526),LOC123745603(LOC123745603),LOC123745819(LOC123745819),LOC123745890(LOC123745890),LOC123746066(LOC123746066),LOC123746284(LOC123746284),LOC123746414(LOC123746414),LOC123746548(LOC123746548),LOC123746846(LOC12374…
BP	GO:0048638	regulation of developmental growth	233	709	0.00295179	0.153894	LOC123745078(LOC123745078),LOC123745177(LOC123745177),LOC123745297(LOC123745297),LOC123745335(LOC123745335),LOC123745515(LOC123745515),LOC123745526(LOC123745526),LOC123745529(LOC123745529),LOC123745612(LOC123745612),LOC123745661(LOC123745661),LOC123745752(LOC123745752),LOC123745811(LOC123745811),LOC123745818(LOC123745818),LOC123745842(LOC123745842),LOC123745857(LOC123745857),LOC123746036(LOC12374…
MF	GO:0003690	double-stranded DNA binding	235	707	0.000780719	0.085945	LOC123744850(LOC123744850),LOC123744984(LOC123744984),LOC123744992(LOC123744992),LOC123745021(LOC123745021),LOC123745027(LOC123745027),LOC123745070(LOC123745070),LOC123745167(LOC123745167),LOC123745267(LOC123745267),LOC123745337(LOC123745337),LOC123745413(LOC123745413),LOC123745849(LOC123745849),LOC123746066(LOC123746066),LOC123746096(LOC123746096),LOC123746158(LOC123746158),LOC123746286(LOC12374…
BP	GO:0051962	positive regulation of nervous system development	219	706	0.0493267	0.498838	LOC123745070(LOC123745070),LOC123745078(LOC123745078),LOC123745297(LOC123745297),LOC123745335(LOC123745335),LOC123745337(LOC123745337),LOC123745427(LOC123745427),LOC123745526(LOC123745526),LOC123745612(LOC123745612),LOC123745661(LOC123745661),LOC123745752(LOC123745752),LOC123745818(LOC123745818),LOC123745851(LOC123745851),LOC123746066(LOC123746066),LOC123746149(LOC123746149),LOC123746158(LOC12374…
BP	GO:0032446	protein modification by small protein conjugation	199	706	0.522064	0.866949	LOC123744928(LOC123744928),LOC123744984(LOC123744984),LOC123745023(LOC123745023),LOC123745348(LOC123745348),LOC123745417(LOC123745417),LOC123745519(LOC123745519),LOC123745557(LOC123745557),LOC123745574(LOC123745574),LOC123745640(LOC123745640),LOC123745661(LOC123745661),LOC123746066(LOC123746066),LOC123746286(LOC123746286),LOC123746539(LOC123746539),LOC123746697(LOC123746697),LOC123746857(LOC12374…
BP	GO:0002064	epithelial cell development	233	705	0.00215362	0.135139	LOC123744864(LOC123744864),LOC123745027(LOC123745027),LOC123745177(LOC123745177),LOC123745297(LOC123745297),LOC123745534(LOC123745534),LOC123745562(LOC123745562),LOC123745666(LOC123745666),LOC123745790(LOC123745790),LOC123745811(LOC123745811),LOC123745851(LOC123745851),LOC123745857(LOC123745857),LOC123745879(LOC123745879),LOC123745890(LOC123745890),LOC123746149(LOC123746149),LOC123746354(LOC12374…
BP	GO:0007552	metamorphosis	220	705	0.0391207	0.44038	LOC123744861(LOC123744861),LOC123744967(LOC123744967),LOC123745021(LOC123745021),LOC123745037(LOC123745037),LOC123745177(LOC123745177),LOC123745317(LOC123745317),LOC123745413(LOC123745413),LOC123745434(LOC123745434),LOC123745777(LOC123745777),LOC123745799(LOC123745799),LOC123745879(LOC123745879),LOC123746032(LOC123746032),LOC123746036(LOC123746036),LOC123746075(LOC123746075),LOC123746076(LOC12374…
BP	GO:0090066	regulation of anatomical structure size	226	702	0.00956578	0.239598	LOC123744861(LOC123744861),LOC123744967(LOC123744967),LOC123745037(LOC123745037),LOC123745078(LOC123745078),LOC123745271(LOC123745271),LOC123745297(LOC123745297),LOC123745335(LOC123745335),LOC123745526(LOC123745526),LOC123745532(LOC123745532),LOC123745550(LOC123745550),LOC123745612(LOC123745612),LOC123745661(LOC123745661),LOC123745760(LOC123745760),LOC123745844(LOC123745844),LOC123745857(LOC12374…
BP	GO:0051259	protein complex oligomerization	157	702	0.999876	1	LOC123745278(LOC123745278),LOC123745529(LOC123745529),LOC123745558(LOC123745558),LOC123745753(LOC123745753),LOC123746056(LOC123746056),LOC123746539(LOC123746539),LOC123746566(LOC123746566),LOC123746807(LOC123746807),LOC123746910(LOC123746910),LOC123747240(LOC123747240),LOC123747256(LOC123747256),LOC123747313(LOC123747313),LOC123747337(LOC123747337),LOC123747352(LOC123747352),LOC123747615(LOC12374…
BP	GO:0008380	RNA splicing	149	700	0.999993	1	LOC123744858(LOC123744858),LOC123745029(LOC123745029),LOC123745074(LOC123745074),LOC123745167(LOC123745167),LOC123745251(LOC123745251),LOC123745252(LOC123745252),LOC123745557(LOC123745557),LOC123745623(LOC123745623),LOC123745692(LOC123745692),LOC123746369(LOC123746369),LOC123747294(LOC123747294),LOC123747326(LOC123747326),LOC123747380(LOC123747380),LOC123747839(LOC123747839),LOC123748666(LOC12374…
BP	GO:0071417	cellular response to organonitrogen compound	206	696	0.214219	0.72918	LOC123745044(LOC123745044),LOC123745297(LOC123745297),LOC123745337(LOC123745337),LOC123745526(LOC123745526),LOC123745574(LOC123745574),LOC123745640(LOC123745640),LOC123745672(LOC123745672),LOC123745753(LOC123745753),LOC123745871(LOC123745871),LOC123746066(LOC123746066),LOC123746107(LOC123746107),LOC123746284(LOC123746284),LOC123746318(LOC123746318),LOC123746514(LOC123746514),LOC123746534(LOC12374…
MF	GO:0019901	protein kinase binding	222	695	0.00892965	0.229023	LOC123745010(LOC123745010),LOC123745233(LOC123745233),LOC123745317(LOC123745317),LOC123745506(LOC123745506),LOC123745532(LOC123745532),LOC123745578(LOC123745578),LOC123745661(LOC123745661),LOC123745755(LOC123745755),LOC123745799(LOC123745799),LOC123745851(LOC123745851),LOC123745873(LOC123745873),LOC123746066(LOC123746066),LOC123746286(LOC123746286),LOC123746401(LOC123746401),LOC123746539(LOC12374…
CC	GO:0005768	endosome	246	692	8.95735e-06	0.00843633	LOC123745144(LOC123745144),LOC123745245(LOC123745245),LOC123745405(LOC123745405),LOC123745475(LOC123745475),LOC123745523(LOC123745523),LOC123745578(LOC123745578),LOC123745777(LOC123745777),LOC123745819(LOC123745819),LOC123745851(LOC123745851),LOC123745871(LOC123745871),LOC123745876(LOC123745876),LOC123745986(LOC123745986),LOC123746153(LOC123746153),LOC123746271(LOC123746271),LOC123746343(LOC12374…
MF	GO:0016772	transferase activity, transferring phosphorus-containing groups	237	692	0.00010081	0.0294661	LOC123744928(LOC123744928),LOC123744967(LOC123744967),LOC123745074(LOC123745074),LOC123745274(LOC123745274),LOC123745545(LOC123745545),LOC123745560(LOC123745560),LOC123745603(LOC123745603),LOC123745757(LOC123745757),LOC123745792(LOC123745792),LOC123745799(LOC123745799),LOC123745842(LOC123745842),LOC123745844(LOC123745844),LOC123746030(LOC123746030),LOC123746107(LOC123746107),LOC123746149(LOC12374…
CC	GO:0005815	microtubule organizing center	214	692	0.0563873	0.524934	LOC123745023(LOC123745023),LOC123745044(LOC123745044),LOC123745193(LOC123745193),LOC123745297(LOC123745297),LOC123745311(LOC123745311),LOC123745396(LOC123745396),LOC123745401(LOC123745401),LOC123745506(LOC123745506),LOC123745532(LOC123745532),LOC123745603(LOC123745603),LOC123745755(LOC123745755),LOC123745777(LOC123745777),LOC123745831(LOC123745831),LOC123746152(LOC123746152),LOC123746314(LOC12374…
BP	GO:0043900	regulation of multi-organism process	192	692	0.626036	0.891854	LOC123744858(LOC123744858),LOC123745042(LOC123745042),LOC123745337(LOC123745337),LOC123745413(LOC123745413),LOC123745523(LOC123745523),LOC123745529(LOC123745529),LOC123745534(LOC123745534),LOC123745562(LOC123745562),LOC123745578(LOC123745578),LOC123745595(LOC123745595),LOC123745885(LOC123745885),LOC123746152(LOC123746152),LOC123746286(LOC123746286),LOC123746328(LOC123746328),LOC123746414(LOC12374…
BP	GO:0007507	heart development	215	691	0.0457309	0.478228	LOC123744861(LOC123744861),LOC123744984(LOC123744984),LOC123745006(LOC123745006),LOC123745044(LOC123745044),LOC123745070(LOC123745070),LOC123745177(LOC123745177),LOC123745330(LOC123745330),LOC123745413(LOC123745413),LOC123745439(LOC123745439),LOC123745507(LOC123745507),LOC123745515(LOC123745515),LOC123745526(LOC123745526),LOC123745578(LOC123745578),LOC123745650(LOC123745650),LOC123745763(LOC12374…
BP	GO:0002684	positive regulation of immune system process	211	691	0.0892299	0.561962	LOC123744967(LOC123744967),LOC123745070(LOC123745070),LOC123745413(LOC123745413),LOC123745523(LOC123745523),LOC123745532(LOC123745532),LOC123745541(LOC123745541),LOC123745578(LOC123745578),LOC123745650(LOC123745650),LOC123745671(LOC123745671),LOC123745755(LOC123745755),LOC123745763(LOC123745763),LOC123745819(LOC123745819),LOC123745873(LOC123745873),LOC123745885(LOC123745885),LOC123746066(LOC12374…
BP	GO:0009611	response to wounding	202	690	0.275624	0.72918	LOC123744861(LOC123744861),LOC123744967(LOC123744967),LOC123745027(LOC123745027),LOC123745065(LOC123745065),LOC123745070(LOC123745070),LOC123745297(LOC123745297),LOC123745558(LOC123745558),LOC123745627(LOC123745627),LOC123745661(LOC123745661),LOC123745671(LOC123745671),LOC123745692(LOC123745692),LOC123746158(LOC123746158),LOC123746409(LOC123746409),LOC123746524(LOC123746524),LOC123746539(LOC12374…
BP	GO:0030001	metal ion transport	201	690	0.305229	0.729843	LOC123745049(LOC123745049),LOC123745294(LOC123745294),LOC123745335(LOC123745335),LOC123745405(LOC123745405),LOC123745506(LOC123745506),LOC123745532(LOC123745532),LOC123745766(LOC123745766),LOC123746539(LOC123746539),LOC123746622(LOC123746622),LOC123746697(LOC123746697),LOC123746730(LOC123746730),LOC123747015(LOC123747015),LOC123747853(LOC123747853),LOC123748142(LOC123748142),LOC123749568(LOC12374…
BP	GO:0043068	positive regulation of programmed cell death	193	689	0.563889	0.888268	LOC123744984(LOC123744984),LOC123745049(LOC123745049),LOC123745317(LOC123745317),LOC123745330(LOC123745330),LOC123745526(LOC123745526),LOC123745529(LOC123745529),LOC123745532(LOC123745532),LOC123745558(LOC123745558),LOC123745755(LOC123745755),LOC123745763(LOC123745763),LOC123745819(LOC123745819),LOC123745849(LOC123745849),LOC123746066(LOC123746066),LOC123746697(LOC123746697),LOC123746710(LOC12374…
BP	GO:0050776	regulation of immune response	200	687	0.30954	0.729843	LOC123744850(LOC123744850),LOC123744967(LOC123744967),LOC123745070(LOC123745070),LOC123745207(LOC123745207),LOC123745353(LOC123745353),LOC123745413(LOC123745413),LOC123745523(LOC123745523),LOC123745532(LOC123745532),LOC123745534(LOC123745534),LOC123745541(LOC123745541),LOC123745578(LOC123745578),LOC123745671(LOC123745671),LOC123745755(LOC123745755),LOC123745763(LOC123745763),LOC123745819(LOC12374…
BP	GO:0048707	instar larval or pupal morphogenesis	212	685	0.0567775	0.524934	LOC123744861(LOC123744861),LOC123744967(LOC123744967),LOC123745021(LOC123745021),LOC123745037(LOC123745037),LOC123745177(LOC123745177),LOC123745317(LOC123745317),LOC123745413(LOC123745413),LOC123745434(LOC123745434),LOC123745777(LOC123745777),LOC123745799(LOC123745799),LOC123745879(LOC123745879),LOC123746032(LOC123746032),LOC123746036(LOC123746036),LOC123746075(LOC123746075),LOC123746076(LOC12374…
BP	GO:0010975	regulation of neuron projection development	209	684	0.088549	0.561962	LOC123745070(LOC123745070),LOC123745078(LOC123745078),LOC123745297(LOC123745297),LOC123745317(LOC123745317),LOC123745335(LOC123745335),LOC123745337(LOC123745337),LOC123745434(LOC123745434),LOC123745526(LOC123745526),LOC123745550(LOC123745550),LOC123745603(LOC123745603),LOC123745612(LOC123745612),LOC123745661(LOC123745661),LOC123745752(LOC123745752),LOC123745818(LOC123745818),LOC123745851(LOC12374…
BP	GO:0009314	response to radiation	208	682	0.0944215	0.583143	LOC123744850(LOC123744850),LOC123745010(LOC123745010),LOC123745027(LOC123745027),LOC123745070(LOC123745070),LOC123745335(LOC123745335),LOC123745506(LOC123745506),LOC123745640(LOC123745640),LOC123746066(LOC123746066),LOC123746287(LOC123746287),LOC123746314(LOC123746314),LOC123746370(LOC123746370),LOC123746622(LOC123746622),LOC123746697(LOC123746697),LOC123746807(LOC123746807),LOC123746857(LOC12374…
BP	GO:0051046	regulation of secretion	218	680	0.0130705	0.278373	LOC123744984(LOC123744984),LOC123745070(LOC123745070),LOC123745278(LOC123745278),LOC123745317(LOC123745317),LOC123745532(LOC123745532),LOC123745541(LOC123745541),LOC123745819(LOC123745819),LOC123746030(LOC123746030),LOC123746066(LOC123746066),LOC123746158(LOC123746158),LOC123746259(LOC123746259),LOC123746271(LOC123746271),LOC123746622(LOC123746622),LOC123746697(LOC123746697),LOC123746710(LOC12374…
BP	GO:0043408	regulation of MAPK cascade	181	679	0.834439	0.9802	LOC123744864(LOC123744864),LOC123745010(LOC123745010),LOC123745078(LOC123745078),LOC123745238(LOC123745238),LOC123745330(LOC123745330),LOC123745434(LOC123745434),LOC123745661(LOC123745661),LOC123745666(LOC123745666),LOC123745799(LOC123745799),LOC123745849(LOC123745849),LOC123745873(LOC123745873),LOC123746149(LOC123746149),LOC123746160(LOC123746160),LOC123746697(LOC123746697),LOC123746807(LOC12374…
BP	GO:0048285	organelle fission	210	678	0.0561643	0.524934	LOC123744893(LOC123744893),LOC123745023(LOC123745023),LOC123745027(LOC123745027),LOC123745271(LOC123745271),LOC123745297(LOC123745297),LOC123745337(LOC123745337),LOC123745396(LOC123745396),LOC123745417(LOC123745417),LOC123745427(LOC123745427),LOC123745595(LOC123745595),LOC123745640(LOC123745640),LOC123745672(LOC123745672),LOC123745834(LOC123745834),LOC123745857(LOC123745857),LOC123746056(LOC12374…
BP	GO:0010720	positive regulation of cell development	215	674	0.0169691	0.319883	LOC123745070(LOC123745070),LOC123745078(LOC123745078),LOC123745297(LOC123745297),LOC123745335(LOC123745335),LOC123745337(LOC123745337),LOC123745427(LOC123745427),LOC123745526(LOC123745526),LOC123745612(LOC123745612),LOC123745752(LOC123745752),LOC123745818(LOC123745818),LOC123745851(LOC123745851),LOC123746066(LOC123746066),LOC123746149(LOC123746149),LOC123746158(LOC123746158),LOC123746271(LOC12374…
BP	GO:0044283	small molecule biosynthetic process	209	674	0.0544346	0.524934	LOC123744864(LOC123744864),LOC123745251(LOC123745251),LOC123745252(LOC123745252),LOC123745279(LOC123745279),LOC123745312(LOC123745312),LOC123745545(LOC123745545),LOC123745658(LOC123745658),LOC123745849(LOC123745849),LOC123745851(LOC123745851),LOC123746030(LOC123746030),LOC123746066(LOC123746066),LOC123746156(LOC123746156),LOC123746525(LOC123746525),LOC123746559(LOC123746559),LOC123746714(LOC12374…
CC	GO:0042175	nuclear outer membrane-endoplasmic reticulum membrane network	209	672	0.048155	0.489431	LOC123744864(LOC123744864),LOC123744881(LOC123744881),LOC123745246(LOC123745246),LOC123745260(LOC123745260),LOC123745279(LOC123745279),LOC123745518(LOC123745518),LOC123745521(LOC123745521),LOC123745529(LOC123745529),LOC123745538(LOC123745538),LOC123745757(LOC123745757),LOC123745822(LOC123745822),LOC123746019(LOC123746019),LOC123746030(LOC123746030),LOC123746058(LOC123746058),LOC123746108(LOC12374…
BP	GO:0016567	protein ubiquitination	190	671	0.491794	0.833822	LOC123744928(LOC123744928),LOC123744984(LOC123744984),LOC123745023(LOC123745023),LOC123745348(LOC123745348),LOC123745417(LOC123745417),LOC123745519(LOC123745519),LOC123745557(LOC123745557),LOC123745574(LOC123745574),LOC123745640(LOC123745640),LOC123745661(LOC123745661),LOC123746066(LOC123746066),LOC123746286(LOC123746286),LOC123746697(LOC123746697),LOC123746857(LOC123746857),LOC123746872(LOC12374…
BP	GO:0006897	endocytosis	214	670	0.0162696	0.312365	LOC123745049(LOC123745049),LOC123745070(LOC123745070),LOC123745177(LOC123745177),LOC123745427(LOC123745427),LOC123745510(LOC123745510),LOC123745532(LOC123745532),LOC123745618(LOC123745618),LOC123745777(LOC123745777),LOC123745851(LOC123745851),LOC123746271(LOC123746271),LOC123746284(LOC123746284),LOC123746352(LOC123746352),LOC123746411(LOC123746411),LOC123746697(LOC123746697),LOC123746784(LOC12374…
BP	GO:0030334	regulation of cell migration	211	670	0.0301475	0.385393	LOC123745042(LOC123745042),LOC123745065(LOC123745065),LOC123745070(LOC123745070),LOC123745078(LOC123745078),LOC123745177(LOC123745177),LOC123745238(LOC123745238),LOC123745526(LOC123745526),LOC123745603(LOC123745603),LOC123745819(LOC123745819),LOC123745890(LOC123745890),LOC123746066(LOC123746066),LOC123746284(LOC123746284),LOC123746414(LOC123746414),LOC123746548(LOC123746548),LOC123746846(LOC12374…
CC	GO:0030141	secretory granule	201	669	0.148367	0.702394	LOC123744871(LOC123744871),LOC123744885(LOC123744885),LOC123744928(LOC123744928),LOC123745257(LOC123745257),LOC123745279(LOC123745279),LOC123745288(LOC123745288),LOC123745539(LOC123745539),LOC123745627(LOC123745627),LOC123745851(LOC123745851),LOC123746087(LOC123746087),LOC123746271(LOC123746271),LOC123746370(LOC123746370),LOC123746539(LOC123746539),LOC123746733(LOC123746733),LOC123747034(LOC12374…
BP	GO:0010563	negative regulation of phosphorus metabolic process	190	669	0.471941	0.829451	LOC123744859(LOC123744859),LOC123744864(LOC123744864),LOC123744992(LOC123744992),LOC123745010(LOC123745010),LOC123745042(LOC123745042),LOC123745330(LOC123745330),LOC123745526(LOC123745526),LOC123745616(LOC123745616),LOC123745640(LOC123745640),LOC123745661(LOC123745661),LOC123745849(LOC123745849),LOC123745873(LOC123745873),LOC123746066(LOC123746066),LOC123746149(LOC123746149),LOC123746153(LOC12374…
BP	GO:0045936	negative regulation of phosphate metabolic process	190	669	0.471941	0.829451	LOC123744859(LOC123744859),LOC123744864(LOC123744864),LOC123744992(LOC123744992),LOC123745010(LOC123745010),LOC123745042(LOC123745042),LOC123745330(LOC123745330),LOC123745526(LOC123745526),LOC123745616(LOC123745616),LOC123745640(LOC123745640),LOC123745661(LOC123745661),LOC123745849(LOC123745849),LOC123745873(LOC123745873),LOC123746066(LOC123746066),LOC123746149(LOC123746149),LOC123746153(LOC12374…
MF	GO:1901265	nucleoside phosphate binding	223	668	0.000817521	0.0871645	LOC123744967(LOC123744967),LOC123745051(LOC123745051),LOC123745193(LOC123745193),LOC123745246(LOC123745246),LOC123745548(LOC123745548),LOC123745558(LOC123745558),LOC123746036(LOC123746036),LOC123746156(LOC123746156),LOC123746284(LOC123746284),LOC123746559(LOC123746559),LOC123746807(LOC123746807),LOC123746917(LOC123746917),LOC123747017(LOC123747017),LOC123747034(LOC123747034),LOC123747071(LOC12374…
MF	GO:0000166	nucleotide binding	223	667	0.000747169	0.0855862	LOC123744967(LOC123744967),LOC123745051(LOC123745051),LOC123745193(LOC123745193),LOC123745246(LOC123745246),LOC123745548(LOC123745548),LOC123745558(LOC123745558),LOC123746036(LOC123746036),LOC123746156(LOC123746156),LOC123746284(LOC123746284),LOC123746559(LOC123746559),LOC123746807(LOC123746807),LOC123746917(LOC123746917),LOC123747017(LOC123747017),LOC123747034(LOC123747034),LOC123747071(LOC12374…
BP	GO:0023061	signal release	218	667	0.0052305	0.19606	LOC123744967(LOC123744967),LOC123744984(LOC123744984),LOC123745070(LOC123745070),LOC123745317(LOC123745317),LOC123745427(LOC123745427),LOC123745532(LOC123745532),LOC123745541(LOC123745541),LOC123745627(LOC123745627),LOC123745811(LOC123745811),LOC123745819(LOC123745819),LOC123746030(LOC123746030),LOC123746066(LOC123746066),LOC123746271(LOC123746271),LOC123746400(LOC123746400),LOC123746622(LOC12374…
CC	GO:0098791	Golgi apparatus subcompartment	200	664	0.139389	0.674497	LOC123744864(LOC123744864),LOC123744882(LOC123744882),LOC123745288(LOC123745288),LOC123745380(LOC123745380),LOC123745427(LOC123745427),LOC123745511(LOC123745511),LOC123745522(LOC123745522),LOC123745612(LOC123745612),LOC123745757(LOC123745757),LOC123745839(LOC123745839),LOC123746036(LOC123746036),LOC123746108(LOC123746108),LOC123746156(LOC123746156),LOC123746271(LOC123746271),LOC123746352(LOC12374…
CC	GO:0098827	endoplasmic reticulum subcompartment	203	661	0.0774388	0.530031	LOC123744864(LOC123744864),LOC123744881(LOC123744881),LOC123745246(LOC123745246),LOC123745260(LOC123745260),LOC123745279(LOC123745279),LOC123745506(LOC123745506),LOC123745518(LOC123745518),LOC123745521(LOC123745521),LOC123745529(LOC123745529),LOC123745538(LOC123745538),LOC123745757(LOC123745757),LOC123745822(LOC123745822),LOC123746019(LOC123746019),LOC123746030(LOC123746030),LOC123746058(LOC12374…
MF	GO:0001067	regulatory region nucleic acid binding	221	660	0.000718638	0.0840212	LOC123744850(LOC123744850),LOC123744984(LOC123744984),LOC123744992(LOC123744992),LOC123745021(LOC123745021),LOC123745070(LOC123745070),LOC123745167(LOC123745167),LOC123745267(LOC123745267),LOC123745337(LOC123745337),LOC123745413(LOC123745413),LOC123745775(LOC123745775),LOC123745849(LOC123745849),LOC123745857(LOC123745857),LOC123746066(LOC123746066),LOC123746096(LOC123746096),LOC123746158(LOC12374…
CC	GO:0016604	nuclear body	226	659	0.000261096	0.0502996	LOC123745023(LOC123745023),LOC123745248(LOC123745248),LOC123745310(LOC123745310),LOC123745337(LOC123745337),LOC123745398(LOC123745398),LOC123745616(LOC123745616),LOC123745623(LOC123745623),LOC123745666(LOC123745666),LOC123745843(LOC123745843),LOC123746066(LOC123746066),LOC123746284(LOC123746284),LOC123746286(LOC123746286),LOC123746314(LOC123746314),LOC123746364(LOC123746364),LOC123746369(LOC12374…
BP	GO:0045055	regulated exocytosis	194	659	0.249894	0.72918	LOC123744871(LOC123744871),LOC123744885(LOC123744885),LOC123744967(LOC123744967),LOC123745070(LOC123745070),LOC123745539(LOC123745539),LOC123745627(LOC123745627),LOC123745851(LOC123745851),LOC123746087(LOC123746087),LOC123746271(LOC123746271),LOC123746370(LOC123746370),LOC123746539(LOC123746539),LOC123746733(LOC123746733),LOC123747001(LOC123747001),LOC123747015(LOC123747015),LOC123747034(LOC12374…
BP	GO:0043065	positive regulation of apoptotic process	184	658	0.574127	0.891854	LOC123744984(LOC123744984),LOC123745049(LOC123745049),LOC123745317(LOC123745317),LOC123745330(LOC123745330),LOC123745526(LOC123745526),LOC123745529(LOC123745529),LOC123745532(LOC123745532),LOC123745558(LOC123745558),LOC123745755(LOC123745755),LOC123745763(LOC123745763),LOC123745819(LOC123745819),LOC123745849(LOC123745849),LOC123746066(LOC123746066),LOC123746697(LOC123746697),LOC123746710(LOC12374…
BP	GO:0001667	ameboidal-type cell migration	186	655	0.473417	0.829451	LOC123745070(LOC123745070),LOC123745177(LOC123745177),LOC123745238(LOC123745238),LOC123745271(LOC123745271),LOC123745297(LOC123745297),LOC123745526(LOC123745526),LOC123745534(LOC123745534),LOC123745562(LOC123745562),LOC123745603(LOC123745603),LOC123745760(LOC123745760),LOC123745811(LOC123745811),LOC123745879(LOC123745879),LOC123746066(LOC123746066),LOC123746107(LOC123746107),LOC123746539(LOC12374…
MF	GO:0008144	drug binding	179	655	0.652267	0.907054	LOC123744967(LOC123744967),LOC123745051(LOC123745051),LOC123745308(LOC123745308),LOC123746262(LOC123746262),LOC123746284(LOC123746284),LOC123746371(LOC123746371),LOC123746559(LOC123746559),LOC123746566(LOC123746566),LOC123746697(LOC123746697),LOC123746807(LOC123746807),LOC123746899(LOC123746899),LOC123747034(LOC123747034),LOC123747071(LOC123747071),LOC123747333(LOC123747333),LOC123747385(LOC12374…
BP	GO:0097435	supramolecular fiber organization	224	654	0.000313172	0.056187	LOC123744967(LOC123744967),LOC123745006(LOC123745006),LOC123745297(LOC123745297),LOC123745317(LOC123745317),LOC123745526(LOC123745526),LOC123745534(LOC123745534),LOC123745562(LOC123745562),LOC123745574(LOC123745574),LOC123745595(LOC123745595),LOC123745801(LOC123745801),LOC123745842(LOC123745842),LOC123746284(LOC123746284),LOC123746414(LOC123746414),LOC123746539(LOC123746539),LOC123746697(LOC12374…
BP	GO:0048592	eye morphogenesis	217	654	0.00243949	0.142899	LOC123744980(LOC123744980),LOC123745044(LOC123745044),LOC123745177(LOC123745177),LOC123745251(LOC123745251),LOC123745252(LOC123745252),LOC123745417(LOC123745417),LOC123745427(LOC123745427),LOC123745507(LOC123745507),LOC123745666(LOC123745666),LOC123745986(LOC123745986),LOC123746036(LOC123746036),LOC123746149(LOC123746149),LOC123746256(LOC123746256),LOC123746261(LOC123746261),LOC123746401(LOC12374…
BP	GO:0043632	modification-dependent macromolecule catabolic process	189	654	0.359846	0.796822	LOC123744928(LOC123744928),LOC123745396(LOC123745396),LOC123745417(LOC123745417),LOC123745533(LOC123745533),LOC123745603(LOC123745603),LOC123745640(LOC123745640),LOC123746066(LOC123746066),LOC123746534(LOC123746534),LOC123746697(LOC123746697),LOC123746733(LOC123746733),LOC123746821(LOC123746821),LOC123746881(LOC123746881),LOC123747337(LOC123747337),LOC123747359(LOC123747359),LOC123747509(LOC12374…
BP	GO:0006412	translation	161	653	0.98395	1	LOC123744858(LOC123744858),LOC123744984(LOC123744984),LOC123745167(LOC123745167),LOC123745233(LOC123745233),LOC123745289(LOC123745289),LOC123745795(LOC123745795),LOC123745853(LOC123745853),LOC123746152(LOC123746152),LOC123746273(LOC123746273),LOC123746287(LOC123746287),LOC123747071(LOC123747071),LOC123748666(LOC123748666),LOC123748697(LOC123748697),LOC123750551(LOC123750551),LOC123751884(LOC12375…
MF	GO:0016491	oxidoreductase activity	147	653	0.99949	1	LOC123744864(LOC123744864),LOC123745279(LOC123745279),LOC123745291(LOC123745291),LOC123745399(LOC123745399),LOC123745558(LOC123745558),LOC123745627(LOC123745627),LOC123746339(LOC123746339),LOC123746525(LOC123746525),LOC123746917(LOC123746917),LOC123747034(LOC123747034),LOC123747101(LOC123747101),LOC123747527(LOC123747527),LOC123750957(LOC123750957),LOC123751070(LOC123751070),LOC123751159(LOC12375…
BP	GO:0051656	establishment of organelle localization	190	651	0.300163	0.729843	LOC123744967(LOC123744967),LOC123745070(LOC123745070),LOC123745297(LOC123745297),LOC123745396(LOC123745396),LOC123745518(LOC123745518),LOC123745526(LOC123745526),LOC123745640(LOC123745640),LOC123745666(LOC123745666),LOC123745851(LOC123745851),LOC123746271(LOC123746271),LOC123746284(LOC123746284),LOC123746400(LOC123746400),LOC123746569(LOC123746569),LOC123747001(LOC123747001),LOC123747015(LOC12374…
BP	GO:0000375	RNA splicing, via transesterification reactions	134	650	0.999998	1	LOC123744858(LOC123744858),LOC123745029(LOC123745029),LOC123745074(LOC123745074),LOC123745167(LOC123745167),LOC123745251(LOC123745251),LOC123745252(LOC123745252),LOC123745623(LOC123745623),LOC123745692(LOC123745692),LOC123746369(LOC123746369),LOC123747294(LOC123747294),LOC123747326(LOC123747326),LOC123747380(LOC123747380),LOC123747839(LOC123747839),LOC123748666(LOC123748666),LOC123750382(LOC12375…
BP	GO:0051345	positive regulation of hydrolase activity	200	649	0.0721036	0.530031	LOC123744860(LOC123744860),LOC123745051(LOC123745051),LOC123745065(LOC123745065),LOC123745288(LOC123745288),LOC123745297(LOC123745297),LOC123745317(LOC123745317),LOC123745434(LOC123745434),LOC123745518(LOC123745518),LOC123745523(LOC123745523),LOC123745529(LOC123745529),LOC123745550(LOC123745550),LOC123745558(LOC123745558),LOC123745666(LOC123745666),LOC123745763(LOC123745763),LOC123746066(LOC12374…
BP	GO:0000377	RNA splicing, via transesterification reactions with bulged adenosine as nucleophile	133	649	0.999998	1	LOC123744858(LOC123744858),LOC123745029(LOC123745029),LOC123745074(LOC123745074),LOC123745167(LOC123745167),LOC123745251(LOC123745251),LOC123745252(LOC123745252),LOC123745623(LOC123745623),LOC123745692(LOC123745692),LOC123746369(LOC123746369),LOC123747294(LOC123747294),LOC123747326(LOC123747326),LOC123747380(LOC123747380),LOC123747839(LOC123747839),LOC123748666(LOC123748666),LOC123750382(LOC12375…
BP	GO:0000398	mRNA splicing, via spliceosome	133	649	0.999998	1	LOC123744858(LOC123744858),LOC123745029(LOC123745029),LOC123745074(LOC123745074),LOC123745167(LOC123745167),LOC123745251(LOC123745251),LOC123745252(LOC123745252),LOC123745623(LOC123745623),LOC123745692(LOC123745692),LOC123746369(LOC123746369),LOC123747294(LOC123747294),LOC123747326(LOC123747326),LOC123747380(LOC123747380),LOC123747839(LOC123747839),LOC123748666(LOC123748666),LOC123750382(LOC12375…
BP	GO:1901361	organic cyclic compound catabolic process	161	648	0.978379	1	LOC123744858(LOC123744858),LOC123745167(LOC123745167),LOC123745251(LOC123745251),LOC123745252(LOC123745252),LOC123745279(LOC123745279),LOC123745308(LOC123745308),LOC123745312(LOC123745312),LOC123745413(LOC123745413),LOC123745523(LOC123745523),LOC123745661(LOC123745661),LOC123746152(LOC123746152),LOC123746273(LOC123746273),LOC123746559(LOC123746559),LOC123746679(LOC123746679),LOC123746829(LOC12374…
BP	GO:0031400	negative regulation of protein modification process	201	646	0.0519343	0.513377	LOC123744859(LOC123744859),LOC123744864(LOC123744864),LOC123744928(LOC123744928),LOC123744984(LOC123744984),LOC123744992(LOC123744992),LOC123745010(LOC123745010),LOC123745042(LOC123745042),LOC123745330(LOC123745330),LOC123745526(LOC123745526),LOC123745557(LOC123745557),LOC123745640(LOC123745640),LOC123745661(LOC123745661),LOC123745849(LOC123745849),LOC123745873(LOC123745873),LOC123746066(LOC12374…
CC	GO:0005789	endoplasmic reticulum membrane	197	646	0.10007	0.60277	LOC123744864(LOC123744864),LOC123744881(LOC123744881),LOC123745246(LOC123745246),LOC123745260(LOC123745260),LOC123745279(LOC123745279),LOC123745518(LOC123745518),LOC123745521(LOC123745521),LOC123745529(LOC123745529),LOC123745538(LOC123745538),LOC123745757(LOC123745757),LOC123745822(LOC123745822),LOC123746019(LOC123746019),LOC123746030(LOC123746030),LOC123746058(LOC123746058),LOC123746108(LOC12374…
BP	GO:0048736	appendage development	213	645	0.00341107	0.167133	LOC123744967(LOC123744967),LOC123744984(LOC123744984),LOC123745021(LOC123745021),LOC123745037(LOC123745037),LOC123745044(LOC123745044),LOC123745177(LOC123745177),LOC123745317(LOC123745317),LOC123745434(LOC123745434),LOC123745439(LOC123745439),LOC123745507(LOC123745507),LOC123745799(LOC123745799),LOC123745879(LOC123745879),LOC123746032(LOC123746032),LOC123746036(LOC123746036),LOC123746075(LOC12374…
BP	GO:0031347	regulation of defense response	195	645	0.130982	0.674497	LOC123744967(LOC123744967),LOC123745070(LOC123745070),LOC123745205(LOC123745205),LOC123745207(LOC123745207),LOC123745330(LOC123745330),LOC123745337(LOC123745337),LOC123745353(LOC123745353),LOC123745413(LOC123745413),LOC123745523(LOC123745523),LOC123745526(LOC123745526),LOC123745529(LOC123745529),LOC123745541(LOC123745541),LOC123745578(LOC123745578),LOC123745671(LOC123745671),LOC123745755(LOC12374…
BP	GO:0008285	negative regulation of cell population proliferation	194	644	0.144836	0.690303	LOC123744864(LOC123744864),LOC123744967(LOC123744967),LOC123744984(LOC123744984),LOC123745042(LOC123745042),LOC123745044(LOC123745044),LOC123745070(LOC123745070),LOC123745177(LOC123745177),LOC123745330(LOC123745330),LOC123745526(LOC123745526),LOC123745777(LOC123745777),LOC123745819(LOC123745819),LOC123745843(LOC123745843),LOC123746525(LOC123746525),LOC123746548(LOC123746548),LOC123746807(LOC12374…
BP	GO:0019941	modification-dependent protein catabolic process	189	643	0.261305	0.72918	LOC123744928(LOC123744928),LOC123745396(LOC123745396),LOC123745417(LOC123745417),LOC123745533(LOC123745533),LOC123745603(LOC123745603),LOC123745640(LOC123745640),LOC123746066(LOC123746066),LOC123746534(LOC123746534),LOC123746697(LOC123746697),LOC123746733(LOC123746733),LOC123746821(LOC123746821),LOC123746881(LOC123746881),LOC123747337(LOC123747337),LOC123747359(LOC123747359),LOC123747509(LOC12374…
BP	GO:0045087	innate immune response	189	642	0.253024	0.72918	LOC123744967(LOC123744967),LOC123745207(LOC123745207),LOC123745267(LOC123745267),LOC123745291(LOC123745291),LOC123745317(LOC123745317),LOC123745413(LOC123745413),LOC123745523(LOC123745523),LOC123745541(LOC123745541),LOC123745578(LOC123745578),LOC123745671(LOC123745671),LOC123745755(LOC123745755),LOC123745763(LOC123745763),LOC123745885(LOC123745885),LOC123746107(LOC123746107),LOC123746149(LOC12374…
BP	GO:0051186	cofactor metabolic process	143	642	0.99981	1	LOC123744864(LOC123744864),LOC123745251(LOC123745251),LOC123745252(LOC123745252),LOC123745291(LOC123745291),LOC123745347(LOC123745347),LOC123745399(LOC123745399),LOC123745658(LOC123745658),LOC123746285(LOC123746285),LOC123746525(LOC123746525),LOC123746861(LOC123746861),LOC123746862(LOC123746862),LOC123746899(LOC123746899),LOC123746917(LOC123746917),LOC123747017(LOC123747017),LOC123747022(LOC12374…
CC	GO:0070161	anchoring junction	200	641	0.0467694	0.483278	LOC123744967(LOC123744967),LOC123745073(LOC123745073),LOC123745398(LOC123745398),LOC123745666(LOC123745666),LOC123745766(LOC123745766),LOC123745811(LOC123745811),LOC123746261(LOC123746261),LOC123746414(LOC123746414),LOC123746554(LOC123746554),LOC123746569(LOC123746569),LOC123746656(LOC123746656),LOC123746839(LOC123746839),LOC123746858(LOC123746858),LOC123746889(LOC123746889),LOC123746898(LOC12374…
BP	GO:0048568	embryonic organ development	196	641	0.0943937	0.583143	LOC123744861(LOC123744861),LOC123745021(LOC123745021),LOC123745044(LOC123745044),LOC123745070(LOC123745070),LOC123745177(LOC123745177),LOC123745278(LOC123745278),LOC123745507(LOC123745507),LOC123745526(LOC123745526),LOC123745753(LOC123745753),LOC123745763(LOC123745763),LOC123745857(LOC123745857),LOC123746036(LOC123746036),LOC123746158(LOC123746158),LOC123746371(LOC123746371),LOC123746846(LOC12374…
BP	GO:0006511	ubiquitin-dependent protein catabolic process	189	640	0.236857	0.72918	LOC123744928(LOC123744928),LOC123745396(LOC123745396),LOC123745417(LOC123745417),LOC123745533(LOC123745533),LOC123745603(LOC123745603),LOC123745640(LOC123745640),LOC123746066(LOC123746066),LOC123746534(LOC123746534),LOC123746697(LOC123746697),LOC123746733(LOC123746733),LOC123746821(LOC123746821),LOC123746881(LOC123746881),LOC123747337(LOC123747337),LOC123747359(LOC123747359),LOC123747509(LOC12374…
CC	GO:0005911	cell-cell junction	199	639	0.0504201	0.503696	LOC123744967(LOC123744967),LOC123745073(LOC123745073),LOC123745398(LOC123745398),LOC123745666(LOC123745666),LOC123745766(LOC123745766),LOC123745811(LOC123745811),LOC123746261(LOC123746261),LOC123746414(LOC123746414),LOC123746554(LOC123746554),LOC123746569(LOC123746569),LOC123746656(LOC123746656),LOC123746839(LOC123746839),LOC123746858(LOC123746858),LOC123746889(LOC123746889),LOC123746898(LOC12374…
BP	GO:0000280	nuclear division	199	638	0.0485953	0.493194	LOC123745023(LOC123745023),LOC123745027(LOC123745027),LOC123745271(LOC123745271),LOC123745297(LOC123745297),LOC123745337(LOC123745337),LOC123745396(LOC123745396),LOC123745417(LOC123745417),LOC123745427(LOC123745427),LOC123745595(LOC123745595),LOC123745640(LOC123745640),LOC123745672(LOC123745672),LOC123745834(LOC123745834),LOC123745857(LOC123745857),LOC123746056(LOC123746056),LOC123746158(LOC12374…
BP	GO:0098662	inorganic cation transmembrane transport	181	636	0.460072	0.829451	LOC123745049(LOC123745049),LOC123745294(LOC123745294),LOC123745335(LOC123745335),LOC123745405(LOC123745405),LOC123745506(LOC123745506),LOC123745532(LOC123745532),LOC123745539(LOC123745539),LOC123745672(LOC123745672),LOC123746258(LOC123746258),LOC123746539(LOC123746539),LOC123746730(LOC123746730),LOC123746824(LOC123746824),LOC123746967(LOC123746967),LOC123747853(LOC123747853),LOC123748142(LOC12374…
BP	GO:0048749	compound eye development	180	636	0.496051	0.840225	LOC123744928(LOC123744928),LOC123745251(LOC123745251),LOC123745252(LOC123745252),LOC123745417(LOC123745417),LOC123745427(LOC123745427),LOC123745434(LOC123745434),LOC123745666(LOC123745666),LOC123745986(LOC123745986),LOC123746149(LOC123746149),LOC123746256(LOC123746256),LOC123746261(LOC123746261),LOC123746401(LOC123746401),LOC123746569(LOC123746569),LOC123746710(LOC123746710),LOC123746898(LOC12374…
BP	GO:0007626	locomotory behavior	171	636	0.790377	0.96503	LOC123744928(LOC123744928),LOC123744980(LOC123744980),LOC123745042(LOC123745042),LOC123745055(LOC123745055),LOC123745193(LOC123745193),LOC123745337(LOC123745337),LOC123745529(LOC123745529),LOC123745548(LOC123745548),LOC123745562(LOC123745562),LOC123745661(LOC123745661),LOC123745809(LOC123745809),LOC123746033(LOC123746033),LOC123746075(LOC123746075),LOC123746076(LOC123746076),LOC123746514(LOC12374…
BP	GO:0019439	aromatic compound catabolic process	159	636	0.972018	1	LOC123744858(LOC123744858),LOC123745167(LOC123745167),LOC123745251(LOC123745251),LOC123745252(LOC123745252),LOC123745279(LOC123745279),LOC123745308(LOC123745308),LOC123745312(LOC123745312),LOC123745413(LOC123745413),LOC123745523(LOC123745523),LOC123745661(LOC123745661),LOC123746152(LOC123746152),LOC123746273(LOC123746273),LOC123746559(LOC123746559),LOC123746679(LOC123746679),LOC123746829(LOC12374…
CC	GO:0005740	mitochondrial envelope	133	634	0.999992	1	LOC123744864(LOC123744864),LOC123745233(LOC123745233),LOC123745327(LOC123745327),LOC123745515(LOC123745515),LOC123745529(LOC123745529),LOC123745532(LOC123745532),LOC123745548(LOC123745548),LOC123745763(LOC123745763),LOC123745795(LOC123745795),LOC123746258(LOC123746258),LOC123746313(LOC123746313),LOC123746680(LOC123746680),LOC123746824(LOC123746824),LOC123746861(LOC123746861),LOC123746924(LOC12374…
MF	GO:0016788	hydrolase activity, acting on ester bonds	213	633	0.000669838	0.0822882	LOC123744980(LOC123744980),LOC123745010(LOC123745010),LOC123745023(LOC123745023),LOC123745027(LOC123745027),LOC123745383(LOC123745383),LOC123745396(LOC123745396),LOC123745532(LOC123745532),LOC123745548(LOC123745548),LOC123745590(LOC123745590),LOC123745658(LOC123745658),LOC123745841(LOC123745841),LOC123745873(LOC123745873),LOC123746030(LOC123746030),LOC123746314(LOC123746314),LOC123746621(LOC12374…
MF	GO:1990837	sequence-specific double-stranded DNA binding	208	633	0.00284211	0.153435	LOC123744850(LOC123744850),LOC123744984(LOC123744984),LOC123744992(LOC123744992),LOC123745021(LOC123745021),LOC123745070(LOC123745070),LOC123745167(LOC123745167),LOC123745267(LOC123745267),LOC123745337(LOC123745337),LOC123745413(LOC123745413),LOC123745849(LOC123745849),LOC123746066(LOC123746066),LOC123746096(LOC123746096),LOC123746158(LOC123746158),LOC123746286(LOC123746286),LOC123746364(LOC12374…
BP	GO:0072594	establishment of protein localization to organelle	162	633	0.940545	1	LOC123745044(LOC123745044),LOC123745327(LOC123745327),LOC123745436(LOC123745436),LOC123745515(LOC123745515),LOC123745595(LOC123745595),LOC123745763(LOC123745763),LOC123746056(LOC123746056),LOC123746066(LOC123746066),LOC123746271(LOC123746271),LOC123746273(LOC123746273),LOC123746289(LOC123746289),LOC123746548(LOC123746548),LOC123746617(LOC123746617),LOC123746701(LOC123746701),LOC123746846(LOC12374…
BP	GO:1903530	regulation of secretion by cell	206	632	0.00740799	0.216637	LOC123744984(LOC123744984),LOC123745070(LOC123745070),LOC123745278(LOC123745278),LOC123745317(LOC123745317),LOC123745532(LOC123745532),LOC123745541(LOC123745541),LOC123745819(LOC123745819),LOC123746030(LOC123746030),LOC123746066(LOC123746066),LOC123746259(LOC123746259),LOC123746271(LOC123746271),LOC123746622(LOC123746622),LOC123746697(LOC123746697),LOC123746710(LOC123746710),LOC123746910(LOC12374…
BP	GO:0044089	positive regulation of cellular component biogenesis	180	631	0.445175	0.829451	LOC123745065(LOC123745065),LOC123745297(LOC123745297),LOC123745317(LOC123745317),LOC123745596(LOC123745596),LOC123745661(LOC123745661),LOC123746284(LOC123746284),LOC123746414(LOC123746414),LOC123746561(LOC123746561),LOC123746846(LOC123746846),LOC123747156(LOC123747156),LOC123747426(LOC123747426),LOC123747509(LOC123747509),LOC123747839(LOC123747839),LOC123748013(LOC123748013),LOC123748017(LOC12374…
BP	GO:0048563	post-embryonic animal organ morphogenesis	196	629	0.0517085	0.513046	LOC123744861(LOC123744861),LOC123744967(LOC123744967),LOC123745021(LOC123745021),LOC123745037(LOC123745037),LOC123745177(LOC123745177),LOC123745317(LOC123745317),LOC123745434(LOC123745434),LOC123745507(LOC123745507),LOC123745777(LOC123745777),LOC123745799(LOC123745799),LOC123745879(LOC123745879),LOC123746032(LOC123746032),LOC123746036(LOC123746036),LOC123746075(LOC123746075),LOC123746076(LOC12374…
BP	GO:1902532	negative regulation of intracellular signal transduction	189	626	0.140054	0.674497	LOC123744864(LOC123744864),LOC123745010(LOC123745010),LOC123745233(LOC123745233),LOC123745330(LOC123745330),LOC123745526(LOC123745526),LOC123745529(LOC123745529),LOC123745557(LOC123745557),LOC123745640(LOC123745640),LOC123745661(LOC123745661),LOC123745755(LOC123745755),LOC123745763(LOC123745763),LOC123745849(LOC123745849),LOC123745857(LOC123745857),LOC123745871(LOC123745871),LOC123745873(LOC12374…
BP	GO:0044770	cell cycle phase transition	181	625	0.350773	0.786178	LOC123744984(LOC123744984),LOC123745023(LOC123745023),LOC123745027(LOC123745027),LOC123745251(LOC123745251),LOC123745252(LOC123745252),LOC123745297(LOC123745297),LOC123745396(LOC123745396),LOC123745595(LOC123745595),LOC123745603(LOC123745603),LOC123745857(LOC123745857),LOC123746056(LOC123746056),LOC123746158(LOC123746158),LOC123747029(LOC123747029),LOC123747156(LOC123747156),LOC123747858(LOC12374…
BP	GO:0007560	imaginal disc morphogenesis	193	621	0.0580306	0.530031	LOC123744861(LOC123744861),LOC123744967(LOC123744967),LOC123745021(LOC123745021),LOC123745037(LOC123745037),LOC123745177(LOC123745177),LOC123745317(LOC123745317),LOC123745434(LOC123745434),LOC123745777(LOC123745777),LOC123745799(LOC123745799),LOC123745879(LOC123745879),LOC123746032(LOC123746032),LOC123746036(LOC123746036),LOC123746075(LOC123746075),LOC123746076(LOC123746076),LOC123746149(LOC12374…
BP	GO:0008610	lipid biosynthetic process	208	619	0.00151567	0.114711	LOC123745013(LOC123745013),LOC123745251(LOC123745251),LOC123745252(LOC123745252),LOC123745506(LOC123745506),LOC123745532(LOC123745532),LOC123745658(LOC123745658),LOC123745757(LOC123745757),LOC123745842(LOC123745842),LOC123746066(LOC123746066),LOC123746079(LOC123746079),LOC123746153(LOC123746153),LOC123746256(LOC123746256),LOC123746354(LOC123746354),LOC123746365(LOC123746365),LOC123746371(LOC12374…
BP	GO:0044270	cellular nitrogen compound catabolic process	154	618	0.973246	1	LOC123744858(LOC123744858),LOC123745167(LOC123745167),LOC123745251(LOC123745251),LOC123745252(LOC123745252),LOC123745308(LOC123745308),LOC123745312(LOC123745312),LOC123745413(LOC123745413),LOC123745523(LOC123745523),LOC123745661(LOC123745661),LOC123746152(LOC123746152),LOC123746273(LOC123746273),LOC123746559(LOC123746559),LOC123746679(LOC123746679),LOC123746829(LOC123746829),LOC123746899(LOC12374…
BP	GO:0055082	cellular chemical homeostasis	181	616	0.268419	0.72918	LOC123744984(LOC123744984),LOC123745049(LOC123745049),LOC123745070(LOC123745070),LOC123745335(LOC123745335),LOC123745405(LOC123745405),LOC123745532(LOC123745532),LOC123745766(LOC123745766),LOC123746066(LOC123746066),LOC123746539(LOC123746539),LOC123746622(LOC123746622),LOC123746697(LOC123746697),LOC123746730(LOC123746730),LOC123746823(LOC123746823),LOC123746846(LOC123746846),LOC123747001(LOC12374…
BP	GO:0046700	heterocycle catabolic process	153	616	0.975859	1	LOC123744858(LOC123744858),LOC123745167(LOC123745167),LOC123745251(LOC123745251),LOC123745252(LOC123745252),LOC123745308(LOC123745308),LOC123745312(LOC123745312),LOC123745413(LOC123745413),LOC123745523(LOC123745523),LOC123745661(LOC123745661),LOC123746152(LOC123746152),LOC123746273(LOC123746273),LOC123746559(LOC123746559),LOC123746679(LOC123746679),LOC123746829(LOC123746829),LOC123746899(LOC12374…
BP	GO:0007548	sex differentiation	192	615	0.0503825	0.503696	LOC123744967(LOC123744967),LOC123745070(LOC123745070),LOC123745078(LOC123745078),LOC123745177(LOC123745177),LOC123745327(LOC123745327),LOC123745526(LOC123745526),LOC123745760(LOC123745760),LOC123745777(LOC123745777),LOC123745799(LOC123745799),LOC123745857(LOC123745857),LOC123745890(LOC123745890),LOC123746008(LOC123746008),LOC123746066(LOC123746066),LOC123746149(LOC123746149),LOC123746158(LOC12374…
BP	GO:0051301	cell division	205	612	0.00193491	0.126651	LOC123745023(LOC123745023),LOC123745078(LOC123745078),LOC123745167(LOC123745167),LOC123745177(LOC123745177),LOC123745396(LOC123745396),LOC123745417(LOC123745417),LOC123745427(LOC123745427),LOC123745777(LOC123745777),LOC123745831(LOC123745831),LOC123745851(LOC123745851),LOC123745857(LOC123745857),LOC123746160(LOC123746160),LOC123746343(LOC123746343),LOC123746401(LOC123746401),LOC123746554(LOC12374…
BP	GO:0035107	appendage morphogenesis	198	612	0.0118562	0.268714	LOC123744967(LOC123744967),LOC123744984(LOC123744984),LOC123745021(LOC123745021),LOC123745037(LOC123745037),LOC123745044(LOC123745044),LOC123745177(LOC123745177),LOC123745317(LOC123745317),LOC123745434(LOC123745434),LOC123745439(LOC123745439),LOC123745507(LOC123745507),LOC123745799(LOC123745799),LOC123745879(LOC123745879),LOC123746032(LOC123746032),LOC123746036(LOC123746036),LOC123746075(LOC12374…
BP	GO:0071407	cellular response to organic cyclic compound	187	612	0.102269	0.60277	LOC123744858(LOC123744858),LOC123745177(LOC123745177),LOC123745337(LOC123745337),LOC123745523(LOC123745523),LOC123745763(LOC123745763),LOC123745766(LOC123745766),LOC123746066(LOC123746066),LOC123746318(LOC123746318),LOC123746364(LOC123746364),LOC123746566(LOC123746566),LOC123746697(LOC123746697),LOC123746846(LOC123746846),LOC123746880(LOC123746880),LOC123747213(LOC123747213),LOC123747972(LOC12374…
BP	GO:0007186	G protein-coupled receptor signaling pathway	196	611	0.0174749	0.324482	LOC123745010(LOC123745010),LOC123745055(LOC123745055),LOC123745317(LOC123745317),LOC123745383(LOC123745383),LOC123745506(LOC123745506),LOC123745534(LOC123745534),LOC123745805(LOC123745805),LOC123745809(LOC123745809),LOC123745986(LOC123745986),LOC123746318(LOC123746318),LOC123746534(LOC123746534),LOC123746554(LOC123746554),LOC123746566(LOC123746566),LOC123746622(LOC123746622),LOC123746697(LOC12374…
BP	GO:0098657	import into cell	207	610	0.000898261	0.0906442	LOC123745049(LOC123745049),LOC123745177(LOC123745177),LOC123745294(LOC123745294),LOC123745427(LOC123745427),LOC123745510(LOC123745510),LOC123745532(LOC123745532),LOC123745851(LOC123745851),LOC123746271(LOC123746271),LOC123746284(LOC123746284),LOC123746352(LOC123746352),LOC123746697(LOC123746697),LOC123746784(LOC123746784),LOC123747015(LOC123747015),LOC123747090(LOC123747090),LOC123747240(LOC12374…
BP	GO:0098609	cell-cell adhesion	178	609	0.299099	0.729843	LOC123745070(LOC123745070),LOC123745280(LOC123745280),LOC123745434(LOC123745434),LOC123745522(LOC123745522),LOC123745526(LOC123745526),LOC123745650(LOC123745650),LOC123745755(LOC123745755),LOC123745819(LOC123745819),LOC123745873(LOC123745873),LOC123746152(LOC123746152),LOC123746261(LOC123746261),LOC123746569(LOC123746569),LOC123746807(LOC123746807),LOC123746898(LOC123746898),LOC123746910(LOC12374…
BP	GO:0034660	ncRNA metabolic process	152	609	0.970862	1	LOC123744858(LOC123744858),LOC123745074(LOC123745074),LOC123745167(LOC123745167),LOC123745207(LOC123745207),LOC123745310(LOC123745310),LOC123745596(LOC123745596),LOC123745618(LOC123745618),LOC123745633(LOC123745633),LOC123745841(LOC123745841),LOC123745885(LOC123745885),LOC123746008(LOC123746008),LOC123746286(LOC123746286),LOC123746679(LOC123746679),LOC123746829(LOC123746829),LOC123746846(LOC12374…
BP	GO:0010638	positive regulation of organelle organization	201	608	0.00414683	0.177978	LOC123745070(LOC123745070),LOC123745317(LOC123745317),LOC123745337(LOC123745337),LOC123745396(LOC123745396),LOC123745401(LOC123745401),LOC123745529(LOC123745529),LOC123745532(LOC123745532),LOC123745640(LOC123745640),LOC123745763(LOC123745763),LOC123745777(LOC123745777),LOC123746066(LOC123746066),LOC123746158(LOC123746158),LOC123746284(LOC123746284),LOC123746286(LOC123746286),LOC123746370(LOC12374…
BP	GO:0072521	purine-containing compound metabolic process	139	607	0.998984	1	LOC123745251(LOC123745251),LOC123745252(LOC123745252),LOC123745291(LOC123745291),LOC123745545(LOC123745545),LOC123745658(LOC123745658),LOC123746030(LOC123746030),LOC123746258(LOC123746258),LOC123746285(LOC123746285),LOC123746899(LOC123746899),LOC123747015(LOC123747015),LOC123747017(LOC123747017),LOC123747169(LOC123747169),LOC123747339(LOC123747339),LOC123747357(LOC123747357),LOC123747401(LOC12374…
BP	GO:1901652	response to peptide	183	606	0.143656	0.686997	LOC123745044(LOC123745044),LOC123745297(LOC123745297),LOC123745574(LOC123745574),LOC123745640(LOC123745640),LOC123745672(LOC123745672),LOC123745753(LOC123745753),LOC123745766(LOC123745766),LOC123745871(LOC123745871),LOC123746066(LOC123746066),LOC123746107(LOC123746107),LOC123746284(LOC123746284),LOC123746514(LOC123746514),LOC123746534(LOC123746534),LOC123746622(LOC123746622),LOC123746807(LOC12374…
BP	GO:0006979	response to oxidative stress	172	605	0.468399	0.829451	LOC123744967(LOC123744967),LOC123745042(LOC123745042),LOC123745233(LOC123745233),LOC123745399(LOC123745399),LOC123745529(LOC123745529),LOC123745532(LOC123745532),LOC123745627(LOC123745627),LOC123745755(LOC123745755),LOC123745766(LOC123745766),LOC123745885(LOC123745885),LOC123746066(LOC123746066),LOC123746314(LOC123746314),LOC123746330(LOC123746330),LOC123746514(LOC123746514),LOC123746525(LOC12374…
CC	GO:0009986	cell surface	160	603	0.836764	0.981293	LOC123745205(LOC123745205),LOC123745335(LOC123745335),LOC123745526(LOC123745526),LOC123745578(LOC123745578),LOC123745766(LOC123745766),LOC123745819(LOC123745819),LOC123746271(LOC123746271),LOC123746439(LOC123746439),LOC123746651(LOC123746651),LOC123746656(LOC123746656),LOC123746710(LOC123746710),LOC123747352(LOC123747352),LOC123747509(LOC123747509),LOC123747678(LOC123747678),LOC123748647(LOC12374…
BP	GO:0022604	regulation of cell morphogenesis	191	602	0.0287019	0.373146	LOC123745078(LOC123745078),LOC123745297(LOC123745297),LOC123745317(LOC123745317),LOC123745335(LOC123745335),LOC123745337(LOC123745337),LOC123745434(LOC123745434),LOC123745526(LOC123745526),LOC123745550(LOC123745550),LOC123745612(LOC123745612),LOC123745661(LOC123745661),LOC123745666(LOC123745666),LOC123745752(LOC123745752),LOC123745760(LOC123745760),LOC123745818(LOC123745818),LOC123746271(LOC12374…
BP	GO:0005975	carbohydrate metabolic process	155	602	0.92399	1	LOC123744885(LOC123744885),LOC123745251(LOC123745251),LOC123745252(LOC123745252),LOC123745380(LOC123745380),LOC123745507(LOC123745507),LOC123745672(LOC123745672),LOC123745839(LOC123745839),LOC123745849(LOC123745849),LOC123745851(LOC123745851),LOC123745951(LOC123745951),LOC123746030(LOC123746030),LOC123746066(LOC123746066),LOC123746078(LOC123746078),LOC123746108(LOC123746108),LOC123746144(LOC12374…
BP	GO:0072358	cardiovascular system development	183	599	0.105447	0.604502	LOC123744864(LOC123744864),LOC123744984(LOC123744984),LOC123745070(LOC123745070),LOC123745238(LOC123745238),LOC123745317(LOC123745317),LOC123745327(LOC123745327),LOC123745330(LOC123745330),LOC123745526(LOC123745526),LOC123745603(LOC123745603),LOC123745650(LOC123745650),LOC123745763(LOC123745763),LOC123746036(LOC123746036),LOC123746066(LOC123746066),LOC123746354(LOC123746354),LOC123746548(LOC12374…
BP	GO:0010608	posttranscriptional regulation of gene expression	187	598	0.0500736	0.501712	LOC123744858(LOC123744858),LOC123744984(LOC123744984),LOC123745042(LOC123745042),LOC123745074(LOC123745074),LOC123745167(LOC123745167),LOC123745233(LOC123745233),LOC123745661(LOC123745661),LOC123745843(LOC123745843),LOC123745853(LOC123745853),LOC123746152(LOC123746152),LOC123746679(LOC123746679),LOC123746829(LOC123746829),LOC123746846(LOC123746846),LOC123746907(LOC123746907),LOC123746992(LOC12374…
BP	GO:1903827	regulation of cellular protein localization	184	597	0.0812679	0.535669	LOC123744928(LOC123744928),LOC123745297(LOC123745297),LOC123745317(LOC123745317),LOC123745595(LOC123745595),LOC123745755(LOC123745755),LOC123745763(LOC123745763),LOC123745857(LOC123745857),LOC123745871(LOC123745871),LOC123746066(LOC123746066),LOC123746108(LOC123746108),LOC123746153(LOC123746153),LOC123746271(LOC123746271),LOC123746284(LOC123746284),LOC123746414(LOC123746414),LOC123746548(LOC12374…
BP	GO:0006820	anion transport	194	595	0.00904293	0.230997	LOC123745163(LOC123745163),LOC123745294(LOC123745294),LOC123745335(LOC123745335),LOC123745465(LOC123745465),LOC123745506(LOC123745506),LOC123745511(LOC123745511),LOC123745532(LOC123745532),LOC123745539(LOC123745539),LOC123745627(LOC123745627),LOC123745751(LOC123745751),LOC123745766(LOC123745766),LOC123746030(LOC123746030),LOC123746352(LOC123746352),LOC123746401(LOC123746401),LOC123746515(LOC12374…
BP	GO:0043254	regulation of protein-containing complex assembly	152	593	0.931467	1	LOC123744967(LOC123744967),LOC123745518(LOC123745518),LOC123745526(LOC123745526),LOC123745562(LOC123745562),LOC123746284(LOC123746284),LOC123746328(LOC123746328),LOC123746561(LOC123746561),LOC123746831(LOC123746831),LOC123747022(LOC123747022),LOC123747156(LOC123747156),LOC123747240(LOC123747240),LOC123747337(LOC123747337),LOC123748013(LOC123748013),LOC123750303(LOC123750303),LOC123750467(LOC12375…
CC	GO:0031966	mitochondrial membrane	120	593	0.999998	1	LOC123744864(LOC123744864),LOC123745233(LOC123745233),LOC123745327(LOC123745327),LOC123745515(LOC123745515),LOC123745532(LOC123745532),LOC123745548(LOC123745548),LOC123745763(LOC123745763),LOC123745795(LOC123745795),LOC123746258(LOC123746258),LOC123746313(LOC123746313),LOC123746680(LOC123746680),LOC123746824(LOC123746824),LOC123746861(LOC123746861),LOC123746924(LOC123746924),LOC123747034(LOC12374…
BP	GO:0035220	wing disc development	173	592	0.303205	0.729843	LOC123744967(LOC123744967),LOC123745037(LOC123745037),LOC123745177(LOC123745177),LOC123745337(LOC123745337),LOC123745595(LOC123745595),LOC123745627(LOC123745627),LOC123745799(LOC123745799),LOC123745843(LOC123745843),LOC123745879(LOC123745879),LOC123746032(LOC123746032),LOC123746036(LOC123746036),LOC123746077(LOC123746077),LOC123746149(LOC123746149),LOC123746414(LOC123746414),LOC123746846(LOC12374…
BP	GO:0042326	negative regulation of phosphorylation	161	592	0.728391	0.935148	LOC123744859(LOC123744859),LOC123744864(LOC123744864),LOC123744992(LOC123744992),LOC123745010(LOC123745010),LOC123745042(LOC123745042),LOC123745330(LOC123745330),LOC123745526(LOC123745526),LOC123745640(LOC123745640),LOC123745661(LOC123745661),LOC123745849(LOC123745849),LOC123745873(LOC123745873),LOC123746066(LOC123746066),LOC123746149(LOC123746149),LOC123746153(LOC123746153),LOC123746160(LOC12374…
CC	GO:0099081	supramolecular polymer	184	590	0.0554547	0.524934	LOC123745023(LOC123745023),LOC123745051(LOC123745051),LOC123745335(LOC123745335),LOC123745396(LOC123745396),LOC123745507(LOC123745507),LOC123745548(LOC123745548),LOC123745562(LOC123745562),LOC123745801(LOC123745801),LOC123746284(LOC123746284),LOC123746414(LOC123746414),LOC123746539(LOC123746539),LOC123747071(LOC123747071),LOC123747313(LOC123747313),LOC123747528(LOC123747528),LOC123747723(LOC12374…
MF	GO:0003682	chromatin binding	179	589	0.0937633	0.580135	LOC123744860(LOC123744860),LOC123744872(LOC123744872),LOC123745070(LOC123745070),LOC123745337(LOC123745337),LOC123745413(LOC123745413),LOC123745595(LOC123745595),LOC123745753(LOC123745753),LOC123745775(LOC123745775),LOC123745834(LOC123745834),LOC123745843(LOC123745843),LOC123745857(LOC123745857),LOC123746056(LOC123746056),LOC123746158(LOC123746158),LOC123746268(LOC123746268),LOC123746286(LOC12374…
CC	GO:0099512	supramolecular fiber	184	588	0.0496101	0.498838	LOC123745023(LOC123745023),LOC123745051(LOC123745051),LOC123745335(LOC123745335),LOC123745396(LOC123745396),LOC123745507(LOC123745507),LOC123745548(LOC123745548),LOC123745562(LOC123745562),LOC123745801(LOC123745801),LOC123746284(LOC123746284),LOC123746414(LOC123746414),LOC123746539(LOC123746539),LOC123747071(LOC123747071),LOC123747313(LOC123747313),LOC123747528(LOC123747528),LOC123747723(LOC12374…
BP	GO:0072657	protein localization to membrane	165	588	0.550299	0.878128	LOC123744928(LOC123744928),LOC123745044(LOC123745044),LOC123745177(LOC123745177),LOC123745317(LOC123745317),LOC123745427(LOC123745427),LOC123745595(LOC123745595),LOC123745612(LOC123745612),LOC123745763(LOC123745763),LOC123745811(LOC123745811),LOC123746058(LOC123746058),LOC123746153(LOC123746153),LOC123746256(LOC123746256),LOC123746259(LOC123746259),LOC123746271(LOC123746271),LOC123746273(LOC12374…
BP	GO:0001944	vasculature development	181	587	0.0820853	0.537709	LOC123744984(LOC123744984),LOC123745070(LOC123745070),LOC123745238(LOC123745238),LOC123745317(LOC123745317),LOC123745327(LOC123745327),LOC123745330(LOC123745330),LOC123745526(LOC123745526),LOC123745603(LOC123745603),LOC123745650(LOC123745650),LOC123745763(LOC123745763),LOC123746036(LOC123746036),LOC123746066(LOC123746066),LOC123746354(LOC123746354),LOC123746548(LOC123746548),LOC123746710(LOC12374…
BP	GO:0044772	mitotic cell cycle phase transition	172	587	0.289238	0.729843	LOC123744984(LOC123744984),LOC123745023(LOC123745023),LOC123745027(LOC123745027),LOC123745251(LOC123745251),LOC123745252(LOC123745252),LOC123745297(LOC123745297),LOC123745396(LOC123745396),LOC123745595(LOC123745595),LOC123745603(LOC123745603),LOC123745857(LOC123745857),LOC123746056(LOC123746056),LOC123746158(LOC123746158),LOC123747156(LOC123747156),LOC123747858(LOC123747858),LOC123750551(LOC12375…
BP	GO:0050890	cognition	173	585	0.241168	0.72918	LOC123744850(LOC123744850),LOC123744967(LOC123744967),LOC123745311(LOC123745311),LOC123745337(LOC123745337),LOC123745532(LOC123745532),LOC123745603(LOC123745603),LOC123745661(LOC123745661),LOC123745792(LOC123745792),LOC123746149(LOC123746149),LOC123746158(LOC123746158),LOC123746261(LOC123746261),LOC123746566(LOC123746566),LOC123746880(LOC123746880),LOC123747015(LOC123747015),LOC123747509(LOC12374…
MF	GO:0000976	transcription regulatory region sequence-specific DNA binding	189	582	0.00744121	0.217127	LOC123744850(LOC123744850),LOC123744984(LOC123744984),LOC123744992(LOC123744992),LOC123745021(LOC123745021),LOC123745070(LOC123745070),LOC123745167(LOC123745167),LOC123745267(LOC123745267),LOC123745337(LOC123745337),LOC123745413(LOC123745413),LOC123745849(LOC123745849),LOC123746066(LOC123746066),LOC123746096(LOC123746096),LOC123746158(LOC123746158),LOC123746286(LOC123746286),LOC123746364(LOC12374…
BP	GO:0021700	developmental maturation	177	579	0.10787	0.612002	LOC123744928(LOC123744928),LOC123744967(LOC123744967),LOC123745070(LOC123745070),LOC123745317(LOC123745317),LOC123745417(LOC123745417),LOC123745427(LOC123745427),LOC123745777(LOC123745777),LOC123746152(LOC123746152),LOC123746514(LOC123746514),LOC123746539(LOC123746539),LOC123746807(LOC123746807),LOC123746881(LOC123746881),LOC123746898(LOC123746898),LOC123747001(LOC123747001),LOC123747313(LOC12374…
BP	GO:0050801	ion homeostasis	170	579	0.279817	0.72918	LOC123745049(LOC123745049),LOC123745070(LOC123745070),LOC123745335(LOC123745335),LOC123745405(LOC123745405),LOC123745532(LOC123745532),LOC123745766(LOC123745766),LOC123746066(LOC123746066),LOC123746539(LOC123746539),LOC123746622(LOC123746622),LOC123746730(LOC123746730),LOC123746823(LOC123746823),LOC123746846(LOC123746846),LOC123747006(LOC123747006),LOC123747022(LOC123747022),LOC123749568(LOC12374…
BP	GO:0097190	apoptotic signaling pathway	170	579	0.279817	0.72918	LOC123744928(LOC123744928),LOC123744967(LOC123744967),LOC123745233(LOC123745233),LOC123745529(LOC123745529),LOC123745532(LOC123745532),LOC123745557(LOC123745557),LOC123745640(LOC123745640),LOC123745661(LOC123745661),LOC123745755(LOC123745755),LOC123745757(LOC123745757),LOC123745763(LOC123745763),LOC123745849(LOC123745849),LOC123745857(LOC123745857),LOC123746066(LOC123746066),LOC123746514(LOC12374…
BP	GO:1905114	cell surface receptor signaling pathway involved in cell-cell signaling	185	577	0.0208953	0.335343	LOC123744928(LOC123744928),LOC123744984(LOC123744984),LOC123745070(LOC123745070),LOC123745078(LOC123745078),LOC123745541(LOC123745541),LOC123745640(LOC123745640),LOC123745755(LOC123745755),LOC123745851(LOC123745851),LOC123745887(LOC123745887),LOC123746328(LOC123746328),LOC123746363(LOC123746363),LOC123746401(LOC123746401),LOC123746514(LOC123746514),LOC123746566(LOC123746566),LOC123746697(LOC12374…
BP	GO:0030031	cell projection assembly	202	576	0.000144627	0.0365949	LOC123745023(LOC123745023),LOC123745044(LOC123745044),LOC123745065(LOC123745065),LOC123745193(LOC123745193),LOC123745297(LOC123745297),LOC123745401(LOC123745401),LOC123745439(LOC123745439),LOC123745526(LOC123745526),LOC123745627(LOC123745627),LOC123745640(LOC123745640),LOC123745755(LOC123745755),LOC123746318(LOC123746318),LOC123746354(LOC123746354),LOC123746467(LOC123746467),LOC123746831(LOC12374…
BP	GO:0006163	purine nucleotide metabolic process	129	575	0.999456	1	LOC123745251(LOC123745251),LOC123745252(LOC123745252),LOC123745291(LOC123745291),LOC123745545(LOC123745545),LOC123745658(LOC123745658),LOC123746258(LOC123746258),LOC123746899(LOC123746899),LOC123747015(LOC123747015),LOC123747017(LOC123747017),LOC123747169(LOC123747169),LOC123747339(LOC123747339),LOC123747357(LOC123747357),LOC123747401(LOC123747401),LOC123747610(LOC123747610),LOC123748274(LOC12374…
BP	GO:0002065	columnar/cuboidal epithelial cell differentiation	192	574	0.00284219	0.153435	LOC123744984(LOC123744984),LOC123745027(LOC123745027),LOC123745070(LOC123745070),LOC123745177(LOC123745177),LOC123745297(LOC123745297),LOC123745562(LOC123745562),LOC123745666(LOC123745666),LOC123745790(LOC123745790),LOC123745811(LOC123745811),LOC123745851(LOC123745851),LOC123745857(LOC123745857),LOC123745879(LOC123745879),LOC123745890(LOC123745890),LOC123746149(LOC123746149),LOC123746354(LOC12374…
CC	GO:0005773	vacuole	161	571	0.518305	0.866444	LOC123744871(LOC123744871),LOC123744885(LOC123744885),LOC123745144(LOC123745144),LOC123745245(LOC123745245),LOC123745523(LOC123745523),LOC123745539(LOC123745539),LOC123745777(LOC123745777),LOC123745851(LOC123745851),LOC123745876(LOC123745876),LOC123746271(LOC123746271),LOC123746539(LOC123746539),LOC123746622(LOC123746622),LOC123746697(LOC123746697),LOC123747034(LOC123747034),LOC123747041(LOC12374…
BP	GO:0051347	positive regulation of transferase activity	179	567	0.039599	0.442241	LOC123745023(LOC123745023),LOC123745507(LOC123745507),LOC123745986(LOC123745986),LOC123746066(LOC123746066),LOC123746149(LOC123746149),LOC123746370(LOC123746370),LOC123746679(LOC123746679),LOC123746697(LOC123746697),LOC123746710(LOC123746710),LOC123746807(LOC123746807),LOC123746858(LOC123746858),LOC123746881(LOC123746881),LOC123746992(LOC123746992),LOC123747055(LOC123747055),LOC123747240(LOC12374…
BP	GO:0045786	negative regulation of cell cycle	184	565	0.0113587	0.261282	LOC123744984(LOC123744984),LOC123745023(LOC123745023),LOC123745070(LOC123745070),LOC123745330(LOC123745330),LOC123745337(LOC123745337),LOC123745529(LOC123745529),LOC123745603(LOC123745603),LOC123745857(LOC123745857),LOC123746286(LOC123746286),LOC123746807(LOC123746807),LOC123746846(LOC123746846),LOC123747029(LOC123747029),LOC123747156(LOC123747156),LOC123747294(LOC123747294),LOC123747313(LOC12374…
MF	GO:0003712	transcription coregulator activity	147	565	0.861482	0.981332	LOC123744984(LOC123744984),LOC123745070(LOC123745070),LOC123745251(LOC123745251),LOC123745252(LOC123745252),LOC123745650(LOC123745650),LOC123745843(LOC123745843),LOC123745849(LOC123745849),LOC123746066(LOC123746066),LOC123746559(LOC123746559),LOC123747424(LOC123747424),LOC123747701(LOC123747701),LOC123747813(LOC123747813),LOC123747839(LOC123747839),LOC123747972(LOC123747972),LOC123748013(LOC12374…
CC	GO:0012506	vesicle membrane	183	564	0.0131648	0.279799	LOC123745049(LOC123745049),LOC123745177(LOC123745177),LOC123745279(LOC123745279),LOC123745539(LOC123745539),LOC123745627(LOC123745627),LOC123745672(LOC123745672),LOC123745851(LOC123745851),LOC123746087(LOC123746087),LOC123746271(LOC123746271),LOC123746284(LOC123746284),LOC123746363(LOC123746363),LOC123746400(LOC123746400),LOC123746409(LOC123746409),LOC123746566(LOC123746566),LOC123746697(LOC12374…
BP	GO:0050769	positive regulation of neurogenesis	187	563	0.00447443	0.18109	LOC123745070(LOC123745070),LOC123745078(LOC123745078),LOC123745297(LOC123745297),LOC123745335(LOC123745335),LOC123745337(LOC123745337),LOC123745427(LOC123745427),LOC123745526(LOC123745526),LOC123745612(LOC123745612),LOC123745752(LOC123745752),LOC123745818(LOC123745818),LOC123745851(LOC123745851),LOC123746066(LOC123746066),LOC123746149(LOC123746149),LOC123746158(LOC123746158),LOC123746271(LOC12374…
BP	GO:0060627	regulation of vesicle-mediated transport	183	562	0.0116207	0.264438	LOC123745070(LOC123745070),LOC123745427(LOC123745427),LOC123745518(LOC123745518),LOC123745532(LOC123745532),LOC123745618(LOC123745618),LOC123745777(LOC123745777),LOC123745851(LOC123745851),LOC123746153(LOC123746153),LOC123746271(LOC123746271),LOC123746411(LOC123746411),LOC123746697(LOC123746697),LOC123746839(LOC123746839),LOC123747001(LOC123747001),LOC123747015(LOC123747015),LOC123747029(LOC12374…
BP	GO:0019693	ribose phosphate metabolic process	131	560	0.996374	1	LOC123745251(LOC123745251),LOC123745252(LOC123745252),LOC123745291(LOC123745291),LOC123745545(LOC123745545),LOC123745658(LOC123745658),LOC123746258(LOC123746258),LOC123746899(LOC123746899),LOC123746917(LOC123746917),LOC123747015(LOC123747015),LOC123747017(LOC123747017),LOC123747050(LOC123747050),LOC123747169(LOC123747169),LOC123747339(LOC123747339),LOC123747357(LOC123747357),LOC123747401(LOC12374…
BP	GO:0090407	organophosphate biosynthetic process	169	559	0.150313	0.710236	LOC123745251(LOC123745251),LOC123745252(LOC123745252),LOC123745347(LOC123745347),LOC123745506(LOC123745506),LOC123745532(LOC123745532),LOC123745545(LOC123745545),LOC123745558(LOC123745558),LOC123745757(LOC123745757),LOC123745842(LOC123745842),LOC123746079(LOC123746079),LOC123746153(LOC123746153),LOC123746256(LOC123746256),LOC123746258(LOC123746258),LOC123746365(LOC123746365),LOC123746371(LOC12374…
BP	GO:0001568	blood vessel development	166	558	0.218472	0.72918	LOC123744984(LOC123744984),LOC123745070(LOC123745070),LOC123745238(LOC123745238),LOC123745526(LOC123745526),LOC123745603(LOC123745603),LOC123745650(LOC123745650),LOC123745763(LOC123745763),LOC123746036(LOC123746036),LOC123746066(LOC123746066),LOC123746354(LOC123746354),LOC123746548(LOC123746548),LOC123746710(LOC123746710),LOC123746913(LOC123746913),LOC123747004(LOC123747004),LOC123747022(LOC12374…
BP	GO:0120031	plasma membrane bounded cell projection assembly	199	553	2.95477e-05	0.0147451	LOC123745023(LOC123745023),LOC123745044(LOC123745044),LOC123745065(LOC123745065),LOC123745193(LOC123745193),LOC123745297(LOC123745297),LOC123745401(LOC123745401),LOC123745439(LOC123745439),LOC123745526(LOC123745526),LOC123745627(LOC123745627),LOC123745640(LOC123745640),LOC123745755(LOC123745755),LOC123746318(LOC123746318),LOC123746354(LOC123746354),LOC123746467(LOC123746467),LOC123746831(LOC12374…
MF	GO:0016301	kinase activity	198	551	1.63286e-05	0.0102706	LOC123744928(LOC123744928),LOC123744967(LOC123744967),LOC123745545(LOC123745545),LOC123745603(LOC123745603),LOC123745792(LOC123745792),LOC123745799(LOC123745799),LOC123745842(LOC123745842),LOC123745844(LOC123745844),LOC123746107(LOC123746107),LOC123746149(LOC123746149),LOC123746286(LOC123746286),LOC123746414(LOC123746414),LOC123746606(LOC123746606),LOC123746613(LOC123746613),LOC123746710(LOC12374…
BP	GO:0034248	regulation of cellular amide metabolic process	143	551	0.896103	0.99811	LOC123744858(LOC123744858),LOC123744984(LOC123744984),LOC123745167(LOC123745167),LOC123745233(LOC123745233),LOC123745413(LOC123745413),LOC123745532(LOC123745532),LOC123745534(LOC123745534),LOC123745578(LOC123745578),LOC123745853(LOC123745853),LOC123746152(LOC123746152),LOC123747071(LOC123747071),LOC123747076(LOC123747076),LOC123747240(LOC123747240),LOC123747326(LOC123747326),LOC123747966(LOC12374…
BP	GO:0060541	respiratory system development	171	550	0.0699556	0.530031	LOC123744861(LOC123744861),LOC123744871(LOC123744871),LOC123744967(LOC123744967),LOC123745177(LOC123745177),LOC123745271(LOC123745271),LOC123745278(LOC123745278),LOC123745526(LOC123745526),LOC123745760(LOC123745760),LOC123745799(LOC123745799),LOC123746036(LOC123746036),LOC123746107(LOC123746107),LOC123746349(LOC123746349),LOC123746710(LOC123746710),LOC123746846(LOC123746846),LOC123746898(LOC12374…
BP	GO:0002263	cell activation involved in immune response	168	550	0.116994	0.640014	LOC123744871(LOC123744871),LOC123744885(LOC123744885),LOC123744967(LOC123744967),LOC123745065(LOC123745065),LOC123745070(LOC123745070),LOC123745539(LOC123745539),LOC123745671(LOC123745671),LOC123745851(LOC123745851),LOC123746087(LOC123746087),LOC123746271(LOC123746271),LOC123746370(LOC123746370),LOC123746539(LOC123746539),LOC123746733(LOC123746733),LOC123746910(LOC123746910),LOC123747022(LOC12374…
MF	GO:0032553	ribonucleotide binding	180	549	0.0058372	0.201352	LOC123744967(LOC123744967),LOC123745051(LOC123745051),LOC123745193(LOC123745193),LOC123745246(LOC123745246),LOC123746036(LOC123746036),LOC123746156(LOC123746156),LOC123746284(LOC123746284),LOC123746559(LOC123746559),LOC123746807(LOC123746807),LOC123747034(LOC123747034),LOC123747071(LOC123747071),LOC123747333(LOC123747333),LOC123747385(LOC123747385),LOC123747439(LOC123747439),LOC123747610(LOC12374…
BP	GO:0007005	mitochondrion organization	144	549	0.866015	0.984018	LOC123744864(LOC123744864),LOC123744893(LOC123744893),LOC123745312(LOC123745312),LOC123745327(LOC123745327),LOC123745427(LOC123745427),LOC123745515(LOC123745515),LOC123745529(LOC123745529),LOC123745532(LOC123745532),LOC123745548(LOC123745548),LOC123745640(LOC123745640),LOC123745763(LOC123745763),LOC123746313(LOC123746313),LOC123746697(LOC123746697),LOC123746861(LOC123746861),LOC123746924(LOC12374…
BP	GO:0009259	ribonucleotide metabolic process	128	549	0.996546	1	LOC123745251(LOC123745251),LOC123745252(LOC123745252),LOC123745291(LOC123745291),LOC123745545(LOC123745545),LOC123745658(LOC123745658),LOC123746258(LOC123746258),LOC123746899(LOC123746899),LOC123747015(LOC123747015),LOC123747017(LOC123747017),LOC123747050(LOC123747050),LOC123747169(LOC123747169),LOC123747339(LOC123747339),LOC123747357(LOC123747357),LOC123747401(LOC123747401),LOC123747610(LOC12374…
BP	GO:0042692	muscle cell differentiation	158	548	0.38787	0.829451	LOC123745278(LOC123745278),LOC123745330(LOC123745330),LOC123745515(LOC123745515),LOC123745562(LOC123745562),LOC123745574(LOC123745574),LOC123745801(LOC123745801),LOC123746066(LOC123746066),LOC123746286(LOC123746286),LOC123746354(LOC123746354),LOC123746414(LOC123746414),LOC123746539(LOC123746539),LOC123746697(LOC123746697),LOC123746858(LOC123746858),LOC123747509(LOC123747509),LOC123747521(LOC12374…
BP	GO:0071396	cellular response to lipid	166	547	0.139466	0.674497	LOC123745177(LOC123745177),LOC123745330(LOC123745330),LOC123745337(LOC123745337),LOC123745529(LOC123745529),LOC123745757(LOC123745757),LOC123745766(LOC123745766),LOC123746066(LOC123746066),LOC123746364(LOC123746364),LOC123746697(LOC123746697),LOC123746714(LOC123746714),LOC123746910(LOC123746910),LOC123747022(LOC123747022),LOC123747213(LOC123747213),LOC123747972(LOC123747972),LOC123748661(LOC12374…
BP	GO:0002443	leukocyte mediated immunity	172	545	0.0433969	0.470401	LOC123744871(LOC123744871),LOC123744885(LOC123744885),LOC123744967(LOC123744967),LOC123745070(LOC123745070),LOC123745267(LOC123745267),LOC123745539(LOC123745539),LOC123745851(LOC123745851),LOC123746087(LOC123746087),LOC123746271(LOC123746271),LOC123746370(LOC123746370),LOC123746539(LOC123746539),LOC123746697(LOC123746697),LOC123746733(LOC123746733),LOC123746910(LOC123746910),LOC123747034(LOC12374…
BP	GO:0010498	proteasomal protein catabolic process	167	544	0.103334	0.60277	LOC123745396(LOC123745396),LOC123745417(LOC123745417),LOC123745533(LOC123745533),LOC123745603(LOC123745603),LOC123745640(LOC123745640),LOC123746066(LOC123746066),LOC123746534(LOC123746534),LOC123746697(LOC123746697),LOC123746733(LOC123746733),LOC123746821(LOC123746821),LOC123747041(LOC123747041),LOC123747294(LOC123747294),LOC123747337(LOC123747337),LOC123747359(LOC123747359),LOC123748013(LOC12374…
BP	GO:0001816	cytokine production	172	543	0.0384158	0.438266	LOC123744967(LOC123744967),LOC123745070(LOC123745070),LOC123745267(LOC123745267),LOC123745330(LOC123745330),LOC123745353(LOC123745353),LOC123745413(LOC123745413),LOC123745523(LOC123745523),LOC123745541(LOC123745541),LOC123745755(LOC123745755),LOC123745819(LOC123745819),LOC123746066(LOC123746066),LOC123746370(LOC123746370),LOC123746548(LOC123746548),LOC123746697(LOC123746697),LOC123746710(LOC12374…
BP	GO:0002366	leukocyte activation involved in immune response	167	543	0.098361	0.601627	LOC123744871(LOC123744871),LOC123744885(LOC123744885),LOC123744967(LOC123744967),LOC123745065(LOC123745065),LOC123745070(LOC123745070),LOC123745539(LOC123745539),LOC123745671(LOC123745671),LOC123745851(LOC123745851),LOC123746087(LOC123746087),LOC123746271(LOC123746271),LOC123746370(LOC123746370),LOC123746539(LOC123746539),LOC123746733(LOC123746733),LOC123746910(LOC123746910),LOC123747022(LOC12374…
BP	GO:0043434	response to peptide hormone	165	543	0.135918	0.674497	LOC123745044(LOC123745044),LOC123745297(LOC123745297),LOC123745574(LOC123745574),LOC123745640(LOC123745640),LOC123745672(LOC123745672),LOC123745753(LOC123745753),LOC123745766(LOC123745766),LOC123745871(LOC123745871),LOC123746066(LOC123746066),LOC123746107(LOC123746107),LOC123746284(LOC123746284),LOC123746514(LOC123746514),LOC123746534(LOC123746534),LOC123746622(LOC123746622),LOC123746807(LOC12374…
BP	GO:0006954	inflammatory response	135	543	0.967159	1	LOC123744967(LOC123744967),LOC123745070(LOC123745070),LOC123745205(LOC123745205),LOC123745330(LOC123745330),LOC123745353(LOC123745353),LOC123745413(LOC123745413),LOC123745526(LOC123745526),LOC123745757(LOC123745757),LOC123746107(LOC123746107),LOC123746271(LOC123746271),LOC123746548(LOC123746548),LOC123746697(LOC123746697),LOC123746846(LOC123746846),LOC123746910(LOC123746910),LOC123747022(LOC12374…
MF	GO:0017076	purine nucleotide binding	182	542	0.00179081	0.122516	LOC123744967(LOC123744967),LOC123745051(LOC123745051),LOC123745193(LOC123745193),LOC123745246(LOC123745246),LOC123745558(LOC123745558),LOC123746036(LOC123746036),LOC123746156(LOC123746156),LOC123746284(LOC123746284),LOC123746559(LOC123746559),LOC123746807(LOC123746807),LOC123747034(LOC123747034),LOC123747071(LOC123747071),LOC123747333(LOC123747333),LOC123747385(LOC123747385),LOC123747439(LOC12374…
BP	GO:0007611	learning or memory	164	542	0.151344	0.713894	LOC123744850(LOC123744850),LOC123744967(LOC123744967),LOC123745311(LOC123745311),LOC123745337(LOC123745337),LOC123745532(LOC123745532),LOC123745603(LOC123745603),LOC123745661(LOC123745661),LOC123745792(LOC123745792),LOC123746149(LOC123746149),LOC123746158(LOC123746158),LOC123746261(LOC123746261),LOC123746566(LOC123746566),LOC123746880(LOC123746880),LOC123747015(LOC123747015),LOC123747509(LOC12374…
BP	GO:0044057	regulation of system process	156	542	0.398771	0.829451	LOC123745312(LOC123745312),LOC123745335(LOC123745335),LOC123745515(LOC123745515),LOC123745595(LOC123745595),LOC123745809(LOC123745809),LOC123746066(LOC123746066),LOC123746158(LOC123746158),LOC123746286(LOC123746286),LOC123746414(LOC123746414),LOC123746606(LOC123746606),LOC123746622(LOC123746622),LOC123746710(LOC123746710),LOC123746714(LOC123746714),LOC123746846(LOC123746846),LOC123747022(LOC12374…
MF	GO:0008270	zinc ion binding	129	542	0.988471	1	LOC123744850(LOC123744850),LOC123745051(LOC123745051),LOC123745074(LOC123745074),LOC123745177(LOC123745177),LOC123745519(LOC123745519),LOC123745661(LOC123745661),LOC123745755(LOC123745755),LOC123745890(LOC123745890),LOC123746846(LOC123746846),LOC123746872(LOC123746872),LOC123747356(LOC123747356),LOC123748274(LOC123748274),LOC123748647(LOC123748647),LOC123749589(LOC123749589),LOC123749825(LOC12374…
BP	GO:0010817	regulation of hormone levels	162	539	0.178285	0.72918	LOC123744967(LOC123744967),LOC123744984(LOC123744984),LOC123745070(LOC123745070),LOC123745251(LOC123745251),LOC123745252(LOC123745252),LOC123745278(LOC123745278),LOC123745294(LOC123745294),LOC123745532(LOC123745532),LOC123745766(LOC123745766),LOC123746030(LOC123746030),LOC123746066(LOC123746066),LOC123746271(LOC123746271),LOC123746622(LOC123746622),LOC123746697(LOC123746697),LOC123746710(LOC12374…
BP	GO:0098771	inorganic ion homeostasis	152	537	0.498248	0.843246	LOC123745049(LOC123745049),LOC123745070(LOC123745070),LOC123745335(LOC123745335),LOC123745405(LOC123745405),LOC123745532(LOC123745532),LOC123745766(LOC123745766),LOC123746539(LOC123746539),LOC123746622(LOC123746622),LOC123746730(LOC123746730),LOC123746823(LOC123746823),LOC123746846(LOC123746846),LOC123747006(LOC123747006),LOC123747022(LOC123747022),LOC123749568(LOC123749568),LOC123751393(LOC12375…
BP	GO:0022411	cellular component disassembly	145	537	0.753209	0.947156	LOC123744861(LOC123744861),LOC123745267(LOC123745267),LOC123745297(LOC123745297),LOC123745413(LOC123745413),LOC123745529(LOC123745529),LOC123745640(LOC123745640),LOC123745777(LOC123745777),LOC123745795(LOC123745795),LOC123745876(LOC123745876),LOC123746271(LOC123746271),LOC123746313(LOC123746313),LOC123746829(LOC123746829),LOC123747052(LOC123747052),LOC123747069(LOC123747069),LOC123747359(LOC12374…
BP	GO:0051169	nuclear transport	137	536	0.926935	1	LOC123744858(LOC123744858),LOC123745207(LOC123745207),LOC123745311(LOC123745311),LOC123745436(LOC123745436),LOC123745595(LOC123745595),LOC123746056(LOC123746056),LOC123746066(LOC123746066),LOC123746548(LOC123746548),LOC123746701(LOC123746701),LOC123746846(LOC123746846),LOC123747380(LOC123747380),LOC123750356(LOC123750356),LOC123750551(LOC123750551),LOC123752506(LOC123752506),LOC123753614(LOC12375…
CC	GO:0005635	nuclear envelope	133	535	0.965874	1	LOC123744860(LOC123744860),LOC123745297(LOC123745297),LOC123745311(LOC123745311),LOC123745353(LOC123745353),LOC123745436(LOC123745436),LOC123745521(LOC123745521),LOC123745558(LOC123745558),LOC123745595(LOC123745595),LOC123745858(LOC123745858),LOC123746056(LOC123746056),LOC123746066(LOC123746066),LOC123746284(LOC123746284),LOC123746409(LOC123746409),LOC123746701(LOC123746701),LOC123746846(LOC12374…
BP	GO:0009150	purine ribonucleotide metabolic process	120	535	0.999188	1	LOC123745251(LOC123745251),LOC123745252(LOC123745252),LOC123745291(LOC123745291),LOC123745545(LOC123745545),LOC123745658(LOC123745658),LOC123746258(LOC123746258),LOC123746899(LOC123746899),LOC123747015(LOC123747015),LOC123747017(LOC123747017),LOC123747169(LOC123747169),LOC123747339(LOC123747339),LOC123747357(LOC123747357),LOC123747401(LOC123747401),LOC123747610(LOC123747610),LOC123748509(LOC12374…
BP	GO:0006913	nucleocytoplasmic transport	136	534	0.933153	1	LOC123744858(LOC123744858),LOC123745207(LOC123745207),LOC123745311(LOC123745311),LOC123745436(LOC123745436),LOC123745595(LOC123745595),LOC123746056(LOC123746056),LOC123746066(LOC123746066),LOC123746548(LOC123746548),LOC123746701(LOC123746701),LOC123746846(LOC123746846),LOC123747380(LOC123747380),LOC123750356(LOC123750356),LOC123750551(LOC123750551),LOC123752506(LOC123752506),LOC123753614(LOC12375…
BP	GO:0002790	peptide secretion	176	533	0.00736352	0.215975	LOC123744984(LOC123744984),LOC123745070(LOC123745070),LOC123745278(LOC123745278),LOC123745518(LOC123745518),LOC123745532(LOC123745532),LOC123745541(LOC123745541),LOC123745819(LOC123745819),LOC123745844(LOC123745844),LOC123746030(LOC123746030),LOC123746066(LOC123746066),LOC123746259(LOC123746259),LOC123746400(LOC123746400),LOC123746622(LOC123746622),LOC123746697(LOC123746697),LOC123746710(LOC12374…
BP	GO:0051493	regulation of cytoskeleton organization	187	531	0.000196839	0.042872	LOC123744967(LOC123744967),LOC123745317(LOC123745317),LOC123745401(LOC123745401),LOC123745526(LOC123745526),LOC123745534(LOC123745534),LOC123745562(LOC123745562),LOC123745603(LOC123745603),LOC123745661(LOC123745661),LOC123745755(LOC123745755),LOC123746284(LOC123746284),LOC123746401(LOC123746401),LOC123746414(LOC123746414),LOC123746539(LOC123746539),LOC123746807(LOC123746807),LOC123746846(LOC12374…
MF	GO:0032555	purine ribonucleotide binding	175	530	0.00476458	0.187846	LOC123744967(LOC123744967),LOC123745051(LOC123745051),LOC123745193(LOC123745193),LOC123745246(LOC123745246),LOC123746036(LOC123746036),LOC123746156(LOC123746156),LOC123746284(LOC123746284),LOC123746559(LOC123746559),LOC123746807(LOC123746807),LOC123747034(LOC123747034),LOC123747071(LOC123747071),LOC123747333(LOC123747333),LOC123747385(LOC123747385),LOC123747439(LOC123747439),LOC123747610(LOC12374…
CC	GO:0030659	cytoplasmic vesicle membrane	174	530	0.00956808	0.239598	LOC123745049(LOC123745049),LOC123745177(LOC123745177),LOC123745279(LOC123745279),LOC123745539(LOC123745539),LOC123745627(LOC123745627),LOC123745672(LOC123745672),LOC123745851(LOC123745851),LOC123746087(LOC123746087),LOC123746271(LOC123746271),LOC123746284(LOC123746284),LOC123746400(LOC123746400),LOC123746409(LOC123746409),LOC123746566(LOC123746566),LOC123746697(LOC123746697),LOC123746814(LOC12374…
BP	GO:0032386	regulation of intracellular transport	151	530	0.459968	0.829451	LOC123745070(LOC123745070),LOC123745297(LOC123745297),LOC123745311(LOC123745311),LOC123745518(LOC123745518),LOC123745595(LOC123745595),LOC123745763(LOC123745763),LOC123746056(LOC123746056),LOC123746066(LOC123746066),LOC123746108(LOC123746108),LOC123746153(LOC123746153),LOC123746271(LOC123746271),LOC123746284(LOC123746284),LOC123746364(LOC123746364),LOC123746548(LOC123746548),LOC123746846(LOC12374…
CC	GO:0000139	Golgi membrane	150	530	0.496749	0.840961	LOC123744864(LOC123744864),LOC123744882(LOC123744882),LOC123745288(LOC123745288),LOC123745380(LOC123745380),LOC123745511(LOC123745511),LOC123745757(LOC123745757),LOC123745839(LOC123745839),LOC123746036(LOC123746036),LOC123746108(LOC123746108),LOC123746156(LOC123746156),LOC123746354(LOC123746354),LOC123746400(LOC123746400),LOC123746439(LOC123746439),LOC123746697(LOC123746697),LOC123747001(LOC12374…
BP	GO:0034655	nucleobase-containing compound catabolic process	138	530	0.883145	0.997356	LOC123744858(LOC123744858),LOC123745167(LOC123745167),LOC123745251(LOC123745251),LOC123745252(LOC123745252),LOC123745312(LOC123745312),LOC123745413(LOC123745413),LOC123745523(LOC123745523),LOC123745661(LOC123745661),LOC123746152(LOC123746152),LOC123746273(LOC123746273),LOC123746559(LOC123746559),LOC123746679(LOC123746679),LOC123746829(LOC123746829),LOC123746992(LOC123746992),LOC123747068(LOC12374…
BP	GO:0002831	regulation of response to biotic stimulus	160	529	0.156195	0.72918	LOC123744967(LOC123744967),LOC123745207(LOC123745207),LOC123745337(LOC123745337),LOC123745413(LOC123745413),LOC123745523(LOC123745523),LOC123745529(LOC123745529),LOC123745534(LOC123745534),LOC123745541(LOC123745541),LOC123745578(LOC123745578),LOC123745671(LOC123745671),LOC123745755(LOC123745755),LOC123745763(LOC123745763),LOC123745819(LOC123745819),LOC123745885(LOC123745885),LOC123746107(LOC12374…
BP	GO:0009416	response to light stimulus	154	527	0.315732	0.729843	LOC123744850(LOC123744850),LOC123745010(LOC123745010),LOC123745335(LOC123745335),LOC123745506(LOC123745506),LOC123745640(LOC123745640),LOC123746066(LOC123746066),LOC123746314(LOC123746314),LOC123746697(LOC123746697),LOC123746807(LOC123746807),LOC123746857(LOC123746857),LOC123747156(LOC123747156),LOC123747359(LOC123747359),LOC123747701(LOC123747701),LOC123748409(LOC123748409),LOC123749589(LOC12374…
CC	GO:0045177	apical part of cell	159	526	0.157481	0.72918	LOC123744967(LOC123744967),LOC123745177(LOC123745177),LOC123745278(LOC123745278),LOC123745427(LOC123745427),LOC123745666(LOC123745666),LOC123745766(LOC123745766),LOC123745851(LOC123745851),LOC123746153(LOC123746153),LOC123746271(LOC123746271),LOC123746562(LOC123746562),LOC123746730(LOC123746730),LOC123747041(LOC123747041),LOC123747271(LOC123747271),LOC123747311(LOC123747311),LOC123747426(LOC12374…
BP	GO:0046677	response to antibiotic	149	526	0.494128	0.837194	LOC123745233(LOC123745233),LOC123745399(LOC123745399),LOC123745763(LOC123745763),LOC123746066(LOC123746066),LOC123746261(LOC123746261),LOC123746285(LOC123746285),LOC123746880(LOC123746880),LOC123746889(LOC123746889),LOC123746924(LOC123746924),LOC123747015(LOC123747015),LOC123747074(LOC123747074),LOC123747359(LOC123747359),LOC123747972(LOC123747972),LOC123748661(LOC123748661),LOC123749219(LOC12374…
BP	GO:0052547	regulation of peptidase activity	107	525	0.999989	1	LOC123744928(LOC123744928),LOC123745288(LOC123745288),LOC123745529(LOC123745529),LOC123745558(LOC123745558),LOC123745763(LOC123745763),LOC123746066(LOC123746066),LOC123746534(LOC123746534),LOC123746697(LOC123746697),LOC123746846(LOC123746846),LOC123746910(LOC123746910),LOC123747240(LOC123747240),LOC123747610(LOC123747610),LOC123748647(LOC123748647),LOC123749015(LOC123749015),LOC123750139(LOC12375…
BP	GO:0007163	establishment or maintenance of cell polarity	173	524	0.00788924	0.219105	LOC123745051(LOC123745051),LOC123745070(LOC123745070),LOC123745297(LOC123745297),LOC123745534(LOC123745534),LOC123745666(LOC123745666),LOC123745760(LOC123745760),LOC123745811(LOC123745811),LOC123745831(LOC123745831),LOC123745842(LOC123745842),LOC123746569(LOC123746569),LOC123746807(LOC123746807),LOC123746898(LOC123746898),LOC123747015(LOC123747015),LOC123747302(LOC123747302),LOC123747359(LOC12374…
BP	GO:0001558	regulation of cell growth	156	522	0.206734	0.72918	LOC123744858(LOC123744858),LOC123744860(LOC123744860),LOC123744928(LOC123744928),LOC123745078(LOC123745078),LOC123745288(LOC123745288),LOC123745297(LOC123745297),LOC123745335(LOC123745335),LOC123745515(LOC123745515),LOC123745526(LOC123745526),LOC123745612(LOC123745612),LOC123745661(LOC123745661),LOC123745752(LOC123745752),LOC123745818(LOC123745818),LOC123746066(LOC123746066),LOC123746569(LOC12374…
MF	GO:0016773	phosphotransferase activity, alcohol group as acceptor	187	521	3.03327e-05	0.0147451	LOC123744928(LOC123744928),LOC123744967(LOC123744967),LOC123745603(LOC123745603),LOC123745792(LOC123745792),LOC123745799(LOC123745799),LOC123745842(LOC123745842),LOC123745844(LOC123745844),LOC123746030(LOC123746030),LOC123746107(LOC123746107),LOC123746149(LOC123746149),LOC123746286(LOC123746286),LOC123746414(LOC123746414),LOC123746606(LOC123746606),LOC123746613(LOC123746613),LOC123746710(LOC12374…
MF	GO:0000977	RNA polymerase II transcription regulatory region sequence-specific DNA binding	170	520	0.0081781	0.219105	LOC123744850(LOC123744850),LOC123744984(LOC123744984),LOC123744992(LOC123744992),LOC123745021(LOC123745021),LOC123745070(LOC123745070),LOC123745167(LOC123745167),LOC123745267(LOC123745267),LOC123745337(LOC123745337),LOC123745413(LOC123745413),LOC123745849(LOC123745849),LOC123746066(LOC123746066),LOC123746096(LOC123746096),LOC123746158(LOC123746158),LOC123746286(LOC123746286),LOC123746364(LOC12374…
BP	GO:0016358	dendrite development	157	520	0.16523	0.72918	LOC123745065(LOC123745065),LOC123745297(LOC123745297),LOC123745317(LOC123745317),LOC123745335(LOC123745335),LOC123745337(LOC123745337),LOC123745526(LOC123745526),LOC123745603(LOC123745603),LOC123745843(LOC123745843),LOC123745879(LOC123745879),LOC123746096(LOC123746096),LOC123746271(LOC123746271),LOC123746401(LOC123746401),LOC123746554(LOC123746554),LOC123746569(LOC123746569),LOC123746710(LOC12374…
BP	GO:0040017	positive regulation of locomotion	166	519	0.0298967	0.382808	LOC123745042(LOC123745042),LOC123745070(LOC123745070),LOC123745078(LOC123745078),LOC123745294(LOC123745294),LOC123745526(LOC123745526),LOC123745603(LOC123745603),LOC123745819(LOC123745819),LOC123746066(LOC123746066),LOC123746284(LOC123746284),LOC123746414(LOC123746414),LOC123746807(LOC123746807),LOC123746846(LOC123746846),LOC123747022(LOC123747022),LOC123748017(LOC123748017),LOC123748647(LOC12374…
BP	GO:0055080	cation homeostasis	145	519	0.574201	0.891854	LOC123745049(LOC123745049),LOC123745070(LOC123745070),LOC123745335(LOC123745335),LOC123745405(LOC123745405),LOC123745532(LOC123745532),LOC123746539(LOC123746539),LOC123746622(LOC123746622),LOC123746730(LOC123746730),LOC123746823(LOC123746823),LOC123746846(LOC123746846),LOC123747006(LOC123747006),LOC123747022(LOC123747022),LOC123749568(LOC123749568),LOC123751393(LOC123751393),LOC123753848(LOC12375…
BP	GO:0006091	generation of precursor metabolites and energy	114	519	0.999605	1	LOC123745233(LOC123745233),LOC123745251(LOC123745251),LOC123745252(LOC123745252),LOC123745291(LOC123745291),LOC123745327(LOC123745327),LOC123745399(LOC123745399),LOC123746030(LOC123746030),LOC123746078(LOC123746078),LOC123746714(LOC123746714),LOC123746917(LOC123746917),LOC123747074(LOC123747074),LOC123747357(LOC123747357),LOC123747399(LOC123747399),LOC123747401(LOC123747401),LOC123747527(LOC12374…
MF	GO:0008324	cation transmembrane transporter activity	149	518	0.347929	0.782079	LOC123745049(LOC123745049),LOC123745294(LOC123745294),LOC123745335(LOC123745335),LOC123745405(LOC123745405),LOC123745506(LOC123745506),LOC123745539(LOC123745539),LOC123745672(LOC123745672),LOC123746258(LOC123746258),LOC123746730(LOC123746730),LOC123746823(LOC123746823),LOC123746946(LOC123746946),LOC123746967(LOC123746967),LOC123747853(LOC123747853),LOC123748142(LOC123748142),LOC123749568(LOC12374…
MF	GO:0016887	ATPase activity	143	515	0.550178	0.878016	LOC123745027(LOC123745027),LOC123745051(LOC123745051),LOC123745233(LOC123745233),LOC123745506(LOC123745506),LOC123745562(LOC123745562),LOC123745627(LOC123745627),LOC123745766(LOC123745766),LOC123745843(LOC123745843),LOC123745853(LOC123745853),LOC123746008(LOC123746008),LOC123746121(LOC123746121),LOC123746258(LOC123746258),LOC123746284(LOC123746284),LOC123746314(LOC123746314),LOC123746352(LOC12374…
BP	GO:0048737	imaginal disc-derived appendage development	158	514	0.106708	0.610741	LOC123744967(LOC123744967),LOC123745021(LOC123745021),LOC123745037(LOC123745037),LOC123745177(LOC123745177),LOC123745317(LOC123745317),LOC123745434(LOC123745434),LOC123745799(LOC123745799),LOC123745879(LOC123745879),LOC123746032(LOC123746032),LOC123746036(LOC123746036),LOC123746075(LOC123746075),LOC123746076(LOC123746076),LOC123746149(LOC123746149),LOC123746414(LOC123746414),LOC123746846(LOC12374…
CC	GO:0099568	cytoplasmic region	165	513	0.0245376	0.340414	LOC123744884(LOC123744884),LOC123744980(LOC123744980),LOC123745051(LOC123745051),LOC123745193(LOC123745193),LOC123745335(LOC123745335),LOC123745434(LOC123745434),LOC123745666(LOC123745666),LOC123746264(LOC123746264),LOC123746284(LOC123746284),LOC123746539(LOC123746539),LOC123746807(LOC123746807),LOC123746898(LOC123746898),LOC123747041(LOC123747041),LOC123747260(LOC123747260),LOC123748017(LOC12374…
BP	GO:0042060	wound healing	155	513	0.164289	0.72918	LOC123744861(LOC123744861),LOC123744967(LOC123744967),LOC123745027(LOC123745027),LOC123745065(LOC123745065),LOC123745070(LOC123745070),LOC123745558(LOC123745558),LOC123745627(LOC123745627),LOC123745671(LOC123745671),LOC123745692(LOC123745692),LOC123746409(LOC123746409),LOC123746524(LOC123746524),LOC123746539(LOC123746539),LOC123746548(LOC123746548),LOC123746697(LOC123746697),LOC123746846(LOC12374…
CC	GO:0098794	postsynapse	129	513	0.948941	1	LOC123744884(LOC123744884),LOC123745055(LOC123745055),LOC123745065(LOC123745065),LOC123745177(LOC123745177),LOC123745294(LOC123745294),LOC123745383(LOC123745383),LOC123745811(LOC123745811),LOC123746566(LOC123746566),LOC123746697(LOC123746697),LOC123747015(LOC123747015),LOC123747174(LOC123747174),LOC123747256(LOC123747256),LOC123747352(LOC123747352),LOC123747839(LOC123747839),LOC123748394(LOC12374…
CC	GO:0098797	plasma membrane protein complex	112	512	0.999635	1	LOC123744980(LOC123744980),LOC123745335(LOC123745335),LOC123745475(LOC123745475),LOC123745529(LOC123745529),LOC123745763(LOC123745763),LOC123745811(LOC123745811),LOC123745851(LOC123745851),LOC123746318(LOC123746318),LOC123746414(LOC123746414),LOC123746569(LOC123746569),LOC123746697(LOC123746697),LOC123746710(LOC123746710),LOC123746823(LOC123746823),LOC123746898(LOC123746898),LOC123746946(LOC12374…
BP	GO:0006914	autophagy	175	511	0.00138069	0.108446	LOC123745337(LOC123745337),LOC123745529(LOC123745529),LOC123745603(LOC123745603),LOC123745640(LOC123745640),LOC123745661(LOC123745661),LOC123745777(LOC123745777),LOC123745822(LOC123745822),LOC123745876(LOC123745876),LOC123746066(LOC123746066),LOC123746271(LOC123746271),LOC123746285(LOC123746285),LOC123746313(LOC123746313),LOC123746400(LOC123746400),LOC123746539(LOC123746539),LOC123746807(LOC12374…
BP	GO:0061919	process utilizing autophagic mechanism	175	511	0.00138069	0.108446	LOC123745337(LOC123745337),LOC123745529(LOC123745529),LOC123745603(LOC123745603),LOC123745640(LOC123745640),LOC123745661(LOC123745661),LOC123745777(LOC123745777),LOC123745822(LOC123745822),LOC123745876(LOC123745876),LOC123746066(LOC123746066),LOC123746271(LOC123746271),LOC123746285(LOC123746285),LOC123746313(LOC123746313),LOC123746400(LOC123746400),LOC123746539(LOC123746539),LOC123746807(LOC12374…
MF	GO:0004888	transmembrane signaling receptor activity	144	511	0.465285	0.829451	LOC123745078(LOC123745078),LOC123745177(LOC123745177),LOC123745534(LOC123745534),LOC123745578(LOC123745578),LOC123745805(LOC123745805),LOC123745986(LOC123745986),LOC123746566(LOC123746566),LOC123746622(LOC123746622),LOC123746651(LOC123746651),LOC123746710(LOC123746710),LOC123746817(LOC123746817),LOC123746880(LOC123746880),LOC123746889(LOC123746889),LOC123746966(LOC123746966),LOC123747022(LOC12374…
BP	GO:0050803	regulation of synapse structure or activity	139	511	0.714286	0.935148	LOC123745257(LOC123745257),LOC123745317(LOC123745317),LOC123745526(LOC123745526),LOC123745661(LOC123745661),LOC123745811(LOC123745811),LOC123745842(LOC123745842),LOC123747015(LOC123747015),LOC123747164(LOC123747164),LOC123747352(LOC123747352),LOC123747399(LOC123747399),LOC123747723(LOC123747723),LOC123747839(LOC123747839),LOC123748394(LOC123748394),LOC123749736(LOC123749736),LOC123750382(LOC12375…
BP	GO:0060249	anatomical structure homeostasis	178	510	0.00046041	0.0679188	LOC123745027(LOC123745027),LOC123745049(LOC123745049),LOC123745070(LOC123745070),LOC123745310(LOC123745310),LOC123745753(LOC123745753),LOC123745885(LOC123745885),LOC123746314(LOC123746314),LOC123746370(LOC123746370),LOC123746539(LOC123746539),LOC123746679(LOC123746679),LOC123746807(LOC123746807),LOC123746831(LOC123746831),LOC123746898(LOC123746898),LOC123746992(LOC123746992),LOC123747022(LOC12374…
BP	GO:0032103	positive regulation of response to external stimulus	155	510	0.143753	0.68707	LOC123744967(LOC123744967),LOC123745042(LOC123745042),LOC123745078(LOC123745078),LOC123745297(LOC123745297),LOC123745330(LOC123745330),LOC123745413(LOC123745413),LOC123745523(LOC123745523),LOC123745526(LOC123745526),LOC123745541(LOC123745541),LOC123745578(LOC123745578),LOC123745671(LOC123745671),LOC123745755(LOC123745755),LOC123745763(LOC123745763),LOC123745885(LOC123745885),LOC123746107(LOC12374…
BP	GO:0050778	positive regulation of immune response	147	509	0.383788	0.826414	LOC123744967(LOC123744967),LOC123745070(LOC123745070),LOC123745413(LOC123745413),LOC123745523(LOC123745523),LOC123745532(LOC123745532),LOC123745541(LOC123745541),LOC123745578(LOC123745578),LOC123745671(LOC123745671),LOC123745755(LOC123745755),LOC123745763(LOC123745763),LOC123745819(LOC123745819),LOC123745873(LOC123745873),LOC123745885(LOC123745885),LOC123746066(LOC123746066),LOC123746107(LOC12374…
BP	GO:0071692	protein localization to extracellular region	170	508	0.00470361	0.186745	LOC123744984(LOC123744984),LOC123745070(LOC123745070),LOC123745278(LOC123745278),LOC123745507(LOC123745507),LOC123745518(LOC123745518),LOC123745532(LOC123745532),LOC123745541(LOC123745541),LOC123745819(LOC123745819),LOC123745844(LOC123745844),LOC123746030(LOC123746030),LOC123746066(LOC123746066),LOC123746259(LOC123746259),LOC123746400(LOC123746400),LOC123746622(LOC123746622),LOC123746697(LOC12374…
CC	GO:0005929	cilium	166	507	0.0124399	0.272266	LOC123745010(LOC123745010),LOC123745044(LOC123745044),LOC123745177(LOC123745177),LOC123745193(LOC123745193),LOC123745401(LOC123745401),LOC123745506(LOC123745506),LOC123745544(LOC123745544),LOC123745618(LOC123745618),LOC123745755(LOC123745755),LOC123746467(LOC123746467),LOC123746697(LOC123746697),LOC123746845(LOC123746845),LOC123747015(LOC123747015),LOC123747069(LOC123747069),LOC123747159(LOC12374…
BP	GO:0001745	compound eye morphogenesis	157	506	0.0840833	0.548045	LOC123745251(LOC123745251),LOC123745252(LOC123745252),LOC123745417(LOC123745417),LOC123745427(LOC123745427),LOC123745666(LOC123745666),LOC123745986(LOC123745986),LOC123746149(LOC123746149),LOC123746256(LOC123746256),LOC123746261(LOC123746261),LOC123746401(LOC123746401),LOC123746569(LOC123746569),LOC123746710(LOC123746710),LOC123746898(LOC123746898),LOC123747359(LOC123747359),LOC123747370(LOC12374…
BP	GO:0035592	establishment of protein localization to extracellular region	167	505	0.00835254	0.221945	LOC123744984(LOC123744984),LOC123745070(LOC123745070),LOC123745278(LOC123745278),LOC123745518(LOC123745518),LOC123745532(LOC123745532),LOC123745541(LOC123745541),LOC123745819(LOC123745819),LOC123745844(LOC123745844),LOC123746030(LOC123746030),LOC123746066(LOC123746066),LOC123746259(LOC123746259),LOC123746400(LOC123746400),LOC123746622(LOC123746622),LOC123746697(LOC123746697),LOC123746710(LOC12374…
BP	GO:0035114	imaginal disc-derived appendage morphogenesis	154	504	0.127438	0.67367	LOC123744967(LOC123744967),LOC123745021(LOC123745021),LOC123745037(LOC123745037),LOC123745177(LOC123745177),LOC123745317(LOC123745317),LOC123745434(LOC123745434),LOC123745799(LOC123745799),LOC123745879(LOC123745879),LOC123746032(LOC123746032),LOC123746036(LOC123746036),LOC123746075(LOC123746075),LOC123746076(LOC123746076),LOC123746149(LOC123746149),LOC123746414(LOC123746414),LOC123746846(LOC12374…
BP	GO:0010038	response to metal ion	128	503	0.928821	1	LOC123745335(LOC123745335),LOC123745627(LOC123745627),LOC123745763(LOC123745763),LOC123745766(LOC123745766),LOC123746539(LOC123746539),LOC123747357(LOC123747357),LOC123747359(LOC123747359),LOC123747839(LOC123747839),LOC123748013(LOC123748013),LOC123748409(LOC123748409),LOC123750382(LOC123750382),LOC123750551(LOC123750551),LOC123753649(LOC123753649),LOC123753992(LOC123753992),LOC123754008(LOC12375…
BP	GO:0045927	positive regulation of growth	161	502	0.0292621	0.37811	LOC123744858(LOC123744858),LOC123744928(LOC123744928),LOC123745297(LOC123745297),LOC123745335(LOC123745335),LOC123745612(LOC123745612),LOC123745752(LOC123745752),LOC123745818(LOC123745818),LOC123745857(LOC123745857),LOC123746008(LOC123746008),LOC123746036(LOC123746036),LOC123746066(LOC123746066),LOC123746539(LOC123746539),LOC123746697(LOC123746697),LOC123746710(LOC123746710),LOC123747022(LOC12374…
BP	GO:0001817	regulation of cytokine production	157	502	0.0674008	0.530031	LOC123744967(LOC123744967),LOC123745070(LOC123745070),LOC123745267(LOC123745267),LOC123745330(LOC123745330),LOC123745353(LOC123745353),LOC123745413(LOC123745413),LOC123745523(LOC123745523),LOC123745541(LOC123745541),LOC123745755(LOC123745755),LOC123745819(LOC123745819),LOC123746066(LOC123746066),LOC123746370(LOC123746370),LOC123746548(LOC123746548),LOC123746697(LOC123746697),LOC123746710(LOC12374…
BP	GO:0002066	columnar/cuboidal epithelial cell development	166	501	0.00787504	0.219105	LOC123745027(LOC123745027),LOC123745177(LOC123745177),LOC123745297(LOC123745297),LOC123745562(LOC123745562),LOC123745790(LOC123745790),LOC123745811(LOC123745811),LOC123745851(LOC123745851),LOC123745857(LOC123745857),LOC123745879(LOC123745879),LOC123745890(LOC123745890),LOC123746149(LOC123746149),LOC123746354(LOC123746354),LOC123746539(LOC123746539),LOC123746807(LOC123746807),LOC123746836(LOC12374…
BP	GO:0090130	tissue migration	151	501	0.17708	0.72918	LOC123745070(LOC123745070),LOC123745177(LOC123745177),LOC123745238(LOC123745238),LOC123745271(LOC123745271),LOC123745297(LOC123745297),LOC123745526(LOC123745526),LOC123745562(LOC123745562),LOC123745603(LOC123745603),LOC123745760(LOC123745760),LOC123745811(LOC123745811),LOC123745879(LOC123745879),LOC123746066(LOC123746066),LOC123746107(LOC123746107),LOC123746539(LOC123746539),LOC123746898(LOC12374…
BP	GO:0048514	blood vessel morphogenesis	147	501	0.299721	0.729843	LOC123744984(LOC123744984),LOC123745070(LOC123745070),LOC123745238(LOC123745238),LOC123745526(LOC123745526),LOC123745603(LOC123745603),LOC123745650(LOC123745650),LOC123745763(LOC123745763),LOC123746036(LOC123746036),LOC123746066(LOC123746066),LOC123746354(LOC123746354),LOC123746548(LOC123746548),LOC123747022(LOC123747022),LOC123747701(LOC123747701),LOC123748017(LOC123748017),LOC123748647(LOC12374…
MF	GO:0022890	inorganic cation transmembrane transporter activity	145	500	0.307972	0.729843	LOC123745049(LOC123745049),LOC123745294(LOC123745294),LOC123745335(LOC123745335),LOC123745405(LOC123745405),LOC123745506(LOC123745506),LOC123745539(LOC123745539),LOC123745672(LOC123745672),LOC123746258(LOC123746258),LOC123746730(LOC123746730),LOC123746823(LOC123746823),LOC123746946(LOC123746946),LOC123746967(LOC123746967),LOC123747853(LOC123747853),LOC123748142(LOC123748142),LOC123749568(LOC12374…
BP	GO:0052548	regulation of endopeptidase activity	97	500	0.999999	1	LOC123744928(LOC123744928),LOC123745529(LOC123745529),LOC123745558(LOC123745558),LOC123745763(LOC123745763),LOC123746066(LOC123746066),LOC123746534(LOC123746534),LOC123746697(LOC123746697),LOC123746846(LOC123746846),LOC123746910(LOC123746910),LOC123747240(LOC123747240),LOC123747610(LOC123747610),LOC123749015(LOC123749015),LOC123750139(LOC123750139),LOC123750551(LOC123750551),LOC123750559(LOC12375…
BP	GO:0009306	protein secretion	166	499	0.00666642	0.207368	LOC123744984(LOC123744984),LOC123745070(LOC123745070),LOC123745278(LOC123745278),LOC123745518(LOC123745518),LOC123745532(LOC123745532),LOC123745541(LOC123745541),LOC123745819(LOC123745819),LOC123745844(LOC123745844),LOC123746030(LOC123746030),LOC123746066(LOC123746066),LOC123746259(LOC123746259),LOC123746400(LOC123746400),LOC123746622(LOC123746622),LOC123746697(LOC123746697),LOC123746710(LOC12374…
BP	GO:0070482	response to oxygen levels	126	499	0.941001	1	LOC123744984(LOC123744984),LOC123745042(LOC123745042),LOC123745335(LOC123745335),LOC123745627(LOC123745627),LOC123745640(LOC123745640),LOC123745672(LOC123745672),LOC123746066(LOC123746066),LOC123746247(LOC123746247),LOC123746285(LOC123746285),LOC123746514(LOC123746514),LOC123746539(LOC123746539),LOC123746846(LOC123746846),LOC123747429(LOC123747429),LOC123747972(LOC123747972),LOC123748647(LOC12374…
CC	GO:0000323	lytic vacuole	135	497	0.716722	0.935148	LOC123744871(LOC123744871),LOC123744885(LOC123744885),LOC123745144(LOC123745144),LOC123745245(LOC123745245),LOC123745523(LOC123745523),LOC123745539(LOC123745539),LOC123745777(LOC123745777),LOC123745851(LOC123745851),LOC123745876(LOC123745876),LOC123746271(LOC123746271),LOC123746539(LOC123746539),LOC123746622(LOC123746622),LOC123746697(LOC123746697),LOC123747034(LOC123747034),LOC123747041(LOC12374…
CC	GO:0005764	lysosome	135	497	0.716722	0.935148	LOC123744871(LOC123744871),LOC123744885(LOC123744885),LOC123745144(LOC123745144),LOC123745245(LOC123745245),LOC123745523(LOC123745523),LOC123745539(LOC123745539),LOC123745777(LOC123745777),LOC123745851(LOC123745851),LOC123745876(LOC123745876),LOC123746271(LOC123746271),LOC123746539(LOC123746539),LOC123746622(LOC123746622),LOC123746697(LOC123746697),LOC123747034(LOC123747034),LOC123747041(LOC12374…
BP	GO:0007416	synapse assembly	137	496	0.635124	0.896036	LOC123745078(LOC123745078),LOC123745526(LOC123745526),LOC123745578(LOC123745578),LOC123745661(LOC123745661),LOC123745811(LOC123745811),LOC123745842(LOC123745842),LOC123746881(LOC123746881),LOC123747015(LOC123747015),LOC123747352(LOC123747352),LOC123747399(LOC123747399),LOC123747509(LOC123747509),LOC123747723(LOC123747723),LOC123747839(LOC123747839),LOC123748017(LOC123748017),LOC123750382(LOC12375…
CC	GO:0098552	side of membrane	130	496	0.855398	0.981332	LOC123744967(LOC123744967),LOC123745529(LOC123745529),LOC123745578(LOC123745578),LOC123745755(LOC123745755),LOC123745819(LOC123745819),LOC123746149(LOC123746149),LOC123746153(LOC123746153),LOC123746273(LOC123746273),LOC123746318(LOC123746318),LOC123746401(LOC123746401),LOC123747006(LOC123747006),LOC123748647(LOC123748647),LOC123749026(LOC123749026),LOC123750551(LOC123750551),LOC123752012(LOC12375…
BP	GO:0048545	response to steroid hormone	130	496	0.856576	0.981332	LOC123745337(LOC123745337),LOC123745526(LOC123745526),LOC123745766(LOC123745766),LOC123746066(LOC123746066),LOC123746364(LOC123746364),LOC123746622(LOC123746622),LOC123746697(LOC123746697),LOC123747022(LOC123747022),LOC123747972(LOC123747972),LOC123748013(LOC123748013),LOC123748044(LOC123748044),LOC123748661(LOC123748661),LOC123750139(LOC123750139),LOC123751068(LOC123751068),LOC123751471(LOC12375…
BP	GO:0035120	post-embryonic appendage morphogenesis	154	495	0.0803328	0.533653	LOC123744967(LOC123744967),LOC123745021(LOC123745021),LOC123745037(LOC123745037),LOC123745177(LOC123745177),LOC123745317(LOC123745317),LOC123745434(LOC123745434),LOC123745799(LOC123745799),LOC123745879(LOC123745879),LOC123746032(LOC123746032),LOC123746036(LOC123746036),LOC123746075(LOC123746075),LOC123746076(LOC123746076),LOC123746149(LOC123746149),LOC123746414(LOC123746414),LOC123746846(LOC12374…
BP	GO:0010259	multicellular organism aging	147	495	0.242178	0.72918	LOC123744893(LOC123744893),LOC123744967(LOC123744967),LOC123745042(LOC123745042),LOC123745053(LOC123745053),LOC123745248(LOC123745248),LOC123745347(LOC123745347),LOC123745627(LOC123745627),LOC123745755(LOC123745755),LOC123745885(LOC123745885),LOC123746066(LOC123746066),LOC123746078(LOC123746078),LOC123746272(LOC123746272),LOC123746289(LOC123746289),LOC123746314(LOC123746314),LOC123746539(LOC12374…
BP	GO:0032787	monocarboxylic acid metabolic process	146	494	0.265191	0.72918	LOC123745251(LOC123745251),LOC123745252(LOC123745252),LOC123745291(LOC123745291),LOC123745383(LOC123745383),LOC123745658(LOC123745658),LOC123745766(LOC123745766),LOC123746066(LOC123746066),LOC123746525(LOC123746525),LOC123746617(LOC123746617),LOC123746714(LOC123746714),LOC123746899(LOC123746899),LOC123746917(LOC123746917),LOC123747006(LOC123747006),LOC123747017(LOC123747017),LOC123747101(LOC12374…
MF	GO:0046982	protein heterodimerization activity	134	494	0.67418	0.928542	LOC123744984(LOC123744984),LOC123745078(LOC123745078),LOC123745267(LOC123745267),LOC123745335(LOC123745335),LOC123745413(LOC123745413),LOC123745763(LOC123745763),LOC123745849(LOC123745849),LOC123746056(LOC123746056),LOC123746364(LOC123746364),LOC123746514(LOC123746514),LOC123746539(LOC123746539),LOC123746846(LOC123746846),LOC123747337(LOC123747337),LOC123747359(LOC123747359),LOC123747639(LOC12374…
MF	GO:0051020	GTPase binding	160	491	0.0114408	0.262813	LOC123745051(LOC123745051),LOC123745065(LOC123745065),LOC123745317(LOC123745317),LOC123745436(LOC123745436),LOC123745518(LOC123745518),LOC123745541(LOC123745541),LOC123745612(LOC123745612),LOC123745661(LOC123745661),LOC123745666(LOC123745666),LOC123746056(LOC123746056),LOC123746075(LOC123746075),LOC123746076(LOC123746076),LOC123746153(LOC123746153),LOC123746264(LOC123746264),LOC123746284(LOC12374…
BP	GO:0051321	meiotic cell cycle	156	491	0.0425444	0.466832	LOC123744967(LOC123744967),LOC123745023(LOC123745023),LOC123745027(LOC123745027),LOC123745297(LOC123745297),LOC123745337(LOC123745337),LOC123745417(LOC123745417),LOC123745427(LOC123745427),LOC123745595(LOC123745595),LOC123745640(LOC123745640),LOC123745672(LOC123745672),LOC123745799(LOC123745799),LOC123745834(LOC123745834),LOC123746152(LOC123746152),LOC123746401(LOC123746401),LOC123746829(LOC12374…
BP	GO:0002274	myeloid leukocyte activation	154	491	0.0640671	0.530031	LOC123744871(LOC123744871),LOC123744885(LOC123744885),LOC123744967(LOC123744967),LOC123745070(LOC123745070),LOC123745539(LOC123745539),LOC123745671(LOC123745671),LOC123745851(LOC123745851),LOC123746087(LOC123746087),LOC123746271(LOC123746271),LOC123746370(LOC123746370),LOC123746539(LOC123746539),LOC123746733(LOC123746733),LOC123747034(LOC123747034),LOC123747052(LOC123747052),LOC123747076(LOC12374…
MF	GO:0008233	peptidase activity	134	491	0.642868	0.899007	LOC123745205(LOC123745205),LOC123745257(LOC123745257),LOC123745297(LOC123745297),LOC123745327(LOC123745327),LOC123745348(LOC123745348),LOC123745475(LOC123745475),LOC123745529(LOC123745529),LOC123745675(LOC123745675),LOC123745755(LOC123745755),LOC123745763(LOC123745763),LOC123745890(LOC123745890),LOC123746311(LOC123746311),LOC123746313(LOC123746313),LOC123746341(LOC123746341),LOC123746345(LOC12374…
BP	GO:0048511	rhythmic process	137	490	0.568882	0.888954	LOC123744928(LOC123744928),LOC123745042(LOC123745042),LOC123745526(LOC123745526),LOC123746066(LOC123746066),LOC123746075(LOC123746075),LOC123746076(LOC123746076),LOC123746534(LOC123746534),LOC123746622(LOC123746622),LOC123746697(LOC123746697),LOC123747022(LOC123747022),LOC123747411(LOC123747411),LOC123747972(LOC123747972),LOC123748017(LOC123748017),LOC123748741(LOC123748741),LOC123750139(LOC12375…
BP	GO:0030155	regulation of cell adhesion	151	489	0.100401	0.60277	LOC123745070(LOC123745070),LOC123745526(LOC123745526),LOC123745650(LOC123745650),LOC123745755(LOC123745755),LOC123745819(LOC123745819),LOC123745873(LOC123745873),LOC123746152(LOC123746152),LOC123746272(LOC123746272),LOC123746548(LOC123746548),LOC123746651(LOC123746651),LOC123746807(LOC123746807),LOC123746846(LOC123746846),LOC123746910(LOC123746910),LOC123747015(LOC123747015),LOC123747022(LOC12374…
BP	GO:0031346	positive regulation of cell projection organization	157	488	0.0279402	0.365486	LOC123745065(LOC123745065),LOC123745078(LOC123745078),LOC123745297(LOC123745297),LOC123745335(LOC123745335),LOC123745337(LOC123745337),LOC123745526(LOC123745526),LOC123745612(LOC123745612),LOC123745752(LOC123745752),LOC123745818(LOC123745818),LOC123745851(LOC123745851),LOC123746066(LOC123746066),LOC123746271(LOC123746271),LOC123746651(LOC123746651),LOC123746807(LOC123746807),LOC123747015(LOC12374…
BP	GO:0033674	positive regulation of kinase activity	153	488	0.0654647	0.530031	LOC123745507(LOC123745507),LOC123745986(LOC123745986),LOC123746066(LOC123746066),LOC123746149(LOC123746149),LOC123746370(LOC123746370),LOC123746697(LOC123746697),LOC123746710(LOC123746710),LOC123746807(LOC123746807),LOC123746858(LOC123746858),LOC123746881(LOC123746881),LOC123747055(LOC123747055),LOC123748017(LOC123748017),LOC123749350(LOC123749350),LOC123750506(LOC123750506),LOC123750551(LOC12375…
BP	GO:0043161	proteasome-mediated ubiquitin-dependent protein catabolic process	147	488	0.182857	0.72918	LOC123745396(LOC123745396),LOC123745417(LOC123745417),LOC123745603(LOC123745603),LOC123745640(LOC123745640),LOC123746066(LOC123746066),LOC123746534(LOC123746534),LOC123746697(LOC123746697),LOC123746733(LOC123746733),LOC123746821(LOC123746821),LOC123747337(LOC123747337),LOC123747359(LOC123747359),LOC123748013(LOC123748013),LOC123750551(LOC123750551),LOC123750627(LOC123750627),LOC123750692(LOC12375…
CC	GO:0000790	nuclear chromatin	100	487	0.999969	1	LOC123744928(LOC123744928),LOC123745070(LOC123745070),LOC123745248(LOC123745248),LOC123745337(LOC123745337),LOC123745640(LOC123745640),LOC123745843(LOC123745843),LOC123746056(LOC123746056),LOC123746066(LOC123746066),LOC123746846(LOC123746846),LOC123747678(LOC123747678),LOC123747972(LOC123747972),LOC123749625(LOC123749625),LOC123749915(LOC123749915),LOC123750869(LOC123750869),LOC123751847(LOC12375…
BP	GO:0045666	positive regulation of neuron differentiation	158	486	0.0191111	0.335343	LOC123745070(LOC123745070),LOC123745078(LOC123745078),LOC123745297(LOC123745297),LOC123745335(LOC123745335),LOC123745337(LOC123745337),LOC123745427(LOC123745427),LOC123745526(LOC123745526),LOC123745612(LOC123745612),LOC123745752(LOC123745752),LOC123745818(LOC123745818),LOC123745851(LOC123745851),LOC123746066(LOC123746066),LOC123746149(LOC123746149),LOC123746158(LOC123746158),LOC123746271(LOC12374…
BP	GO:0032535	regulation of cellular component size	164	485	0.00344531	0.16784	LOC123744967(LOC123744967),LOC123745078(LOC123745078),LOC123745297(LOC123745297),LOC123745335(LOC123745335),LOC123745526(LOC123745526),LOC123745550(LOC123745550),LOC123745612(LOC123745612),LOC123745661(LOC123745661),LOC123745844(LOC123745844),LOC123745857(LOC123745857),LOC123746284(LOC123746284),LOC123746569(LOC123746569),LOC123747052(LOC123747052),LOC123750424(LOC123750424),LOC123750467(LOC12375…
BP	GO:0009100	glycoprotein metabolic process	143	485	0.278956	0.72918	LOC123744881(LOC123744881),LOC123744882(LOC123744882),LOC123745205(LOC123745205),LOC123745246(LOC123745246),LOC123745260(LOC123745260),LOC123745380(LOC123745380),LOC123745590(LOC123745590),LOC123745658(LOC123745658),LOC123745671(LOC123745671),LOC123745839(LOC123745839),LOC123746019(LOC123746019),LOC123746036(LOC123746036),LOC123746108(LOC123746108),LOC123746156(LOC123746156),LOC123746354(LOC12374…
BP	GO:0001655	urogenital system development	137	485	0.511579	0.86008	LOC123744984(LOC123744984),LOC123745021(LOC123745021),LOC123745070(LOC123745070),LOC123745177(LOC123745177),LOC123745238(LOC123745238),LOC123745251(LOC123745251),LOC123745252(LOC123745252),LOC123745475(LOC123745475),LOC123745507(LOC123745507),LOC123745526(LOC123745526),LOC123745760(LOC123745760),LOC123746289(LOC123746289),LOC123746354(LOC123746354),LOC123746710(LOC123746710),LOC123746807(LOC12374…
BP	GO:0007517	muscle organ development	146	484	0.178483	0.72918	LOC123745042(LOC123745042),LOC123745177(LOC123745177),LOC123745278(LOC123745278),LOC123745515(LOC123745515),LOC123745562(LOC123745562),LOC123745849(LOC123745849),LOC123745879(LOC123745879),LOC123746066(LOC123746066),LOC123746149(LOC123746149),LOC123746158(LOC123746158),LOC123746414(LOC123746414),LOC123746539(LOC123746539),LOC123746697(LOC123746697),LOC123746846(LOC123746846),LOC123746858(LOC12374…
BP	GO:1901615	organic hydroxy compound metabolic process	152	483	0.0594623	0.530031	LOC123745070(LOC123745070),LOC123745246(LOC123745246),LOC123745251(LOC123745251),LOC123745252(LOC123745252),LOC123745279(LOC123745279),LOC123745317(LOC123745317),LOC123745335(LOC123745335),LOC123745413(LOC123745413),LOC123745578(LOC123745578),LOC123745658(LOC123745658),LOC123746066(LOC123746066),LOC123746514(LOC123746514),LOC123746714(LOC123746714),LOC123747429(LOC123747429),LOC123747966(LOC12374…
BP	GO:0006873	cellular ion homeostasis	139	483	0.407146	0.829451	LOC123745049(LOC123745049),LOC123745070(LOC123745070),LOC123745335(LOC123745335),LOC123745405(LOC123745405),LOC123745532(LOC123745532),LOC123745766(LOC123745766),LOC123746539(LOC123746539),LOC123746622(LOC123746622),LOC123746730(LOC123746730),LOC123746823(LOC123746823),LOC123746846(LOC123746846),LOC123747006(LOC123747006),LOC123749568(LOC123749568),LOC123751393(LOC123751393),LOC123753848(LOC12375…
BP	GO:1904951	positive regulation of establishment of protein localization	136	483	0.529505	0.867929	LOC123744984(LOC123744984),LOC123745070(LOC123745070),LOC123745515(LOC123745515),LOC123745532(LOC123745532),LOC123745541(LOC123745541),LOC123745595(LOC123745595),LOC123745763(LOC123745763),LOC123745819(LOC123745819),LOC123746066(LOC123746066),LOC123746108(LOC123746108),LOC123746153(LOC123746153),LOC123746284(LOC123746284),LOC123746364(LOC123746364),LOC123746414(LOC123746414),LOC123746697(LOC12374…
BP	GO:0071900	regulation of protein serine/threonine kinase activity	133	483	0.649615	0.903736	LOC123745010(LOC123745010),LOC123745330(LOC123745330),LOC123745777(LOC123745777),LOC123745799(LOC123745799),LOC123745873(LOC123745873),LOC123746066(LOC123746066),LOC123746149(LOC123746149),LOC123746160(LOC123746160),LOC123746697(LOC123746697),LOC123746807(LOC123746807),LOC123746858(LOC123746858),LOC123746881(LOC123746881),LOC123747240(LOC123747240),LOC123747426(LOC123747426),LOC123748013(LOC12374…
BP	GO:0090132	epithelium migration	147	481	0.133055	0.674497	LOC123745070(LOC123745070),LOC123745177(LOC123745177),LOC123745238(LOC123745238),LOC123745271(LOC123745271),LOC123745297(LOC123745297),LOC123745526(LOC123745526),LOC123745562(LOC123745562),LOC123745603(LOC123745603),LOC123745760(LOC123745760),LOC123745811(LOC123745811),LOC123745879(LOC123745879),LOC123746066(LOC123746066),LOC123746107(LOC123746107),LOC123746539(LOC123746539),LOC123746898(LOC12374…
BP	GO:0051961	negative regulation of nervous system development	142	481	0.273771	0.72918	LOC123745044(LOC123745044),LOC123745078(LOC123745078),LOC123745317(LOC123745317),LOC123745335(LOC123745335),LOC123745526(LOC123745526),LOC123745603(LOC123745603),LOC123745661(LOC123745661),LOC123745890(LOC123745890),LOC123746158(LOC123746158),LOC123746539(LOC123746539),LOC123746569(LOC123746569),LOC123746656(LOC123746656),LOC123747146(LOC123747146),LOC123747240(LOC123747240),LOC123747294(LOC12374…
BP	GO:0060560	developmental growth involved in morphogenesis	149	479	0.084507	0.550383	LOC123744861(LOC123744861),LOC123745078(LOC123745078),LOC123745297(LOC123745297),LOC123745335(LOC123745335),LOC123745526(LOC123745526),LOC123745612(LOC123745612),LOC123745661(LOC123745661),LOC123745666(LOC123745666),LOC123745752(LOC123745752),LOC123745818(LOC123745818),LOC123746079(LOC123746079),LOC123746569(LOC123746569),LOC123746807(LOC123746807),LOC123746898(LOC123746898),LOC123747052(LOC12374…
BP	GO:0022613	ribonucleoprotein complex biogenesis	119	479	0.958982	1	LOC123744858(LOC123744858),LOC123745207(LOC123745207),LOC123745289(LOC123745289),LOC123745310(LOC123745310),LOC123745596(LOC123745596),LOC123745618(LOC123745618),LOC123745692(LOC123745692),LOC123745853(LOC123745853),LOC123746008(LOC123746008),LOC123746255(LOC123746255),LOC123746369(LOC123746369),LOC123746829(LOC123746829),LOC123746992(LOC123746992),LOC123747068(LOC123747068),LOC123747156(LOC12374…
BP	GO:0009896	positive regulation of catabolic process	160	478	0.0059144	0.201352	LOC123744928(LOC123744928),LOC123745167(LOC123745167),LOC123745396(LOC123745396),LOC123745523(LOC123745523),LOC123745603(LOC123745603),LOC123745640(LOC123745640),LOC123745661(LOC123745661),LOC123745777(LOC123745777),LOC123746066(LOC123746066),LOC123746152(LOC123746152),LOC123746364(LOC123746364),LOC123746400(LOC123746400),LOC123746554(LOC123746554),LOC123746807(LOC123746807),LOC123746839(LOC12374…
BP	GO:0071695	anatomical structure maturation	148	478	0.096176	0.591393	LOC123744928(LOC123744928),LOC123744967(LOC123744967),LOC123745070(LOC123745070),LOC123745417(LOC123745417),LOC123745427(LOC123745427),LOC123745777(LOC123745777),LOC123746152(LOC123746152),LOC123746514(LOC123746514),LOC123746539(LOC123746539),LOC123746807(LOC123746807),LOC123746898(LOC123746898),LOC123747509(LOC123747509),LOC123747853(LOC123747853),LOC123748013(LOC123748013),LOC123750467(LOC12375…
BP	GO:0030534	adult behavior	126	477	0.826974	0.973606	LOC123744980(LOC123744980),LOC123745042(LOC123745042),LOC123745337(LOC123745337),LOC123745529(LOC123745529),LOC123745548(LOC123745548),LOC123745661(LOC123745661),LOC123745809(LOC123745809),LOC123746066(LOC123746066),LOC123746261(LOC123746261),LOC123746514(LOC123746514),LOC123746697(LOC123746697),LOC123746880(LOC123746880),LOC123746881(LOC123746881),LOC123746889(LOC123746889),LOC123746966(LOC12374…
CC	GO:0005759	mitochondrial matrix	106	476	0.998859	1	LOC123745233(LOC123745233),LOC123745274(LOC123745274),LOC123745291(LOC123745291),LOC123745521(LOC123745521),LOC123745601(LOC123745601),LOC123745795(LOC123745795),LOC123746371(LOC123746371),LOC123746862(LOC123746862),LOC123746924(LOC123746924),LOC123747017(LOC123747017),LOC123747429(LOC123747429),LOC123748697(LOC123748697),LOC123752358(LOC123752358),LOC123752807(LOC123752807),LOC123753158(LOC12375…
BP	GO:0001933	negative regulation of protein phosphorylation	149	475	0.0673349	0.530031	LOC123744859(LOC123744859),LOC123744864(LOC123744864),LOC123744992(LOC123744992),LOC123745010(LOC123745010),LOC123745042(LOC123745042),LOC123745330(LOC123745330),LOC123745526(LOC123745526),LOC123745640(LOC123745640),LOC123745661(LOC123745661),LOC123745849(LOC123745849),LOC123745873(LOC123745873),LOC123746066(LOC123746066),LOC123746149(LOC123746149),LOC123746153(LOC123746153),LOC123746160(LOC12374…
BP	GO:0001505	regulation of neurotransmitter levels	153	474	0.0266089	0.357165	LOC123745167(LOC123745167),LOC123745279(LOC123745279),LOC123745294(LOC123745294),LOC123745308(LOC123745308),LOC123745317(LOC123745317),LOC123745383(LOC123745383),LOC123745427(LOC123745427),LOC123745601(LOC123745601),LOC123745811(LOC123745811),LOC123746079(LOC123746079),LOC123746566(LOC123746566),LOC123746846(LOC123746846),LOC123746966(LOC123746966),LOC123747001(LOC123747001),LOC123747004(LOC12374…
CC	GO:0098793	presynapse	150	473	0.0479065	0.487872	LOC123745049(LOC123745049),LOC123745055(LOC123745055),LOC123745297(LOC123745297),LOC123745413(LOC123745413),LOC123745661(LOC123745661),LOC123745672(LOC123745672),LOC123745851(LOC123745851),LOC123746271(LOC123746271),LOC123746554(LOC123746554),LOC123746566(LOC123746566),LOC123746622(LOC123746622),LOC123746966(LOC123746966),LOC123747001(LOC123747001),LOC123747004(LOC123747004),LOC123747015(LOC12374…
BP	GO:0010631	epithelial cell migration	142	473	0.200722	0.72918	LOC123745070(LOC123745070),LOC123745177(LOC123745177),LOC123745238(LOC123745238),LOC123745271(LOC123745271),LOC123745297(LOC123745297),LOC123745526(LOC123745526),LOC123745562(LOC123745562),LOC123745603(LOC123745603),LOC123745760(LOC123745760),LOC123745811(LOC123745811),LOC123745879(LOC123745879),LOC123746066(LOC123746066),LOC123746107(LOC123746107),LOC123746539(LOC123746539),LOC123746898(LOC12374…
BP	GO:0097305	response to alcohol	137	473	0.373539	0.816972	LOC123745177(LOC123745177),LOC123745337(LOC123745337),LOC123745526(LOC123745526),LOC123745763(LOC123745763),LOC123746066(LOC123746066),LOC123746261(LOC123746261),LOC123746285(LOC123746285),LOC123746846(LOC123746846),LOC123746880(LOC123746880),LOC123746889(LOC123746889),LOC123747015(LOC123747015),LOC123747022(LOC123747022),LOC123747074(LOC123747074),LOC123748661(LOC123748661),LOC123749219(LOC12374…
BP	GO:0051222	positive regulation of protein transport	133	473	0.53719	0.867929	LOC123744984(LOC123744984),LOC123745070(LOC123745070),LOC123745515(LOC123745515),LOC123745532(LOC123745532),LOC123745541(LOC123745541),LOC123745595(LOC123745595),LOC123745763(LOC123745763),LOC123745819(LOC123745819),LOC123746066(LOC123746066),LOC123746108(LOC123746108),LOC123746153(LOC123746153),LOC123746284(LOC123746284),LOC123746364(LOC123746364),LOC123746697(LOC123746697),LOC123746846(LOC12374…
MF	GO:0070011	peptidase activity, acting on L-amino acid peptides	125	472	0.777418	0.963348	LOC123745205(LOC123745205),LOC123745257(LOC123745257),LOC123745348(LOC123745348),LOC123745475(LOC123745475),LOC123745529(LOC123745529),LOC123745675(LOC123745675),LOC123745755(LOC123745755),LOC123745763(LOC123745763),LOC123745890(LOC123745890),LOC123746311(LOC123746311),LOC123746313(LOC123746313),LOC123746341(LOC123746341),LOC123746345(LOC123746345),LOC123746517(LOC123746517),LOC123746539(LOC12374…
BP	GO:0042742	defense response to bacterium	116	471	0.966612	1	LOC123745053(LOC123745053),LOC123745267(LOC123745267),LOC123745291(LOC123745291),LOC123745413(LOC123745413),LOC123745532(LOC123745532),LOC123745578(LOC123745578),LOC123745755(LOC123745755),LOC123745799(LOC123745799),LOC123746284(LOC123746284),LOC123746285(LOC123746285),LOC123746617(LOC123746617),LOC123746881(LOC123746881),LOC123746910(LOC123746910),LOC123746917(LOC123746917),LOC123747006(LOC12374…
BP	GO:0045862	positive regulation of proteolysis	119	470	0.931032	1	LOC123745288(LOC123745288),LOC123745396(LOC123745396),LOC123745529(LOC123745529),LOC123745558(LOC123745558),LOC123745574(LOC123745574),LOC123745603(LOC123745603),LOC123745640(LOC123745640),LOC123745763(LOC123745763),LOC123746066(LOC123746066),LOC123746534(LOC123746534),LOC123746539(LOC123746539),LOC123746697(LOC123746697),LOC123746846(LOC123746846),LOC123746910(LOC123746910),LOC123747052(LOC12374…
BP	GO:0015711	organic anion transport	152	469	0.023591	0.339712	LOC123745163(LOC123745163),LOC123745294(LOC123745294),LOC123745335(LOC123745335),LOC123745465(LOC123745465),LOC123745506(LOC123745506),LOC123745511(LOC123745511),LOC123745532(LOC123745532),LOC123745539(LOC123745539),LOC123745627(LOC123745627),LOC123745751(LOC123745751),LOC123745766(LOC123745766),LOC123746030(LOC123746030),LOC123746352(LOC123746352),LOC123746515(LOC123746515),LOC123746680(LOC12374…
BP	GO:1901653	cellular response to peptide	139	469	0.25825	0.72918	LOC123745044(LOC123745044),LOC123745297(LOC123745297),LOC123745574(LOC123745574),LOC123745640(LOC123745640),LOC123745672(LOC123745672),LOC123745753(LOC123745753),LOC123745871(LOC123745871),LOC123746066(LOC123746066),LOC123746107(LOC123746107),LOC123746284(LOC123746284),LOC123746514(LOC123746514),LOC123746534(LOC123746534),LOC123747006(LOC123747006),LOC123747359(LOC123747359),LOC123747411(LOC12374…
BP	GO:0006281	DNA repair	158	467	0.00394684	0.176169	LOC123745027(LOC123745027),LOC123745074(LOC123745074),LOC123745267(LOC123745267),LOC123745560(LOC123745560),LOC123745640(LOC123745640),LOC123745777(LOC123745777),LOC123746066(LOC123746066),LOC123746154(LOC123746154),LOC123746160(LOC123746160),LOC123746286(LOC123746286),LOC123746314(LOC123746314),LOC123746370(LOC123746370),LOC123746559(LOC123746559),LOC123746561(LOC123746561),LOC123746857(LOC12374…
BP	GO:0010876	lipid localization	144	465	0.0991364	0.60277	LOC123744893(LOC123744893),LOC123745144(LOC123745144),LOC123745177(LOC123745177),LOC123745246(LOC123745246),LOC123745427(LOC123745427),LOC123745465(LOC123745465),LOC123745506(LOC123745506),LOC123745532(LOC123745532),LOC123745627(LOC123745627),LOC123745658(LOC123745658),LOC123745671(LOC123745671),LOC123745766(LOC123745766),LOC123745849(LOC123745849),LOC123746066(LOC123746066),LOC123746271(LOC12374…
MF	GO:0008289	lipid binding	134	465	0.348039	0.782098	LOC123744967(LOC123744967),LOC123745144(LOC123745144),LOC123745177(LOC123745177),LOC123745246(LOC123745246),LOC123745506(LOC123745506),LOC123745851(LOC123745851),LOC123745876(LOC123745876),LOC123746153(LOC123746153),LOC123746284(LOC123746284),LOC123746401(LOC123746401),LOC123746409(LOC123746409),LOC123746548(LOC123746548),LOC123746697(LOC123746697),LOC123746784(LOC123746784),LOC123746880(LOC12374…
BP	GO:0007264	small GTPase mediated signal transduction	157	463	0.00367764	0.17223	LOC123744864(LOC123744864),LOC123745051(LOC123745051),LOC123745065(LOC123745065),LOC123745317(LOC123745317),LOC123745427(LOC123745427),LOC123745434(LOC123745434),LOC123745526(LOC123745526),LOC123745550(LOC123745550),LOC123745603(LOC123745603),LOC123745666(LOC123745666),LOC123745799(LOC123745799),LOC123746065(LOC123746065),LOC123746075(LOC123746075),LOC123746076(LOC123746076),LOC123746149(LOC12374…
BP	GO:0009952	anterior/posterior pattern specification	149	463	0.0312638	0.394651	LOC123745021(LOC123745021),LOC123745027(LOC123745027),LOC123745078(LOC123745078),LOC123745177(LOC123745177),LOC123745271(LOC123745271),LOC123745278(LOC123745278),LOC123745413(LOC123745413),LOC123745799(LOC123745799),LOC123746149(LOC123746149),LOC123746158(LOC123746158),LOC123746710(LOC123746710),LOC123746807(LOC123746807),LOC123746846(LOC123746846),LOC123746858(LOC123746858),LOC123746898(LOC12374…
BP	GO:0045860	positive regulation of protein kinase activity	146	463	0.0601079	0.530031	LOC123745507(LOC123745507),LOC123745986(LOC123745986),LOC123746066(LOC123746066),LOC123746149(LOC123746149),LOC123746370(LOC123746370),LOC123746697(LOC123746697),LOC123746710(LOC123746710),LOC123746807(LOC123746807),LOC123746858(LOC123746858),LOC123746881(LOC123746881),LOC123747055(LOC123747055),LOC123748017(LOC123748017),LOC123749350(LOC123749350),LOC123750506(LOC123750506),LOC123750551(LOC12375…
BP	GO:0008340	determination of adult lifespan	137	463	0.26739	0.72918	LOC123744893(LOC123744893),LOC123744967(LOC123744967),LOC123745042(LOC123745042),LOC123745053(LOC123745053),LOC123745248(LOC123745248),LOC123745347(LOC123745347),LOC123745627(LOC123745627),LOC123745755(LOC123745755),LOC123745885(LOC123745885),LOC123746066(LOC123746066),LOC123746078(LOC123746078),LOC123746272(LOC123746272),LOC123746314(LOC123746314),LOC123746539(LOC123746539),LOC123746622(LOC12374…
BP	GO:0015672	monovalent inorganic cation transport	136	463	0.302807	0.729843	LOC123744967(LOC123744967),LOC123745294(LOC123745294),LOC123745539(LOC123745539),LOC123745672(LOC123745672),LOC123746258(LOC123746258),LOC123746622(LOC123746622),LOC123746730(LOC123746730),LOC123746824(LOC123746824),LOC123746967(LOC123746967),LOC123747088(LOC123747088),LOC123748142(LOC123748142),LOC123749568(LOC123749568),LOC123749579(LOC123749579),LOC123750551(LOC123750551),LOC123751387(LOC12375…
MF	GO:0022803	passive transmembrane transporter activity	114	463	0.954034	1	LOC123745049(LOC123745049),LOC123745335(LOC123745335),LOC123746258(LOC123746258),LOC123746566(LOC123746566),LOC123746823(LOC123746823),LOC123746946(LOC123746946),LOC123747176(LOC123747176),LOC123747271(LOC123747271),LOC123747853(LOC123747853),LOC123748142(LOC123748142),LOC123749568(LOC123749568),LOC123750656(LOC123750656),LOC123752012(LOC123752012),LOC123752111(LOC123752111),LOC123753081(LOC12375…
BP	GO:0045137	development of primary sexual characteristics	136	461	0.282153	0.72918	LOC123745070(LOC123745070),LOC123745078(LOC123745078),LOC123745177(LOC123745177),LOC123745327(LOC123745327),LOC123745526(LOC123745526),LOC123745760(LOC123745760),LOC123745857(LOC123745857),LOC123745890(LOC123745890),LOC123746008(LOC123746008),LOC123746066(LOC123746066),LOC123746328(LOC123746328),LOC123746414(LOC123746414),LOC123746534(LOC123746534),LOC123746554(LOC123746554),LOC123746697(LOC12374…
BP	GO:0030003	cellular cation homeostasis	131	461	0.479404	0.829451	LOC123745049(LOC123745049),LOC123745070(LOC123745070),LOC123745335(LOC123745335),LOC123745405(LOC123745405),LOC123745532(LOC123745532),LOC123746539(LOC123746539),LOC123746622(LOC123746622),LOC123746730(LOC123746730),LOC123746823(LOC123746823),LOC123746846(LOC123746846),LOC123747006(LOC123747006),LOC123749568(LOC123749568),LOC123751393(LOC123751393),LOC123753848(LOC123753848),LOC123753965(LOC12375…
BP	GO:0099177	regulation of trans-synaptic signaling	143	460	0.0908272	0.569761	LOC123745317(LOC123745317),LOC123745532(LOC123745532),LOC123745603(LOC123745603),LOC123745986(LOC123745986),LOC123746613(LOC123746613),LOC123746622(LOC123746622),LOC123746697(LOC123746697),LOC123747001(LOC123747001),LOC123747015(LOC123747015),LOC123747022(LOC123747022),LOC123748509(LOC123748509),LOC123750551(LOC123750551),LOC123750559(LOC123750559),LOC123750903(LOC123750903),LOC123751782(LOC12375…
BP	GO:0045787	positive regulation of cell cycle	135	460	0.307881	0.729843	LOC123744984(LOC123744984),LOC123745027(LOC123745027),LOC123745396(LOC123745396),LOC123745401(LOC123745401),LOC123745603(LOC123745603),LOC123745640(LOC123745640),LOC123745857(LOC123745857),LOC123745873(LOC123745873),LOC123746158(LOC123746158),LOC123746286(LOC123746286),LOC123746401(LOC123746401),LOC123746561(LOC123746561),LOC123746881(LOC123746881),LOC123747615(LOC123747615),LOC123748017(LOC12374…
CC	GO:0019866	organelle inner membrane	86	460	0.999999	1	LOC123745233(LOC123745233),LOC123745327(LOC123745327),LOC123745532(LOC123745532),LOC123745548(LOC123745548),LOC123745795(LOC123745795),LOC123746066(LOC123746066),LOC123746258(LOC123746258),LOC123746680(LOC123746680),LOC123746824(LOC123746824),LOC123746846(LOC123746846),LOC123746861(LOC123746861),LOC123746924(LOC123746924),LOC123752358(LOC123752358),LOC123753965(LOC123753965),LOC123754091(LOC12375…
CC	GO:0005813	centrosome	154	459	0.00608398	0.201352	LOC123745023(LOC123745023),LOC123745297(LOC123745297),LOC123745311(LOC123745311),LOC123745396(LOC123745396),LOC123745401(LOC123745401),LOC123745603(LOC123745603),LOC123745755(LOC123745755),LOC123745777(LOC123745777),LOC123745831(LOC123745831),LOC123746314(LOC123746314),LOC123746561(LOC123746561),LOC123747052(LOC123747052),LOC123747071(LOC123747071),LOC123747313(LOC123747313),LOC123747359(LOC12374…
BP	GO:0051235	maintenance of location	144	459	0.0707805	0.530031	LOC123744893(LOC123744893),LOC123745246(LOC123745246),LOC123745335(LOC123745335),LOC123745427(LOC123745427),LOC123745507(LOC123745507),LOC123745777(LOC123745777),LOC123745849(LOC123745849),LOC123746066(LOC123746066),LOC123746272(LOC123746272),LOC123746401(LOC123746401),LOC123746414(LOC123746414),LOC123746539(LOC123746539),LOC123746569(LOC123746569),LOC123746617(LOC123746617),LOC123747034(LOC12374…
BP	GO:0036293	response to decreased oxygen levels	112	458	0.97095	1	LOC123744984(LOC123744984),LOC123745042(LOC123745042),LOC123745335(LOC123745335),LOC123745627(LOC123745627),LOC123745640(LOC123745640),LOC123745672(LOC123745672),LOC123746066(LOC123746066),LOC123746247(LOC123746247),LOC123746285(LOC123746285),LOC123746514(LOC123746514),LOC123746539(LOC123746539),LOC123746846(LOC123746846),LOC123747429(LOC123747429),LOC123748647(LOC123748647),LOC123750551(LOC12375…
MF	GO:0035639	purine ribonucleoside triphosphate binding	147	457	0.0233176	0.339712	LOC123744967(LOC123744967),LOC123745051(LOC123745051),LOC123745193(LOC123745193),LOC123746284(LOC123746284),LOC123746559(LOC123746559),LOC123746807(LOC123746807),LOC123747071(LOC123747071),LOC123747333(LOC123747333),LOC123747385(LOC123747385),LOC123747439(LOC123747439),LOC123749998(LOC123749998),LOC123750356(LOC123750356),LOC123750551(LOC123750551),LOC123752817(LOC123752817),LOC123753274(LOC12375…
BP	GO:0050804	modulation of chemical synaptic transmission	143	457	0.0766762	0.530031	LOC123745317(LOC123745317),LOC123745532(LOC123745532),LOC123745603(LOC123745603),LOC123745986(LOC123745986),LOC123746613(LOC123746613),LOC123746622(LOC123746622),LOC123746697(LOC123746697),LOC123747001(LOC123747001),LOC123747015(LOC123747015),LOC123747022(LOC123747022),LOC123748509(LOC123748509),LOC123750551(LOC123750551),LOC123750559(LOC123750559),LOC123750903(LOC123750903),LOC123751782(LOC12375…
BP	GO:0030900	forebrain development	128	457	0.558186	0.886898	LOC123744928(LOC123744928),LOC123745070(LOC123745070),LOC123745078(LOC123745078),LOC123745278(LOC123745278),LOC123745297(LOC123745297),LOC123745526(LOC123745526),LOC123745529(LOC123745529),LOC123745548(LOC123745548),LOC123745661(LOC123745661),LOC123745666(LOC123745666),LOC123746158(LOC123746158),LOC123746514(LOC123746514),LOC123746622(LOC123746622),LOC123746858(LOC123746858),LOC123746907(LOC12374…
BP	GO:0050807	regulation of synapse organization	119	457	0.866077	0.984023	LOC123745257(LOC123745257),LOC123745317(LOC123745317),LOC123745526(LOC123745526),LOC123745661(LOC123745661),LOC123745811(LOC123745811),LOC123745842(LOC123745842),LOC123747015(LOC123747015),LOC123747164(LOC123747164),LOC123747352(LOC123747352),LOC123747399(LOC123747399),LOC123747723(LOC123747723),LOC123747839(LOC123747839),LOC123748394(LOC123748394),LOC123750382(LOC123750382),LOC123750551(LOC12375…
BP	GO:0044403	symbiotic process	133	456	0.340091	0.769261	LOC123744858(LOC123744858),LOC123745042(LOC123745042),LOC123745311(LOC123745311),LOC123745436(LOC123745436),LOC123745523(LOC123745523),LOC123745595(LOC123745595),LOC123745763(LOC123745763),LOC123745777(LOC123745777),LOC123745831(LOC123745831),LOC123745842(LOC123745842),LOC123745851(LOC123745851),LOC123746056(LOC123746056),LOC123746286(LOC123746286),LOC123746370(LOC123746370),LOC123746701(LOC12374…
BP	GO:0035690	cellular response to drug	121	455	0.797964	0.96503	LOC123745233(LOC123745233),LOC123745337(LOC123745337),LOC123745526(LOC123745526),LOC123745766(LOC123745766),LOC123746066(LOC123746066),LOC123746318(LOC123746318),LOC123746697(LOC123746697),LOC123746880(LOC123746880),LOC123747972(LOC123747972),LOC123748013(LOC123748013),LOC123748509(LOC123748509),LOC123748661(LOC123748661),LOC123751393(LOC123751393),LOC123752358(LOC123752358),LOC123754035(LOC12375…
[truncated: 16,117 more rows]
[truncated: 2 more columns]

## Sheet: QvsH-KEGG
Table S17 The GO and KEGG enrichment analysis results of target genes of differentially expressed miRNAs in exsomes
[truncated: 344 more rows]
