# Supplementary material for: Two Short Repeats in the 5′ Untranslated Region of Insulin-like Androgenic Gland Factor in Procambarus clarkii (PcIAG) That Regulate PcIAG Expression
Source: Int J Mol Sci. 2022 Sep 7;23(18):10348. doi: 10.3390/ijms231810348 (PMC9499548; doi:10.3390/ijms231810348)
Supplement: Supplementary file 1 [file ijms-23-10348-s001.zip › Table S3 Differentially expressed genes in the gonadal and neural tissues.xlsx]

## Sheet: DEGseq_diff_summary
Table S3 Differentially expressed genes in the gonadal and neural tissues
seq_id	G_AG_vs_Y_AG	C_TD_vs_W_TD	C_AN_vs_W_AN	C_Br_vs_W_Br	C_AG_vs_Y_AG	C_Br_vs_G_Br	C_AN_vs_Y_AN	C_Te_vs_G_Te	C_AG_vs_W_AG	G_Te_vs_Y_Te	C_TD_vs_Y_TD	C_Te_vs_W_Te	C_AG_vs_G_AG	C_AN_vs_G_AN	C_Te_vs_Y_Te	G_Br_vs_Y_Br	C_Br_vs_Y_Br	G_AN_vs_Y_AN	G_TD_vs_Y_TD	C_TD_vs_G_TD
184904	1937	2888	11094	8162	1886	16093	10125	3706	2282	6116	2932	1701	2186	8220	1551	24458	10660	2195	3343	2122
TRINITY_DN42844_c0_g1	no	no	no	no	no	no	no	no	no	no	no	no	no	no	no	yes	no	no	no	no
TRINITY_DN42844_c0_g3	no	no	no	no	no	yes	no	no	no	no	no	no	no	no	no	yes	no	no	no	no
TRINITY_DN42844_c0_g2	no	no	no	no	no	yes	no	no	no	no	no	no	no	no	no	yes	no	no	no	no
TRINITY_DN42920_c3_g3	no	no	yes	no	no	yes	yes	no	no	yes	no	no	no	yes	no	yes	no	no	no	no
TRINITY_DN31096_c5_g3	no	yes	no	no	no	no	no	no	no	no	yes	no	no	no	no	no	yes	no	no	no
TRINITY_DN31096_c5_g5	no	no	no	yes	no	no	no	no	no	no	no	no	no	no	no	no	no	no	no	no
TRINITY_DN42920_c3_g5	no	no	no	no	no	no	no	no	no	no	no	no	no	no	no	no	yes	no	no	no
TRINITY_DN31096_c5_g9	no	yes	no	no	no	no	no	no	no	no	yes	no	no	no	no	no	no	no	no	yes
TRINITY_DN37152_c4_g3	no	no	yes	yes	no	yes	no	no	no	no	no	no	no	yes	no	yes	yes	no	no	no
TRINITY_DN37152_c4_g4	no	no	no	no	no	yes	yes	yes	no	yes	no	no	no	no	no	yes	no	no	no	no
TRINITY_DN34553_c1_g1	no	yes	no	yes	no	yes	no	yes	no	yes	yes	no	no	no	no	yes	no	no	no	no
TRINITY_DN35605_c3_g4	no	no	no	no	no	no	no	no	no	no	no	no	no	no	no	yes	no	no	no	no
TRINITY_DN47472_c2_g1	no	no	no	no	no	no	no	no	no	no	yes	no	no	no	no	no	no	no	no	no
TRINITY_DN33302_c5_g2	no	yes	yes	no	no	yes	no	no	yes	no	no	no	no	no	no	no	no	no	no	yes
TRINITY_DN40872_c2_g2	no	no	no	yes	no	yes	no	no	no	no	no	no	no	no	no	yes	yes	no	no	no
TRINITY_DN45800_c2_g1	no	no	yes	yes	yes	yes	yes	no	no	yes	no	no	no	yes	no	yes	yes	no	no	no
TRINITY_DN40872_c2_g4	no	no	yes	yes	no	no	yes	no	no	no	no	no	no	yes	no	yes	yes	no	no	no
TRINITY_DN39184_c0_g2	no	no	yes	no	no	yes	no	no	no	no	no	no	no	no	no	yes	no	no	no	no
TRINITY_DN30461_c0_g1	no	no	no	no	no	no	no	no	no	no	no	no	no	no	no	yes	no	no	no	yes
TRINITY_DN41038_c2_g1	no	no	no	no	no	no	no	no	no	no	no	no	yes	no	no	yes	no	no	yes	no
TRINITY_DN46082_c0_g1	yes	no	yes	yes	no	yes	no	yes	no	no	no	no	no	no	no	yes	no	no	no	no
TRINITY_DN36068_c2_g1	no	no	no	no	no	yes	no	no	no	no	no	no	no	no	no	no	no	no	no	no
TRINITY_DN31678_c0_g2	no	no	no	no	no	no	no	no	no	no	no	no	no	no	no	yes	no	no	no	no
TRINITY_DN42476_c0_g3	no	no	no	no	no	no	no	no	no	yes	no	no	no	no	yes	no	no	no	no	no
TRINITY_DN30821_c0_g2	no	yes	no	no	no	no	no	no	no	yes	yes	no	no	no	yes	no	no	no	no	yes
TRINITY_DN30821_c0_g4	no	no	no	no	no	yes	no	no	no	no	no	no	no	no	no	no	yes	no	no	no
TRINITY_DN44262_c0_g1	no	no	no	no	no	yes	no	no	no	no	no	no	no	no	no	yes	no	no	no	no
TRINITY_DN44262_c0_g3	no	no	no	no	no	no	no	no	no	no	no	no	no	no	no	yes	yes	no	no	no
TRINITY_DN33440_c0_g1	yes	no	no	yes	yes	no	no	no	yes	no	yes	no	no	yes	no	no	no	no	yes	no
TRINITY_DN40917_c1_g1	no	yes	no	no	no	no	yes	no	no	no	no	yes	no	no	no	yes	yes	yes	no	no
TRINITY_DN31677_c3_g1	no	no	no	no	no	yes	no	yes	no	yes	no	no	no	no	no	yes	yes	no	no	no
TRINITY_DN33440_c0_g7	no	no	no	no	no	no	no	no	no	no	no	no	no	no	no	no	no	no	no	no
TRINITY_DN33440_c0_g6	no	no	no	yes	no	no	no	no	no	no	no	no	no	no	no	no	no	no	no	no
TRINITY_DN39633_c2_g1	no	no	no	no	no	no	no	no	no	no	no	no	no	no	no	yes	no	no	no	no
TRINITY_DN41959_c1_g1	no	no	no	no	no	yes	no	no	no	no	no	no	no	no	no	yes	no	no	no	no
TRINITY_DN41959_c1_g3	no	no	yes	yes	no	no	yes	no	no	no	no	no	no	yes	no	yes	yes	no	no	no
TRINITY_DN40917_c1_g2	no	no	no	no	no	no	no	no	no	no	no	no	no	no	no	yes	no	yes	no	no
TRINITY_DN34920_c3_g4	no	no	no	no	no	no	no	no	no	no	no	no	no	no	no	yes	no	no	no	no
TRINITY_DN36953_c3_g2	no	no	no	no	no	no	no	no	no	no	no	no	no	no	no	no	no	no	no	no
TRINITY_DN37173_c2_g3	no	no	no	no	no	no	no	no	no	no	no	no	no	no	no	yes	no	no	no	no
TRINITY_DN41699_c2_g2	no	no	no	no	no	yes	no	no	no	no	no	no	no	no	no	no	no	no	no	no
TRINITY_DN44814_c1_g2	no	no	no	no	no	no	no	no	yes	no	no	no	no	no	no	yes	no	no	no	no
TRINITY_DN44814_c1_g1	no	no	no	yes	no	no	no	no	no	no	no	no	no	no	no	no	no	no	yes	yes
TRINITY_DN43693_c1_g4	no	no	no	no	no	no	no	no	no	no	no	no	no	no	no	no	no	no	no	no
TRINITY_DN18403_c0_g1	no	no	yes	no	no	no	yes	no	no	no	no	yes	no	yes	no	yes	yes	no	no	no
TRINITY_DN34893_c3_g4	no	no	no	no	no	no	no	no	no	no	no	no	no	yes	no	no	no	no	no	no
TRINITY_DN36469_c5_g1	yes	no	no	no	no	no	no	no	no	no	no	no	no	no	no	no	no	no	no	no
TRINITY_DN38630_c2_g3	no	no	no	no	no	no	no	no	no	no	no	no	no	no	no	yes	no	no	no	no
TRINITY_DN36836_c1_g1	no	no	no	no	no	no	yes	no	no	no	no	no	no	yes	no	no	no	no	no	no
TRINITY_DN33847_c1_g1	no	no	no	no	no	no	no	yes	no	yes	no	no	no	no	no	yes	no	no	no	no
TRINITY_DN39429_c0_g1	no	no	no	no	no	no	no	no	no	no	no	no	no	no	no	no	no	no	no	no
TRINITY_DN33818_c1_g2	no	no	no	no	no	no	no	no	no	no	no	no	no	no	no	yes	no	no	no	no
TRINITY_DN39148_c2_g1	no	no	no	no	no	no	no	no	no	no	no	no	no	no	no	no	no	yes	no	no
TRINITY_DN38166_c3_g1	no	no	no	no	no	no	yes	no	no	no	no	no	no	no	no	no	no	no	no	no
TRINITY_DN38166_c3_g2	no	no	no	no	no	yes	no	no	no	no	no	no	no	no	no	yes	no	no	no	no
TRINITY_DN38368_c0_g4	no	no	no	no	no	no	no	no	no	no	no	no	no	no	no	yes	no	no	no	no
TRINITY_DN31257_c4_g2	no	no	yes	no	no	yes	yes	no	no	no	no	no	no	no	no	yes	no	yes	no	no
TRINITY_DN38833_c6_g1	no	no	no	no	no	yes	no	no	no	no	no	no	no	no	no	yes	no	no	no	no
TRINITY_DN38833_c6_g2	no	no	no	no	no	no	no	no	no	no	no	no	no	no	no	yes	no	no	no	no
TRINITY_DN38815_c8_g1	no	no	yes	yes	no	yes	no	no	no	no	no	no	no	no	no	yes	yes	no	no	no
TRINITY_DN37270_c2_g1	no	no	no	no	no	no	no	no	no	yes	no	no	no	no	no	no	no	no	no	no
TRINITY_DN33680_c6_g2	no	no	no	no	no	no	no	no	no	no	no	no	no	no	no	no	no	no	no	no
TRINITY_DN36884_c4_g1	no	no	yes	no	no	yes	no	no	no	no	no	no	no	no	no	no	no	no	no	no
TRINITY_DN33345_c0_g2	no	no	no	no	no	yes	yes	no	no	no	no	no	no	no	no	no	no	no	no	no
TRINITY_DN33847_c1_g2	no	no	no	no	no	no	no	no	yes	no	no	yes	no	no	yes	yes	no	no	no	no
TRINITY_DN46213_c3_g4	no	no	no	no	no	no	no	no	no	no	no	no	no	no	no	yes	no	no	no	no
TRINITY_DN41937_c1_g1	no	no	yes	no	no	no	no	no	no	no	no	no	no	no	no	no	no	no	no	no
TRINITY_DN37655_c3_g1	no	no	no	no	no	no	no	no	no	no	no	no	no	no	no	yes	no	no	no	no
TRINITY_DN40282_c1_g1	no	no	no	no	no	no	no	no	no	no	no	no	no	yes	no	yes	yes	no	no	no
TRINITY_DN35303_c1_g2	no	no	no	no	no	yes	no	no	no	no	no	no	no	no	no	yes	yes	no	no	no
TRINITY_DN46258_c5_g1	no	no	no	no	no	no	no	no	no	no	no	no	no	yes	no	no	no	no	no	no
TRINITY_DN41000_c1_g10	no	no	no	no	no	yes	no	no	no	no	no	no	no	no	no	yes	no	no	no	no
TRINITY_DN44658_c2_g1	no	no	no	no	no	no	no	no	no	no	no	no	no	no	no	no	no	no	no	no
TRINITY_DN39106_c0_g1	no	no	no	no	no	no	no	no	no	no	no	no	no	no	no	no	no	no	yes	no
TRINITY_DN45768_c4_g5	no	no	no	yes	no	yes	no	no	no	no	no	no	no	no	no	yes	yes	no	no	no
TRINITY_DN45768_c4_g4	no	no	no	no	no	no	no	no	no	no	no	no	no	no	no	yes	no	no	no	no
TRINITY_DN38861_c5_g1	no	no	no	yes	no	no	no	no	no	no	no	no	no	yes	no	yes	yes	no	no	no
TRINITY_DN32186_c1_g6	no	no	no	yes	no	no	no	no	no	no	no	no	no	no	no	yes	no	no	no	no
TRINITY_DN40550_c3_g1	no	no	no	no	no	no	yes	no	no	no	no	no	no	no	no	yes	yes	no	no	no
TRINITY_DN32186_c1_g2	no	no	no	no	no	no	no	no	no	no	no	no	no	no	no	yes	no	no	no	no
TRINITY_DN32186_c1_g1	no	no	no	no	no	no	no	no	no	no	no	no	no	no	no	yes	no	no	no	no
TRINITY_DN39238_c3_g1	no	no	no	no	no	no	no	no	no	no	no	no	no	no	no	no	no	no	no	no
TRINITY_DN39238_c3_g2	no	no	no	no	no	no	no	no	no	no	no	no	no	no	no	yes	no	no	no	no
TRINITY_DN34057_c1_g3	no	no	no	no	no	no	no	no	no	no	no	no	no	no	no	yes	no	no	no	no
TRINITY_DN34057_c1_g2	no	no	no	no	no	yes	no	no	no	no	no	no	no	no	no	yes	no	no	no	no
TRINITY_DN34057_c1_g1	no	no	no	no	no	no	no	no	no	no	no	no	no	no	no	no	no	no	no	no
TRINITY_DN40407_c0_g4	no	no	no	yes	yes	no	no	yes	no	no	no	no	no	no	yes	yes	yes	no	no	no
TRINITY_DN45805_c2_g2	no	no	no	no	no	yes	no	no	no	no	no	no	no	no	no	no	no	no	no	no
TRINITY_DN40407_c0_g1	no	yes	yes	yes	no	yes	yes	no	no	yes	yes	no	no	yes	no	yes	yes	yes	no	yes
TRINITY_DN34446_c10_g1	no	no	yes	no	no	yes	no	no	no	no	no	no	no	no	no	yes	yes	no	no	no
TRINITY_DN44910_c0_g1	no	no	no	yes	no	no	yes	no	no	no	no	no	no	no	no	yes	yes	no	no	no
TRINITY_DN32725_c2_g1	no	no	no	yes	no	no	no	no	no	no	no	no	no	no	no	yes	no	no	no	no
TRINITY_DN31667_c2_g1	no	no	yes	no	no	yes	yes	no	no	no	no	no	no	no	no	yes	no	no	no	no
TRINITY_DN37539_c3_g1	no	no	yes	no	no	no	no	no	no	no	no	no	no	no	no	yes	no	no	no	no
TRINITY_DN30878_c7_g1	no	no	no	yes	no	no	no	no	no	no	no	no	no	no	no	yes	yes	no	no	no
TRINITY_DN30878_c7_g2	no	yes	no	no	no	no	no	no	no	no	yes	no	no	no	no	no	no	no	no	no
TRINITY_DN41835_c3_g1	no	no	no	no	no	no	no	yes	no	yes	no	no	no	no	no	no	no	no	no	no
TRINITY_DN35551_c1_g8	no	no	yes	no	no	yes	no	no	no	no	no	no	no	no	no	no	no	no	no	no
TRINITY_DN37293_c4_g4	no	no	no	yes	no	yes	no	no	no	no	no	no	no	no	no	yes	yes	no	no	no
TRINITY_DN37293_c4_g3	no	no	no	no	no	no	no	no	no	no	no	no	no	no	no	yes	no	no	no	no
TRINITY_DN40080_c5_g1	no	no	no	no	no	no	no	no	no	yes	no	no	no	no	no	no	no	no	no	no
TRINITY_DN43872_c2_g2	no	no	yes	no	no	yes	yes	no	no	no	no	yes	no	yes	no	yes	no	no	no	no
TRINITY_DN43872_c2_g1	yes	no	yes	no	no	yes	yes	no	no	no	no	no	no	yes	no	yes	no	no	no	no
TRINITY_DN41745_c2_g1	yes	no	no	yes	no	yes	no	no	no	no	no	no	yes	no	no	yes	no	no	no	yes
TRINITY_DN46381_c4_g1	no	no	no	no	no	no	no	no	no	yes	no	no	no	no	no	no	no	no	no	no
TRINITY_DN31957_c4_g1	no	no	no	no	no	no	no	no	no	no	no	no	yes	no	no	no	no	no	no	no
TRINITY_DN43240_c0_g1	no	no	yes	yes	no	no	yes	no	no	no	yes	no	no	yes	no	yes	yes	no	no	yes
TRINITY_DN43240_c0_g2	no	no	no	yes	no	no	no	no	no	no	no	no	no	no	no	no	no	no	no	no
TRINITY_DN43240_c0_g3	no	no	no	yes	no	no	no	no	no	no	no	no	no	no	no	no	no	no	no	no
TRINITY_DN30092_c0_g1	yes	no	yes	no	yes	no	yes	no	no	yes	no	yes	no	no	yes	yes	yes	yes	no	no
TRINITY_DN30092_c0_g2	yes	no	no	no	yes	no	yes	yes	no	yes	no	yes	no	no	yes	yes	yes	yes	no	no
TRINITY_DN32771_c1_g1	no	no	yes	no	no	no	yes	no	no	no	no	no	no	yes	no	no	no	no	no	no
TRINITY_DN37464_c2_g2	no	no	no	yes	no	yes	no	yes	no	yes	no	no	no	no	no	yes	yes	no	yes	yes
TRINITY_DN30961_c2_g7	no	no	no	no	no	yes	no	no	no	no	no	no	no	no	no	yes	no	no	no	no
TRINITY_DN30961_c2_g2	no	no	no	no	no	no	no	no	no	yes	no	no	no	no	no	no	no	no	no	no
TRINITY_DN39224_c3_g2	no	no	no	no	no	no	no	no	no	no	no	no	no	no	no	no	no	no	no	no
TRINITY_DN29154_c0_g2	no	no	no	no	no	no	no	no	no	yes	no	yes	no	no	no	no	no	no	no	no
TRINITY_DN37511_c4_g3	no	no	no	no	no	yes	no	no	no	no	no	no	no	no	no	yes	no	no	no	no
TRINITY_DN40793_c0_g1	no	no	yes	no	no	yes	no	no	no	no	no	no	no	yes	no	yes	no	no	no	no
TRINITY_DN31339_c2_g9	no	no	yes	no	no	yes	yes	no	no	no	no	no	no	no	no	yes	no	no	no	no
TRINITY_DN31339_c2_g2	no	no	no	yes	no	no	yes	no	no	no	no	no	no	yes	no	yes	yes	no	no	no
TRINITY_DN31339_c2_g3	no	yes	no	no	no	yes	no	no	no	no	no	no	no	no	no	yes	no	no	no	no
TRINITY_DN40689_c2_g2	no	no	no	yes	no	no	no	no	no	no	no	no	no	no	no	no	no	no	no	no
TRINITY_DN40689_c2_g1	no	no	yes	yes	no	no	no	no	no	no	no	no	no	no	no	yes	no	no	no	no
TRINITY_DN47308_c2_g1	no	no	no	yes	no	no	no	no	no	no	no	no	no	no	no	yes	yes	no	no	no
TRINITY_DN46644_c0_g2	no	no	no	no	no	yes	no	no	no	yes	no	no	no	no	no	yes	no	no	no	no
TRINITY_DN46644_c0_g1	no	no	no	no	no	no	no	yes	no	yes	no	no	no	no	no	no	no	no	no	no
TRINITY_DN35668_c0_g12	no	no	no	yes	no	no	no	no	no	no	no	no	no	no	no	yes	no	yes	no	no
TRINITY_DN39825_c1_g1	no	no	no	no	no	no	no	no	no	no	no	no	no	no	no	yes	no	no	no	no
TRINITY_DN40080_c3_g2	no	no	no	no	no	no	no	no	no	no	no	no	no	no	no	yes	no	no	no	no
TRINITY_DN31825_c0_g1	no	no	no	no	no	no	no	no	no	no	no	no	no	no	no	yes	no	no	no	no
TRINITY_DN31823_c2_g10	no	no	no	yes	no	no	no	no	no	no	no	no	yes	no	no	yes	yes	no	no	no
TRINITY_DN38537_c0_g2	no	no	no	no	no	yes	no	no	no	no	no	no	no	no	no	yes	no	no	no	no
TRINITY_DN33394_c1_g1	no	no	yes	no	no	yes	no	no	no	yes	no	no	no	no	no	yes	yes	no	no	no
TRINITY_DN42670_c4_g2	no	no	no	no	no	no	yes	no	no	no	no	no	no	no	no	yes	no	no	no	no
TRINITY_DN42670_c4_g6	no	no	yes	no	no	yes	yes	no	no	no	no	no	no	yes	no	yes	yes	no	no	no
TRINITY_DN40965_c3_g1	yes	no	no	yes	no	no	no	no	no	no	no	no	no	no	no	yes	yes	no	no	no
TRINITY_DN41424_c2_g5	no	no	no	no	no	no	no	no	no	no	no	no	no	no	no	yes	no	no	no	no
TRINITY_DN43750_c0_g1	yes	no	no	no	no	yes	no	no	no	no	no	no	no	no	no	yes	no	no	no	no
TRINITY_DN41438_c2_g2	no	no	no	no	no	yes	no	no	no	no	no	no	no	no	no	no	yes	no	no	no
TRINITY_DN43750_c0_g4	no	no	yes	no	no	no	yes	no	no	no	no	no	no	no	no	no	no	no	no	no
TRINITY_DN45661_c1_g7	no	no	no	no	no	yes	no	no	no	no	no	no	no	no	no	yes	no	no	no	no
TRINITY_DN43750_c0_g8	no	no	no	no	no	no	yes	no	no	no	no	no	no	no	no	yes	no	no	no	no
TRINITY_DN45661_c1_g5	yes	no	no	no	no	no	no	no	no	no	no	no	no	no	no	yes	no	no	no	no
TRINITY_DN47067_c2_g1	no	no	yes	yes	no	yes	yes	no	no	no	no	no	no	yes	no	yes	yes	no	no	no
TRINITY_DN47067_c2_g2	no	no	no	yes	no	yes	no	no	no	no	no	no	no	no	no	yes	yes	no	no	no
TRINITY_DN36879_c6_g2	no	yes	no	yes	no	yes	no	no	no	no	yes	yes	no	yes	yes	yes	yes	yes	yes	no
TRINITY_DN41913_c4_g2	no	no	yes	no	no	yes	no	no	no	no	no	no	no	no	no	no	no	no	no	no
TRINITY_DN32392_c1_g5	no	no	no	no	no	no	no	no	no	no	no	no	no	no	no	yes	no	no	no	no
TRINITY_DN32392_c1_g3	no	no	yes	no	no	no	no	no	no	no	no	no	no	no	no	yes	no	no	no	no
TRINITY_DN32392_c1_g2	no	no	no	no	no	yes	no	no	no	no	no	no	no	no	no	yes	no	no	no	no
TRINITY_DN35836_c0_g1	no	no	no	no	no	yes	no	no	no	no	no	no	no	no	no	yes	no	no	no	no
TRINITY_DN34865_c7_g1	no	no	no	no	no	yes	no	no	no	no	no	no	no	no	no	yes	no	no	no	no
TRINITY_DN46674_c3_g2	no	no	yes	no	no	yes	no	no	no	no	no	no	no	no	no	yes	yes	no	no	no
TRINITY_DN39852_c4_g2	no	no	no	no	no	yes	no	no	no	no	yes	no	no	no	no	no	yes	no	yes	no
TRINITY_DN42440_c1_g1	no	no	no	no	no	no	no	no	no	no	no	no	no	no	no	yes	no	no	no	no
TRINITY_DN39852_c4_g4	no	no	no	no	no	yes	no	no	no	no	no	no	no	no	no	no	yes	no	yes	no
TRINITY_DN29924_c0_g1	no	no	no	yes	no	no	no	no	no	no	no	no	no	no	no	no	no	no	no	yes
TRINITY_DN32275_c1_g1	no	no	no	no	no	yes	no	no	no	no	no	no	no	no	no	yes	no	no	no	no
TRINITY_DN38276_c5_g1	no	no	no	no	no	no	no	no	no	no	no	no	no	no	no	yes	yes	no	no	no
TRINITY_DN32630_c4_g1	no	no	no	no	no	no	no	no	no	no	no	no	no	no	no	yes	no	no	no	no
TRINITY_DN32427_c0_g2	no	no	yes	no	no	no	yes	no	no	no	no	no	no	yes	no	no	no	no	no	no
TRINITY_DN35930_c4_g1	no	no	yes	no	no	no	yes	no	no	yes	no	no	no	no	no	yes	yes	yes	no	yes
TRINITY_DN32427_c0_g4	no	no	no	no	no	no	no	no	no	no	no	no	no	no	no	yes	no	no	no	no
TRINITY_DN32355_c0_g2	no	no	yes	yes	no	yes	yes	no	no	no	no	no	no	yes	no	yes	yes	no	no	no
TRINITY_DN32355_c0_g1	no	no	no	no	no	no	no	yes	no	yes	no	no	no	no	no	yes	no	no	no	no
TRINITY_DN33080_c5_g1	no	no	no	no	no	no	no	no	no	no	no	no	no	no	no	no	no	no	no	yes
TRINITY_DN32355_c0_g5	no	no	no	no	no	no	no	no	no	no	no	no	no	no	no	no	no	no	no	no
TRINITY_DN33460_c3_g1	no	no	yes	yes	no	yes	yes	no	no	no	no	no	no	yes	yes	yes	yes	yes	no	no
TRINITY_DN31851_c3_g1	no	no	yes	no	no	no	no	no	no	no	no	no	no	no	no	yes	no	no	no	no
TRINITY_DN37917_c5_g3	no	no	yes	no	no	no	yes	no	no	no	no	no	no	yes	no	yes	yes	no	no	no
TRINITY_DN39776_c0_g3	no	no	no	no	no	no	no	no	no	no	no	no	no	no	no	no	no	no	no	no
TRINITY_DN33130_c2_g1	no	no	no	no	no	no	no	no	no	no	no	no	no	no	no	no	no	no	no	no
TRINITY_DN31247_c2_g1	no	no	no	yes	no	no	no	no	no	no	no	no	no	no	no	yes	yes	no	no	no
TRINITY_DN42716_c7_g1	no	no	yes	no	no	no	no	no	no	no	no	no	no	no	no	no	no	no	no	no
TRINITY_DN40490_c2_g2	no	no	no	no	no	no	no	no	no	no	no	no	no	no	no	no	yes	no	no	no
TRINITY_DN38255_c4_g1	no	no	yes	no	no	yes	yes	yes	no	no	no	yes	no	yes	no	yes	yes	no	no	no
TRINITY_DN44949_c9_g1	no	no	no	no	no	yes	no	no	no	no	no	no	no	no	no	yes	yes	no	no	no
TRINITY_DN46165_c4_g6	no	no	no	yes	no	no	no	no	no	no	no	no	no	no	no	yes	yes	no	no	no
TRINITY_DN46165_c4_g5	no	no	yes	no	no	yes	yes	no	no	no	no	yes	no	yes	no	yes	yes	no	no	no
TRINITY_DN34680_c2_g1	no	no	no	no	no	no	no	no	no	no	no	no	no	yes	no	no	no	no	no	no
TRINITY_DN46847_c3_g1	no	no	no	no	no	no	no	no	no	no	no	no	no	no	no	no	no	no	no	no
TRINITY_DN33324_c1_g2	no	no	no	no	yes	no	yes	no	no	no	no	no	yes	yes	no	yes	yes	no	no	yes
TRINITY_DN31204_c0_g1	no	no	no	no	no	no	no	no	no	no	no	no	no	yes	no	no	no	no	no	no
TRINITY_DN43384_c1_g5	no	no	no	yes	no	no	no	no	no	no	no	no	no	no	no	yes	yes	no	no	no
TRINITY_DN43384_c1_g3	no	no	yes	no	no	no	no	no	no	no	no	no	no	no	no	no	no	no	no	no
TRINITY_DN43384_c1_g1	no	no	yes	no	no	no	yes	no	no	no	no	no	no	yes	no	no	no	no	no	no
TRINITY_DN47468_c3_g1	yes	no	no	no	yes	yes	no	no	no	no	no	no	yes	no	no	yes	no	no	no	no
TRINITY_DN33658_c3_g2	no	no	no	no	no	no	yes	yes	no	yes	no	no	no	no	no	yes	no	no	no	no
TRINITY_DN36838_c3_g4	no	no	no	no	no	yes	no	no	no	no	no	no	no	no	no	yes	no	no	no	no
TRINITY_DN32345_c0_g2	no	no	no	yes	no	yes	no	no	no	no	no	no	no	no	no	no	yes	no	no	no
TRINITY_DN33161_c0_g2	no	no	no	yes	no	no	no	no	no	no	no	no	no	no	no	no	no	no	no	no
TRINITY_DN33161_c0_g1	no	no	yes	no	no	yes	no	no	no	no	no	no	no	yes	no	yes	no	no	no	no
TRINITY_DN34055_c3_g3	no	no	no	no	no	yes	no	no	no	no	no	no	no	no	no	yes	no	no	no	no
TRINITY_DN37685_c2_g2	no	no	no	yes	no	yes	no	no	no	no	no	no	no	no	no	yes	no	no	no	no
TRINITY_DN43578_c2_g3	no	no	yes	no	no	no	no	no	no	yes	no	no	no	no	no	no	no	no	no	no
TRINITY_DN45846_c3_g3	no	no	yes	yes	no	yes	no	no	no	no	no	no	no	yes	no	yes	no	no	no	yes
TRINITY_DN43457_c1_g2	no	no	no	no	no	no	no	yes	no	no	no	no	no	no	yes	no	no	no	no	no
TRINITY_DN37685_c2_g8	no	no	no	yes	no	yes	no	no	no	no	no	no	no	no	no	yes	no	no	no	no
TRINITY_DN39270_c2_g4	no	no	no	no	no	no	no	no	no	yes	no	no	no	no	no	no	no	no	no	no
TRINITY_DN38974_c2_g13	no	no	no	no	no	no	no	no	no	no	no	no	no	no	no	yes	yes	no	no	no
TRINITY_DN45579_c0_g1	no	no	yes	no	no	no	yes	no	no	yes	no	no	no	yes	no	yes	yes	no	no	no
TRINITY_DN39973_c7_g3	no	no	no	no	no	no	no	no	no	no	no	no	no	no	no	yes	no	no	no	no
TRINITY_DN40115_c0_g1	no	no	no	no	no	no	no	no	no	no	no	no	no	no	no	no	no	no	no	no
TRINITY_DN34524_c6_g1	no	no	no	yes	no	yes	no	no	no	no	no	no	no	yes	no	yes	no	yes	no	no
TRINITY_DN39585_c6_g1	no	no	no	no	yes	no	yes	no	no	no	no	no	no	no	no	yes	yes	yes	no	no
TRINITY_DN42808_c2_g1	yes	no	yes	no	no	no	no	no	no	no	no	no	no	no	no	no	no	no	no	no
TRINITY_DN42808_c2_g4	no	no	no	no	no	no	no	no	no	no	no	no	no	no	no	yes	yes	no	no	no
TRINITY_DN46428_c1_g1	no	no	yes	no	no	yes	yes	no	no	no	no	no	no	yes	no	yes	no	no	no	no
TRINITY_DN38862_c2_g5	no	no	yes	no	no	yes	yes	no	no	no	no	no	no	yes	no	yes	yes	no	no	no
TRINITY_DN41312_c1_g1	no	no	no	no	no	no	no	no	no	no	no	no	no	yes	no	yes	no	no	no	no
TRINITY_DN33121_c3_g2	no	no	no	no	no	yes	no	no	no	no	no	no	no	no	no	no	no	no	no	no
TRINITY_DN45895_c2_g1	no	no	no	no	no	no	no	no	no	no	no	no	no	no	no	yes	no	no	no	no
TRINITY_DN39363_c4_g3	no	no	no	no	no	yes	no	no	no	no	no	no	no	no	no	yes	no	no	no	no
TRINITY_DN36783_c1_g1	no	no	yes	yes	no	yes	yes	no	no	no	no	no	no	no	no	yes	no	yes	yes	yes
TRINITY_DN45294_c1_g1	no	no	no	yes	no	yes	no	no	no	no	no	no	no	no	no	yes	no	no	no	no
TRINITY_DN38356_c2_g1	no	no	no	no	no	no	no	no	no	no	no	no	no	yes	no	no	no	no	no	no
TRINITY_DN37718_c0_g2	no	yes	no	no	no	no	no	no	no	no	yes	no	no	no	no	yes	no	no	no	no
TRINITY_DN43321_c0_g2	no	no	no	yes	no	no	no	no	no	no	yes	no	no	no	no	no	yes	no	no	no
TRINITY_DN43308_c6_g1	no	no	yes	no	no	yes	yes	yes	no	yes	no	no	no	yes	no	yes	yes	no	no	no
TRINITY_DN31001_c0_g1	no	no	no	no	yes	no	no	no	no	no	no	no	no	no	no	no	no	no	no	no
TRINITY_DN32952_c1_g1	no	no	no	no	yes	no	no	no	no	no	no	no	yes	no	no	no	no	no	no	no
TRINITY_DN47474_c3_g7	no	no	no	no	no	no	no	no	no	no	no	no	no	no	no	yes	yes	no	no	no
TRINITY_DN47474_c3_g4	no	no	yes	no	no	yes	no	no	no	no	yes	no	no	no	no	yes	no	no	yes	no
TRINITY_DN47474_c3_g2	no	no	no	no	no	yes	no	no	no	no	no	no	no	no	no	yes	no	no	no	no
TRINITY_DN47474_c3_g1	no	no	no	no	no	yes	yes	no	no	no	no	no	no	no	no	yes	no	yes	no	no
TRINITY_DN38171_c0_g1	no	yes	no	no	no	no	no	no	no	yes	no	yes	no	no	yes	no	no	no	no	no
TRINITY_DN32842_c2_g5	no	no	no	no	no	no	no	no	no	no	no	no	no	no	no	no	no	no	no	yes
TRINITY_DN44680_c3_g1	no	no	no	yes	no	yes	no	no	no	no	no	no	no	no	no	yes	no	no	no	no
TRINITY_DN42658_c2_g2	no	no	no	no	no	no	no	no	no	no	no	no	no	no	no	yes	no	no	no	no
TRINITY_DN45377_c1_g1	no	yes	no	yes	no	no	no	no	no	no	no	no	no	no	no	no	no	yes	no	no
TRINITY_DN30305_c2_g1	no	no	no	no	no	no	no	no	no	no	no	yes	no	no	no	yes	no	no	no	no
TRINITY_DN35516_c1_g4	yes	yes	no	no	yes	no	no	no	yes	no	yes	no	yes	no	no	no	no	no	yes	yes
TRINITY_DN32464_c2_g1	no	no	no	yes	no	no	no	no	no	no	no	no	no	no	no	no	no	no	no	no
TRINITY_DN35516_c1_g2	no	no	no	no	no	yes	no	no	no	no	no	no	no	no	no	yes	no	no	no	no
TRINITY_DN36392_c1_g3	no	no	no	yes	no	yes	no	no	no	no	no	no	no	no	no	yes	yes	no	no	no
TRINITY_DN36392_c1_g1	no	no	yes	no	no	yes	yes	no	no	no	no	no	no	no	no	yes	no	no	no	no
TRINITY_DN39312_c5_g3	no	no	yes	no	no	no	no	no	no	yes	no	no	no	no	no	yes	no	no	no	no
TRINITY_DN36392_c1_g5	no	no	no	no	no	no	no	no	no	no	no	no	no	no	no	yes	no	no	no	no
TRINITY_DN40307_c1_g4	no	no	no	no	no	no	no	no	no	no	no	no	no	no	no	yes	yes	no	no	no
TRINITY_DN40307_c1_g2	no	no	no	yes	no	no	no	no	no	no	no	no	no	no	no	yes	yes	no	no	no
TRINITY_DN40307_c1_g3	no	no	yes	no	no	yes	yes	no	no	no	no	no	no	yes	no	yes	yes	no	no	no
TRINITY_DN32683_c3_g1	no	no	no	no	no	no	no	no	no	yes	yes	no	no	no	no	no	no	no	no	no
TRINITY_DN41171_c1_g2	no	no	yes	no	no	no	no	no	no	no	no	no	no	yes	no	yes	yes	no	no	no
TRINITY_DN40306_c3_g2	no	no	no	no	no	no	no	no	no	no	no	no	no	no	no	yes	no	no	no	no
TRINITY_DN39251_c5_g1	no	no	no	no	no	no	no	no	no	no	no	no	no	no	no	no	no	no	no	no
TRINITY_DN45255_c4_g2	no	no	yes	yes	no	yes	no	no	no	no	no	no	no	no	no	yes	no	no	no	no
TRINITY_DN43921_c1_g1	no	no	no	no	no	no	no	yes	no	yes	no	no	no	no	no	no	no	no	no	no
TRINITY_DN38455_c4_g1	no	no	no	no	no	no	no	no	no	no	no	no	no	no	no	yes	no	no	no	no
TRINITY_DN43549_c1_g1	no	no	yes	no	no	no	yes	no	no	no	no	no	no	yes	no	no	no	no	no	no
TRINITY_DN42457_c1_g4	no	no	no	no	no	no	no	no	no	no	no	no	no	no	no	yes	no	no	no	no
TRINITY_DN40543_c0_g1	no	no	yes	no	no	no	no	no	no	no	no	no	no	yes	no	no	no	no	no	no
TRINITY_DN42457_c1_g3	no	no	yes	no	no	yes	no	no	no	no	no	no	no	no	no	yes	no	no	no	no
TRINITY_DN35502_c0_g2	no	no	no	no	no	yes	no	no	no	no	no	no	no	no	no	yes	no	no	no	no
TRINITY_DN42457_c1_g1	no	no	yes	no	no	no	no	no	no	no	no	no	no	no	no	no	no	no	no	no
TRINITY_DN34365_c1_g2	no	no	no	yes	no	no	yes	yes	no	yes	no	no	no	no	no	no	no	no	yes	no
TRINITY_DN34365_c1_g1	no	no	no	no	no	no	no	no	no	no	no	no	no	no	no	yes	no	no	no	no
TRINITY_DN43939_c0_g3	no	no	no	no	no	no	no	no	no	no	no	no	no	no	no	yes	no	no	no	no
TRINITY_DN43939_c0_g2	no	no	no	yes	no	no	no	no	no	no	no	no	no	yes	no	yes	no	no	no	no
TRINITY_DN43939_c0_g1	no	no	no	no	no	yes	no	no	no	no	no	no	no	no	no	yes	no	no	no	no
TRINITY_DN43173_c2_g3	no	no	no	no	no	no	no	yes	no	no	no	yes	no	no	yes	no	no	no	no	no
TRINITY_DN43173_c2_g1	no	no	no	no	no	no	yes	yes	yes	yes	no	no	no	yes	no	no	no	no	yes	yes
TRINITY_DN43196_c2_g3	yes	no	no	no	no	no	no	no	no	no	no	no	no	no	no	yes	no	no	no	yes
TRINITY_DN38201_c3_g2	no	no	no	yes	no	yes	no	no	no	no	no	no	no	no	no	no	no	no	no	no
TRINITY_DN44086_c5_g1	no	no	no	no	no	no	yes	no	no	no	no	no	no	no	no	no	no	no	no	no
TRINITY_DN38201_c3_g6	no	no	no	no	no	no	no	no	no	no	no	no	no	no	no	yes	no	no	no	no
TRINITY_DN42328_c6_g3	no	no	no	no	no	yes	no	no	no	no	no	no	no	no	no	yes	no	no	no	no
TRINITY_DN41985_c4_g2	no	yes	no	no	no	yes	no	no	no	no	no	no	no	no	no	yes	no	no	no	yes
TRINITY_DN42328_c6_g1	no	no	no	no	no	no	no	no	no	no	no	no	no	no	no	yes	no	no	no	no
TRINITY_DN41894_c9_g1	no	no	no	yes	no	no	no	no	no	no	no	no	no	no	no	no	yes	no	no	no
TRINITY_DN41894_c9_g2	no	no	no	no	no	no	no	yes	no	yes	yes	no	no	no	no	no	no	no	no	no
TRINITY_DN44644_c0_g2	yes	no	yes	no	no	no	no	yes	no	yes	no	yes	no	yes	no	no	no	no	yes	no
TRINITY_DN42222_c3_g2	no	no	no	no	no	yes	no	no	no	no	no	no	no	no	no	no	no	no	no	no
TRINITY_DN44955_c6_g3	no	no	no	no	no	yes	no	no	no	no	no	no	no	yes	no	yes	no	no	no	no
TRINITY_DN44955_c6_g1	no	no	no	no	no	no	no	no	no	yes	no	no	no	no	no	yes	yes	no	no	no
TRINITY_DN34982_c5_g2	no	no	no	no	no	no	no	no	no	no	no	no	no	no	no	yes	yes	no	no	no
TRINITY_DN30772_c1_g1	no	no	no	yes	no	yes	yes	no	no	no	no	no	no	no	no	yes	yes	no	no	no
TRINITY_DN36635_c5_g1	no	no	no	no	no	no	no	no	no	no	no	no	no	no	no	no	no	no	no	no
TRINITY_DN41851_c0_g1	no	no	yes	no	no	no	yes	no	no	no	no	no	no	yes	no	no	no	no	no	no
TRINITY_DN40857_c6_g1	no	no	yes	yes	no	yes	yes	no	no	no	no	no	no	yes	no	yes	yes	no	no	no
TRINITY_DN9709_c0_g1	no	no	no	no	no	yes	no	no	no	no	no	no	no	no	no	no	no	no	no	no
TRINITY_DN40857_c6_g3	no	no	no	no	no	yes	no	yes	no	yes	no	no	no	no	no	yes	yes	no	no	no
TRINITY_DN40857_c6_g2	no	no	no	no	no	no	no	no	no	no	no	no	no	no	no	yes	no	no	no	no
TRINITY_DN41056_c6_g1	no	no	no	yes	no	no	no	no	no	no	no	no	no	no	no	yes	yes	no	no	no
TRINITY_DN46547_c1_g1	no	no	no	no	no	no	no	no	no	no	no	no	no	no	no	yes	no	no	no	no
TRINITY_DN39031_c1_g2	no	yes	no	no	no	no	no	no	no	no	no	no	no	no	no	no	no	no	no	no
TRINITY_DN31480_c2_g2	no	no	yes	yes	yes	yes	no	no	no	no	yes	no	yes	no	no	yes	no	no	no	no
TRINITY_DN32498_c1_g7	no	no	no	no	no	yes	no	no	no	yes	no	no	no	no	no	yes	no	no	no	no
TRINITY_DN46489_c0_g1	no	no	no	yes	no	no	yes	no	no	no	no	no	no	no	no	yes	yes	no	no	no
TRINITY_DN46779_c1_g3	no	no	no	no	no	no	no	no	no	no	no	no	no	no	no	yes	no	no	no	no
TRINITY_DN46863_c2_g1	no	no	no	yes	no	yes	yes	no	no	no	no	no	no	no	no	no	yes	no	no	no
TRINITY_DN46310_c2_g1	no	no	no	no	no	yes	no	no	no	no	no	no	no	no	no	yes	no	no	no	no
TRINITY_DN21570_c0_g1	no	no	no	no	no	yes	no	no	no	no	no	no	no	yes	no	no	yes	no	no	no
TRINITY_DN46111_c1_g2	no	no	yes	yes	no	no	no	no	no	no	no	no	no	yes	no	yes	yes	no	no	no
TRINITY_DN34675_c3_g1	no	no	no	no	no	no	yes	no	no	no	no	no	no	no	no	no	no	no	no	no
TRINITY_DN33648_c3_g2	no	no	no	yes	no	yes	yes	no	no	no	no	no	no	no	no	yes	yes	no	no	no
TRINITY_DN33648_c3_g3	no	yes	no	no	no	no	no	no	no	no	no	no	no	no	no	yes	yes	no	no	no
TRINITY_DN33648_c3_g1	no	yes	yes	yes	no	yes	yes	no	no	no	no	no	no	yes	no	yes	yes	no	no	no
TRINITY_DN46723_c4_g3	no	no	no	no	no	no	no	no	no	no	yes	no	no	no	no	no	no	no	no	no
TRINITY_DN43845_c1_g1	yes	no	no	yes	yes	yes	no	no	no	no	yes	no	no	yes	no	no	no	no	no	no
TRINITY_DN36888_c4_g2	no	yes	no	no	no	yes	no	yes	no	yes	yes	no	no	yes	no	yes	yes	no	yes	no
TRINITY_DN36888_c4_g1	no	no	no	no	no	yes	no	no	no	yes	no	no	no	no	no	yes	no	no	no	no
TRINITY_DN36888_c4_g4	no	no	yes	no	no	no	yes	no	no	no	no	no	no	yes	no	yes	no	no	no	no
TRINITY_DN36888_c4_g5	no	no	no	no	no	no	no	yes	no	no	no	yes	no	no	no	no	no	no	no	no
TRINITY_DN31969_c6_g1	no	no	no	no	no	yes	no	no	no	no	no	no	no	no	no	yes	yes	no	no	no
TRINITY_DN37259_c2_g4	no	no	no	no	no	no	no	no	no	no	no	no	no	no	yes	no	no	no	no	no
TRINITY_DN37769_c0_g1	no	no	no	no	no	no	no	no	no	no	no	no	no	no	no	no	no	no	no	no
TRINITY_DN37259_c2_g2	no	no	no	yes	no	no	no	yes	no	yes	no	no	no	no	no	no	no	no	no	no
TRINITY_DN37259_c2_g1	no	no	no	no	no	no	no	no	no	yes	no	no	no	no	yes	no	no	no	no	no
TRINITY_DN42772_c3_g1	no	no	no	no	no	no	no	no	no	no	no	no	no	no	no	no	no	no	no	no
TRINITY_DN46314_c0_g1	no	no	no	no	no	no	no	no	no	no	no	no	no	no	no	yes	no	no	no	no
TRINITY_DN43821_c0_g1	no	no	no	no	no	no	no	no	no	no	no	no	no	no	no	no	no	no	no	no
TRINITY_DN42731_c1_g2	no	no	no	no	no	no	no	no	no	no	no	no	no	no	no	no	no	no	no	no
TRINITY_DN46234_c1_g1	no	no	no	no	no	no	no	no	no	no	no	no	no	no	no	yes	no	no	no	no
TRINITY_DN28352_c0_g1	no	no	no	no	yes	no	yes	no	no	yes	no	no	no	no	no	yes	yes	yes	no	no
TRINITY_DN47597_c2_g1	no	no	yes	no	no	yes	yes	no	no	yes	no	no	no	yes	no	yes	no	no	no	no
TRINITY_DN35798_c0_g2	no	no	no	no	no	no	no	no	no	no	no	no	no	no	no	no	no	no	no	no
TRINITY_DN35735_c4_g6	no	no	no	no	no	no	no	no	no	no	no	no	no	no	no	no	no	no	no	no
TRINITY_DN43558_c0_g1	no	no	no	no	no	yes	yes	no	no	no	no	no	no	yes	no	yes	yes	no	no	no
TRINITY_DN44010_c7_g8	no	no	no	no	no	yes	no	no	no	no	no	no	no	yes	no	yes	no	no	no	no
TRINITY_DN41862_c4_g1	no	no	no	no	no	yes	yes	no	no	no	no	no	no	no	no	yes	no	no	no	no
TRINITY_DN34562_c3_g1	no	yes	yes	yes	no	no	no	no	no	no	no	yes	no	no	no	yes	yes	no	no	no
TRINITY_DN34288_c3_g1	no	no	no	yes	no	no	no	no	no	no	no	no	no	no	no	no	no	no	no	no
TRINITY_DN45255_c1_g1	no	no	yes	yes	yes	yes	yes	no	yes	no	no	no	yes	no	no	yes	yes	yes	no	no
TRINITY_DN45754_c3_g1	no	yes	yes	yes	no	yes	yes	no	no	no	no	no	no	yes	no	yes	yes	no	yes	no
TRINITY_DN32289_c4_g4	no	no	no	yes	no	yes	no	no	no	no	no	no	no	no	no	yes	yes	no	no	no
TRINITY_DN45754_c3_g3	no	no	yes	no	no	yes	no	no	no	no	no	no	no	no	no	yes	yes	no	no	no
TRINITY_DN45754_c3_g2	no	no	yes	yes	no	no	yes	no	no	no	no	yes	no	yes	no	yes	yes	no	no	no
TRINITY_DN30645_c1_g6	no	no	no	no	no	yes	no	no	no	no	no	no	no	no	no	yes	no	no	no	no
TRINITY_DN32289_c4_g2	no	no	yes	yes	no	yes	yes	no	no	no	no	no	no	no	no	yes	no	no	no	no
TRINITY_DN41802_c2_g4	no	no	no	yes	no	no	yes	no	no	yes	no	no	no	yes	no	yes	yes	no	no	no
TRINITY_DN36160_c6_g1	no	no	no	no	no	yes	no	no	no	no	no	no	no	no	no	no	no	no	no	no
TRINITY_DN41353_c4_g4	yes	no	no	no	yes	no	no	no	no	no	no	no	no	no	no	no	no	no	no	no
TRINITY_DN41353_c4_g3	no	no	yes	no	no	yes	no	no	no	no	no	no	no	yes	no	yes	no	no	no	no
TRINITY_DN41802_c2_g1	no	no	yes	yes	yes	yes	no	no	no	no	no	no	yes	no	no	yes	no	no	no	no
TRINITY_DN41802_c2_g2	no	no	no	no	no	no	no	no	no	no	no	no	no	no	no	no	no	no	no	no
TRINITY_DN34586_c4_g3	no	no	no	no	no	yes	no	no	no	no	no	no	no	no	no	yes	no	no	no	no
TRINITY_DN44547_c3_g1	no	yes	no	no	no	no	no	no	no	no	no	no	no	no	no	yes	no	no	no	no
TRINITY_DN44547_c3_g2	no	no	no	no	no	no	no	no	yes	no	no	no	no	yes	no	yes	yes	no	no	no
TRINITY_DN33301_c0_g7	no	no	yes	no	no	no	no	no	no	no	no	no	no	yes	no	no	no	yes	no	no
TRINITY_DN33301_c0_g5	no	no	no	no	no	no	no	no	no	no	no	no	no	no	no	no	no	no	no	no
TRINITY_DN33301_c0_g4	no	no	no	no	no	no	no	yes	no	yes	no	no	no	no	no	no	no	no	no	no
TRINITY_DN35245_c2_g4	no	no	no	no	no	yes	no	yes	no	no	no	no	no	no	no	yes	yes	no	no	no
TRINITY_DN32297_c2_g2	no	no	no	no	no	no	no	no	no	no	no	no	no	no	no	no	no	no	no	no
TRINITY_DN39081_c4_g1	no	no	yes	yes	no	yes	yes	yes	no	yes	no	no	no	no	no	yes	yes	no	no	no
TRINITY_DN40151_c1_g5	no	no	no	no	no	yes	no	no	no	no	no	no	no	no	no	yes	no	no	no	no
TRINITY_DN36725_c3_g1	no	no	no	no	no	no	no	no	no	no	no	no	no	no	no	yes	no	no	no	no
TRINITY_DN30957_c3_g4	no	no	no	no	no	no	no	no	no	no	no	yes	no	no	no	no	no	no	no	no
TRINITY_DN32396_c1_g6	no	no	no	no	no	no	no	yes	no	yes	no	no	no	no	no	no	no	no	no	no
TRINITY_DN40256_c4_g2	no	no	no	no	no	no	yes	yes	no	no	no	no	no	no	no	no	no	no	no	no
TRINITY_DN40256_c4_g3	no	no	no	no	no	no	no	no	no	no	no	no	no	no	no	no	no	no	no	no
TRINITY_DN27997_c0_g1	no	no	no	yes	yes	no	no	no	yes	no	no	no	yes	no	no	yes	yes	no	no	no
TRINITY_DN32938_c5_g3	no	no	no	no	no	no	no	no	no	no	no	no	no	no	no	no	no	no	no	no
TRINITY_DN32938_c5_g2	no	no	yes	no	no	no	no	no	no	no	no	no	no	yes	no	yes	no	no	no	no
TRINITY_DN40017_c5_g1	no	no	no	no	no	yes	no	no	no	no	yes	no	no	no	no	yes	no	no	yes	no
TRINITY_DN46149_c1_g2	no	no	no	no	yes	yes	yes	no	no	no	no	no	no	yes	no	yes	yes	no	no	no
TRINITY_DN46149_c1_g1	no	no	no	no	no	no	no	no	no	no	no	no	no	no	no	no	yes	no	no	no
TRINITY_DN46329_c2_g3	no	yes	no	no	no	no	no	yes	no	no	no	no	no	no	no	no	no	no	no	no
TRINITY_DN46329_c2_g1	no	no	no	no	no	no	no	no	no	no	no	no	no	no	no	no	yes	no	no	no
TRINITY_DN39480_c2_g1	no	no	no	no	no	no	no	no	yes	yes	no	no	no	no	no	yes	no	no	no	no
TRINITY_DN46995_c4_g1	no	no	yes	no	no	yes	no	no	no	no	no	no	no	no	no	yes	no	no	no	no
TRINITY_DN31404_c1_g1	no	no	yes	yes	no	yes	yes	no	no	no	no	no	no	yes	no	yes	no	no	no	no
TRINITY_DN33252_c6_g1	no	no	no	no	no	yes	no	no	no	no	no	no	no	no	no	yes	no	no	no	no
TRINITY_DN33252_c6_g2	no	no	yes	no	no	yes	yes	no	no	no	no	no	no	no	no	yes	no	no	no	no
TRINITY_DN46581_c1_g1	no	no	no	no	no	no	no	no	no	no	no	no	no	no	no	no	yes	no	no	no
TRINITY_DN42540_c5_g1	no	no	no	no	no	yes	no	no	no	no	no	no	no	no	no	no	no	no	no	no
TRINITY_DN36792_c0_g1	no	no	no	no	no	yes	no	no	no	no	no	no	no	no	no	no	no	no	no	no
TRINITY_DN36792_c0_g2	no	no	yes	no	no	yes	no	no	no	no	no	no	no	no	no	yes	no	no	no	no
TRINITY_DN32278_c6_g1	no	no	no	no	no	no	no	no	no	yes	no	no	no	no	no	no	no	no	no	no
TRINITY_DN40763_c2_g1	no	yes	no	yes	no	no	no	no	no	no	no	no	no	no	no	yes	no	no	no	no
TRINITY_DN46013_c0_g1	no	no	no	no	no	no	no	no	no	yes	no	yes	no	no	no	no	no	no	no	no
TRINITY_DN46026_c2_g1	no	no	no	no	no	yes	no	no	no	no	no	no	no	no	no	yes	no	no	no	no
TRINITY_DN38090_c4_g2	no	no	no	no	no	yes	no	no	no	no	no	no	no	no	no	yes	no	no	no	no
TRINITY_DN42197_c0_g1	no	no	no	no	no	no	no	no	no	no	no	no	no	yes	no	no	no	no	no	no
TRINITY_DN42197_c0_g2	yes	no	no	no	no	no	yes	no	no	no	no	no	no	no	no	yes	yes	yes	no	no
TRINITY_DN42197_c0_g4	no	no	no	no	no	no	yes	no	no	no	no	no	no	yes	no	yes	yes	no	no	no
TRINITY_DN35227_c1_g2	no	no	no	no	no	no	no	no	no	no	no	no	no	no	no	no	yes	no	no	no
TRINITY_DN42197_c0_g6	no	no	no	no	no	yes	no	no	no	no	no	no	no	no	no	no	yes	no	no	no
TRINITY_DN30875_c2_g4	no	no	no	no	no	no	no	no	no	no	no	no	no	no	no	no	no	no	no	no
TRINITY_DN30875_c2_g5	no	no	yes	no	no	no	yes	no	no	yes	no	no	no	yes	no	no	no	no	no	no
TRINITY_DN36439_c3_g3	no	yes	no	no	no	no	no	yes	no	yes	no	no	no	no	no	no	no	no	no	no
TRINITY_DN33610_c1_g1	no	no	no	no	no	yes	no	no	no	no	no	no	no	no	no	yes	no	no	no	no
TRINITY_DN33808_c1_g1	no	no	no	yes	no	yes	no	no	no	no	no	no	no	no	no	no	yes	no	no	no
TRINITY_DN35871_c0_g10	no	no	no	no	no	no	no	no	no	no	no	no	no	no	no	yes	no	no	no	no
TRINITY_DN37717_c2_g2	yes	no	no	no	no	no	no	no	no	no	no	no	yes	no	no	no	no	no	no	no
TRINITY_DN37717_c2_g4	no	no	no	no	yes	no	no	no	no	no	no	no	no	no	no	no	no	no	no	no
TRINITY_DN37717_c2_g5	no	no	no	no	no	no	no	no	no	no	no	no	no	no	no	yes	no	no	no	no
TRINITY_DN37717_c2_g6	no	no	no	no	no	no	no	no	no	no	no	no	no	no	no	no	no	no	no	no
TRINITY_DN38951_c1_g1	yes	yes	no	no	no	no	yes	no	yes	no	no	no	yes	no	no	yes	yes	yes	yes	yes
TRINITY_DN45165_c3_g3	no	no	yes	no	no	yes	yes	no	no	no	no	no	no	yes	no	yes	no	no	yes	no
TRINITY_DN37890_c4_g3	no	no	no	no	no	no	no	no	no	no	no	no	no	no	no	no	no	no	no	no
TRINITY_DN45165_c3_g1	no	no	no	no	no	no	no	no	no	yes	no	no	no	no	no	yes	yes	yes	no	no
TRINITY_DN31670_c4_g1	no	no	yes	no	no	no	no	no	no	no	no	no	no	no	no	no	no	no	no	no
TRINITY_DN34751_c6_g1	no	no	no	no	no	no	no	no	no	no	no	no	no	no	no	yes	no	no	no	no
TRINITY_DN33679_c5_g1	no	no	no	no	no	yes	no	no	no	no	no	no	no	no	no	yes	no	no	no	no
TRINITY_DN40915_c5_g1	no	no	yes	yes	no	no	yes	no	no	no	no	no	no	yes	no	no	no	no	no	no
TRINITY_DN34182_c4_g2	no	no	no	no	no	yes	no	no	no	no	no	no	no	no	no	no	no	no	no	no
TRINITY_DN33019_c5_g1	no	no	no	yes	no	yes	no	no	no	no	no	no	yes	no	no	yes	no	no	no	no
TRINITY_DN33019_c5_g3	no	no	no	no	yes	no	yes	no	yes	no	no	no	yes	no	no	no	no	no	no	no
TRINITY_DN32808_c9_g5	no	no	no	no	no	yes	yes	no	no	no	no	no	no	no	no	no	yes	no	no	no
TRINITY_DN42006_c3_g1	no	no	no	no	no	no	no	no	no	no	no	no	no	no	no	yes	no	no	no	no
TRINITY_DN30624_c0_g1	no	no	yes	no	no	yes	no	no	no	no	no	no	no	yes	no	yes	no	no	no	no
TRINITY_DN37730_c5_g1	no	no	no	no	no	no	no	no	no	no	no	no	no	no	no	no	no	no	no	no
TRINITY_DN34430_c1_g1	no	no	yes	no	no	yes	no	no	no	no	no	no	no	no	no	yes	no	no	no	no
TRINITY_DN29273_c0_g1	no	no	no	yes	no	no	no	no	no	no	no	no	no	no	no	no	no	no	no	no
TRINITY_DN40682_c2_g1	no	no	yes	no	no	yes	yes	yes	no	yes	no	no	no	yes	no	yes	yes	no	no	no
TRINITY_DN33669_c3_g1	no	no	no	yes	no	yes	no	no	no	no	no	no	no	no	no	yes	yes	no	no	no
TRINITY_DN33669_c3_g5	no	no	no	no	no	yes	no	no	no	no	no	no	no	no	no	yes	no	no	no	no
TRINITY_DN38833_c6_g3	no	no	yes	no	no	yes	no	no	no	no	no	no	no	no	no	no	no	no	no	no
TRINITY_DN32603_c4_g3	yes	no	no	no	no	no	yes	yes	no	yes	no	no	no	no	no	yes	yes	no	no	no
TRINITY_DN35083_c4_g1	no	no	no	no	no	yes	no	no	no	no	no	no	no	no	no	no	no	no	no	no
TRINITY_DN40485_c3_g2	no	no	no	yes	no	yes	no	no	no	no	no	no	no	no	no	yes	yes	no	no	no
TRINITY_DN29793_c0_g1	no	no	yes	no	no	yes	yes	no	no	no	no	no	no	yes	no	yes	no	no	no	no
TRINITY_DN35367_c3_g6	yes	no	no	no	no	no	no	no	no	no	no	no	no	no	no	no	no	no	no	no
TRINITY_DN40382_c3_g1	no	no	no	no	no	yes	no	no	no	no	no	no	no	no	no	no	no	no	no	no
TRINITY_DN47557_c3_g2	no	no	yes	no	no	no	yes	no	no	no	no	no	no	yes	no	no	no	no	no	no
TRINITY_DN41468_c1_g1	yes	no	yes	no	no	no	no	no	no	no	no	no	no	yes	no	yes	yes	no	no	no
TRINITY_DN42423_c0_g1	no	no	no	no	no	no	no	no	no	no	no	no	yes	no	no	no	no	no	yes	yes
TRINITY_DN42423_c0_g2	yes	no	no	no	yes	no	no	no	yes	no	no	no	no	yes	no	no	no	yes	no	no
TRINITY_DN30701_c0_g1	no	no	no	no	no	no	no	no	no	no	no	yes	no	no	no	yes	no	no	no	no
TRINITY_DN40484_c0_g1	no	no	no	no	no	no	no	no	no	no	no	no	no	no	no	yes	no	no	no	no
TRINITY_DN45347_c2_g4	no	no	no	no	no	yes	no	no	no	no	no	no	no	no	no	no	no	no	no	no
TRINITY_DN45347_c2_g5	no	no	no	yes	no	yes	no	no	no	yes	no	no	no	no	no	no	yes	no	no	no
TRINITY_DN39211_c3_g3	no	no	yes	yes	no	yes	no	no	no	no	no	no	no	yes	no	no	no	yes	no	no
TRINITY_DN34987_c1_g1	no	no	no	no	no	yes	yes	no	no	no	yes	no	no	yes	no	no	no	no	no	no
TRINITY_DN37158_c1_g1	no	yes	no	no	yes	no	no	yes	no	yes	no	no	yes	no	no	no	no	no	no	no
TRINITY_DN39286_c0_g1	no	no	no	no	no	no	yes	no	yes	no	no	no	no	no	no	yes	yes	no	no	no
TRINITY_DN44461_c2_g2	no	no	yes	no	no	yes	no	no	no	no	no	no	no	no	no	no	no	no	no	no
TRINITY_DN38937_c2_g1	no	no	yes	yes	no	yes	yes	no	no	no	no	no	no	yes	no	yes	yes	no	no	no
TRINITY_DN44866_c3_g1	no	no	no	no	no	no	no	no	no	yes	no	no	no	no	yes	no	no	no	no	no
TRINITY_DN34578_c4_g1	no	no	no	no	no	no	no	no	no	no	no	no	no	no	no	yes	no	no	no	no
TRINITY_DN34578_c4_g2	no	no	no	no	no	no	no	no	no	no	no	no	no	no	no	yes	no	no	no	no
TRINITY_DN42383_c7_g4	no	no	no	no	no	yes	no	no	no	no	no	no	no	no	no	yes	no	no	no	no
TRINITY_DN40227_c4_g1	no	no	no	no	no	yes	no	no	no	no	no	no	no	no	no	yes	no	no	no	no
TRINITY_DN40227_c4_g2	no	no	no	no	no	yes	no	no	no	no	no	no	no	no	no	no	no	no	no	no
TRINITY_DN40227_c4_g3	no	no	yes	no	no	no	yes	no	no	no	no	no	no	yes	no	yes	yes	no	no	no
TRINITY_DN40227_c4_g4	no	no	no	no	no	no	no	no	yes	no	no	no	no	no	no	no	no	no	no	no
TRINITY_DN40227_c4_g6	no	no	no	no	no	yes	yes	no	yes	no	no	no	no	no	no	yes	yes	no	yes	yes
TRINITY_DN40227_c4_g7	no	no	yes	no	no	yes	yes	yes	no	no	no	no	no	yes	no	yes	no	no	yes	yes
TRINITY_DN40227_c4_g8	no	no	no	no	no	no	no	no	no	no	no	no	no	no	no	yes	no	no	no	no
TRINITY_DN33944_c0_g1	no	yes	yes	yes	no	no	no	no	no	no	yes	no	no	no	no	no	yes	no	no	yes
TRINITY_DN33866_c2_g5	no	no	yes	no	no	yes	yes	no	no	no	no	no	no	yes	no	yes	no	no	no	no
TRINITY_DN32825_c1_g1	no	no	no	yes	no	yes	no	no	no	no	no	no	no	no	no	no	yes	no	no	no
TRINITY_DN32082_c0_g1	no	no	no	no	no	yes	no	no	no	no	no	no	no	no	no	yes	no	no	no	no
TRINITY_DN47251_c4_g1	no	no	yes	no	no	no	no	no	no	no	no	no	no	yes	no	no	no	no	no	no
TRINITY_DN43994_c1_g2	no	no	no	no	no	no	no	no	no	no	no	yes	no	no	no	yes	yes	no	no	no
TRINITY_DN43583_c0_g2	no	no	no	no	no	yes	no	no	no	yes	no	yes	no	no	yes	no	yes	no	no	no
TRINITY_DN34110_c0_g1	no	no	no	no	no	yes	no	no	no	yes	no	no	yes	no	yes	yes	yes	no	no	no
TRINITY_DN46255_c0_g1	no	no	no	no	no	yes	no	no	no	no	no	no	no	no	no	no	no	no	no	no
TRINITY_DN44724_c8_g3	no	no	yes	no	no	yes	yes	no	no	no	no	no	no	no	no	yes	no	no	no	no
TRINITY_DN44437_c0_g1	no	no	no	no	no	no	no	no	no	no	no	no	no	no	no	yes	no	no	no	no
TRINITY_DN47583_c2_g1	no	no	no	no	no	no	no	yes	no	yes	no	no	no	no	no	no	no	no	no	no
TRINITY_DN35260_c3_g2	no	no	no	no	no	no	no	no	no	no	no	no	no	yes	no	no	no	no	no	no
TRINITY_DN42546_c2_g3	yes	no	no	no	no	no	no	no	yes	no	no	no	no	no	no	no	no	no	no	no
TRINITY_DN37538_c5_g2	no	yes	no	no	no	no	no	no	no	no	no	no	no	no	no	no	no	no	no	no
TRINITY_DN36455_c3_g5	no	no	no	no	no	yes	yes	no	no	no	no	no	no	yes	no	yes	no	no	no	no
TRINITY_DN46469_c3_g1	no	no	no	yes	no	yes	no	yes	no	yes	no	no	no	no	no	yes	yes	no	no	no
TRINITY_DN36455_c3_g1	no	no	no	no	no	no	yes	no	no	no	no	no	no	no	no	no	no	no	no	no
TRINITY_DN46672_c4_g1	no	no	no	no	no	no	no	no	no	no	no	no	no	no	no	no	no	no	no	no
TRINITY_DN38634_c4_g3	no	no	no	yes	no	no	no	no	no	no	no	no	no	no	no	yes	no	no	no	no
TRINITY_DN42724_c0_g1	no	yes	yes	yes	no	yes	no	yes	yes	no	no	yes	no	yes	yes	no	yes	yes	yes	yes
TRINITY_DN36775_c0_g2	no	no	yes	no	no	yes	no	no	no	yes	no	no	no	no	no	yes	no	no	no	no
TRINITY_DN39692_c3_g1	no	no	no	no	no	no	yes	no	no	no	no	no	no	no	no	no	no	no	no	no
TRINITY_DN42463_c0_g6	no	no	no	yes	no	yes	no	no	no	no	yes	no	no	no	no	no	yes	no	yes	no
TRINITY_DN42463_c0_g1	no	no	no	no	no	no	no	no	no	yes	no	no	no	no	yes	no	no	no	no	no
TRINITY_DN30885_c2_g1	no	no	no	no	no	no	yes	no	no	yes	no	no	no	no	no	yes	no	no	no	no
TRINITY_DN46479_c4_g1	no	no	no	yes	no	no	no	no	no	no	no	no	no	no	no	no	no	no	no	no
TRINITY_DN46479_c4_g3	no	no	no	yes	no	no	yes	no	no	no	no	no	no	no	no	no	no	no	no	no
TRINITY_DN46479_c4_g2	no	no	no	yes	no	no	no	no	no	no	no	no	no	no	no	no	no	no	no	no
TRINITY_DN46479_c4_g4	no	no	no	yes	no	no	no	no	no	no	no	no	no	no	no	no	yes	no	no	no
TRINITY_DN45082_c0_g1	no	no	no	no	no	no	no	no	no	no	no	no	no	no	no	yes	no	no	no	no
TRINITY_DN46628_c5_g1	no	no	no	no	no	no	no	no	no	no	no	no	no	no	no	yes	no	no	no	no
TRINITY_DN40604_c3_g1	no	no	yes	no	no	yes	yes	no	no	no	no	no	no	no	no	yes	no	no	no	no
TRINITY_DN40604_c3_g2	no	no	yes	yes	no	yes	yes	no	no	no	no	no	no	yes	no	yes	yes	no	no	no
TRINITY_DN46006_c7_g1	no	no	no	no	no	no	no	no	no	no	no	no	no	no	no	yes	no	no	no	no
TRINITY_DN29914_c0_g1	no	no	yes	yes	no	no	no	no	no	no	no	no	no	no	no	yes	yes	no	no	no
TRINITY_DN47363_c5_g2	no	no	no	no	no	no	no	no	no	no	no	no	no	yes	no	no	no	yes	no	no
TRINITY_DN47363_c5_g1	yes	no	no	no	no	no	no	no	no	no	no	no	no	no	no	no	no	no	no	no
TRINITY_DN47250_c10_g4	no	yes	no	no	no	no	no	no	no	no	yes	no	no	no	no	no	no	no	no	no
TRINITY_DN37234_c2_g1	no	no	no	no	no	yes	no	no	no	no	no	no	no	no	no	yes	no	no	no	no
TRINITY_DN42884_c0_g2	no	no	no	no	no	no	no	no	no	no	no	no	no	no	no	yes	no	no	no	no
TRINITY_DN38564_c6_g5	no	no	no	no	no	no	no	no	no	no	no	no	no	no	no	yes	no	no	no	no
TRINITY_DN38564_c6_g2	no	no	yes	no	no	yes	yes	no	no	no	no	no	no	no	no	yes	yes	yes	no	no
TRINITY_DN44284_c7_g3	no	no	yes	no	no	no	no	no	no	no	no	no	no	no	no	yes	no	no	no	no
TRINITY_DN39692_c3_g2	no	no	no	no	no	no	no	no	no	yes	no	no	no	no	no	no	no	no	yes	no
TRINITY_DN30033_c0_g2	no	no	no	no	no	no	no	no	no	no	no	no	no	no	no	yes	no	no	yes	no
TRINITY_DN37277_c0_g1	no	no	yes	no	no	yes	yes	no	no	yes	no	no	no	yes	no	yes	yes	no	no	no
TRINITY_DN41157_c0_g2	no	no	yes	yes	no	no	yes	no	no	no	no	no	no	no	no	no	no	no	no	no
TRINITY_DN42363_c1_g1	no	no	no	yes	no	yes	no	no	no	no	no	no	no	no	no	no	yes	no	no	no
TRINITY_DN42363_c1_g2	yes	no	no	no	no	yes	no	no	no	no	no	no	no	no	no	yes	no	no	no	no
TRINITY_DN28799_c0_g1	yes	yes	yes	no	no	yes	yes	no	yes	no	no	no	yes	yes	no	no	yes	yes	yes	yes
TRINITY_DN33286_c0_g1	no	no	no	no	no	no	no	no	no	yes	no	no	no	no	yes	no	no	no	yes	no
TRINITY_DN44324_c3_g1	no	no	no	no	no	yes	no	no	no	no	no	no	no	no	no	yes	no	no	no	no
TRINITY_DN37252_c0_g1	no	no	no	no	no	yes	no	no	no	no	no	no	no	no	no	yes	no	no	yes	no
TRINITY_DN33765_c1_g5	no	no	no	no	no	no	no	no	no	no	no	no	no	no	no	yes	no	no	no	no
TRINITY_DN44186_c0_g2	no	no	no	no	no	no	no	yes	no	yes	no	yes	no	no	no	no	no	no	no	no
TRINITY_DN33765_c1_g3	no	no	no	no	no	no	no	no	no	no	no	no	no	no	no	yes	yes	no	no	no
TRINITY_DN31432_c3_g3	no	no	yes	yes	no	yes	yes	no	no	no	no	no	no	yes	no	yes	yes	no	no	no
TRINITY_DN31432_c3_g2	no	no	yes	no	no	no	yes	no	no	no	no	no	no	yes	no	no	no	no	no	no
TRINITY_DN31432_c3_g4	no	no	yes	yes	no	no	no	no	no	no	no	no	no	no	no	yes	no	no	no	no
TRINITY_DN39517_c0_g1	no	no	no	no	no	yes	no	no	no	no	no	no	no	no	no	yes	yes	no	no	no
TRINITY_DN42759_c5_g1	no	no	no	no	no	no	no	no	no	no	no	no	no	no	no	yes	no	no	no	no
TRINITY_DN40600_c1_g3	no	no	no	no	no	yes	no	no	no	no	no	no	no	no	no	yes	no	no	no	no
TRINITY_DN43313_c6_g1	no	no	no	no	no	no	no	no	no	no	no	no	no	no	no	yes	no	no	no	no
TRINITY_DN39353_c4_g3	no	no	no	no	no	yes	no	no	no	no	no	no	no	no	no	yes	no	no	no	no
TRINITY_DN39613_c1_g2	no	yes	no	no	no	no	no	no	no	no	yes	no	no	no	no	no	no	no	no	no
TRINITY_DN31673_c1_g1	no	no	yes	no	no	no	yes	yes	no	yes	no	no	yes	no	no	yes	no	no	no	no
TRINITY_DN39613_c1_g1	no	no	yes	no	no	yes	yes	yes	no	no	no	no	no	yes	no	no	no	no	no	no
TRINITY_DN46143_c0_g6	no	no	yes	no	no	no	yes	no	no	no	no	no	no	no	no	no	no	no	no	no
TRINITY_DN38389_c0_g2	no	no	no	no	no	no	no	no	no	no	no	no	no	no	no	yes	no	no	no	no
TRINITY_DN39779_c1_g1	no	no	yes	no	no	no	yes	no	no	yes	no	yes	no	no	no	yes	yes	no	no	no
TRINITY_DN34527_c5_g3	no	no	no	no	no	no	yes	yes	yes	no	no	no	no	no	no	yes	no	no	no	no
TRINITY_DN41838_c2_g2	no	yes	no	no	no	yes	no	no	no	no	yes	no	no	no	no	no	no	no	no	yes
TRINITY_DN45929_c3_g3	no	no	yes	yes	no	yes	yes	no	no	no	no	yes	no	yes	no	yes	yes	no	no	no
TRINITY_DN34808_c4_g1	no	yes	no	no	no	no	no	no	no	no	yes	no	no	no	no	no	no	no	no	no
TRINITY_DN45699_c1_g5	no	no	yes	no	no	yes	no	no	no	no	no	no	no	no	no	yes	no	no	no	no
TRINITY_DN34808_c4_g6	no	no	no	no	no	no	no	no	no	no	no	no	no	no	no	no	no	no	no	no
TRINITY_DN43219_c5_g1	no	no	yes	yes	no	no	no	no	no	no	no	no	no	no	no	no	no	no	no	no
TRINITY_DN36400_c0_g1	no	no	yes	no	no	yes	no	no	no	no	no	no	no	no	no	yes	no	no	no	no
TRINITY_DN46714_c1_g3	no	no	yes	no	no	yes	yes	no	no	no	no	yes	no	yes	no	yes	yes	no	no	no
TRINITY_DN45774_c0_g2	no	no	no	no	no	no	no	no	no	no	no	no	no	no	no	no	yes	no	no	no
TRINITY_DN43545_c5_g6	no	no	no	no	no	no	no	no	no	no	no	no	no	no	no	yes	no	no	no	no
TRINITY_DN46057_c1_g1	no	no	yes	no	no	no	yes	no	no	yes	no	no	no	yes	no	yes	yes	no	no	no
TRINITY_DN42977_c0_g2	no	no	yes	yes	no	yes	yes	no	no	no	no	yes	no	yes	no	yes	yes	no	no	no
TRINITY_DN33583_c5_g1	no	no	no	no	no	yes	no	no	no	no	no	no	no	no	no	yes	no	no	no	no
TRINITY_DN39118_c0_g1	no	no	yes	no	no	no	no	no	no	no	no	no	no	yes	no	yes	no	no	no	no
TRINITY_DN31330_c2_g2	no	no	no	no	no	no	no	no	no	no	no	no	no	no	no	no	no	no	no	no
TRINITY_DN31330_c2_g1	no	no	no	no	no	no	yes	no	no	no	no	no	no	no	no	yes	no	no	no	no
TRINITY_DN37148_c5_g1	no	no	yes	no	yes	no	yes	no	no	no	no	no	yes	yes	no	no	no	no	no	no
TRINITY_DN36909_c1_g1	no	no	yes	yes	no	yes	yes	no	yes	yes	no	no	no	yes	no	yes	yes	no	yes	yes
TRINITY_DN40674_c2_g1	no	no	no	no	no	no	no	no	no	no	yes	no	no	no	no	no	yes	no	yes	no
TRINITY_DN40255_c2_g1	no	no	no	no	no	no	no	no	no	no	no	no	no	no	no	yes	no	no	no	no
TRINITY_DN33054_c3_g3	no	no	no	no	no	yes	no	no	no	no	no	no	no	no	no	yes	no	no	no	no
TRINITY_DN32499_c1_g1	no	no	no	no	no	yes	no	no	no	no	no	no	no	no	no	yes	no	no	no	no
TRINITY_DN30404_c2_g1	no	no	yes	no	no	yes	yes	no	no	no	no	no	no	no	no	yes	no	no	no	no
TRINITY_DN45329_c2_g5	no	no	no	no	no	no	no	no	no	no	no	no	no	no	no	no	no	no	no	no
TRINITY_DN32387_c6_g1	no	no	no	no	no	yes	no	no	no	no	no	no	no	no	no	no	no	no	no	no
TRINITY_DN32387_c6_g3	no	no	no	no	no	no	no	no	no	no	no	no	no	no	no	no	no	no	no	no
TRINITY_DN34681_c2_g1	no	no	no	no	no	no	no	no	no	no	yes	no	no	no	no	no	no	no	yes	no
TRINITY_DN32387_c6_g9	no	no	no	no	no	no	no	no	no	no	no	no	no	no	no	no	no	no	no	no
TRINITY_DN35615_c3_g3	no	yes	no	yes	no	yes	yes	yes	no	yes	yes	no	no	no	no	yes	no	yes	no	yes
TRINITY_DN35615_c3_g1	no	no	no	no	no	yes	no	no	no	no	no	no	no	no	no	yes	yes	no	no	no
TRINITY_DN32918_c1_g5	no	no	no	no	no	no	no	no	no	no	no	no	no	no	no	no	no	no	yes	no
TRINITY_DN35615_c3_g5	no	no	no	no	no	no	yes	no	no	no	no	no	no	no	no	yes	no	no	no	no
TRINITY_DN37908_c5_g2	no	yes	yes	yes	no	yes	yes	no	yes	no	yes	no	no	no	no	yes	no	yes	yes	no
TRINITY_DN36213_c5_g1	no	no	no	no	no	yes	no	no	no	no	no	no	no	no	no	yes	no	no	no	no
TRINITY_DN31570_c4_g2	no	no	no	no	no	yes	no	no	no	no	no	no	no	no	no	yes	no	no	no	no
TRINITY_DN42734_c3_g4	no	no	no	no	no	no	no	no	no	no	no	no	no	no	no	yes	yes	no	no	no
TRINITY_DN42734_c3_g2	no	no	no	no	no	yes	no	no	no	no	no	no	no	no	no	yes	no	no	no	no
TRINITY_DN32346_c3_g1	no	no	yes	no	no	yes	yes	no	no	no	no	no	no	yes	no	yes	no	no	no	no
TRINITY_DN38944_c4_g1	yes	no	no	no	yes	yes	no	no	no	no	no	no	no	no	no	yes	no	no	no	no
TRINITY_DN37527_c2_g2	no	no	no	no	no	yes	no	no	no	no	no	no	no	no	no	no	no	no	no	no
TRINITY_DN31219_c0_g1	no	no	no	yes	no	no	no	no	no	no	no	no	no	no	no	yes	yes	no	no	no
TRINITY_DN38944_c4_g2	no	no	no	yes	no	yes	yes	no	no	yes	no	no	no	yes	no	yes	yes	no	no	no
TRINITY_DN43809_c2_g1	no	yes	no	no	yes	no	no	no	no	no	yes	no	no	no	no	no	no	no	no	no
TRINITY_DN43802_c0_g1	no	no	yes	yes	no	yes	no	no	no	no	no	no	no	no	no	yes	yes	no	no	no
TRINITY_DN43802_c0_g3	no	no	yes	yes	no	no	yes	yes	no	yes	no	no	no	yes	no	yes	no	no	no	no
TRINITY_DN46101_c1_g3	no	no	no	no	no	no	no	no	no	no	no	no	no	no	no	yes	no	no	no	no
TRINITY_DN46101_c1_g1	no	no	no	no	no	no	no	no	no	no	no	no	yes	no	no	no	no	no	no	no
TRINITY_DN38109_c3_g1	no	no	no	no	no	yes	no	no	no	no	no	no	no	no	no	yes	no	no	no	no
TRINITY_DN34113_c4_g3	yes	no	no	yes	yes	no	no	no	yes	no	no	no	no	no	no	no	no	no	no	no
TRINITY_DN38667_c0_g3	no	no	yes	yes	no	no	yes	no	no	no	no	no	no	yes	no	yes	yes	no	no	no
TRINITY_DN38667_c0_g1	no	no	no	yes	no	no	no	no	no	no	no	no	no	no	no	yes	yes	no	no	no
TRINITY_DN41801_c2_g4	no	no	yes	no	no	yes	yes	no	no	no	no	no	no	yes	no	yes	no	no	yes	no
TRINITY_DN31686_c2_g1	no	no	no	no	no	no	no	no	no	yes	no	yes	no	no	no	yes	no	no	no	no
TRINITY_DN39995_c9_g1	no	no	no	yes	no	yes	no	no	no	yes	no	no	no	no	no	no	no	no	no	no
TRINITY_DN40086_c6_g1	no	no	no	no	no	yes	no	no	no	no	no	no	no	no	no	no	yes	yes	no	no
TRINITY_DN38408_c3_g2	no	no	yes	no	no	yes	yes	no	no	no	no	yes	no	yes	no	yes	yes	no	no	no
TRINITY_DN44138_c0_g2	no	no	no	no	no	no	no	no	no	no	no	no	no	no	no	yes	no	no	no	no
TRINITY_DN45075_c2_g4	no	no	no	no	no	no	no	no	no	no	no	no	no	no	no	yes	no	no	no	no
TRINITY_DN30213_c0_g1	no	no	no	no	no	no	no	no	no	no	no	no	no	no	no	yes	yes	no	no	no
TRINITY_DN32594_c2_g4	no	no	no	no	no	yes	yes	no	no	no	no	no	no	no	no	no	no	no	no	no
TRINITY_DN39019_c5_g6	yes	no	yes	no	no	yes	yes	no	no	no	no	no	no	yes	no	yes	yes	no	no	no
TRINITY_DN39019_c5_g2	no	no	yes	no	no	yes	yes	yes	no	no	no	no	no	yes	no	no	no	no	yes	yes
TRINITY_DN39019_c5_g1	no	no	no	no	no	no	no	yes	no	no	no	no	no	no	yes	no	no	no	no	no
TRINITY_DN34699_c2_g2	no	no	yes	no	yes	no	no	no	yes	no	no	no	yes	no	no	yes	no	no	no	no
TRINITY_DN34699_c2_g3	no	no	yes	no	no	yes	no	no	no	no	no	no	no	yes	no	yes	no	no	no	no
TRINITY_DN34699_c2_g1	no	no	yes	no	no	yes	yes	no	no	no	no	no	no	yes	no	yes	yes	no	no	no
TRINITY_DN36230_c0_g5	no	yes	no	no	no	no	no	yes	yes	yes	yes	no	no	no	no	no	no	no	no	yes
TRINITY_DN33353_c2_g5	no	no	no	no	no	no	no	yes	no	no	no	no	no	no	no	no	no	no	no	no
TRINITY_DN46035_c0_g1	no	no	no	no	no	no	no	no	no	no	no	yes	no	no	no	no	no	no	yes	no
TRINITY_DN33353_c2_g9	no	no	no	no	no	no	yes	no	no	no	no	no	no	no	no	no	no	no	no	no
TRINITY_DN28817_c0_g1	no	no	no	yes	no	no	no	no	no	no	no	no	no	no	no	no	yes	no	no	no
TRINITY_DN28893_c0_g1	no	no	yes	no	no	no	yes	no	no	no	no	no	no	no	no	yes	no	yes	no	no
TRINITY_DN39685_c2_g3	no	no	no	no	no	no	no	no	no	no	no	no	no	no	no	no	no	no	yes	yes
TRINITY_DN34693_c2_g9	no	no	no	no	no	no	no	yes	no	no	no	no	no	no	no	yes	no	no	no	no
TRINITY_DN39685_c2_g4	no	no	no	no	no	no	yes	no	no	no	no	no	no	yes	no	no	no	no	no	no
TRINITY_DN34693_c2_g7	no	no	no	yes	no	no	no	no	no	no	no	no	no	no	no	yes	no	no	no	no
TRINITY_DN40034_c3_g2	no	no	no	no	no	yes	no	no	no	no	no	no	no	no	no	yes	no	yes	no	no
TRINITY_DN44763_c4_g1	yes	no	yes	yes	no	yes	yes	no	no	no	no	no	yes	yes	no	yes	yes	no	no	no
TRINITY_DN35488_c1_g2	no	no	no	no	no	yes	no	no	no	no	no	yes	no	no	no	yes	yes	no	no	no
TRINITY_DN33104_c6_g2	no	no	no	no	no	no	no	no	no	no	no	no	no	no	no	yes	no	no	no	no
TRINITY_DN46765_c2_g2	no	no	no	no	no	yes	no	no	no	no	no	no	no	no	no	yes	no	no	no	no
TRINITY_DN46765_c2_g6	no	no	no	no	no	no	no	no	no	no	no	no	no	no	no	no	no	no	no	no
TRINITY_DN46765_c2_g4	no	no	no	no	no	no	no	no	no	no	no	no	no	no	no	yes	no	yes	no	no
TRINITY_DN42193_c1_g1	yes	no	yes	yes	no	no	no	no	no	no	no	no	no	yes	no	yes	yes	yes	yes	yes
TRINITY_DN30914_c3_g3	no	no	no	no	no	yes	no	no	no	yes	no	no	no	no	no	yes	no	no	no	no
TRINITY_DN30914_c3_g1	yes	no	no	no	no	no	no	no	no	no	no	no	no	no	no	yes	no	no	no	no
TRINITY_DN35455_c4_g2	no	no	yes	yes	no	yes	yes	no	no	no	no	no	no	yes	no	yes	no	no	no	no
TRINITY_DN40627_c7_g1	no	no	no	no	no	no	no	no	no	no	yes	no	no	no	no	no	no	no	no	no
TRINITY_DN37013_c0_g1	yes	no	yes	no	no	yes	yes	no	no	no	no	no	no	yes	no	yes	no	no	no	no
TRINITY_DN36388_c5_g2	no	no	no	no	no	no	no	yes	no	yes	no	no	no	no	no	no	no	no	no	no
TRINITY_DN37537_c0_g1	no	no	no	yes	no	no	no	no	no	no	no	no	no	no	no	no	yes	no	no	no
TRINITY_DN3572_c0_g1	no	no	no	no	no	no	yes	no	no	no	no	no	no	no	no	no	no	yes	no	no
TRINITY_DN45169_c2_g1	no	no	no	no	no	yes	no	no	no	no	no	no	no	no	no	yes	no	no	no	no
TRINITY_DN37804_c1_g1	no	no	yes	no	no	yes	no	no	no	no	no	no	no	yes	no	yes	no	no	no	no
TRINITY_DN35171_c4_g3	no	no	yes	yes	no	no	yes	no	no	no	no	no	no	yes	no	no	no	yes	no	no
TRINITY_DN35171_c4_g1	no	no	no	yes	no	no	yes	no	no	yes	no	no	no	yes	no	no	no	no	no	no
TRINITY_DN37930_c0_g1	no	no	no	no	no	yes	no	no	no	no	no	no	no	no	no	yes	no	no	no	no
TRINITY_DN40808_c4_g2	no	no	no	no	no	no	no	no	no	no	no	no	no	no	no	no	no	no	no	no
TRINITY_DN47572_c7_g1	no	no	no	no	no	yes	no	no	no	no	no	no	no	no	no	yes	no	no	no	no
TRINITY_DN34652_c1_g1	no	no	yes	no	no	yes	yes	yes	no	no	no	no	no	yes	no	yes	no	no	no	no
TRINITY_DN36191_c1_g11	no	no	no	no	no	no	no	no	no	no	no	yes	no	no	no	yes	no	no	no	no
TRINITY_DN30262_c3_g1	no	yes	no	no	yes	no	no	no	no	yes	no	yes	no	yes	yes	yes	yes	yes	yes	no
TRINITY_DN43215_c3_g3	no	no	no	no	no	yes	yes	no	no	no	no	no	no	yes	no	yes	no	no	no	no
TRINITY_DN36839_c2_g3	no	no	no	no	no	yes	no	no	no	no	no	no	no	no	no	yes	no	no	no	no
TRINITY_DN42717_c3_g3	no	no	no	no	no	yes	no	no	no	no	no	no	no	no	no	no	yes	no	no	no
TRINITY_DN39838_c4_g3	no	no	yes	no	no	yes	no	no	no	no	no	no	no	no	no	yes	no	no	no	no
TRINITY_DN39838_c4_g1	no	no	yes	no	yes	yes	yes	no	yes	no	no	no	no	no	no	yes	yes	no	no	no
TRINITY_DN35096_c3_g2	no	no	no	no	no	yes	no	no	no	no	no	no	no	no	no	yes	no	no	no	no
TRINITY_DN35096_c3_g1	no	no	no	no	no	no	no	no	no	no	no	no	no	no	no	yes	no	no	no	no
TRINITY_DN25035_c0_g1	no	no	no	no	no	yes	no	no	no	no	no	no	no	no	no	no	no	no	no	no
TRINITY_DN33495_c3_g1	no	no	no	no	no	no	no	no	no	no	no	no	no	no	no	yes	no	no	no	no
TRINITY_DN33040_c0_g1	no	no	no	no	no	no	no	no	no	no	no	no	no	no	no	yes	no	no	no	no
TRINITY_DN28539_c0_g1	no	no	no	no	no	no	no	no	no	no	no	no	no	yes	no	no	no	no	no	no
TRINITY_DN34508_c5_g3	yes	no	no	no	no	no	no	no	no	yes	yes	no	no	no	yes	no	yes	yes	yes	no
TRINITY_DN46498_c7_g1	no	no	yes	no	yes	no	yes	no	no	no	no	no	no	no	no	yes	no	no	no	no
TRINITY_DN42623_c3_g7	no	no	no	no	no	yes	no	no	no	no	no	no	no	no	no	yes	no	no	no	no
TRINITY_DN42623_c3_g5	no	no	no	no	no	no	no	no	no	yes	no	no	no	no	no	no	yes	no	no	no
TRINITY_DN42623_c3_g4	no	yes	no	no	no	no	no	no	no	no	no	no	no	no	no	no	no	no	no	no
TRINITY_DN33514_c1_g1	no	no	no	yes	no	no	no	no	no	no	no	no	no	no	no	yes	yes	no	no	no
TRINITY_DN28949_c0_g3	no	no	no	no	no	no	no	no	no	no	no	no	no	no	no	yes	yes	no	yes	no
TRINITY_DN39240_c2_g2	no	no	no	no	no	yes	no	no	no	no	no	no	no	no	no	yes	no	no	no	no
TRINITY_DN33162_c0_g3	no	no	yes	no	no	yes	no	no	no	no	no	no	no	no	no	yes	no	no	no	no
TRINITY_DN41219_c2_g1	no	no	yes	no	no	yes	no	no	no	no	no	no	no	no	no	yes	no	no	no	no
TRINITY_DN28714_c0_g1	yes	no	yes	yes	yes	yes	yes	yes	yes	no	yes	no	no	no	yes	yes	yes	yes	yes	yes
TRINITY_DN32958_c3_g1	no	no	no	no	no	no	yes	no	no	no	no	no	no	no	no	no	no	no	no	no
TRINITY_DN28714_c0_g2	no	no	yes	yes	yes	yes	yes	yes	yes	no	yes	no	no	no	yes	yes	yes	yes	yes	no
TRINITY_DN42395_c3_g4	no	yes	no	no	no	no	no	no	no	no	yes	no	no	no	no	yes	no	no	no	no
TRINITY_DN40449_c7_g3	no	no	yes	yes	no	no	yes	no	no	no	no	no	no	no	no	yes	yes	no	no	no
TRINITY_DN33713_c0_g1	yes	no	no	no	no	no	no	no	no	no	no	no	yes	no	no	yes	yes	no	no	no
TRINITY_DN38009_c4_g4	no	no	no	no	no	no	no	no	no	no	no	no	no	no	no	yes	no	no	no	no
TRINITY_DN38009_c4_g7	no	no	no	no	no	no	yes	no	no	no	no	no	no	no	no	no	yes	no	no	no
TRINITY_DN38009_c4_g2	no	no	yes	no	no	no	no	no	no	no	no	no	no	no	no	yes	no	no	no	no
TRINITY_DN42867_c3_g2	no	no	no	no	no	no	no	no	no	no	no	no	no	no	no	yes	yes	no	no	no
TRINITY_DN42867_c3_g5	no	no	no	no	no	yes	no	no	no	no	no	no	no	no	no	yes	no	no	no	no
TRINITY_DN34976_c3_g1	no	yes	yes	yes	no	yes	yes	no	no	no	no	no	no	yes	no	no	yes	yes	no	no
TRINITY_DN43792_c4_g1	no	no	yes	yes	no	yes	yes	no	no	no	no	no	no	yes	no	yes	yes	no	no	no
TRINITY_DN43792_c4_g2	no	no	yes	no	no	yes	yes	no	no	no	no	no	no	yes	no	yes	no	no	no	no
TRINITY_DN47411_c5_g3	no	no	no	no	no	no	no	no	no	no	no	no	no	no	no	yes	no	no	no	no
TRINITY_DN47411_c5_g1	no	no	no	no	no	no	no	no	no	yes	no	no	no	no	no	no	no	no	no	no
TRINITY_DN40996_c3_g1	no	no	yes	yes	no	yes	yes	no	no	no	no	no	no	yes	no	yes	no	no	no	no
TRINITY_DN44235_c3_g2	no	no	no	yes	no	no	no	no	no	no	no	no	no	no	no	yes	yes	no	no	no
TRINITY_DN43927_c2_g2	no	no	no	no	no	yes	yes	no	no	no	no	no	no	no	no	no	yes	no	no	no
TRINITY_DN44047_c0_g1	no	no	no	no	no	no	no	no	no	no	no	no	no	no	no	yes	yes	no	no	no
TRINITY_DN30963_c1_g7	no	no	no	no	no	no	no	yes	no	yes	no	no	no	no	no	no	no	no	no	no
TRINITY_DN41807_c4_g1	no	no	no	no	no	no	no	no	no	no	no	no	no	no	no	no	no	no	no	no
TRINITY_DN30963_c1_g4	no	no	no	no	no	no	no	no	no	yes	no	no	no	no	no	no	no	no	no	no
TRINITY_DN30963_c1_g2	no	no	yes	no	no	yes	no	no	no	no	no	no	no	yes	no	yes	no	no	no	no
TRINITY_DN36832_c3_g1	no	no	no	no	no	no	no	no	no	no	no	no	no	no	no	yes	no	no	no	no
TRINITY_DN47462_c5_g1	no	no	no	no	no	yes	no	no	no	no	no	no	no	no	no	no	no	no	no	no
TRINITY_DN37236_c4_g2	no	no	no	no	no	yes	no	no	no	no	no	no	no	yes	no	yes	no	no	no	no
TRINITY_DN36543_c2_g10	no	no	yes	no	no	yes	yes	no	no	no	no	no	no	no	no	no	no	yes	no	no
TRINITY_DN37160_c2_g1	no	no	no	no	no	no	yes	no	no	no	no	no	no	no	no	yes	yes	yes	yes	no
TRINITY_DN31864_c1_g1	no	no	no	no	no	no	no	no	no	no	no	no	no	no	no	no	yes	no	no	no
TRINITY_DN34109_c1_g2	no	no	no	no	no	yes	no	no	no	no	no	no	no	no	no	no	no	no	no	no
TRINITY_DN41229_c0_g1	no	no	no	yes	no	yes	no	no	no	no	no	no	no	no	no	no	yes	no	no	no
TRINITY_DN47272_c5_g2	no	no	no	no	no	no	no	no	no	no	yes	no	no	no	no	no	no	no	yes	no
TRINITY_DN43663_c1_g1	no	no	no	no	no	yes	no	no	no	no	no	no	no	no	no	yes	no	no	no	no
TRINITY_DN35407_c2_g1	no	no	no	yes	no	no	no	no	no	no	no	no	no	no	no	no	no	no	no	no
TRINITY_DN34726_c2_g1	no	no	yes	no	no	yes	yes	no	yes	no	no	no	no	yes	no	yes	no	no	no	no
TRINITY_DN47362_c8_g6	no	no	yes	yes	no	yes	no	no	no	no	no	no	no	yes	no	no	no	no	no	no
TRINITY_DN47362_c8_g1	no	no	no	no	no	no	no	no	no	yes	no	no	no	no	no	no	no	no	no	no
TRINITY_DN47362_c8_g2	no	no	yes	no	no	yes	no	no	no	no	no	no	no	no	no	yes	yes	no	no	no
TRINITY_DN39465_c1_g2	no	no	no	yes	no	no	no	no	no	no	no	no	no	no	no	yes	yes	no	no	no
TRINITY_DN39465_c1_g1	no	yes	no	yes	no	no	no	no	no	no	yes	no	no	no	no	yes	yes	no	no	yes
TRINITY_DN46550_c4_g3	no	no	yes	no	no	no	no	no	no	no	no	no	no	no	no	yes	no	no	no	no
TRINITY_DN46550_c4_g1	no	no	yes	no	no	yes	no	yes	no	yes	no	no	no	yes	no	yes	no	no	no	no
TRINITY_DN34109_c1_g5	no	no	no	no	no	yes	no	no	no	no	no	no	no	no	no	no	no	no	no	no
TRINITY_DN38010_c1_g1	no	no	no	no	no	yes	no	no	no	no	no	no	no	no	no	no	yes	no	no	no
TRINITY_DN39190_c2_g7	no	no	no	no	no	no	no	yes	no	no	no	no	no	no	no	yes	no	no	no	no
TRINITY_DN39190_c2_g5	no	no	no	no	no	no	no	no	no	no	no	no	no	no	no	yes	no	no	no	no
TRINITY_DN32012_c7_g2	no	no	no	no	no	no	no	no	no	yes	no	no	no	no	yes	no	no	no	no	no
TRINITY_DN46642_c2_g1	no	no	no	no	no	no	no	no	no	no	no	no	no	no	no	yes	no	no	no	no
TRINITY_DN45708_c1_g2	no	no	yes	no	no	yes	no	no	no	no	no	no	no	no	no	yes	no	no	no	no
TRINITY_DN45882_c0_g1	no	no	no	no	no	no	no	no	no	no	no	no	no	no	no	no	yes	no	no	no
TRINITY_DN34263_c0_g1	no	no	no	no	no	no	no	yes	no	yes	no	no	no	no	no	no	no	no	no	no
TRINITY_DN45708_c1_g3	no	no	yes	yes	no	yes	yes	no	no	no	no	no	no	yes	no	yes	yes	no	no	no
TRINITY_DN32624_c4_g1	no	no	no	no	no	no	no	no	no	no	no	no	no	no	no	yes	no	no	no	no
TRINITY_DN42155_c2_g2	yes	no	no	no	no	no	no	yes	no	yes	no	no	no	no	no	no	no	no	yes	yes
TRINITY_DN30093_c2_g1	no	no	yes	yes	no	yes	no	no	no	no	no	no	no	no	no	no	yes	no	no	no
TRINITY_DN30615_c1_g9	no	no	yes	yes	no	no	yes	no	yes	no	no	no	yes	yes	no	yes	no	no	no	no
TRINITY_DN44530_c2_g1	no	yes	yes	yes	yes	yes	yes	no	yes	no	no	no	yes	no	yes	yes	yes	no	yes	yes
TRINITY_DN30615_c1_g6	yes	no	yes	no	no	no	yes	no	yes	no	no	no	no	yes	no	no	no	no	no	no
TRINITY_DN30615_c1_g5	yes	no	no	no	no	yes	no	yes	yes	no	no	no	yes	no	no	yes	no	no	no	no
TRINITY_DN31776_c1_g1	no	no	no	no	no	yes	no	no	no	no	no	no	no	no	no	yes	no	no	no	no
TRINITY_DN37430_c2_g1	no	no	no	no	yes	yes	no	no	no	yes	no	no	yes	no	no	yes	no	no	yes	no
TRINITY_DN43485_c3_g14	no	no	no	no	no	no	no	no	no	no	no	no	no	no	no	yes	no	no	no	no
TRINITY_DN31211_c1_g1	no	no	no	no	no	no	no	no	no	no	no	no	no	no	no	no	no	no	no	no
TRINITY_DN35032_c5_g1	no	no	no	yes	yes	yes	yes	yes	no	no	no	no	no	no	yes	no	yes	yes	no	no
TRINITY_DN30354_c1_g2	no	no	no	no	no	no	no	no	no	no	no	no	no	no	no	yes	yes	no	no	no
TRINITY_DN38227_c3_g5	no	no	no	no	no	no	yes	no	no	no	no	no	no	no	no	yes	no	no	no	no
TRINITY_DN34851_c8_g1	no	yes	no	no	no	no	no	no	no	no	yes	no	no	no	no	no	no	no	no	no
TRINITY_DN39463_c1_g1	no	no	no	no	no	yes	no	no	no	yes	yes	no	no	no	no	yes	no	no	yes	no
TRINITY_DN43373_c2_g1	no	no	no	no	no	no	no	no	no	no	no	no	no	no	no	no	yes	no	no	no
TRINITY_DN32460_c5_g1	no	no	no	no	yes	no	no	no	yes	no	no	no	yes	no	no	no	no	no	no	no
TRINITY_DN46090_c5_g1	no	no	no	yes	no	yes	no	no	no	no	no	no	no	no	no	yes	yes	no	no	no
TRINITY_DN40652_c4_g1	no	no	no	no	no	yes	no	no	no	no	no	no	no	no	no	no	no	no	no	no
TRINITY_DN41939_c3_g1	yes	no	no	no	no	no	no	no	no	no	no	no	yes	no	no	no	no	no	no	no
TRINITY_DN37457_c7_g1	no	no	no	yes	no	no	yes	no	no	no	no	no	no	no	no	no	no	yes	no	no
TRINITY_DN29283_c0_g1	no	no	yes	no	no	no	yes	no	no	no	no	no	no	yes	no	no	no	no	no	no
TRINITY_DN44017_c2_g2	no	no	no	no	no	no	no	no	no	no	no	no	no	no	no	no	no	no	no	no
TRINITY_DN44017_c2_g4	no	no	yes	yes	yes	yes	no	no	yes	yes	no	no	yes	no	no	yes	yes	no	no	no
TRINITY_DN44276_c0_g1	no	no	no	no	no	no	no	no	no	no	no	no	no	no	no	yes	no	no	no	no
TRINITY_DN35153_c0_g1	no	no	yes	no	no	no	no	no	no	no	no	no	no	no	no	no	no	no	no	no
TRINITY_DN27074_c0_g4	no	no	no	no	no	no	no	no	no	yes	no	no	no	no	no	no	no	no	no	no
TRINITY_DN34556_c0_g3	no	no	no	no	no	yes	no	no	no	no	no	no	no	no	no	yes	no	no	no	no
TRINITY_DN41019_c2_g4	no	no	no	no	no	no	no	yes	no	no	no	no	no	no	no	no	no	no	no	no
TRINITY_DN39070_c7_g1	no	no	no	no	no	yes	no	no	no	no	yes	no	no	no	no	no	no	no	yes	no
TRINITY_DN37627_c1_g1	no	no	no	yes	no	yes	no	no	no	no	no	no	no	no	no	no	yes	no	no	no
TRINITY_DN36958_c2_g3	no	no	no	no	no	yes	yes	no	no	no	no	no	no	no	no	no	yes	no	yes	yes
TRINITY_DN32383_c2_g2	no	no	no	no	no	yes	no	no	no	no	no	no	no	no	no	yes	no	yes	no	no
TRINITY_DN37450_c6_g1	no	no	no	no	no	no	no	no	no	no	no	no	no	no	no	yes	no	no	no	no
TRINITY_DN31697_c0_g1	no	no	no	no	no	no	no	no	no	no	no	no	no	no	no	yes	yes	no	no	no
TRINITY_DN36180_c0_g2	no	no	no	no	no	no	no	no	no	no	no	no	no	no	no	yes	no	no	no	no
TRINITY_DN43000_c1_g2	no	no	no	no	no	no	no	no	no	no	no	no	no	no	no	no	no	no	no	no
TRINITY_DN31697_c0_g2	no	no	no	no	no	yes	no	no	no	no	no	no	no	no	no	yes	no	no	no	no
TRINITY_DN45531_c1_g2	no	no	yes	no	no	yes	yes	no	no	no	no	no	no	yes	no	yes	no	no	no	no
TRINITY_DN45531_c1_g3	yes	no	yes	no	yes	no	yes	no	no	yes	yes	no	no	no	yes	yes	yes	yes	no	no
TRINITY_DN32044_c0_g1	no	yes	no	no	no	no	no	yes	no	no	no	no	no	no	yes	no	no	no	no	no
TRINITY_DN46901_c1_g1	no	no	no	no	no	yes	no	no	no	no	no	no	no	no	no	yes	no	no	no	no
TRINITY_DN37164_c5_g1	no	no	no	no	no	no	yes	no	no	yes	no	no	yes	no	no	no	no	no	no	no
TRINITY_DN33349_c1_g2	no	no	no	yes	no	no	no	no	no	no	no	no	no	no	no	no	no	no	no	no
TRINITY_DN33592_c1_g1	no	no	no	no	no	no	no	no	no	no	no	no	no	no	no	yes	no	no	no	no
TRINITY_DN33592_c1_g6	no	no	no	no	no	no	no	no	no	no	no	no	no	no	no	yes	yes	no	no	no
TRINITY_DN41966_c1_g3	no	no	no	no	no	no	no	no	no	yes	no	no	no	no	no	no	no	no	no	no
TRINITY_DN41966_c1_g1	no	yes	no	no	no	no	no	no	no	no	no	no	no	no	no	yes	no	no	no	no
TRINITY_DN36331_c0_g1	no	no	no	no	no	no	yes	no	no	yes	no	no	no	no	no	yes	no	no	no	no
TRINITY_DN36710_c0_g9	no	no	no	no	no	yes	no	no	no	no	no	no	no	no	no	no	no	no	no	no
TRINITY_DN46649_c2_g2	no	no	no	no	no	no	no	no	no	no	yes	no	no	no	no	no	no	no	no	no
TRINITY_DN33951_c4_g4	no	no	yes	yes	no	yes	no	no	no	no	no	no	no	no	no	yes	yes	no	no	no
TRINITY_DN33956_c4_g2	no	no	no	no	no	yes	no	no	no	no	no	no	no	no	no	no	no	no	no	no
TRINITY_DN32933_c1_g2	no	no	yes	no	no	yes	yes	no	no	no	no	no	no	no	no	yes	no	no	no	no
TRINITY_DN44788_c0_g2	no	no	no	no	no	yes	no	no	no	no	yes	no	no	no	no	yes	no	no	yes	no
TRINITY_DN33951_c4_g1	no	no	no	no	no	no	no	no	no	yes	no	no	no	no	no	no	no	no	no	no
TRINITY_DN44377_c6_g4	no	no	no	no	no	yes	no	no	no	no	no	no	no	no	no	no	no	no	no	no
TRINITY_DN44377_c6_g5	no	no	no	no	no	no	no	no	no	no	no	no	no	no	no	no	no	no	no	no
TRINITY_DN31120_c0_g1	no	no	no	yes	no	no	yes	no	no	no	no	no	no	yes	no	yes	yes	no	no	no
TRINITY_DN40199_c2_g1	no	no	no	no	no	no	no	no	no	no	no	no	no	no	no	yes	no	no	no	no
TRINITY_DN45668_c0_g1	no	no	no	no	no	yes	no	no	no	yes	no	no	no	no	no	yes	no	no	no	no
TRINITY_DN38127_c4_g4	no	no	no	no	no	yes	no	no	no	no	no	no	no	no	no	yes	no	no	no	no
TRINITY_DN38127_c4_g5	no	no	yes	yes	no	yes	yes	no	no	no	no	no	no	yes	no	yes	no	no	no	no
TRINITY_DN31368_c0_g1	no	no	no	no	yes	no	no	no	no	no	yes	no	yes	no	no	no	no	no	no	yes
TRINITY_DN41610_c1_g3	no	no	no	no	no	no	no	no	no	no	no	no	no	no	no	yes	no	no	no	no
TRINITY_DN32534_c1_g1	no	no	no	no	no	no	yes	no	no	no	no	no	no	no	no	yes	yes	no	no	no
TRINITY_DN33877_c1_g1	no	yes	no	no	no	yes	no	no	no	no	yes	no	no	no	no	yes	no	no	no	yes
TRINITY_DN42061_c4_g1	no	no	no	no	no	yes	no	no	no	no	no	no	no	no	no	no	no	no	no	no
TRINITY_DN45292_c5_g4	no	no	no	no	no	no	no	no	no	no	no	no	no	no	no	yes	yes	no	no	no
TRINITY_DN32534_c1_g2	no	no	no	no	no	no	no	no	no	no	no	no	no	no	no	no	no	no	no	no
TRINITY_DN45905_c6_g1	no	no	yes	no	no	no	no	no	no	no	no	yes	no	no	no	yes	yes	no	no	no
TRINITY_DN37325_c5_g2	no	no	yes	no	no	yes	yes	no	no	no	no	no	no	yes	no	yes	no	no	no	no
TRINITY_DN37325_c5_g1	no	no	yes	no	no	no	no	no	no	no	no	no	no	no	no	no	no	no	no	no
TRINITY_DN38486_c1_g1	no	no	no	no	no	yes	no	no	no	no	no	no	no	no	no	yes	no	no	no	no
TRINITY_DN42564_c3_g4	no	no	yes	no	no	yes	yes	no	no	no	no	no	no	yes	no	yes	yes	no	no	no
TRINITY_DN37642_c1_g2	no	no	no	yes	no	no	no	no	no	no	no	no	no	no	no	yes	yes	no	no	no
TRINITY_DN34319_c4_g2	no	no	no	no	no	no	yes	no	no	yes	no	no	no	no	no	yes	no	no	no	no
TRINITY_DN28458_c0_g1	no	no	yes	yes	no	no	no	no	no	no	no	no	no	no	no	no	no	no	no	no
TRINITY_DN35104_c0_g1	no	no	no	no	no	yes	no	no	no	no	no	no	no	no	no	yes	no	no	no	no
TRINITY_DN39924_c1_g3	no	no	yes	no	no	no	yes	no	no	no	no	yes	no	yes	no	yes	yes	no	no	no
TRINITY_DN39924_c1_g2	no	no	yes	no	no	yes	yes	no	no	no	no	no	no	yes	no	yes	no	no	no	no
TRINITY_DN39924_c1_g1	no	yes	no	no	no	yes	no	no	no	no	no	no	no	no	no	yes	no	no	yes	no
TRINITY_DN38708_c0_g4	no	no	no	no	no	no	no	no	no	yes	no	no	no	no	no	no	no	no	no	no
TRINITY_DN38290_c3_g1	no	no	no	no	no	no	no	no	no	no	no	no	no	no	no	yes	no	no	no	no
TRINITY_DN31035_c1_g1	no	no	no	no	no	no	no	no	no	no	no	no	no	yes	no	no	no	yes	no	yes
TRINITY_DN31035_c1_g2	no	no	yes	no	no	no	no	no	no	no	no	no	no	no	no	no	no	no	no	no
TRINITY_DN31035_c1_g3	no	no	yes	no	no	no	no	no	no	no	no	no	no	no	no	no	no	no	no	no
TRINITY_DN41026_c6_g2	no	no	no	no	no	no	yes	no	no	no	no	no	no	yes	no	no	no	no	no	no
TRINITY_DN31035_c1_g7	no	no	no	no	no	no	no	no	no	no	no	no	no	no	no	no	no	no	yes	no
TRINITY_DN38020_c1_g1	no	no	yes	no	no	no	yes	no	no	no	no	no	no	no	no	yes	no	no	no	no
TRINITY_DN38020_c1_g3	no	no	yes	no	no	no	no	no	no	no	no	no	no	no	no	yes	no	no	no	no
TRINITY_DN38020_c1_g2	no	no	no	no	no	no	no	no	no	no	no	no	no	no	no	no	no	no	no	no
TRINITY_DN45303_c0_g1	no	no	no	yes	no	no	yes	no	no	no	no	no	no	yes	no	no	no	no	no	no
TRINITY_DN42827_c2_g1	no	no	no	no	no	no	no	no	no	no	no	no	no	no	no	yes	yes	no	no	no
TRINITY_DN32091_c2_g1	no	no	yes	no	yes	yes	yes	yes	no	yes	no	no	no	no	no	no	yes	yes	no	no
TRINITY_DN39291_c5_g4	no	no	no	no	no	no	no	no	no	no	no	no	no	no	no	no	no	no	no	no
TRINITY_DN35199_c4_g1	no	no	no	no	no	no	yes	no	no	yes	yes	no	no	no	yes	yes	no	yes	yes	no
TRINITY_DN35199_c4_g2	no	no	yes	no	no	no	no	no	no	yes	yes	no	no	yes	no	yes	yes	yes	no	no
TRINITY_DN35199_c4_g3	no	no	no	no	no	no	no	yes	no	yes	no	no	no	no	no	no	no	no	no	no
TRINITY_DN34732_c1_g1	no	no	yes	no	no	no	yes	no	no	no	no	no	no	yes	no	yes	no	no	no	no
TRINITY_DN45351_c0_g5	no	yes	no	yes	no	no	no	no	no	no	no	no	no	no	no	no	no	no	no	no
TRINITY_DN40430_c5_g3	no	no	no	no	no	no	no	no	no	no	no	no	no	no	no	yes	yes	no	no	no
TRINITY_DN35375_c0_g2	no	yes	no	no	no	no	no	no	no	no	yes	no	no	no	no	no	no	no	no	yes
TRINITY_DN45351_c0_g3	no	no	no	no	no	no	no	no	no	no	no	no	no	no	no	no	yes	no	no	no
TRINITY_DN45351_c0_g2	no	no	no	no	no	no	no	no	no	no	no	no	no	no	no	yes	no	no	no	no
TRINITY_DN36823_c7_g3	no	no	no	yes	no	no	no	no	no	no	no	no	no	no	no	yes	no	no	no	no
TRINITY_DN42532_c5_g3	no	no	no	no	no	no	yes	no	no	no	no	no	no	no	no	yes	yes	no	no	no
TRINITY_DN44477_c2_g2	no	no	yes	no	no	yes	no	no	no	no	no	no	no	no	no	yes	no	no	no	no
TRINITY_DN34917_c2_g1	no	no	no	no	no	no	no	no	no	no	no	no	no	no	no	no	yes	no	yes	no
TRINITY_DN47094_c1_g1	no	no	no	no	no	yes	yes	no	no	yes	no	no	no	no	no	yes	yes	no	yes	no
TRINITY_DN42287_c2_g12	no	no	no	no	no	no	no	no	no	no	no	no	no	no	no	no	no	no	no	no
TRINITY_DN38124_c0_g1	no	no	yes	no	no	yes	no	no	no	no	no	no	no	yes	no	yes	no	no	no	no
TRINITY_DN32381_c8_g2	no	yes	no	no	no	no	no	no	no	no	no	no	no	no	no	no	yes	no	no	no
TRINITY_DN42270_c3_g1	no	no	no	no	no	no	no	no	no	no	no	no	no	yes	no	no	no	no	no	no
TRINITY_DN31784_c4_g4	no	no	yes	no	no	no	no	no	no	no	no	no	no	no	no	yes	no	no	no	no
TRINITY_DN34641_c2_g3	no	no	no	no	no	no	no	no	no	no	no	no	no	no	no	yes	no	no	no	no
TRINITY_DN31784_c4_g7	no	no	no	no	no	no	no	no	no	no	no	no	no	no	no	yes	no	no	no	no
TRINITY_DN34800_c1_g1	no	no	no	no	no	no	no	yes	no	yes	no	no	no	no	no	no	no	no	no	no
TRINITY_DN45310_c0_g1	no	no	no	no	no	yes	no	no	no	no	no	no	no	no	no	no	no	no	no	no
TRINITY_DN47406_c4_g2	no	no	no	yes	no	yes	no	no	no	no	no	no	no	no	no	yes	yes	no	no	no
TRINITY_DN44684_c1_g1	no	no	no	no	no	no	no	no	no	no	no	no	no	no	no	yes	no	no	no	no
TRINITY_DN47406_c4_g4	no	no	yes	no	no	yes	no	no	no	no	no	no	no	no	no	yes	no	no	no	no
TRINITY_DN46696_c2_g1	no	yes	yes	no	no	yes	no	no	no	no	no	no	no	yes	no	yes	yes	no	no	no
TRINITY_DN46696_c2_g2	no	no	yes	no	no	no	yes	no	no	yes	no	no	no	yes	no	yes	yes	no	no	no
TRINITY_DN44571_c0_g1	no	yes	no	no	no	yes	no	no	no	no	no	no	no	no	no	no	yes	no	no	no
TRINITY_DN43700_c1_g1	no	no	no	yes	no	no	no	no	no	no	no	no	no	no	no	no	no	no	no	no
TRINITY_DN46108_c0_g1	no	no	no	no	no	no	no	no	no	yes	no	no	no	no	yes	no	no	no	no	no
TRINITY_DN36191_c0_g1	yes	no	no	no	no	no	yes	no	no	no	no	no	no	no	no	no	no	no	no	no
TRINITY_DN43536_c1_g1	no	no	no	no	no	no	no	no	no	no	no	no	no	yes	no	yes	no	no	no	no
TRINITY_DN36742_c3_g3	yes	no	no	yes	no	yes	no	no	yes	no	no	no	yes	yes	no	yes	yes	no	no	no
TRINITY_DN44972_c0_g1	no	yes	no	yes	no	yes	no	no	no	no	yes	no	no	no	no	yes	yes	no	no	no
TRINITY_DN40413_c1_g3	no	no	no	yes	no	no	no	no	no	no	no	no	no	no	no	no	no	no	no	no
TRINITY_DN44972_c0_g5	no	no	no	no	no	yes	no	no	no	no	no	no	no	no	no	yes	no	no	no	no
TRINITY_DN44972_c0_g7	no	no	no	no	no	no	no	no	no	no	no	no	no	no	no	yes	no	no	no	no
TRINITY_DN40413_c1_g7	no	no	no	yes	no	no	no	no	no	no	no	no	no	no	no	no	no	no	no	no
TRINITY_DN46754_c0_g1	no	no	yes	no	no	yes	yes	no	no	no	no	no	no	no	no	yes	no	no	no	no
TRINITY_DN46754_c0_g2	no	no	no	no	no	yes	no	no	no	no	no	no	no	no	no	no	no	no	no	no
TRINITY_DN41791_c4_g1	no	no	yes	no	no	no	yes	no	no	no	no	no	yes	no	no	no	no	yes	no	yes
TRINITY_DN29626_c0_g1	no	no	yes	no	no	yes	yes	no	no	yes	no	no	no	yes	no	yes	yes	no	no	no
TRINITY_DN43884_c1_g1	no	yes	no	yes	no	no	no	no	no	yes	yes	no	no	no	no	no	no	no	yes	no
TRINITY_DN35261_c2_g1	no	yes	no	yes	no	no	no	yes	yes	yes	yes	yes	no	no	no	yes	yes	no	no	no
TRINITY_DN46971_c1_g7	yes	no	no	no	yes	yes	no	no	no	no	no	no	no	no	no	yes	no	no	no	no
TRINITY_DN46971_c1_g6	no	no	yes	no	no	yes	no	yes	no	no	no	yes	no	no	no	yes	no	no	no	no
TRINITY_DN39652_c2_g1	no	no	no	no	no	no	yes	no	no	no	no	no	no	no	no	no	no	no	no	no
TRINITY_DN46971_c1_g1	no	no	no	no	no	no	no	no	no	no	no	no	no	no	no	no	yes	no	no	no
TRINITY_DN40127_c2_g1	no	no	no	no	no	no	no	no	no	no	no	no	no	no	no	yes	no	no	no	no
TRINITY_DN40783_c5_g1	no	no	no	no	no	no	no	no	no	no	no	no	no	no	no	yes	no	no	no	no
TRINITY_DN25193_c0_g1	no	no	no	no	no	yes	no	no	no	no	no	no	no	no	no	yes	no	no	no	no
TRINITY_DN42697_c1_g4	no	no	no	no	no	yes	no	no	no	no	no	no	no	yes	no	yes	no	no	no	no
TRINITY_DN36457_c0_g2	no	no	no	no	no	no	no	no	no	no	yes	no	no	no	no	no	no	no	no	no
TRINITY_DN36457_c0_g1	no	no	yes	yes	no	yes	yes	no	no	no	no	no	no	yes	no	yes	yes	no	no	no
TRINITY_DN40699_c3_g1	no	no	no	no	no	no	yes	no	no	no	no	no	no	yes	no	yes	no	no	no	no
TRINITY_DN32918_c0_g1	no	no	yes	no	no	yes	yes	no	yes	no	no	no	no	yes	no	yes	no	no	no	no
TRINITY_DN37619_c1_g1	no	no	yes	no	no	yes	yes	no	no	no	no	no	no	yes	no	yes	yes	no	no	no
TRINITY_DN27690_c0_g1	no	no	yes	no	no	no	yes	no	no	no	no	no	no	yes	no	no	no	no	no	no
TRINITY_DN35584_c4_g1	no	no	no	no	no	no	no	no	no	no	no	no	no	no	no	yes	no	no	no	no
TRINITY_DN29487_c0_g1	no	no	no	no	no	yes	no	no	no	no	no	no	no	no	no	yes	no	no	no	no
TRINITY_DN41363_c1_g8	no	no	no	no	no	no	no	no	no	no	no	no	no	no	no	yes	no	no	no	no
TRINITY_DN29487_c0_g2	no	no	no	no	no	yes	no	no	no	no	no	no	no	no	no	yes	no	no	no	no
TRINITY_DN34035_c3_g1	yes	yes	no	no	yes	no	no	no	no	no	yes	no	no	no	no	yes	yes	no	yes	no
TRINITY_DN34035_c3_g2	no	no	no	no	no	no	no	no	no	no	no	no	no	no	no	yes	no	no	no	no
TRINITY_DN33483_c5_g1	no	no	no	no	no	no	yes	no	no	no	no	no	no	no	no	yes	yes	no	no	no
TRINITY_DN41596_c6_g3	no	no	no	no	no	yes	no	no	no	no	no	no	no	no	no	yes	no	no	no	no
TRINITY_DN41596_c6_g1	no	no	yes	yes	no	no	no	no	no	no	no	no	no	yes	no	yes	yes	no	no	no
TRINITY_DN41363_c1_g4	no	no	yes	no	no	yes	yes	no	no	no	no	no	no	yes	no	yes	no	no	no	no
TRINITY_DN41596_c6_g4	no	no	no	no	no	yes	no	no	no	no	no	no	no	no	no	yes	no	no	no	no
TRINITY_DN45540_c1_g1	no	no	yes	no	no	yes	yes	no	no	no	no	no	no	yes	no	yes	no	no	no	no
TRINITY_DN45642_c2_g1	no	no	no	no	no	no	no	no	no	no	no	no	no	no	no	no	no	no	no	no
TRINITY_DN40685_c1_g3	no	no	no	no	no	no	no	no	no	no	no	no	no	no	no	no	no	no	no	no
TRINITY_DN40685_c1_g2	no	no	yes	yes	no	no	no	no	no	no	no	no	no	no	no	yes	yes	no	no	no
TRINITY_DN40685_c1_g1	no	no	no	no	no	no	no	no	no	no	no	no	no	no	no	no	no	no	no	no
TRINITY_DN31339_c2_g5	no	no	no	no	no	yes	no	no	no	no	no	no	no	no	no	no	no	no	no	no
TRINITY_DN46389_c0_g1	no	no	no	yes	no	yes	no	no	no	no	no	no	no	no	no	yes	yes	no	no	no
TRINITY_DN37266_c5_g1	no	no	no	no	no	no	no	yes	no	no	no	no	no	no	yes	no	no	no	no	no
TRINITY_DN37266_c5_g3	no	no	no	no	no	yes	no	no	no	no	no	no	no	no	no	yes	yes	no	no	no
TRINITY_DN44728_c4_g1	no	yes	yes	yes	no	no	no	yes	yes	yes	no	no	no	no	no	yes	yes	yes	yes	yes
TRINITY_DN33700_c1_g1	no	no	no	no	no	yes	no	no	no	no	no	no	no	no	no	yes	no	no	no	no
TRINITY_DN40082_c2_g11	no	no	no	no	no	no	no	no	no	no	no	no	no	no	no	yes	no	no	no	no
TRINITY_DN40082_c2_g10	no	no	no	no	no	yes	no	no	no	no	no	no	no	no	no	yes	no	no	no	no
TRINITY_DN46726_c1_g1	no	no	no	yes	no	no	no	no	no	no	no	no	no	no	no	no	no	no	no	no
TRINITY_DN42138_c3_g1	no	no	no	no	no	no	yes	no	no	yes	no	no	no	no	yes	yes	no	yes	no	no
TRINITY_DN30192_c1_g1	no	no	no	yes	no	yes	no	no	no	no	no	no	no	no	no	no	yes	no	no	no
TRINITY_DN39715_c2_g2	no	no	no	no	no	no	yes	no	no	no	no	no	no	no	no	no	yes	yes	no	no
TRINITY_DN33499_c2_g1	no	no	no	no	no	yes	no	no	no	no	no	no	no	no	no	yes	no	no	no	no
TRINITY_DN31343_c5_g1	no	no	yes	yes	no	yes	yes	no	no	no	no	no	no	yes	no	yes	no	no	no	no
TRINITY_DN42236_c6_g3	no	no	no	no	no	yes	no	no	no	no	no	no	no	no	no	no	no	no	no	no
TRINITY_DN32160_c1_g1	no	no	no	no	no	no	no	no	no	no	no	no	no	no	no	yes	no	no	no	no
TRINITY_DN34466_c2_g1	no	no	yes	no	no	no	yes	no	no	yes	yes	no	no	no	yes	yes	yes	yes	yes	no
TRINITY_DN43511_c1_g2	no	no	yes	yes	no	yes	no	no	no	no	yes	no	no	yes	no	yes	no	no	no	yes
TRINITY_DN43511_c1_g1	no	no	no	yes	no	yes	no	no	no	no	no	no	no	no	no	yes	yes	no	no	no
TRINITY_DN42988_c2_g1	no	no	no	no	no	no	no	no	no	no	no	no	no	no	no	no	no	no	no	no
TRINITY_DN42022_c4_g3	yes	yes	no	no	yes	no	no	yes	yes	yes	yes	no	no	no	no	no	no	no	no	no
TRINITY_DN42022_c4_g2	no	yes	no	no	no	no	no	no	no	no	yes	no	no	no	no	no	no	no	yes	no
TRINITY_DN37366_c0_g1	no	no	yes	no	no	yes	yes	no	no	no	no	no	no	yes	no	yes	no	no	yes	no
TRINITY_DN44552_c6_g3	no	no	no	no	no	no	no	no	no	yes	no	no	no	no	no	no	no	no	no	no
TRINITY_DN34076_c2_g11	no	no	yes	no	no	yes	no	yes	no	yes	yes	no	no	no	no	no	yes	no	yes	no
TRINITY_DN34076_c2_g10	no	no	no	no	no	no	no	yes	no	yes	no	no	no	no	no	no	no	no	no	no
TRINITY_DN31421_c2_g2	no	no	no	no	no	yes	no	no	no	no	no	no	no	no	no	yes	no	no	no	no
TRINITY_DN31421_c2_g3	yes	no	no	no	yes	no	yes	no	no	no	yes	no	no	no	no	no	no	yes	yes	no
TRINITY_DN41766_c5_g2	no	no	no	no	no	no	no	no	no	no	no	no	no	no	no	no	no	no	no	no
TRINITY_DN31421_c2_g1	no	no	no	no	no	no	no	no	no	yes	no	no	no	yes	no	no	no	no	no	no
TRINITY_DN45687_c0_g1	no	no	yes	no	no	yes	yes	no	no	no	no	no	no	yes	no	yes	no	no	no	no
TRINITY_DN36762_c0_g1	no	no	no	no	no	no	no	yes	no	yes	no	yes	no	no	no	no	no	no	no	no
TRINITY_DN33206_c2_g1	no	no	yes	no	no	yes	no	no	no	no	no	no	no	no	no	yes	no	no	yes	no
TRINITY_DN38645_c1_g1	no	no	no	no	no	yes	no	no	no	no	no	no	no	no	no	yes	no	no	no	yes
TRINITY_DN38645_c1_g4	no	no	no	yes	no	yes	no	no	no	no	no	no	no	no	no	no	no	no	no	no
TRINITY_DN38645_c1_g5	no	no	no	no	no	yes	no	no	no	no	no	no	no	yes	no	no	no	no	no	no
TRINITY_DN45519_c4_g1	no	no	no	yes	no	no	no	no	no	no	no	no	no	no	no	yes	no	no	no	no
TRINITY_DN34526_c3_g1	no	no	no	no	no	yes	no	no	no	no	no	no	no	no	no	no	no	no	no	no
TRINITY_DN38638_c2_g6	no	no	no	no	no	no	yes	no	no	no	no	no	no	no	no	no	no	no	no	no
TRINITY_DN47126_c0_g1	no	no	no	no	no	no	no	no	no	no	no	yes	no	no	no	no	no	no	no	no
TRINITY_DN42373_c1_g2	no	no	no	no	no	no	no	no	no	no	no	no	no	no	no	no	no	no	no	no
TRINITY_DN39624_c3_g1	no	yes	yes	no	no	yes	yes	no	no	no	no	yes	no	no	no	yes	no	no	no	no
TRINITY_DN44833_c4_g5	no	no	no	no	no	yes	yes	no	no	no	no	no	no	no	no	no	yes	no	no	no
TRINITY_DN44833_c4_g4	no	no	no	no	no	no	no	yes	no	no	no	no	no	no	no	no	no	no	no	no
TRINITY_DN34330_c1_g1	no	no	no	no	no	no	no	no	no	no	no	yes	no	no	no	no	no	no	no	no
TRINITY_DN39755_c7_g1	no	no	yes	yes	no	no	yes	no	no	no	no	no	no	yes	no	yes	yes	yes	no	no
TRINITY_DN33202_c0_g2	no	no	no	no	no	no	no	no	no	no	no	no	no	no	no	yes	no	no	no	no
TRINITY_DN46796_c1_g1	no	no	no	yes	no	yes	no	no	no	no	no	no	no	no	no	no	yes	no	no	no
TRINITY_DN46796_c1_g3	no	no	no	no	no	no	no	no	no	no	no	no	no	no	no	no	yes	no	no	no
TRINITY_DN35303_c0_g1	no	no	no	no	no	no	no	no	no	no	no	no	no	no	no	yes	no	no	no	no
TRINITY_DN39374_c0_g1	no	no	no	yes	no	no	no	no	no	no	no	no	no	no	no	yes	no	no	no	no
TRINITY_DN39374_c0_g2	no	no	yes	no	no	no	yes	no	no	no	no	no	no	no	no	no	no	no	no	no
TRINITY_DN46599_c4_g2	no	no	no	no	no	yes	no	no	no	no	no	no	no	no	no	yes	no	no	no	no
TRINITY_DN33924_c0_g2	no	no	no	no	no	yes	yes	no	no	no	no	no	no	no	no	yes	no	no	no	no
TRINITY_DN41915_c3_g3	no	no	no	no	no	no	no	no	no	no	no	no	no	no	no	yes	no	no	no	no
TRINITY_DN46599_c4_g4	no	no	no	no	no	yes	no	no	no	no	no	no	no	yes	no	yes	no	no	no	no
TRINITY_DN41915_c3_g1	no	no	no	no	no	yes	no	no	no	no	no	no	no	no	no	yes	yes	no	no	no
TRINITY_DN41261_c0_g1	no	no	yes	no	no	no	yes	no	no	no	no	no	no	no	no	yes	no	no	no	yes
TRINITY_DN40238_c0_g3	no	no	no	no	no	no	no	no	no	no	no	no	no	no	no	yes	no	no	no	no
TRINITY_DN39795_c4_g1	no	no	no	yes	no	yes	yes	no	no	yes	no	no	no	no	no	yes	no	no	no	no
TRINITY_DN47152_c3_g1	no	no	no	no	no	no	no	no	no	no	no	no	no	no	no	yes	no	no	no	no
TRINITY_DN29280_c0_g1	no	no	no	no	no	no	no	no	no	yes	no	no	no	no	yes	no	no	no	no	no
TRINITY_DN47142_c3_g1	no	no	no	no	no	no	no	no	no	no	no	no	no	no	no	yes	no	no	no	no
TRINITY_DN37771_c1_g1	no	no	no	no	no	no	no	no	no	no	no	no	no	no	no	yes	no	no	no	no
TRINITY_DN43015_c3_g1	yes	yes	no	no	yes	yes	no	no	yes	no	no	no	no	no	no	yes	no	no	no	yes
TRINITY_DN39415_c0_g1	no	no	no	no	no	no	no	no	no	no	no	no	yes	no	no	no	no	no	no	no
TRINITY_DN42111_c2_g2	no	no	no	yes	no	yes	no	no	no	no	no	no	no	no	no	no	no	no	no	no
TRINITY_DN44888_c5_g5	no	no	no	yes	no	no	yes	no	no	no	no	no	no	yes	no	no	no	no	no	no
TRINITY_DN41712_c1_g1	no	no	no	no	no	no	no	yes	no	yes	no	no	no	no	no	no	no	no	no	no
TRINITY_DN43032_c0_g1	no	no	yes	no	no	no	no	no	no	no	no	no	no	yes	no	no	no	no	no	no
TRINITY_DN42459_c1_g1	no	no	no	no	no	yes	yes	no	no	no	no	no	no	no	no	yes	yes	no	no	no
TRINITY_DN42459_c1_g2	no	no	no	no	no	no	yes	no	no	no	no	no	no	no	no	yes	no	no	no	no
TRINITY_DN34173_c1_g4	no	no	no	no	no	no	no	no	no	yes	no	no	no	no	no	yes	no	no	no	no
TRINITY_DN34173_c1_g1	no	no	yes	no	no	yes	yes	no	no	yes	no	no	no	yes	no	yes	yes	no	no	no
TRINITY_DN41029_c4_g1	no	no	yes	no	no	no	no	no	no	no	no	no	no	no	no	no	no	no	no	no
TRINITY_DN34173_c1_g3	no	no	no	no	no	no	yes	no	no	no	no	no	no	no	no	yes	no	no	no	no
TRINITY_DN45114_c0_g3	no	no	yes	yes	no	yes	yes	no	no	no	no	no	no	yes	no	yes	yes	no	no	no
TRINITY_DN38610_c0_g2	no	no	no	no	no	no	no	no	no	no	no	no	no	no	no	yes	no	no	no	no
TRINITY_DN45114_c0_g5	no	no	no	no	no	yes	no	no	no	no	no	no	no	no	no	yes	no	no	no	no
TRINITY_DN44572_c4_g1	no	no	no	no	no	no	no	no	no	no	no	no	no	no	no	yes	no	no	no	no
TRINITY_DN44572_c4_g4	no	no	yes	no	no	yes	yes	no	no	no	no	no	no	yes	no	yes	yes	no	no	no
TRINITY_DN37644_c4_g1	no	no	yes	yes	no	no	yes	no	no	no	no	no	no	yes	no	no	no	no	no	no
TRINITY_DN47574_c2_g5	no	no	no	no	no	no	no	no	no	no	no	no	no	no	no	yes	no	no	no	no
TRINITY_DN41201_c2_g1	no	no	no	no	no	no	no	no	no	no	no	no	no	no	no	no	no	no	no	no
TRINITY_DN39294_c1_g5	no	no	no	no	no	no	no	no	no	no	no	no	no	no	no	no	no	no	yes	no
TRINITY_DN39212_c2_g2	no	no	no	no	no	no	no	no	no	no	yes	no	no	no	no	no	no	no	yes	yes
TRINITY_DN39212_c2_g3	no	no	no	no	no	no	no	yes	no	yes	no	no	no	no	no	no	no	no	no	no
TRINITY_DN30045_c1_g1	no	no	yes	no	no	yes	no	no	no	no	no	no	no	no	no	no	yes	no	no	no
TRINITY_DN35214_c6_g1	no	no	yes	no	no	no	yes	no	no	no	no	no	no	yes	no	yes	no	no	no	no
TRINITY_DN39212_c2_g4	no	no	no	no	no	no	no	no	no	no	no	no	no	no	no	no	no	no	yes	yes
TRINITY_DN41006_c5_g2	no	no	no	yes	no	yes	no	no	no	no	no	no	no	no	no	yes	yes	no	no	no
TRINITY_DN35529_c4_g4	no	no	no	no	no	no	no	yes	no	no	no	no	no	no	no	no	no	no	no	no
TRINITY_DN34692_c5_g2	no	no	yes	no	no	yes	yes	no	no	yes	no	no	no	yes	no	yes	no	no	no	no
TRINITY_DN34692_c5_g3	no	no	yes	yes	no	yes	yes	no	no	no	no	no	no	yes	no	no	yes	no	no	no
TRINITY_DN36941_c1_g1	no	no	no	no	no	no	no	no	no	no	no	no	no	no	no	no	no	no	no	no
TRINITY_DN46202_c3_g1	no	no	yes	no	no	yes	yes	no	no	no	no	no	no	no	no	yes	no	no	no	no
TRINITY_DN46202_c3_g3	no	no	no	yes	no	yes	no	no	no	no	no	no	no	no	no	yes	yes	no	yes	no
TRINITY_DN46202_c3_g4	no	no	no	no	no	no	no	no	no	yes	no	no	no	yes	no	yes	no	no	no	no
TRINITY_DN42616_c3_g2	no	no	no	no	no	no	no	no	no	no	no	no	no	no	no	no	no	no	no	no
TRINITY_DN42616_c3_g1	no	yes	yes	no	no	no	no	no	yes	yes	yes	no	yes	yes	no	no	yes	yes	yes	yes
TRINITY_DN47362_c3_g1	no	no	no	no	no	no	no	no	no	no	no	no	no	no	no	yes	yes	no	no	no
TRINITY_DN41876_c0_g1	no	yes	no	no	no	yes	no	no	no	no	yes	no	no	no	no	yes	no	no	no	no
TRINITY_DN33780_c3_g4	no	no	no	no	no	no	no	no	no	no	no	no	no	no	no	yes	no	no	no	no
TRINITY_DN33780_c3_g3	no	no	no	no	no	no	no	no	no	no	no	no	no	yes	no	yes	yes	no	no	no
TRINITY_DN33780_c3_g2	no	no	yes	no	no	yes	yes	no	no	no	no	no	no	yes	no	yes	no	no	no	no
TRINITY_DN30171_c2_g1	no	no	no	no	no	no	yes	no	no	no	no	no	no	yes	no	yes	no	no	no	no
TRINITY_DN31379_c2_g1	yes	no	yes	no	yes	no	no	no	yes	no	no	no	yes	yes	no	no	no	no	no	no
TRINITY_DN46662_c1_g4	no	no	no	no	no	no	yes	no	no	no	no	no	no	no	no	no	no	no	no	no
TRINITY_DN42591_c1_g5	no	no	no	no	no	no	no	yes	no	yes	no	no	no	no	no	no	no	no	yes	no
TRINITY_DN32782_c5_g1	no	no	no	no	no	yes	no	no	no	no	no	no	no	no	no	yes	no	no	no	no
TRINITY_DN46669_c1_g1	no	no	no	no	no	no	no	no	no	no	no	no	no	no	no	yes	yes	no	no	no
TRINITY_DN34918_c2_g1	no	no	yes	no	no	no	yes	no	no	no	no	no	no	yes	no	no	no	no	no	no
TRINITY_DN40140_c5_g1	no	no	no	no	no	no	no	no	no	no	no	no	no	no	no	yes	yes	no	no	yes
TRINITY_DN45713_c3_g1	no	yes	no	no	yes	no	no	no	yes	yes	yes	no	yes	no	no	no	no	no	no	yes
TRINITY_DN31020_c4_g4	no	no	yes	yes	no	yes	no	no	no	no	no	no	no	no	no	yes	no	no	no	no
TRINITY_DN43211_c4_g1	no	yes	no	no	no	no	no	no	no	no	no	no	no	no	no	no	no	no	no	no
TRINITY_DN46769_c4_g1	no	no	no	no	no	no	no	no	no	no	no	no	no	no	no	yes	no	no	no	no
TRINITY_DN41645_c1_g1	no	no	yes	no	no	yes	yes	no	no	no	no	no	no	no	no	yes	no	no	no	no
TRINITY_DN38457_c0_g3	no	no	no	yes	no	no	yes	no	no	no	no	no	no	no	no	yes	yes	no	no	no
TRINITY_DN41108_c0_g1	no	no	no	no	no	no	yes	no	no	no	no	no	no	yes	no	no	no	no	no	no
TRINITY_DN34731_c1_g1	no	no	no	yes	no	yes	no	no	no	no	no	no	no	no	no	yes	no	no	no	no
TRINITY_DN46499_c3_g2	no	no	no	no	no	no	no	no	no	no	no	no	no	no	no	yes	no	no	no	no
TRINITY_DN31727_c0_g1	no	no	no	no	no	no	no	no	no	no	no	no	no	no	no	yes	yes	no	no	no
TRINITY_DN45661_c1_g4	no	no	no	yes	no	no	no	no	no	no	no	no	no	no	no	no	no	no	no	no
TRINITY_DN36502_c1_g1	no	no	no	no	no	yes	no	no	no	yes	no	no	no	no	no	yes	no	no	no	no
TRINITY_DN46195_c4_g1	no	no	no	no	no	no	no	no	no	no	no	no	no	no	no	yes	no	no	no	no
TRINITY_DN23503_c0_g1	no	no	no	no	no	no	no	no	no	yes	no	no	no	no	yes	no	no	no	no	no
TRINITY_DN36962_c0_g2	yes	yes	no	no	no	no	no	no	no	no	no	no	yes	no	no	no	no	no	yes	yes
TRINITY_DN37043_c1_g1	no	no	no	no	no	yes	no	no	no	no	no	no	no	no	no	no	no	no	no	no
TRINITY_DN43999_c3_g1	no	no	no	no	no	no	no	no	no	no	no	no	no	no	no	yes	yes	no	no	no
TRINITY_DN46864_c2_g3	no	no	no	yes	no	yes	yes	no	no	no	no	no	no	no	no	yes	yes	no	no	no
TRINITY_DN41963_c3_g1	no	no	no	no	no	no	no	no	no	no	no	no	no	no	no	yes	yes	no	no	no
TRINITY_DN43999_c3_g6	no	no	yes	no	no	yes	yes	no	no	no	no	no	no	yes	no	yes	no	no	no	no
TRINITY_DN41963_c3_g2	no	no	yes	yes	yes	yes	yes	no	no	no	no	no	yes	no	no	yes	no	no	no	no
TRINITY_DN41667_c4_g1	no	no	no	no	no	no	no	no	no	no	no	no	yes	no	no	no	no	no	no	no
TRINITY_DN37371_c4_g3	no	no	no	no	no	no	no	no	no	no	no	no	no	no	no	yes	no	no	no	no
TRINITY_DN41197_c0_g1	no	no	yes	yes	no	no	yes	no	no	no	no	no	no	no	no	yes	yes	no	no	no
TRINITY_DN34125_c8_g3	no	no	no	no	no	yes	yes	no	no	no	no	no	no	no	no	yes	no	no	no	no
TRINITY_DN34125_c8_g1	no	no	no	no	no	yes	no	no	no	no	no	no	no	no	no	yes	no	no	no	no
TRINITY_DN43811_c0_g1	no	yes	no	no	no	yes	no	yes	no	yes	no	no	no	no	no	yes	yes	no	yes	no
TRINITY_DN43811_c0_g2	no	no	no	no	no	yes	no	no	no	no	no	no	no	no	no	yes	no	no	no	no
TRINITY_DN43811_c0_g5	no	no	no	no	no	no	no	no	no	no	no	no	no	no	no	yes	no	no	no	no
TRINITY_DN42004_c2_g1	no	yes	yes	yes	yes	no	yes	no	no	yes	no	yes	no	no	no	yes	yes	yes	yes	no
TRINITY_DN43423_c1_g1	no	no	yes	no	no	no	no	no	no	no	no	no	no	yes	no	no	no	no	no	no
TRINITY_DN43423_c1_g3	no	no	no	no	no	no	no	no	no	no	no	no	no	no	no	yes	no	no	no	no
TRINITY_DN37709_c4_g2	no	no	yes	no	no	yes	no	no	no	no	no	no	no	no	no	yes	no	no	no	no
TRINITY_DN40867_c4_g1	no	no	no	no	no	no	no	no	no	no	no	no	no	no	no	no	no	no	no	no
TRINITY_DN32176_c1_g3	no	no	no	yes	no	no	no	no	no	no	no	no	no	no	no	no	yes	no	no	no
TRINITY_DN45185_c8_g1	no	no	no	no	no	yes	no	no	no	no	no	no	no	no	no	yes	no	no	no	no
TRINITY_DN32694_c4_g1	no	yes	no	no	no	yes	yes	no	no	yes	no	no	no	yes	no	yes	yes	no	yes	no
TRINITY_DN34928_c2_g2	no	no	no	no	no	no	no	no	no	no	no	no	no	no	no	yes	no	no	no	no
TRINITY_DN32360_c1_g1	no	no	no	no	no	yes	no	no	no	no	no	no	no	no	no	yes	yes	no	no	no
TRINITY_DN30332_c3_g1	yes	no	no	no	yes	no	no	no	yes	no	no	no	no	no	no	no	no	no	no	no
TRINITY_DN34985_c0_g1	no	yes	yes	no	no	no	no	no	no	no	yes	no	no	no	no	no	no	no	no	yes
TRINITY_DN45650_c2_g1	no	no	no	no	no	no	no	no	no	no	no	no	no	no	no	no	no	no	no	no
TRINITY_DN40150_c3_g2	no	no	yes	yes	no	yes	yes	no	no	no	no	no	no	yes	no	yes	yes	no	no	no
TRINITY_DN45624_c3_g1	no	no	no	no	no	yes	no	no	no	no	no	no	no	no	no	yes	no	no	no	no
TRINITY_DN34595_c0_g8	no	no	no	no	no	no	no	no	no	no	no	no	no	no	no	yes	yes	no	no	no
TRINITY_DN44880_c6_g2	no	no	no	no	no	yes	no	no	no	no	no	no	no	no	no	no	yes	no	no	no
TRINITY_DN35957_c3_g2	no	no	no	no	no	yes	no	no	no	no	no	no	no	no	no	yes	no	no	no	no
TRINITY_DN46205_c2_g7	no	no	yes	no	no	yes	no	no	no	no	no	no	no	no	no	yes	no	no	no	no
TRINITY_DN42000_c0_g1	no	no	no	yes	no	no	no	no	no	no	no	no	no	no	no	yes	yes	no	no	no
TRINITY_DN42000_c0_g2	no	no	yes	yes	no	no	no	no	no	no	no	no	no	no	no	yes	yes	no	no	no
TRINITY_DN44525_c3_g1	no	no	no	no	no	no	no	no	no	no	no	no	no	no	no	yes	no	no	no	no
TRINITY_DN13666_c0_g2	no	no	no	no	no	yes	yes	yes	no	no	no	yes	no	no	no	no	no	yes	no	no
TRINITY_DN47435_c17_g6	no	no	no	no	no	yes	no	no	no	no	yes	no	no	no	no	yes	yes	no	yes	no
TRINITY_DN32051_c0_g3	no	yes	no	no	no	yes	no	no	no	no	no	no	no	no	no	yes	no	no	yes	yes
TRINITY_DN46708_c5_g1	no	yes	no	no	no	no	no	no	no	no	no	no	no	no	no	no	no	no	no	no
TRINITY_DN47435_c17_g2	no	no	no	no	no	yes	yes	no	no	no	no	no	no	no	no	yes	yes	yes	no	no
TRINITY_DN47435_c17_g1	no	no	no	no	no	no	no	no	no	no	no	no	no	no	no	no	no	no	no	no
TRINITY_DN46708_c5_g2	no	no	yes	no	no	no	no	no	no	no	no	no	no	yes	no	no	no	no	no	no
TRINITY_DN44911_c0_g1	no	no	no	no	no	yes	no	no	no	no	no	no	no	no	no	yes	no	no	no	no
TRINITY_DN45483_c0_g1	no	no	no	no	no	no	no	no	no	no	no	no	no	no	no	yes	yes	no	no	no
TRINITY_DN47136_c7_g3	no	no	no	no	no	yes	no	no	no	no	no	no	no	no	no	no	yes	no	no	no
TRINITY_DN39581_c2_g7	no	no	no	no	no	yes	no	no	no	no	no	no	no	no	no	yes	no	no	no	no
TRINITY_DN37159_c1_g1	no	no	yes	yes	no	yes	no	yes	no	yes	no	no	no	no	no	yes	yes	no	no	no
TRINITY_DN35179_c2_g4	no	no	yes	yes	no	no	yes	no	no	no	no	no	no	yes	no	no	no	no	no	no
TRINITY_DN30459_c3_g3	no	no	no	no	no	no	no	no	no	no	no	no	no	no	no	no	no	no	no	yes
TRINITY_DN26492_c0_g1	no	no	no	yes	no	yes	no	no	no	no	no	no	no	no	no	no	yes	no	no	no
TRINITY_DN23855_c0_g1	no	no	no	no	no	yes	no	no	no	no	no	no	no	no	no	no	no	no	no	no
TRINITY_DN34220_c5_g4	no	no	no	no	no	no	no	no	no	no	no	no	no	no	no	no	no	no	no	no
TRINITY_DN37371_c4_g4	no	no	no	no	no	yes	no	no	no	no	no	no	no	no	no	no	no	no	no	no
TRINITY_DN29188_c0_g1	no	no	no	no	no	yes	no	no	no	no	no	no	no	no	no	no	yes	no	no	no
TRINITY_DN37468_c5_g1	no	no	no	no	no	no	no	no	yes	no	no	no	no	no	no	no	no	no	no	no
TRINITY_DN39009_c3_g2	no	no	yes	no	no	no	no	no	no	no	no	no	no	no	no	yes	no	no	no	no
TRINITY_DN39009_c3_g1	no	no	no	no	no	no	no	no	no	no	no	no	no	no	no	yes	no	no	no	no
TRINITY_DN47062_c5_g1	no	no	no	no	no	no	no	no	no	no	no	no	no	no	no	yes	yes	no	no	no
TRINITY_DN32595_c2_g1	no	yes	yes	yes	no	yes	yes	yes	yes	yes	no	yes	no	yes	no	yes	yes	no	yes	yes
TRINITY_DN37706_c2_g6	no	no	no	no	no	yes	no	no	no	no	no	no	no	no	no	yes	no	no	no	no
TRINITY_DN30576_c1_g4	no	no	no	no	no	yes	no	yes	no	yes	yes	no	yes	yes	no	yes	no	no	no	yes
TRINITY_DN45909_c3_g2	no	no	no	yes	no	yes	no	no	no	no	no	no	no	no	no	yes	no	no	no	no
TRINITY_DN30576_c1_g1	no	no	no	yes	no	yes	no	no	no	no	no	no	no	no	no	yes	no	no	no	yes
TRINITY_DN46933_c0_g1	no	no	no	no	no	no	no	no	no	no	no	no	no	no	no	yes	no	no	no	no
TRINITY_DN33662_c0_g1	no	no	no	no	no	no	yes	no	no	no	no	no	no	no	no	yes	no	no	no	no
TRINITY_DN45455_c2_g2	no	no	no	yes	no	no	no	no	no	no	no	no	no	no	no	no	yes	no	no	no
TRINITY_DN42340_c1_g1	no	no	no	no	no	no	no	no	no	no	no	no	no	no	no	yes	no	no	no	no
TRINITY_DN41064_c0_g2	no	no	yes	no	no	yes	no	no	no	yes	no	no	no	no	no	yes	yes	no	no	no
TRINITY_DN37304_c0_g6	no	no	no	no	no	no	no	no	no	no	no	no	no	no	no	no	no	no	no	no
TRINITY_DN37304_c0_g5	no	no	yes	no	no	no	no	no	no	no	no	no	no	no	no	no	no	no	no	no
TRINITY_DN44164_c2_g4	no	no	yes	no	no	yes	no	no	no	no	no	no	no	yes	no	no	no	no	no	no
TRINITY_DN44164_c2_g5	no	no	no	no	no	no	yes	no	no	no	no	no	no	yes	no	no	no	no	no	no
TRINITY_DN44164_c2_g2	yes	no	no	no	no	no	no	no	no	no	no	no	no	no	no	no	no	no	no	no
TRINITY_DN44164_c2_g3	no	no	no	yes	no	no	no	no	no	no	no	no	no	no	no	no	no	no	no	no
TRINITY_DN47390_c2_g1	no	no	no	no	no	no	no	no	no	no	no	no	no	no	no	yes	no	no	no	no
TRINITY_DN45552_c0_g2	no	no	no	no	yes	no	no	no	no	no	no	no	no	no	no	no	no	no	no	no
TRINITY_DN35836_c0_g3	no	no	no	no	no	no	no	no	no	no	no	no	no	no	no	no	no	no	no	no
TRINITY_DN35177_c0_g1	no	no	yes	no	no	yes	no	no	no	no	no	no	no	yes	no	yes	no	no	no	no
TRINITY_DN35177_c0_g2	no	no	no	yes	no	yes	no	no	no	no	no	no	no	yes	no	no	yes	yes	no	no
TRINITY_DN36520_c2_g2	no	no	yes	no	no	yes	no	no	no	no	no	no	no	yes	no	yes	no	no	no	no
TRINITY_DN33486_c1_g4	no	no	yes	yes	yes	no	yes	no	no	yes	yes	no	yes	no	no	yes	yes	yes	no	yes
TRINITY_DN45222_c4_g6	no	no	no	no	no	yes	no	no	no	no	no	no	no	no	no	no	no	no	no	no
TRINITY_DN33486_c1_g2	no	no	no	no	no	no	no	no	yes	yes	no	no	no	no	no	no	no	no	no	no
TRINITY_DN47045_c3_g1	no	no	no	no	no	yes	no	no	no	no	no	no	no	no	no	no	yes	no	no	no
TRINITY_DN39377_c5_g1	no	no	yes	no	no	yes	yes	no	no	no	no	no	yes	yes	no	yes	yes	no	no	no
TRINITY_DN32772_c6_g2	no	yes	no	yes	no	yes	no	no	no	no	no	no	no	no	no	no	no	no	no	no
TRINITY_DN31308_c2_g1	no	no	yes	yes	no	yes	no	no	no	yes	no	no	no	no	no	yes	no	no	no	no
TRINITY_DN39908_c3_g9	no	no	no	no	no	yes	no	no	no	no	no	no	no	no	no	yes	yes	no	no	no
TRINITY_DN41320_c0_g4	no	no	no	no	no	no	no	no	no	no	no	no	no	no	no	no	no	no	yes	yes
TRINITY_DN39908_c3_g5	no	no	no	no	no	yes	no	no	no	no	no	no	no	no	no	yes	no	no	no	no
TRINITY_DN39908_c3_g2	no	no	yes	no	no	yes	yes	no	no	yes	no	no	no	yes	no	yes	no	no	no	no
TRINITY_DN39908_c3_g1	no	no	no	no	no	no	no	no	no	no	no	no	no	no	no	yes	no	no	no	no
TRINITY_DN43127_c7_g3	no	no	no	yes	no	yes	no	no	no	no	no	no	no	no	no	yes	yes	no	no	no
TRINITY_DN43127_c7_g1	no	yes	no	yes	no	no	no	no	no	no	no	no	no	yes	no	no	yes	no	yes	yes
TRINITY_DN38166_c4_g1	no	no	yes	no	no	yes	yes	no	no	no	no	no	no	no	no	yes	yes	no	no	no
TRINITY_DN35882_c4_g1	no	no	no	no	no	no	yes	no	no	no	no	no	no	no	no	no	no	no	no	no
TRINITY_DN39902_c3_g3	no	no	no	no	no	no	no	no	no	no	no	no	no	no	no	yes	no	no	no	no
TRINITY_DN29825_c0_g1	no	no	yes	no	no	no	yes	yes	no	yes	no	no	no	yes	no	yes	no	no	yes	no
TRINITY_DN31189_c0_g2	yes	yes	no	no	no	no	no	yes	yes	yes	no	yes	no	no	no	no	no	no	yes	no
TRINITY_DN31189_c0_g1	no	no	no	no	no	no	no	no	no	no	no	no	no	no	no	no	no	no	no	no
TRINITY_DN33365_c1_g2	no	no	no	no	no	no	yes	no	no	no	no	no	no	yes	no	yes	no	no	no	no
TRINITY_DN31093_c2_g4	no	no	yes	no	no	yes	yes	no	no	no	no	no	no	yes	no	no	no	no	no	no
TRINITY_DN31093_c2_g6	no	yes	no	yes	no	no	no	no	no	no	no	no	no	no	no	yes	yes	no	no	no
TRINITY_DN33509_c5_g3	no	no	no	yes	no	no	no	no	no	yes	no	no	no	no	no	yes	yes	no	no	no
TRINITY_DN33509_c5_g1	no	no	yes	no	no	yes	no	no	no	no	no	no	no	no	no	yes	no	no	no	no
TRINITY_DN30788_c6_g5	yes	yes	no	yes	yes	yes	yes	yes	yes	yes	no	no	no	yes	yes	yes	yes	yes	no	no
TRINITY_DN31886_c6_g2	no	no	no	no	no	yes	no	no	no	no	no	no	no	no	no	yes	yes	no	no	no
TRINITY_DN32198_c5_g1	no	no	no	no	no	yes	no	no	no	no	no	no	no	no	no	yes	no	no	no	no
TRINITY_DN42287_c2_g2	no	no	no	no	no	no	no	no	no	no	yes	no	no	no	no	no	no	no	no	no
TRINITY_DN42287_c2_g1	no	no	no	no	no	no	no	no	no	no	no	no	no	no	no	yes	no	no	no	no
TRINITY_DN41818_c5_g1	no	no	yes	no	no	no	yes	no	no	no	no	no	no	yes	no	no	no	no	yes	no
TRINITY_DN42287_c2_g5	no	no	no	no	no	yes	no	no	no	no	no	no	no	no	no	no	no	no	no	no
TRINITY_DN40680_c0_g3	no	no	no	no	no	no	no	no	no	no	no	no	no	no	no	yes	no	no	no	no
TRINITY_DN41990_c1_g1	no	yes	yes	no	no	yes	no	yes	no	yes	yes	no	no	no	no	yes	yes	no	yes	yes
TRINITY_DN44739_c1_g1	no	no	yes	no	no	yes	yes	no	no	no	no	no	no	no	no	yes	no	no	no	no
TRINITY_DN42097_c2_g2	no	no	yes	no	no	yes	no	no	no	no	no	no	no	no	no	yes	no	no	no	no
TRINITY_DN46737_c0_g1	yes	no	no	no	no	no	no	no	no	no	no	no	no	no	no	no	no	no	no	no
TRINITY_DN41582_c0_g2	no	no	no	yes	no	no	no	no	no	no	no	no	no	no	no	yes	yes	no	no	no
TRINITY_DN46987_c2_g1	no	no	no	no	no	yes	yes	no	no	no	no	no	no	no	no	no	yes	no	no	no
TRINITY_DN31427_c0_g4	no	no	no	no	no	no	no	yes	no	yes	no	no	no	no	no	no	no	no	no	no
TRINITY_DN43058_c2_g5	no	yes	no	yes	no	no	no	yes	yes	yes	no	yes	yes	yes	no	no	no	no	no	no
TRINITY_DN33659_c1_g3	no	no	no	no	no	yes	no	no	no	yes	no	no	no	no	no	yes	no	no	no	no
TRINITY_DN36980_c3_g1	no	no	no	no	no	yes	no	no	no	no	no	no	no	no	no	no	no	no	no	no
TRINITY_DN40761_c1_g1	no	no	yes	yes	no	no	no	no	no	no	no	no	no	no	no	yes	no	no	no	no
TRINITY_DN43261_c8_g3	no	no	no	no	no	no	no	no	no	no	no	yes	no	no	no	no	no	no	no	no
TRINITY_DN43261_c8_g1	no	no	no	no	no	yes	no	no	no	no	no	no	no	no	no	yes	no	no	yes	yes
TRINITY_DN34614_c4_g1	no	no	no	no	no	no	no	no	no	no	no	no	no	no	no	yes	no	no	no	no
TRINITY_DN39340_c1_g1	no	no	no	no	no	no	no	yes	no	no	no	no	no	no	no	no	no	no	no	no
TRINITY_DN46841_c2_g1	yes	no	yes	no	no	yes	yes	yes	no	yes	yes	no	yes	no	no	yes	yes	yes	yes	no
TRINITY_DN40414_c7_g1	no	no	no	no	no	no	no	no	no	no	no	no	no	no	no	no	no	no	no	no
TRINITY_DN36096_c5_g3	no	no	yes	no	no	yes	yes	no	no	no	no	no	no	yes	no	no	no	no	no	no
TRINITY_DN36096_c5_g5	no	no	no	yes	no	no	no	no	no	no	no	no	no	no	no	yes	yes	no	no	no
TRINITY_DN36096_c5_g6	no	no	no	no	no	yes	no	no	no	no	no	no	no	no	no	no	no	no	no	no
TRINITY_DN31108_c4_g2	no	no	no	no	no	yes	no	no	no	no	no	no	no	no	no	yes	no	no	no	no
TRINITY_DN42692_c3_g1	no	no	no	no	no	no	no	no	no	no	no	no	no	no	no	yes	yes	no	no	no
TRINITY_DN47475_c5_g1	no	no	no	no	no	yes	no	no	no	no	no	no	no	no	no	yes	no	no	no	no
TRINITY_DN38630_c1_g1	no	no	yes	no	no	yes	no	no	no	no	no	no	no	yes	no	yes	no	yes	no	no
TRINITY_DN42147_c0_g1	no	no	no	yes	no	no	no	yes	no	yes	no	no	no	no	no	no	no	no	no	no
TRINITY_DN29735_c2_g2	no	no	no	no	no	no	no	no	no	yes	no	no	no	no	yes	no	no	no	no	no
TRINITY_DN29735_c2_g7	no	no	no	no	no	no	no	no	no	yes	no	no	no	no	no	no	no	no	no	no
TRINITY_DN29735_c2_g5	no	no	no	no	no	no	no	no	no	yes	no	no	no	no	no	no	no	no	no	no
TRINITY_DN42605_c0_g5	yes	no	no	no	no	no	yes	no	yes	no	yes	no	no	no	no	yes	yes	yes	yes	no
TRINITY_DN44481_c3_g1	no	no	no	no	no	no	no	no	no	no	no	no	no	no	no	yes	no	no	no	no
TRINITY_DN41134_c3_g1	no	no	no	yes	no	yes	no	no	no	no	no	no	no	no	no	yes	no	no	no	no
TRINITY_DN31857_c4_g1	no	no	no	no	no	yes	no	no	no	no	no	no	no	no	no	yes	no	no	no	no
TRINITY_DN41366_c6_g1	no	no	no	yes	no	yes	no	no	no	no	no	no	no	no	no	yes	yes	no	no	no
TRINITY_DN44782_c2_g1	no	no	no	no	no	no	no	no	no	no	no	no	no	no	no	yes	no	no	no	no
TRINITY_DN37765_c3_g6	no	no	no	no	no	no	yes	no	no	no	no	no	no	no	no	yes	yes	yes	no	no
TRINITY_DN37765_c3_g1	no	no	yes	no	no	no	yes	no	no	yes	no	no	no	yes	no	yes	yes	yes	no	no
TRINITY_DN47233_c2_g1	no	no	no	no	yes	no	no	no	no	no	no	no	no	no	no	no	no	no	no	no
TRINITY_DN39918_c3_g2	no	no	no	yes	no	yes	no	no	no	yes	no	no	no	no	no	yes	yes	no	no	no
TRINITY_DN36006_c2_g2	no	no	no	no	no	yes	no	no	no	yes	yes	no	no	no	yes	yes	yes	no	yes	no
TRINITY_DN44923_c7_g3	no	no	yes	no	no	no	yes	no	no	no	no	no	no	yes	no	yes	no	no	no	no
TRINITY_DN46566_c2_g1	no	no	no	no	no	yes	no	no	no	no	no	no	no	no	no	no	no	no	no	no
TRINITY_DN34629_c0_g1	no	yes	yes	no	no	yes	yes	yes	no	yes	yes	no	no	yes	no	yes	yes	no	yes	no
TRINITY_DN36217_c2_g3	no	no	no	no	no	no	no	no	no	no	no	no	no	no	no	yes	yes	no	no	no
TRINITY_DN36217_c2_g5	no	no	no	no	no	yes	no	no	no	no	yes	no	no	no	no	no	no	no	yes	no
TRINITY_DN35730_c0_g1	no	no	no	no	no	no	no	yes	no	no	no	no	no	no	yes	no	no	no	no	no
TRINITY_DN35730_c0_g3	no	no	no	no	no	no	no	no	no	no	no	no	no	no	no	yes	no	no	no	no
TRINITY_DN35730_c0_g2	no	no	no	no	no	no	no	no	no	no	yes	no	no	no	no	no	no	no	no	no
TRINITY_DN35854_c3_g1	no	no	no	no	no	yes	yes	no	no	no	no	no	no	no	no	no	yes	no	no	no
TRINITY_DN32963_c2_g1	no	no	no	yes	no	yes	no	no	no	no	no	no	no	no	no	yes	no	no	no	no
TRINITY_DN44577_c3_g12	no	no	no	no	no	no	no	no	no	no	no	no	no	no	no	yes	no	no	no	no
TRINITY_DN41086_c0_g2	no	no	no	no	no	no	no	no	no	no	no	no	no	no	no	yes	no	no	no	no
TRINITY_DN32355_c0_g4	no	no	no	no	no	no	no	no	no	no	no	no	no	no	no	no	no	no	no	no
TRINITY_DN47134_c3_g1	no	no	no	no	no	yes	no	no	no	no	no	no	no	no	no	yes	no	no	no	no
TRINITY_DN39862_c2_g2	no	no	no	no	no	yes	no	no	no	no	no	no	no	yes	no	yes	no	no	yes	yes
TRINITY_DN45347_c3_g1	no	no	yes	no	no	yes	yes	no	no	no	no	yes	no	yes	no	yes	no	no	no	no
TRINITY_DN45788_c2_g3	no	no	no	no	no	yes	no	no	no	no	no	no	no	no	no	no	no	no	no	no
TRINITY_DN33902_c4_g2	no	no	no	no	no	no	no	no	no	no	no	no	no	no	no	yes	no	no	no	no
TRINITY_DN40317_c1_g4	no	no	yes	no	no	yes	yes	no	no	no	no	no	no	no	no	yes	yes	no	no	no
TRINITY_DN34046_c2_g1	no	no	no	no	no	no	no	no	no	no	no	no	no	no	no	yes	no	no	no	no
TRINITY_DN46736_c3_g1	no	no	no	no	no	yes	no	no	no	no	no	no	no	no	no	no	no	no	no	no
TRINITY_DN32310_c4_g2	no	no	no	no	no	no	no	no	no	no	no	no	no	no	no	yes	no	no	no	no
TRINITY_DN38040_c2_g2	no	no	no	no	no	no	no	no	no	no	no	no	no	no	no	no	no	no	no	no
TRINITY_DN38040_c2_g3	no	yes	yes	no	no	yes	yes	no	no	no	yes	no	no	no	no	yes	no	no	no	no
TRINITY_DN36745_c0_g2	no	no	no	yes	no	yes	yes	no	no	no	no	no	no	yes	no	yes	yes	no	no	no
TRINITY_DN33163_c4_g2	no	yes	no	no	no	no	no	yes	no	yes	no	no	no	no	no	no	no	no	no	yes
TRINITY_DN39274_c7_g2	no	no	no	no	no	no	no	no	no	no	no	no	no	no	no	yes	no	no	no	no
TRINITY_DN35400_c0_g1	no	no	no	yes	no	yes	no	no	no	no	no	no	no	no	no	no	yes	no	no	no
TRINITY_DN42406_c2_g1	no	no	no	no	no	no	yes	no	no	no	yes	no	no	yes	no	yes	yes	no	no	no
TRINITY_DN42406_c2_g2	no	no	no	no	no	no	no	no	no	no	no	no	no	no	no	yes	no	no	no	no
TRINITY_DN33181_c3_g1	no	no	no	yes	no	yes	no	no	no	yes	no	no	no	no	no	yes	yes	no	no	no
TRINITY_DN30515_c1_g1	no	no	no	no	no	no	no	yes	no	yes	no	no	no	no	no	yes	no	no	no	yes
TRINITY_DN38198_c0_g1	no	no	yes	yes	no	yes	no	no	no	no	no	no	no	yes	no	yes	yes	yes	no	no
TRINITY_DN38457_c0_g12	no	no	yes	no	no	yes	no	no	no	no	no	no	no	no	no	no	no	no	no	no
TRINITY_DN30345_c1_g5	no	no	no	no	no	no	no	no	no	yes	no	no	no	no	no	no	no	no	no	no
TRINITY_DN45963_c5_g1	no	no	no	no	no	no	no	no	no	no	no	no	no	no	no	yes	no	no	no	no
TRINITY_DN33673_c3_g1	no	no	no	no	no	no	no	no	no	yes	no	no	no	no	no	yes	no	no	no	no
TRINITY_DN37742_c0_g4	no	no	yes	no	no	no	no	no	no	yes	no	no	no	yes	no	yes	no	no	no	no
TRINITY_DN37742_c0_g5	no	no	no	no	no	no	no	no	no	yes	no	no	no	no	no	yes	no	no	no	no
TRINITY_DN45295_c6_g1	no	no	no	yes	no	no	no	no	no	no	no	no	no	no	no	yes	yes	no	no	no
TRINITY_DN42486_c1_g1	no	no	yes	yes	no	yes	yes	no	no	no	no	no	no	yes	no	yes	no	no	no	no
TRINITY_DN45893_c1_g2	no	no	yes	yes	no	no	no	no	no	no	no	no	no	no	no	yes	no	no	no	no
TRINITY_DN45893_c1_g1	no	no	yes	no	no	yes	yes	no	yes	no	no	no	no	yes	no	yes	no	no	no	no
TRINITY_DN35311_c3_g10	no	no	no	no	no	no	no	no	no	no	no	no	no	no	no	no	yes	no	no	no
TRINITY_DN43187_c0_g4	no	no	yes	no	no	no	yes	no	no	no	no	no	no	yes	no	yes	no	yes	no	no
TRINITY_DN37576_c6_g1	no	no	no	no	no	no	no	no	no	no	no	no	no	no	no	yes	yes	yes	no	no
TRINITY_DN43187_c0_g1	no	no	no	no	no	yes	no	no	no	no	no	no	no	no	no	yes	no	no	no	no
TRINITY_DN43187_c0_g2	no	no	yes	no	no	no	yes	no	no	no	no	no	no	no	no	no	no	no	no	no
TRINITY_DN36815_c2_g3	no	no	no	no	no	no	no	no	no	no	no	no	no	no	no	no	no	no	no	no
TRINITY_DN43295_c0_g1	no	no	yes	no	no	no	no	no	no	no	no	no	no	no	no	no	no	no	no	no
TRINITY_DN45700_c1_g4	no	no	no	yes	no	yes	no	no	no	no	yes	no	no	no	no	yes	yes	no	yes	no
TRINITY_DN39358_c0_g1	no	no	no	no	no	no	no	no	no	yes	no	no	no	no	yes	no	no	no	no	no
TRINITY_DN45700_c1_g6	no	no	yes	yes	no	yes	yes	no	no	no	no	no	no	yes	no	yes	no	no	no	no
TRINITY_DN45700_c1_g2	no	yes	yes	yes	yes	yes	yes	no	no	yes	yes	no	yes	yes	yes	yes	yes	yes	yes	no
TRINITY_DN38404_c0_g1	no	no	no	no	no	no	no	no	no	no	no	no	no	no	no	yes	no	no	no	no
TRINITY_DN38854_c4_g1	no	no	no	no	no	no	no	no	no	no	yes	no	no	no	no	no	no	no	yes	no
TRINITY_DN38854_c4_g7	no	no	yes	no	no	yes	yes	no	no	no	no	no	no	yes	no	yes	no	no	no	no
TRINITY_DN38854_c4_g4	no	no	no	no	no	no	no	no	no	no	no	no	no	no	no	no	no	no	yes	no
TRINITY_DN30332_c2_g1	no	no	no	no	no	yes	no	yes	no	no	no	no	no	no	yes	yes	no	no	no	no
TRINITY_DN39869_c2_g3	no	no	no	no	no	yes	no	no	no	no	no	no	no	no	no	yes	no	no	no	no
TRINITY_DN46257_c3_g2	no	no	yes	no	no	yes	no	no	no	no	no	no	no	no	no	no	no	no	no	no
TRINITY_DN46512_c7_g1	no	no	no	yes	no	no	no	no	no	no	no	no	no	no	no	no	no	no	no	no
TRINITY_DN43117_c6_g3	no	no	no	no	no	no	no	no	no	no	no	no	no	no	no	no	no	no	no	no
TRINITY_DN43148_c2_g1	no	no	yes	yes	no	yes	no	no	yes	no	no	no	yes	no	no	yes	yes	no	no	no
TRINITY_DN42271_c1_g1	no	no	no	yes	no	yes	no	yes	no	no	no	no	no	no	no	yes	yes	no	no	no
TRINITY_DN42271_c1_g2	no	no	no	no	no	no	no	yes	no	no	no	yes	no	no	yes	yes	yes	no	no	no
TRINITY_DN42127_c1_g1	yes	no	no	no	no	no	no	no	no	no	no	no	yes	no	no	no	no	no	no	no
TRINITY_DN35226_c2_g2	no	no	yes	no	no	yes	yes	no	no	no	no	yes	no	no	no	no	no	no	yes	no
TRINITY_DN46307_c1_g1	no	no	yes	no	no	yes	yes	no	no	no	no	no	no	yes	no	no	yes	no	no	no
TRINITY_DN46307_c1_g6	no	no	yes	no	no	yes	yes	no	no	no	yes	no	no	no	no	yes	no	yes	no	no
TRINITY_DN35226_c2_g5	no	no	no	yes	no	no	no	no	no	no	no	no	no	no	no	yes	no	no	no	no
TRINITY_DN36501_c0_g1	no	no	no	no	no	yes	no	no	no	no	no	no	no	no	no	yes	no	no	no	no
TRINITY_DN42269_c3_g1	no	no	no	no	no	yes	no	no	no	no	no	no	no	no	no	yes	no	no	yes	no
TRINITY_DN46705_c3_g4	no	no	no	no	no	yes	no	no	no	yes	no	no	no	no	no	yes	no	no	no	no
TRINITY_DN46705_c3_g3	no	no	yes	yes	no	yes	yes	no	no	no	no	no	no	yes	no	yes	no	no	no	no
TRINITY_DN46705_c3_g1	no	no	no	no	no	no	no	no	no	no	no	no	no	no	no	yes	no	no	no	yes
TRINITY_DN40443_c3_g1	no	no	yes	yes	no	yes	no	no	no	no	no	no	no	no	no	yes	yes	no	no	no
TRINITY_DN32199_c0_g1	no	no	no	no	no	yes	no	no	no	no	no	no	no	no	no	no	yes	no	no	no
TRINITY_DN43929_c6_g3	no	no	no	no	no	no	no	no	no	no	no	no	no	no	no	yes	yes	no	no	no
TRINITY_DN43929_c6_g1	no	no	no	yes	no	yes	no	no	no	no	no	no	yes	yes	no	yes	yes	no	no	no
TRINITY_DN37951_c0_g1	no	no	no	no	yes	yes	no	no	yes	no	no	no	yes	no	no	yes	no	no	no	no
TRINITY_DN25270_c0_g1	no	no	no	no	no	no	no	no	no	yes	no	no	no	no	no	no	no	no	no	no
TRINITY_DN30677_c0_g1	no	yes	no	no	no	no	no	no	no	no	yes	no	no	yes	no	no	no	no	yes	no
TRINITY_DN25270_c0_g5	no	no	yes	no	no	no	yes	yes	no	yes	no	no	no	no	no	no	no	no	no	no
TRINITY_DN46457_c1_g2	no	no	no	no	no	no	no	no	no	no	no	no	no	no	no	no	yes	no	no	no
TRINITY_DN46457_c1_g3	no	no	no	no	no	no	no	no	no	no	no	no	no	no	no	yes	no	no	no	no
TRINITY_DN39305_c1_g1	no	no	no	no	no	no	no	no	no	no	no	no	no	no	no	no	no	no	no	no
TRINITY_DN29943_c0_g1	no	no	yes	no	yes	no	yes	no	no	no	no	no	no	yes	no	no	no	no	no	no
TRINITY_DN29943_c0_g2	no	no	no	yes	yes	no	no	no	no	no	no	no	yes	no	no	no	no	no	no	no
TRINITY_DN45006_c1_g1	yes	no	no	yes	yes	yes	yes	no	yes	yes	yes	no	yes	no	yes	yes	yes	yes	yes	no
TRINITY_DN41039_c4_g1	no	no	yes	yes	no	yes	yes	yes	no	yes	no	no	no	yes	no	yes	yes	no	no	no
TRINITY_DN42066_c6_g1	no	no	no	yes	no	no	no	no	no	no	no	no	no	no	no	yes	no	no	no	no
TRINITY_DN32982_c3_g1	no	no	no	no	no	no	no	yes	no	yes	no	no	no	no	no	no	no	no	no	no
TRINITY_DN43788_c0_g1	no	no	yes	no	no	yes	yes	no	no	no	no	no	no	yes	no	yes	no	no	no	no
TRINITY_DN47199_c1_g1	no	no	no	no	no	yes	no	no	no	no	no	no	no	no	no	no	no	no	no	no
TRINITY_DN43569_c1_g3	no	no	no	no	no	no	no	no	no	no	no	no	no	no	no	yes	no	no	no	no
TRINITY_DN28634_c0_g1	no	no	no	no	no	no	no	no	no	no	no	no	no	no	no	no	no	no	no	no
TRINITY_DN47503_c2_g2	no	no	no	no	no	yes	no	yes	no	yes	no	yes	yes	no	no	no	yes	no	yes	yes
TRINITY_DN38069_c6_g2	no	no	no	no	no	no	no	no	no	no	no	no	no	no	no	yes	no	no	no	no
TRINITY_DN33310_c6_g2	no	no	no	yes	no	yes	no	no	no	no	no	no	no	no	no	yes	yes	yes	no	no
TRINITY_DN44733_c2_g1	no	no	no	no	no	yes	no	no	no	no	no	no	no	no	no	no	yes	no	no	no
TRINITY_DN36073_c4_g2	no	no	yes	no	no	no	yes	no	no	no	no	no	no	no	no	yes	yes	no	no	no
TRINITY_DN46513_c4_g3	no	no	no	no	no	no	yes	no	no	no	no	no	no	no	no	no	no	yes	no	no
TRINITY_DN43496_c1_g1	no	no	no	no	no	yes	no	no	no	no	no	no	no	no	no	no	no	no	no	no
TRINITY_DN34575_c0_g1	no	no	no	no	no	no	no	no	no	yes	no	no	no	no	no	no	no	no	no	no
TRINITY_DN44506_c0_g1	no	no	no	yes	no	no	no	no	no	no	no	no	no	no	no	yes	yes	no	no	no
TRINITY_DN39609_c3_g2	no	no	no	no	no	no	no	no	no	no	no	no	no	no	no	no	no	no	yes	no
TRINITY_DN44506_c0_g4	no	no	yes	no	no	no	yes	no	no	no	no	no	no	no	no	no	no	no	no	no
TRINITY_DN44506_c0_g5	no	no	no	no	no	yes	no	no	no	no	no	no	no	no	no	no	no	no	no	no
TRINITY_DN44460_c2_g1	no	no	no	yes	no	no	no	no	no	no	no	no	no	no	no	no	yes	no	no	no
TRINITY_DN34075_c1_g6	no	no	yes	no	no	yes	yes	no	no	no	no	no	no	yes	no	yes	no	no	no	no
TRINITY_DN37094_c1_g1	no	no	no	yes	no	yes	no	no	no	no	no	no	no	no	no	yes	yes	no	no	no
TRINITY_DN38574_c6_g4	no	no	no	no	no	no	no	no	no	no	no	no	no	no	no	yes	no	no	no	no
TRINITY_DN37094_c1_g2	no	no	yes	no	no	no	no	no	no	no	no	no	no	no	no	no	no	no	no	no
TRINITY_DN35775_c2_g1	yes	no	no	no	yes	yes	no	no	no	no	no	no	no	no	no	yes	no	no	no	no
TRINITY_DN34904_c3_g2	no	no	no	no	no	no	no	no	no	no	no	no	no	no	no	yes	no	no	no	no
TRINITY_DN42378_c4_g2	no	no	no	no	no	no	no	no	no	no	no	no	no	no	no	yes	no	no	no	no
TRINITY_DN40819_c0_g1	no	no	yes	no	no	no	no	yes	no	yes	no	no	no	no	no	no	no	no	no	no
TRINITY_DN36175_c2_g1	no	no	no	no	no	no	no	no	no	no	no	no	no	no	no	no	no	no	no	no
TRINITY_DN46467_c10_g1	no	no	yes	no	no	no	no	no	no	no	no	no	no	no	no	yes	no	no	no	no
TRINITY_DN33870_c1_g1	no	no	yes	no	no	no	yes	no	no	no	no	no	no	no	no	yes	no	no	no	no
TRINITY_DN36175_c2_g2	no	no	no	no	no	no	no	no	no	no	no	no	no	no	no	yes	no	no	no	no
TRINITY_DN39734_c3_g1	yes	no	no	no	yes	no	no	no	no	no	yes	no	no	no	no	no	no	no	no	yes
TRINITY_DN40301_c0_g1	no	no	no	yes	no	yes	no	no	no	no	no	no	no	no	no	yes	yes	no	no	no
TRINITY_DN34367_c1_g1	no	no	yes	no	no	yes	yes	no	no	no	no	no	no	yes	no	yes	no	no	no	no
TRINITY_DN45520_c2_g1	no	no	yes	no	no	yes	yes	no	no	no	no	no	no	yes	no	no	no	no	no	no
TRINITY_DN31179_c1_g10	no	no	no	no	no	yes	no	no	no	no	no	no	no	no	no	yes	no	no	no	no
TRINITY_DN47204_c2_g1	no	no	no	no	no	no	yes	no	yes	no	no	no	no	no	no	yes	yes	no	no	no
TRINITY_DN38199_c2_g10	yes	yes	no	no	no	no	no	yes	no	yes	no	no	no	no	no	no	no	no	yes	yes
TRINITY_DN32134_c4_g1	no	no	no	no	no	no	no	no	no	no	no	no	no	no	no	yes	no	no	no	no
TRINITY_DN37970_c5_g4	no	no	no	no	no	no	no	no	no	no	no	no	no	no	no	yes	no	no	no	no
TRINITY_DN34221_c3_g3	no	no	no	no	no	yes	no	no	no	no	no	no	no	no	no	yes	no	no	no	no
TRINITY_DN28865_c0_g1	no	no	yes	no	no	no	no	no	no	yes	no	no	no	no	no	yes	no	no	no	no
TRINITY_DN39012_c8_g1	no	no	no	no	no	no	no	no	no	no	no	no	no	no	no	yes	no	no	no	no
TRINITY_DN41277_c3_g1	no	no	yes	no	no	no	no	no	no	no	no	no	no	no	no	no	no	no	no	no
TRINITY_DN41277_c3_g2	no	no	no	yes	no	no	yes	no	no	no	no	no	yes	yes	no	yes	yes	no	no	yes
TRINITY_DN27980_c0_g1	no	no	no	no	no	no	no	no	no	no	no	no	no	no	no	no	no	no	no	no
TRINITY_DN40276_c2_g1	no	yes	no	yes	no	no	yes	yes	no	no	yes	no	no	no	no	yes	yes	yes	no	no
TRINITY_DN40276_c2_g3	no	no	no	no	no	no	no	no	no	no	no	no	no	no	no	yes	no	no	no	no
TRINITY_DN31046_c0_g9	no	no	yes	yes	no	yes	no	no	no	no	no	no	no	no	no	yes	no	no	no	no
TRINITY_DN20971_c0_g1	no	yes	yes	no	no	yes	yes	no	no	no	yes	no	no	no	no	no	no	yes	no	yes
TRINITY_DN44748_c4_g2	no	no	no	no	no	yes	no	no	no	yes	no	no	no	no	no	yes	no	no	yes	no
TRINITY_DN35148_c5_g1	no	no	no	no	no	no	no	no	no	yes	no	no	no	no	no	no	no	no	no	no
TRINITY_DN35408_c0_g1	no	no	no	no	no	no	no	no	no	no	no	no	no	no	no	yes	no	no	no	no
TRINITY_DN31046_c0_g6	no	no	no	yes	no	no	no	no	no	no	no	no	no	no	no	yes	no	no	no	no
TRINITY_DN31046_c0_g3	no	yes	no	no	no	no	no	no	no	no	yes	no	no	no	no	no	no	no	no	yes
TRINITY_DN31046_c0_g2	no	no	no	no	no	yes	no	no	no	no	no	no	no	no	no	yes	yes	no	no	no
TRINITY_DN44270_c2_g1	no	no	no	yes	no	no	no	no	no	no	no	no	no	no	no	yes	yes	no	no	no
TRINITY_DN39988_c2_g2	no	no	no	no	no	no	no	no	no	no	no	no	no	no	no	no	no	no	no	yes
TRINITY_DN39988_c2_g3	no	yes	no	no	no	no	no	no	no	no	no	no	no	no	no	yes	no	no	no	no
TRINITY_DN39988_c2_g4	no	no	no	no	no	no	no	no	no	no	no	no	no	no	no	yes	no	no	no	no
TRINITY_DN39976_c5_g2	yes	no	yes	no	no	yes	yes	no	no	no	no	no	no	yes	no	yes	no	no	no	no
TRINITY_DN47295_c2_g2	no	no	no	yes	no	yes	no	no	no	no	no	no	no	no	no	yes	yes	no	no	no
TRINITY_DN40678_c2_g1	no	no	yes	yes	no	yes	no	no	no	no	no	no	no	no	no	yes	no	no	no	no
TRINITY_DN38341_c2_g2	no	no	no	no	no	yes	no	no	no	no	no	no	no	no	no	yes	no	no	no	no
TRINITY_DN38341_c2_g4	no	no	no	no	no	yes	no	yes	no	yes	no	no	no	no	no	yes	no	no	no	no
TRINITY_DN40867_c5_g4	no	no	no	no	no	yes	no	no	no	no	no	no	no	no	no	no	no	no	no	no
TRINITY_DN39976_c5_g1	no	no	no	no	no	no	no	no	no	no	no	no	no	no	no	yes	no	no	no	no
TRINITY_DN35074_c3_g1	no	no	no	no	no	no	no	no	no	no	no	no	no	no	no	yes	no	no	no	no
TRINITY_DN30041_c4_g1	no	no	no	no	no	no	no	no	no	no	no	no	no	no	no	yes	no	no	no	no
TRINITY_DN45201_c1_g1	no	yes	yes	no	no	no	yes	no	no	yes	yes	yes	no	yes	yes	yes	yes	no	yes	no
TRINITY_DN33819_c0_g1	no	no	no	yes	no	no	yes	no	no	no	no	no	no	yes	no	yes	yes	no	no	no
TRINITY_DN37940_c3_g1	no	no	no	no	no	no	yes	no	no	no	no	no	no	no	no	no	no	no	no	no
TRINITY_DN38471_c1_g3	no	no	no	no	no	yes	no	no	no	no	no	no	no	no	no	no	no	no	no	no
TRINITY_DN41621_c1_g1	no	no	yes	no	no	yes	no	yes	no	no	no	no	no	yes	no	no	no	no	no	no
TRINITY_DN41077_c1_g1	no	no	no	no	no	no	no	no	no	no	no	no	no	no	no	no	no	no	no	no
TRINITY_DN40606_c0_g1	no	no	yes	yes	no	yes	yes	no	no	yes	no	no	no	no	yes	yes	yes	yes	no	no
TRINITY_DN43029_c2_g1	no	no	no	no	no	no	no	no	no	no	no	no	no	no	no	yes	no	no	no	no
TRINITY_DN46191_c2_g4	no	no	no	no	no	no	no	no	no	no	no	no	no	no	no	yes	yes	no	no	no
TRINITY_DN34306_c2_g3	no	no	no	no	no	no	no	no	no	no	no	no	no	no	no	yes	yes	no	no	no
TRINITY_DN31229_c0_g2	yes	no	no	no	no	no	no	no	no	no	no	no	no	no	no	no	no	no	no	no
TRINITY_DN31229_c0_g1	no	no	no	no	yes	no	no	no	no	no	no	no	yes	no	no	no	no	no	no	no
TRINITY_DN40843_c9_g1	no	no	yes	yes	no	no	no	no	no	no	no	no	no	no	no	yes	no	no	no	no
TRINITY_DN38887_c2_g1	no	no	no	no	no	no	no	no	no	no	no	no	no	yes	no	yes	no	no	no	no
TRINITY_DN43399_c0_g1	yes	no	no	no	no	no	no	yes	no	no	no	no	yes	no	no	no	no	no	yes	yes
TRINITY_DN41760_c1_g1	no	no	no	no	no	no	no	no	no	no	no	no	no	no	no	yes	no	no	no	no
TRINITY_DN36167_c2_g1	no	no	no	yes	no	yes	no	no	no	yes	no	no	no	no	no	yes	yes	no	no	no
TRINITY_DN47563_c0_g1	no	no	yes	yes	no	yes	yes	no	no	no	no	no	no	no	no	yes	yes	no	no	no
TRINITY_DN45714_c0_g1	no	no	no	no	no	yes	no	no	no	no	no	no	no	no	no	yes	yes	no	no	no
TRINITY_DN42360_c7_g1	no	no	yes	no	no	yes	yes	no	no	no	no	no	no	no	no	yes	no	no	no	no
TRINITY_DN42192_c1_g5	no	no	no	no	no	yes	no	no	no	no	no	no	no	no	no	yes	no	no	no	no
TRINITY_DN47453_c3_g2	no	no	yes	no	no	yes	yes	no	no	no	no	no	no	yes	no	yes	no	no	no	no
TRINITY_DN47216_c2_g1	no	no	no	no	no	yes	no	yes	no	yes	no	no	no	no	no	yes	yes	no	no	no
TRINITY_DN31299_c0_g1	no	no	yes	yes	no	no	no	no	no	no	no	no	no	yes	no	no	no	no	no	no
TRINITY_DN43457_c1_g4	no	no	no	no	no	no	yes	no	no	no	no	no	no	no	no	yes	yes	yes	no	no
TRINITY_DN42331_c2_g1	no	no	yes	no	no	no	yes	no	no	no	no	no	no	yes	no	no	no	no	no	no
TRINITY_DN42331_c2_g4	no	no	yes	no	no	no	no	no	no	no	no	yes	no	yes	no	yes	no	yes	no	no
TRINITY_DN37554_c4_g1	no	no	no	no	no	yes	no	no	no	no	no	no	no	no	no	yes	no	no	no	no
TRINITY_DN43461_c4_g4	no	no	no	no	no	no	yes	no	no	no	no	no	no	no	no	yes	yes	no	no	no
TRINITY_DN33688_c7_g1	no	no	no	no	no	no	no	no	no	no	no	no	no	no	no	yes	no	no	no	no
TRINITY_DN43461_c4_g1	no	no	no	no	no	no	no	yes	no	yes	no	no	no	no	no	no	no	no	no	no
TRINITY_DN41456_c3_g1	no	no	no	no	no	no	no	no	no	no	no	no	no	no	no	yes	no	no	no	no
TRINITY_DN43461_c4_g3	no	no	no	no	no	no	no	no	no	no	no	no	no	no	no	yes	no	no	no	no
TRINITY_DN41456_c3_g3	no	no	no	no	no	yes	no	yes	no	yes	no	no	no	no	no	yes	no	no	no	no
TRINITY_DN36344_c1_g3	no	no	no	no	no	no	no	no	no	no	no	no	no	no	no	yes	yes	no	no	no
TRINITY_DN31298_c2_g1	no	no	no	no	no	no	no	yes	no	yes	no	no	no	no	no	yes	yes	no	yes	no
TRINITY_DN32935_c0_g1	no	yes	no	no	no	yes	yes	no	no	no	yes	no	no	no	no	yes	no	yes	no	yes
TRINITY_DN38046_c5_g1	no	no	no	no	no	yes	no	no	no	no	no	no	no	no	no	yes	no	no	no	no
TRINITY_DN33921_c6_g7	no	no	no	no	no	yes	no	no	no	no	no	no	no	no	no	yes	no	no	no	no
TRINITY_DN41435_c0_g1	no	no	no	no	no	no	no	no	no	no	no	no	no	no	no	yes	no	no	no	no
TRINITY_DN27476_c0_g1	yes	no	no	yes	yes	yes	yes	yes	no	no	yes	no	no	no	no	yes	yes	yes	yes	no
TRINITY_DN42777_c1_g4	no	no	no	no	no	yes	no	yes	no	yes	no	no	no	no	no	yes	no	yes	no	no
TRINITY_DN42777_c1_g2	no	no	yes	no	no	yes	no	no	no	no	no	no	no	no	no	yes	no	no	no	no
TRINITY_DN41837_c2_g1	no	no	no	no	no	no	no	no	yes	no	no	no	no	no	no	no	no	no	no	no
TRINITY_DN41837_c2_g2	no	no	no	no	no	yes	no	no	no	no	no	no	no	no	no	no	no	no	no	no
TRINITY_DN23996_c0_g2	no	no	no	no	no	no	no	no	no	no	no	no	no	no	no	no	no	no	no	no
TRINITY_DN34980_c2_g2	no	no	no	no	no	no	no	no	no	yes	no	no	no	no	no	no	no	no	no	no
TRINITY_DN41316_c1_g3	no	no	yes	yes	no	yes	yes	no	no	no	no	no	yes	yes	no	yes	no	no	no	no
TRINITY_DN40416_c2_g1	no	no	no	no	no	no	yes	no	no	yes	no	no	no	no	no	no	no	no	no	no
TRINITY_DN41316_c1_g5	no	no	no	no	no	no	no	no	no	no	no	no	no	no	no	yes	no	no	no	no
TRINITY_DN45119_c0_g1	no	no	yes	no	no	yes	yes	no	yes	no	no	no	no	no	no	yes	no	no	no	no
TRINITY_DN36428_c2_g1	no	no	no	no	no	yes	no	no	no	no	no	no	no	no	no	no	no	no	no	no
TRINITY_DN43855_c4_g1	no	no	yes	no	no	no	yes	no	no	no	no	no	no	yes	no	no	no	no	no	no
TRINITY_DN43855_c4_g2	no	no	no	no	no	no	no	no	no	no	no	no	no	no	no	yes	no	no	no	no
TRINITY_DN34026_c5_g3	no	no	no	no	no	no	no	no	no	no	no	no	no	no	no	yes	no	no	no	no
TRINITY_DN34026_c5_g2	no	no	no	yes	no	no	no	no	no	no	no	no	no	no	no	yes	yes	no	no	no
TRINITY_DN46622_c0_g2	no	no	yes	no	no	yes	yes	no	no	no	no	no	no	no	no	yes	no	no	no	no
TRINITY_DN35551_c1_g2	no	no	no	no	no	no	no	no	no	no	no	no	no	no	no	no	no	no	yes	no
TRINITY_DN38259_c0_g3	no	no	yes	no	no	yes	yes	no	no	yes	no	no	no	yes	no	yes	no	no	no	no
TRINITY_DN38074_c1_g1	no	no	no	no	no	no	yes	no	no	no	no	no	no	yes	no	yes	yes	no	no	no
TRINITY_DN30486_c0_g2	no	no	yes	no	no	yes	no	no	no	no	no	no	no	no	no	yes	no	no	no	no
TRINITY_DN47231_c4_g1	no	no	no	yes	no	no	no	no	no	no	yes	no	no	yes	no	yes	no	no	yes	no
TRINITY_DN45681_c2_g1	no	no	no	yes	no	yes	no	no	no	no	no	no	no	yes	no	no	yes	yes	no	no
TRINITY_DN37870_c1_g4	yes	no	yes	no	no	yes	yes	no	no	no	no	no	no	yes	no	yes	yes	no	no	no
TRINITY_DN37870_c1_g3	no	no	yes	no	no	no	yes	no	no	no	no	no	no	no	no	yes	no	no	no	no
TRINITY_DN1629_c0_g1	no	no	no	yes	no	no	yes	no	no	no	no	no	no	yes	no	no	no	no	no	no
TRINITY_DN37870_c1_g1	no	no	yes	no	no	yes	yes	no	no	no	no	no	no	yes	no	yes	yes	no	no	no
TRINITY_DN30790_c4_g3	no	no	yes	yes	no	no	yes	no	no	no	no	no	no	yes	no	yes	no	no	no	no
TRINITY_DN45059_c4_g2	no	yes	no	no	no	yes	no	no	no	no	yes	no	no	no	no	yes	no	no	no	yes
TRINITY_DN45059_c4_g1	no	no	yes	no	no	no	yes	no	no	no	no	no	no	no	no	yes	yes	no	no	no
TRINITY_DN46129_c3_g3	no	no	yes	no	yes	yes	no	no	yes	no	no	no	yes	no	no	yes	no	no	no	no
TRINITY_DN39872_c2_g11	no	no	no	no	no	no	no	no	no	no	no	no	no	no	no	yes	no	no	no	no
TRINITY_DN47337_c2_g1	no	no	no	no	no	no	no	no	no	yes	yes	no	no	no	no	yes	no	no	yes	no
TRINITY_DN30422_c0_g1	no	no	yes	yes	no	no	no	no	no	yes	no	no	no	no	no	yes	yes	no	no	no
TRINITY_DN37528_c2_g3	no	no	no	no	no	no	no	yes	no	yes	no	no	yes	no	no	no	no	no	yes	yes
TRINITY_DN46097_c0_g1	no	no	no	no	no	yes	no	no	no	no	no	no	no	no	no	yes	no	no	no	no
TRINITY_DN43917_c0_g1	no	no	yes	no	no	no	yes	no	no	no	no	no	no	no	no	yes	no	no	no	no
TRINITY_DN30257_c1_g2	no	no	no	no	no	no	no	no	no	no	no	no	no	no	no	yes	no	no	no	no
TRINITY_DN30257_c1_g4	no	no	yes	no	yes	no	no	no	no	no	yes	no	no	no	no	yes	no	no	yes	no
TRINITY_DN40825_c2_g2	no	no	no	no	no	no	no	no	no	no	no	no	no	no	no	yes	no	no	no	no
TRINITY_DN31450_c2_g6	no	no	no	no	no	no	yes	no	no	no	no	no	no	yes	no	no	no	no	no	no
TRINITY_DN44158_c3_g2	no	no	yes	yes	no	no	no	no	no	no	no	no	no	yes	no	yes	yes	no	no	no
TRINITY_DN44158_c3_g3	no	no	no	no	no	no	no	no	no	no	no	no	no	no	no	yes	no	no	no	no
TRINITY_DN44158_c3_g4	no	no	no	yes	no	yes	no	no	no	no	no	no	no	no	no	yes	yes	no	no	no
TRINITY_DN44158_c3_g5	no	no	no	yes	no	no	no	no	no	no	no	no	no	no	no	no	yes	no	no	no
TRINITY_DN44158_c3_g6	no	no	no	no	no	no	no	no	no	no	no	no	no	no	no	yes	yes	no	no	no
TRINITY_DN31450_c2_g1	yes	no	no	no	no	yes	no	no	no	no	no	no	no	no	no	yes	yes	no	yes	no
TRINITY_DN44158_c3_g8	no	no	no	no	no	no	no	no	no	no	no	no	no	no	no	no	no	no	no	no
TRINITY_DN33923_c3_g1	no	no	no	no	no	yes	no	no	no	no	no	no	no	no	no	no	no	no	no	no
TRINITY_DN36195_c1_g1	no	no	no	no	yes	no	no	no	no	no	no	no	no	no	no	yes	no	no	no	no
TRINITY_DN26967_c0_g1	no	no	yes	no	no	yes	yes	no	no	no	no	no	no	yes	no	no	yes	no	no	no
TRINITY_DN32176_c1_g2	no	no	no	no	no	no	no	no	no	no	no	no	no	no	no	yes	no	no	no	no
TRINITY_DN34638_c0_g1	no	no	no	no	no	no	no	no	no	no	no	no	no	no	no	yes	no	no	no	no
TRINITY_DN32269_c1_g1	no	no	no	yes	no	no	no	no	no	no	no	no	no	no	no	yes	yes	no	no	no
TRINITY_DN32269_c1_g2	no	no	no	no	no	no	no	no	no	no	no	no	no	no	no	no	no	no	no	no
TRINITY_DN41080_c2_g4	yes	no	no	no	no	yes	yes	yes	no	yes	yes	no	no	no	yes	no	yes	yes	yes	no
TRINITY_DN47125_c0_g4	no	no	no	yes	no	no	no	no	no	no	no	no	no	no	no	yes	yes	no	no	no
TRINITY_DN36926_c2_g1	no	no	yes	no	no	yes	yes	yes	no	yes	no	no	no	yes	no	yes	yes	no	yes	yes
TRINITY_DN47125_c0_g1	no	no	yes	yes	no	no	yes	no	no	no	no	no	no	no	no	yes	yes	no	no	no
TRINITY_DN38915_c3_g1	no	no	yes	no	no	no	yes	no	no	no	no	no	no	yes	no	no	no	no	no	no
TRINITY_DN40080_c1_g1	no	no	no	no	no	no	no	no	no	no	no	no	no	no	no	no	no	no	no	no
TRINITY_DN45868_c2_g1	no	no	no	no	no	yes	no	no	no	no	no	no	no	no	no	yes	no	no	no	no
TRINITY_DN43311_c6_g2	no	no	no	no	no	yes	no	no	no	no	no	no	no	yes	no	yes	yes	no	no	no
TRINITY_DN34790_c4_g2	no	no	yes	no	no	yes	yes	no	no	no	no	no	no	yes	no	yes	no	no	no	no
TRINITY_DN34790_c4_g3	no	no	no	yes	no	no	no	no	no	no	no	no	no	no	no	no	yes	no	no	no
TRINITY_DN34950_c0_g1	no	no	no	yes	no	no	no	no	no	no	no	no	no	no	no	yes	yes	no	no	yes
TRINITY_DN30098_c1_g2	no	no	no	no	no	no	no	no	no	no	no	no	no	no	no	no	no	no	yes	no
TRINITY_DN37118_c1_g2	no	no	yes	no	no	yes	yes	no	no	no	no	no	no	yes	no	yes	no	no	no	no
TRINITY_DN32332_c6_g1	no	no	no	no	no	no	no	no	no	no	no	no	no	no	no	yes	no	no	no	no
TRINITY_DN34093_c2_g4	yes	no	no	no	no	no	no	no	no	no	no	no	yes	no	no	no	no	no	no	no
TRINITY_DN37118_c1_g3	no	no	yes	no	no	yes	no	no	no	no	no	no	no	no	no	yes	no	no	no	no
TRINITY_DN34093_c2_g2	yes	yes	yes	yes	no	yes	yes	yes	no	no	no	no	yes	yes	no	yes	yes	yes	no	no
TRINITY_DN38677_c1_g1	no	no	no	no	no	no	no	no	no	no	no	no	no	no	no	yes	no	no	no	no
TRINITY_DN29826_c0_g1	no	no	no	no	no	yes	no	no	no	no	no	no	no	no	no	yes	no	no	no	no
TRINITY_DN42382_c0_g1	no	yes	no	no	no	no	no	no	yes	no	no	no	no	no	no	no	no	no	yes	yes
TRINITY_DN31620_c9_g1	no	no	no	no	no	no	no	no	no	no	no	no	no	no	no	yes	yes	no	no	no
TRINITY_DN39963_c4_g1	no	no	no	no	no	no	no	no	no	no	no	no	no	no	no	no	no	no	yes	yes
TRINITY_DN41174_c3_g14	no	no	no	no	no	no	no	no	no	no	no	yes	no	no	no	no	no	no	no	no
TRINITY_DN41174_c3_g10	no	no	no	yes	no	yes	no	no	no	no	no	no	no	no	no	yes	no	no	no	no
TRINITY_DN33474_c3_g1	no	no	no	no	no	yes	no	no	no	no	no	no	no	no	no	no	no	no	no	no
TRINITY_DN41858_c1_g2	yes	no	no	no	no	no	no	no	no	no	no	no	yes	no	no	no	no	no	no	no
TRINITY_DN41858_c1_g3	no	no	no	yes	no	yes	no	no	no	no	no	no	no	no	no	yes	yes	no	no	yes
TRINITY_DN30817_c3_g1	no	no	no	no	no	no	no	no	no	no	no	no	no	no	no	yes	yes	no	no	no
TRINITY_DN44301_c2_g1	no	no	no	no	no	no	no	no	no	no	no	no	no	no	no	yes	no	no	no	no
TRINITY_DN30817_c3_g3	no	no	no	no	no	yes	no	no	no	no	no	no	no	no	no	no	no	no	no	no
TRINITY_DN38836_c4_g3	no	no	no	no	no	yes	no	no	no	no	no	no	no	no	no	yes	no	no	no	no
TRINITY_DN35804_c4_g2	no	no	yes	no	no	yes	yes	no	no	no	no	no	no	yes	no	yes	no	no	no	no
TRINITY_DN33121_c3_g5	no	no	no	no	no	no	no	no	no	no	no	no	no	no	no	no	no	no	no	no
TRINITY_DN38873_c3_g2	no	no	yes	no	no	yes	yes	yes	no	yes	no	no	no	yes	no	yes	no	no	no	no
TRINITY_DN38771_c6_g1	no	no	no	no	no	no	no	no	no	yes	no	no	no	no	no	yes	yes	no	no	no
TRINITY_DN43703_c5_g3	no	no	no	no	no	no	no	no	no	no	no	no	no	no	no	yes	no	yes	no	no
TRINITY_DN34242_c0_g1	no	no	no	no	no	no	no	no	no	no	yes	no	no	no	no	no	no	no	no	no
TRINITY_DN32252_c8_g1	no	no	yes	yes	no	yes	yes	no	no	yes	no	no	no	yes	no	yes	yes	no	no	no
TRINITY_DN30910_c1_g2	no	no	no	no	no	yes	no	no	no	no	no	no	no	no	no	yes	no	no	no	no
TRINITY_DN31247_c1_g3	no	no	no	no	no	no	no	no	no	no	no	yes	no	no	no	yes	no	no	no	no
TRINITY_DN31247_c1_g2	no	no	no	no	no	no	no	no	no	no	no	no	no	no	no	no	no	no	no	no
TRINITY_DN38357_c1_g1	no	no	no	no	no	no	no	no	no	no	no	no	no	no	no	yes	no	no	no	no
TRINITY_DN39802_c1_g4	no	no	no	yes	no	no	no	no	no	no	no	no	no	no	no	yes	yes	no	no	no
TRINITY_DN39802_c1_g3	no	no	yes	yes	no	no	no	no	no	no	no	no	no	no	no	yes	yes	no	no	no
TRINITY_DN37544_c1_g1	no	no	no	no	no	no	no	no	no	no	no	no	no	no	no	yes	no	no	no	no
TRINITY_DN35652_c2_g1	no	no	no	no	no	no	no	no	no	no	no	no	no	no	no	yes	no	no	yes	no
TRINITY_DN45005_c3_g6	yes	no	no	no	no	yes	no	no	no	no	no	no	no	no	no	yes	no	no	no	no
TRINITY_DN45005_c3_g7	no	no	no	no	no	no	no	no	no	no	no	no	no	no	no	yes	yes	no	no	no
TRINITY_DN43878_c1_g1	no	yes	no	no	no	yes	yes	yes	yes	yes	no	no	no	yes	no	yes	no	no	no	no
TRINITY_DN38138_c2_g5	no	no	no	no	no	no	no	no	no	no	yes	no	no	no	no	yes	no	no	no	no
TRINITY_DN40483_c5_g1	no	no	no	no	no	no	no	no	no	no	no	no	no	no	no	no	no	no	no	no
TRINITY_DN38360_c1_g1	no	no	yes	no	no	no	no	no	no	no	no	no	no	no	no	yes	no	no	no	no
TRINITY_DN31984_c1_g1	no	no	no	no	no	no	no	no	no	yes	no	no	no	no	no	yes	no	no	no	no
TRINITY_DN38763_c2_g1	no	no	no	no	no	no	no	no	no	no	no	no	no	no	no	yes	no	no	no	no
TRINITY_DN38360_c1_g8	no	no	no	yes	no	no	yes	no	no	no	no	no	no	no	no	no	no	no	no	no
TRINITY_DN35207_c0_g2	no	yes	no	no	no	no	yes	no	no	no	yes	no	no	no	no	yes	no	yes	no	yes
TRINITY_DN35207_c0_g1	no	no	no	no	no	no	yes	no	no	yes	yes	no	no	yes	no	no	no	no	yes	no
TRINITY_DN29408_c0_g1	no	no	yes	no	no	no	yes	no	no	no	no	no	no	yes	no	yes	yes	no	no	no
TRINITY_DN40786_c3_g5	no	no	no	no	no	no	no	no	no	no	no	no	no	no	no	yes	no	no	no	no
TRINITY_DN45733_c5_g1	no	no	no	no	no	yes	no	no	no	no	no	no	no	no	no	yes	no	no	yes	no
TRINITY_DN40786_c3_g3	no	no	no	no	no	yes	no	no	no	no	no	no	no	no	no	yes	no	no	no	no
TRINITY_DN40786_c3_g2	no	no	no	no	no	no	no	no	no	no	no	no	no	no	no	yes	no	no	no	no
TRINITY_DN37276_c0_g1	no	no	no	no	no	no	no	no	no	no	no	no	no	no	no	no	no	no	no	no
TRINITY_DN30011_c0_g1	no	yes	no	no	yes	no	no	no	yes	no	yes	no	yes	no	no	no	no	no	yes	yes
TRINITY_DN39726_c0_g2	no	no	no	no	no	no	yes	no	no	no	no	no	no	no	no	no	no	no	no	no
TRINITY_DN37309_c0_g1	no	no	no	yes	no	no	no	no	no	no	no	no	no	no	no	yes	no	no	no	no
TRINITY_DN33174_c2_g11	no	no	no	no	no	yes	no	no	no	no	no	no	no	no	no	yes	no	no	no	no
TRINITY_DN40166_c1_g5	no	no	no	no	no	yes	no	no	no	no	no	no	no	no	no	yes	no	no	no	no
TRINITY_DN26410_c0_g2	no	no	no	no	no	no	no	no	no	yes	no	no	no	no	no	no	no	no	no	no
TRINITY_DN32633_c6_g1	yes	no	no	no	no	no	yes	no	yes	no	no	no	yes	no	no	no	no	no	no	no
TRINITY_DN42169_c5_g1	no	no	no	no	no	no	no	no	no	no	no	no	no	no	no	yes	no	no	no	no
TRINITY_DN41280_c0_g1	no	no	no	no	no	no	no	no	no	no	no	no	no	yes	no	yes	no	no	no	no
TRINITY_DN29744_c0_g4	no	no	no	no	no	no	no	no	no	no	no	no	no	no	no	yes	no	no	no	no
TRINITY_DN31650_c1_g1	no	no	no	no	no	no	no	no	no	no	no	no	no	no	no	yes	no	no	no	no
TRINITY_DN31650_c1_g2	no	no	no	no	no	yes	no	no	no	no	no	no	no	no	no	yes	no	no	no	no
TRINITY_DN47001_c4_g1	no	no	no	no	no	yes	no	no	no	no	no	no	no	no	no	yes	no	no	no	no
TRINITY_DN34072_c5_g3	no	no	yes	yes	no	yes	yes	no	no	no	no	no	no	no	no	yes	no	no	no	no
TRINITY_DN46863_c1_g1	no	no	yes	no	no	yes	yes	no	no	no	no	no	no	no	no	yes	yes	no	no	no
TRINITY_DN41349_c4_g1	no	no	no	no	no	yes	no	no	no	no	no	no	no	no	no	yes	no	no	no	no
TRINITY_DN32394_c5_g5	no	no	no	no	no	yes	no	no	no	no	no	no	no	no	no	yes	no	no	no	no
TRINITY_DN38789_c3_g2	no	no	yes	yes	no	yes	no	no	no	no	no	no	no	no	no	yes	yes	no	no	no
TRINITY_DN38231_c4_g3	no	no	no	no	no	yes	no	no	no	no	no	no	no	no	no	no	no	no	no	no
TRINITY_DN38231_c4_g1	no	no	no	no	no	no	no	no	no	no	no	no	no	no	no	no	no	no	no	no
TRINITY_DN38231_c4_g4	no	no	no	no	no	no	no	no	no	no	no	yes	no	no	no	no	no	no	no	no
TRINITY_DN39913_c1_g5	yes	no	yes	no	no	no	no	no	no	no	no	no	no	yes	no	yes	no	no	no	no
TRINITY_DN29503_c0_g1	no	no	no	no	no	no	no	no	no	no	no	no	no	no	no	yes	no	no	no	no
TRINITY_DN39913_c1_g3	no	no	no	no	no	yes	no	no	no	no	no	no	no	no	no	yes	no	no	no	no
TRINITY_DN45382_c1_g1	no	no	yes	no	no	yes	no	no	no	no	no	no	no	no	no	yes	no	no	no	no
TRINITY_DN32487_c3_g1	no	no	no	no	no	no	no	no	no	no	yes	no	no	no	no	no	no	no	no	no
TRINITY_DN42615_c3_g4	no	no	yes	no	no	yes	yes	yes	no	yes	no	yes	no	yes	no	yes	no	no	no	no
TRINITY_DN31085_c5_g7	no	no	no	yes	no	no	no	no	no	no	no	no	no	no	no	no	no	no	no	no
TRINITY_DN30085_c1_g2	no	no	no	yes	no	no	no	no	no	no	no	no	no	no	no	no	no	no	no	no
TRINITY_DN30085_c1_g1	no	yes	yes	no	yes	yes	yes	yes	yes	yes	no	no	yes	yes	yes	yes	no	no	no	no
TRINITY_DN44709_c1_g5	no	no	yes	no	no	yes	yes	no	no	no	no	yes	no	yes	no	yes	no	no	no	no
TRINITY_DN44709_c1_g3	no	no	no	no	no	yes	no	yes	no	yes	no	yes	yes	no	no	yes	no	no	no	no
TRINITY_DN31999_c4_g1	no	no	no	yes	no	yes	no	no	no	no	no	no	no	no	no	yes	no	no	no	no
TRINITY_DN31999_c4_g2	no	yes	no	no	no	no	no	yes	no	no	no	no	no	no	no	no	no	no	no	no
TRINITY_DN35834_c1_g1	no	yes	no	no	no	no	no	no	no	yes	no	no	no	no	no	yes	no	no	no	no
TRINITY_DN33362_c7_g2	no	yes	yes	yes	yes	no	yes	no	no	yes	no	no	no	no	yes	yes	yes	no	no	yes
TRINITY_DN33362_c7_g1	no	yes	no	no	no	no	no	no	no	no	yes	no	no	no	no	no	yes	no	no	yes
TRINITY_DN43321_c0_g1	no	no	no	no	no	yes	no	no	no	no	no	no	no	no	no	no	no	no	no	no
TRINITY_DN32884_c3_g2	no	no	no	no	no	yes	no	no	no	no	no	no	no	no	no	yes	no	no	no	no
TRINITY_DN37588_c0_g1	no	no	no	no	no	no	yes	no	no	no	yes	no	no	no	no	no	no	no	no	no
TRINITY_DN30570_c5_g1	no	no	no	no	no	no	no	no	no	yes	no	no	no	no	yes	no	no	no	no	no
TRINITY_DN33984_c7_g1	no	no	yes	no	no	no	yes	no	no	no	no	no	no	yes	no	no	no	no	no	no
TRINITY_DN46196_c2_g2	no	no	no	no	no	no	no	no	no	no	no	no	no	no	no	yes	no	no	no	no
TRINITY_DN46196_c2_g1	no	no	no	no	no	no	no	no	no	yes	no	no	no	no	yes	yes	yes	no	no	no
TRINITY_DN34821_c2_g4	no	no	no	no	no	yes	no	no	no	no	no	no	no	no	no	yes	yes	no	no	no
TRINITY_DN46132_c10_g1	no	no	no	no	no	no	no	no	no	no	no	no	no	no	no	yes	no	no	no	no
TRINITY_DN32813_c5_g2	no	no	no	no	no	yes	no	no	no	no	no	no	no	no	no	yes	no	no	no	no
TRINITY_DN36242_c1_g1	no	no	no	no	no	yes	yes	no	no	no	no	no	no	yes	no	yes	yes	no	no	no
TRINITY_DN45372_c3_g3	no	no	yes	yes	no	yes	yes	yes	no	yes	no	no	no	no	no	yes	yes	no	no	no
TRINITY_DN37003_c3_g1	no	no	no	no	yes	no	no	no	no	no	no	no	no	no	no	yes	yes	no	no	no
TRINITY_DN37900_c10_g1	no	no	no	no	no	no	no	no	no	no	no	no	no	no	no	no	no	no	no	no
TRINITY_DN32327_c0_g2	yes	no	no	no	no	no	yes	no	no	yes	no	no	no	no	yes	yes	yes	yes	yes	no
TRINITY_DN42838_c8_g4	no	no	no	no	no	no	no	no	no	no	no	no	no	no	no	yes	no	no	no	no
TRINITY_DN38513_c3_g2	no	no	no	yes	no	yes	no	no	no	no	no	no	no	no	no	yes	no	no	no	no
TRINITY_DN38513_c3_g4	no	no	no	no	no	no	no	no	no	no	no	no	no	no	no	no	no	no	no	no
TRINITY_DN37891_c5_g1	no	yes	no	no	no	no	no	no	no	yes	yes	no	no	no	no	yes	no	no	no	yes
TRINITY_DN38513_c3_g6	no	no	yes	no	no	yes	yes	no	no	no	no	no	no	yes	no	yes	no	no	no	no
TRINITY_DN46374_c8_g1	no	no	no	no	no	no	no	no	no	no	no	no	no	no	no	yes	no	no	no	no
TRINITY_DN35907_c0_g1	no	yes	no	yes	no	no	no	yes	no	no	no	yes	no	no	yes	yes	yes	no	no	no
TRINITY_DN33642_c2_g2	no	yes	no	no	yes	no	yes	yes	yes	yes	no	no	yes	no	no	yes	yes	yes	no	no
TRINITY_DN33642_c2_g1	no	no	yes	no	no	yes	yes	no	yes	no	no	no	no	no	no	no	no	no	no	no
TRINITY_DN44428_c0_g1	no	no	no	no	no	no	no	no	no	no	no	no	no	no	no	yes	yes	no	no	no
TRINITY_DN38895_c5_g2	no	no	no	no	no	no	no	no	no	yes	no	no	no	no	no	no	no	no	no	no
TRINITY_DN32715_c2_g2	no	no	no	no	no	no	no	no	no	yes	no	no	no	no	no	no	no	no	no	no
TRINITY_DN41519_c2_g1	no	no	no	no	no	yes	no	no	no	no	no	no	no	no	no	yes	no	no	no	no
TRINITY_DN45677_c3_g1	no	no	yes	yes	no	no	no	no	no	no	no	no	no	no	no	yes	yes	no	no	no
TRINITY_DN32364_c7_g1	no	no	no	no	no	no	no	no	no	no	no	no	no	no	no	yes	no	no	no	no
TRINITY_DN39425_c3_g1	no	no	yes	no	no	yes	yes	no	no	no	no	no	no	yes	no	yes	no	no	no	no
TRINITY_DN46843_c7_g1	yes	no	no	no	no	yes	no	no	no	no	no	no	no	no	no	yes	no	no	no	no
TRINITY_DN37312_c4_g3	no	no	no	no	no	no	no	no	no	no	no	no	no	no	no	yes	no	no	no	no
TRINITY_DN39782_c3_g1	no	no	no	yes	no	yes	no	no	no	no	no	no	no	no	no	no	yes	no	no	no
TRINITY_DN32018_c1_g1	yes	no	yes	yes	yes	no	no	yes	no	no	yes	no	no	no	yes	no	yes	no	no	yes
TRINITY_DN37033_c5_g1	no	no	no	no	no	yes	no	no	no	no	no	no	no	no	no	no	no	no	no	no
TRINITY_DN32073_c2_g1	no	no	yes	no	no	yes	no	no	no	no	no	no	no	no	no	yes	no	no	no	no
TRINITY_DN45672_c3_g4	no	no	yes	no	no	no	no	no	no	no	no	no	no	no	no	no	no	no	no	no
TRINITY_DN45672_c3_g5	no	no	yes	no	no	no	no	no	no	no	no	no	no	no	no	no	no	no	no	no
TRINITY_DN45672_c3_g6	yes	no	no	no	no	no	no	no	no	no	no	no	no	no	no	no	no	no	no	no
TRINITY_DN41145_c4_g1	no	no	yes	no	yes	no	yes	no	no	yes	no	no	no	yes	no	yes	yes	yes	no	no
TRINITY_DN43294_c2_g1	no	no	no	yes	no	no	yes	no	no	yes	no	no	no	no	yes	no	yes	yes	no	no
TRINITY_DN28797_c0_g1	no	no	yes	no	no	no	yes	no	no	no	no	no	no	yes	no	yes	no	no	no	no
TRINITY_DN37621_c4_g2	no	no	no	no	no	yes	no	no	no	no	no	no	no	no	no	yes	yes	no	no	no
TRINITY_DN46702_c0_g1	no	no	no	yes	no	no	no	no	no	no	no	no	no	no	no	yes	no	no	no	no
TRINITY_DN31702_c0_g1	no	no	no	no	no	no	no	no	no	no	no	no	no	no	no	no	no	no	no	no
TRINITY_DN31757_c0_g5	no	no	no	yes	no	yes	yes	no	no	no	no	no	no	no	no	yes	yes	yes	no	no
TRINITY_DN31757_c0_g1	yes	no	no	yes	no	no	no	no	no	no	no	no	yes	no	no	no	no	no	no	no
TRINITY_DN31757_c0_g2	no	no	yes	yes	no	no	no	yes	yes	yes	no	no	no	no	no	yes	yes	no	no	no
TRINITY_DN40902_c0_g3	no	no	no	no	no	no	no	no	no	no	no	no	no	no	no	yes	no	no	no	no
TRINITY_DN44408_c4_g4	no	no	no	no	no	no	no	no	no	no	no	no	no	no	no	no	no	no	no	no
TRINITY_DN43002_c2_g1	no	no	no	no	no	yes	no	no	no	no	no	no	no	no	yes	yes	no	no	no	no
TRINITY_DN39362_c6_g2	no	no	no	no	no	no	no	no	no	no	no	no	no	no	no	no	no	no	no	no
TRINITY_DN36312_c2_g5	no	no	no	no	no	no	no	yes	no	no	no	no	yes	no	no	no	no	no	no	no
TRINITY_DN37971_c0_g2	no	no	no	no	no	no	yes	no	no	no	no	no	no	no	no	yes	yes	no	no	no
TRINITY_DN37971_c0_g3	no	no	yes	yes	no	no	no	no	no	no	no	no	no	no	no	yes	no	no	no	no
TRINITY_DN37971_c0_g5	yes	no	yes	yes	no	yes	no	yes	no	no	no	no	no	no	no	yes	no	yes	no	no
TRINITY_DN39362_c6_g4	no	no	no	no	no	yes	yes	no	no	yes	no	no	no	no	no	yes	no	no	no	no
TRINITY_DN44807_c6_g3	no	no	no	no	no	no	no	no	no	no	no	no	no	no	no	no	no	no	no	no
TRINITY_DN38438_c2_g1	no	yes	no	no	no	no	no	no	no	no	yes	no	no	no	no	no	no	no	no	yes
TRINITY_DN31805_c4_g1	no	no	no	no	no	yes	no	no	no	no	no	no	no	no	no	no	yes	no	no	no
TRINITY_DN34567_c8_g6	no	no	no	no	no	yes	no	no	no	yes	no	no	no	no	no	yes	no	no	no	no
TRINITY_DN46989_c1_g1	no	no	no	no	no	no	no	no	no	yes	no	no	no	no	no	no	no	no	no	no
TRINITY_DN34567_c8_g1	no	no	yes	no	no	yes	no	no	no	yes	no	no	no	no	no	yes	yes	no	no	no
TRINITY_DN30576_c1_g3	no	no	no	no	no	no	no	no	no	no	no	no	no	yes	no	no	no	no	no	no
TRINITY_DN34567_c8_g3	no	no	yes	no	no	no	yes	no	no	no	no	no	no	yes	no	yes	no	no	no	no
TRINITY_DN38515_c1_g6	no	no	no	no	no	no	yes	no	no	no	no	no	no	yes	no	yes	yes	no	no	no
TRINITY_DN38271_c0_g1	no	no	no	yes	no	yes	no	no	no	no	no	no	no	no	no	no	yes	no	no	no
TRINITY_DN38515_c1_g2	no	no	yes	yes	no	yes	yes	no	no	no	no	no	no	yes	no	yes	yes	no	no	no
TRINITY_DN42448_c4_g1	no	no	yes	no	no	yes	yes	no	no	no	no	no	no	yes	no	yes	no	no	no	no
TRINITY_DN46034_c0_g1	no	no	no	no	no	no	yes	no	no	no	no	no	no	no	no	no	no	no	no	no
TRINITY_DN46034_c0_g7	no	no	no	no	no	no	no	no	no	no	no	no	no	no	no	yes	no	no	no	no
TRINITY_DN30906_c1_g1	no	no	no	no	no	no	no	no	no	no	no	no	no	no	no	yes	no	no	no	no
TRINITY_DN30906_c1_g2	no	no	no	no	no	yes	no	no	no	no	no	no	no	no	no	yes	no	no	no	no
TRINITY_DN33969_c3_g2	yes	no	no	no	no	no	no	yes	yes	yes	yes	yes	yes	no	no	no	no	no	no	no
TRINITY_DN33969_c3_g1	no	no	yes	no	no	no	yes	no	no	yes	no	no	no	no	no	yes	yes	no	no	no
TRINITY_DN42658_c2_g1	no	no	no	no	no	no	yes	no	no	no	no	no	no	no	no	yes	no	no	no	no
TRINITY_DN43388_c3_g2	no	no	no	no	no	yes	yes	no	no	no	no	no	no	no	no	yes	no	no	no	no
TRINITY_DN36259_c1_g1	no	no	no	no	no	yes	no	no	no	no	no	no	no	no	no	no	no	no	no	no
TRINITY_DN36168_c1_g1	no	no	no	no	no	yes	no	no	no	no	no	no	no	no	no	yes	no	no	no	no
TRINITY_DN45218_c6_g1	no	no	no	no	no	yes	no	yes	no	no	no	no	no	no	no	yes	no	no	no	no
TRINITY_DN34947_c1_g1	no	no	no	yes	no	no	no	no	no	no	yes	no	no	no	no	no	no	no	no	no
TRINITY_DN46404_c0_g2	no	no	no	yes	no	yes	no	no	no	yes	no	no	no	no	no	yes	yes	no	no	no
TRINITY_DN37326_c0_g4	no	no	no	no	no	yes	no	no	no	no	no	no	no	no	no	yes	no	no	no	no
TRINITY_DN36728_c2_g1	no	no	no	no	no	no	no	no	no	no	no	no	no	no	no	no	no	no	no	no
TRINITY_DN31969_c5_g1	no	no	no	no	no	no	no	no	no	yes	no	no	no	no	no	no	no	no	no	no
TRINITY_DN44958_c1_g1	no	no	no	no	no	yes	no	no	no	no	no	no	no	no	no	yes	no	no	no	no
TRINITY_DN33802_c1_g1	no	no	no	no	no	no	no	yes	no	yes	no	no	no	no	no	no	no	no	no	no
TRINITY_DN34321_c2_g9	no	no	no	yes	no	no	no	no	yes	no	no	no	no	no	no	yes	yes	no	no	no
TRINITY_DN34321_c2_g7	no	no	no	no	yes	no	no	no	no	no	no	no	yes	no	no	no	no	no	no	no
TRINITY_DN34321_c2_g4	no	no	yes	no	no	yes	yes	no	no	no	no	no	no	yes	no	yes	no	no	no	no
TRINITY_DN34321_c2_g5	no	no	yes	no	no	yes	no	no	no	no	no	no	no	no	no	yes	no	no	no	no
TRINITY_DN34321_c2_g2	no	no	yes	no	no	yes	no	no	no	no	no	no	no	yes	no	no	yes	no	no	no
TRINITY_DN34321_c2_g3	no	no	no	no	no	no	no	no	no	no	no	no	no	yes	no	no	no	no	no	no
TRINITY_DN34321_c2_g1	no	no	no	no	no	no	no	no	no	no	no	no	no	no	no	yes	no	no	no	no
TRINITY_DN30896_c0_g1	no	no	no	yes	no	yes	no	no	no	no	no	no	no	no	no	yes	yes	no	no	no
TRINITY_DN44137_c1_g3	no	no	no	no	no	no	yes	yes	no	no	no	no	no	no	no	no	no	no	no	no
TRINITY_DN40367_c2_g12	no	no	no	no	no	yes	no	no	no	no	no	no	no	no	no	yes	no	no	no	no
TRINITY_DN44137_c1_g1	no	no	no	yes	no	no	no	no	no	no	no	no	no	no	no	yes	yes	no	no	no
TRINITY_DN45619_c5_g2	no	no	yes	no	no	yes	yes	no	no	no	no	no	no	no	no	yes	no	no	yes	no
TRINITY_DN40651_c0_g4	no	no	no	no	no	no	no	no	no	no	no	no	no	no	no	no	no	no	no	no
TRINITY_DN40651_c0_g3	no	no	no	no	no	yes	no	no	no	no	no	no	no	no	no	yes	no	no	no	no
TRINITY_DN46867_c0_g1	no	no	no	no	no	no	no	no	no	no	no	no	no	no	no	yes	no	no	no	no
TRINITY_DN35966_c0_g2	no	no	no	no	no	yes	no	no	no	no	no	no	no	no	no	yes	no	no	no	no
TRINITY_DN35966_c0_g5	no	no	yes	no	no	yes	yes	no	no	yes	no	yes	no	yes	no	yes	yes	no	no	no
TRINITY_DN36709_c1_g1	no	no	no	no	no	yes	no	no	no	no	no	no	no	no	no	yes	no	no	no	no
TRINITY_DN35687_c4_g3	no	no	yes	no	no	no	yes	no	no	yes	no	no	no	yes	no	yes	yes	no	no	no
TRINITY_DN38769_c4_g2	no	no	no	no	no	yes	no	no	no	no	no	no	no	no	no	no	no	no	no	no
TRINITY_DN46173_c2_g1	no	no	no	no	no	no	no	no	no	no	no	no	no	no	no	yes	no	no	no	no
TRINITY_DN46173_c2_g2	no	no	no	no	no	no	no	yes	no	yes	no	no	no	no	no	no	no	no	yes	yes
TRINITY_DN35756_c5_g1	no	no	no	yes	no	no	no	no	no	no	no	no	no	no	no	no	no	no	no	no
TRINITY_DN34037_c1_g1	no	no	no	no	no	yes	no	no	no	no	no	yes	no	no	no	yes	no	no	no	no
TRINITY_DN31172_c3_g1	no	no	yes	no	no	no	yes	yes	no	yes	yes	no	no	no	no	yes	no	no	no	no
TRINITY_DN43905_c0_g3	no	no	no	no	no	no	yes	no	no	no	no	no	no	no	no	no	no	no	no	no
TRINITY_DN43905_c0_g1	no	yes	yes	yes	no	yes	yes	no	no	no	yes	no	no	yes	no	yes	yes	no	no	no
TRINITY_DN31178_c4_g3	no	no	no	no	no	no	no	no	no	no	yes	no	no	no	no	no	no	no	yes	no
TRINITY_DN31178_c4_g2	no	no	yes	no	no	no	yes	no	no	no	no	no	no	no	no	yes	no	no	no	no
TRINITY_DN31178_c4_g1	no	no	yes	no	no	yes	no	no	no	no	no	no	no	no	no	yes	yes	no	no	no
TRINITY_DN38945_c4_g2	no	no	no	no	no	yes	no	no	no	no	no	no	no	no	no	yes	no	no	no	no
TRINITY_DN31178_c4_g4	no	no	no	yes	no	yes	no	no	no	no	no	no	no	no	no	no	yes	no	no	no
TRINITY_DN34104_c1_g1	no	no	no	yes	no	no	no	no	no	no	no	no	no	no	no	no	no	no	no	no
TRINITY_DN36163_c1_g1	no	no	no	no	no	no	no	no	no	no	no	no	no	no	no	no	yes	no	no	no
TRINITY_DN36163_c1_g3	no	no	no	no	no	no	no	no	no	no	no	no	no	no	no	no	no	no	no	no
TRINITY_DN33948_c1_g4	no	no	no	no	no	no	no	no	no	no	no	no	no	yes	no	no	no	yes	no	no
TRINITY_DN33607_c2_g2	no	no	no	yes	no	no	no	no	no	no	no	no	no	no	no	yes	yes	no	no	no
TRINITY_DN33607_c2_g1	no	no	no	no	no	no	no	no	no	no	no	no	no	no	no	yes	yes	no	no	no
TRINITY_DN46967_c5_g2	no	no	yes	yes	no	no	no	no	no	no	no	no	no	no	no	no	yes	no	no	no
TRINITY_DN41522_c2_g1	no	no	no	no	no	yes	no	no	no	no	yes	no	no	no	no	no	no	no	no	no
TRINITY_DN42392_c4_g2	no	no	no	no	no	no	no	no	no	no	no	no	no	no	no	yes	no	no	no	no
TRINITY_DN41708_c1_g1	no	no	no	no	no	yes	no	no	no	no	no	no	no	no	no	yes	no	no	no	no
TRINITY_DN42104_c2_g1	no	no	no	no	no	no	no	no	no	no	no	no	no	no	no	no	no	no	no	no
TRINITY_DN38159_c3_g2	no	no	no	yes	no	yes	no	no	no	no	no	no	no	no	no	yes	yes	no	no	no
TRINITY_DN38159_c3_g3	no	no	yes	yes	no	yes	yes	no	no	no	no	no	no	yes	no	yes	yes	no	no	no
TRINITY_DN45038_c1_g8	yes	yes	no	no	no	yes	no	yes	no	yes	no	no	no	no	no	no	no	no	no	no
TRINITY_DN44505_c3_g2	no	no	no	no	no	no	no	no	no	no	no	no	no	no	no	no	no	no	no	no
TRINITY_DN44505_c3_g1	no	no	no	no	no	yes	no	no	no	no	no	no	no	no	no	yes	no	no	no	no
TRINITY_DN32690_c2_g3	no	no	no	no	no	no	no	no	no	yes	no	no	no	no	no	no	no	no	no	no
TRINITY_DN32690_c2_g4	no	no	no	no	no	no	no	no	no	no	no	no	no	yes	no	no	no	no	no	no
TRINITY_DN34754_c0_g2	no	no	yes	no	no	no	yes	no	no	no	no	no	no	yes	no	no	no	no	yes	no
TRINITY_DN32690_c2_g6	no	no	no	no	no	no	yes	no	no	no	no	no	no	no	no	no	no	no	no	no
TRINITY_DN47266_c1_g1	no	no	no	no	no	no	yes	no	no	no	no	no	no	no	no	yes	yes	no	no	no
TRINITY_DN41989_c2_g5	no	no	no	no	no	no	no	no	no	no	no	no	no	no	no	yes	yes	no	no	no
TRINITY_DN34587_c3_g1	no	no	yes	no	no	no	no	no	no	no	no	no	no	yes	no	yes	no	no	no	no
TRINITY_DN34960_c6_g1	no	no	no	yes	no	no	no	no	no	no	no	no	no	no	no	yes	yes	no	no	no
TRINITY_DN43819_c7_g3	no	no	no	no	no	no	yes	no	no	yes	no	no	no	no	yes	yes	yes	yes	yes	no
TRINITY_DN43819_c7_g2	no	no	no	no	no	yes	no	no	no	no	no	no	no	no	no	yes	no	no	no	no
TRINITY_DN46654_c1_g3	no	no	yes	yes	no	yes	no	no	no	no	no	no	no	no	no	no	yes	no	no	no
TRINITY_DN46654_c1_g2	no	no	no	yes	no	no	no	no	no	no	yes	no	no	no	no	yes	yes	no	no	no
TRINITY_DN36731_c0_g1	no	no	no	no	no	no	no	yes	no	no	no	no	no	no	no	no	no	no	no	no
TRINITY_DN35136_c1_g1	no	no	no	no	yes	no	no	no	yes	no	no	no	yes	no	no	yes	no	no	no	no
TRINITY_DN36958_c1_g1	no	no	no	no	no	no	no	no	no	no	yes	no	no	no	no	yes	yes	no	no	no
TRINITY_DN45968_c4_g1	no	no	no	no	no	yes	no	no	no	no	no	no	no	no	no	yes	no	no	no	no
TRINITY_DN42356_c1_g4	no	no	yes	yes	no	yes	yes	no	no	no	yes	no	no	yes	no	yes	yes	no	yes	no
TRINITY_DN42356_c1_g5	yes	no	no	no	no	no	no	no	no	no	no	no	yes	no	no	no	no	no	no	no
TRINITY_DN43775_c1_g5	no	no	no	no	no	yes	no	no	no	no	no	no	no	no	no	yes	no	no	no	no
TRINITY_DN43775_c1_g2	no	no	yes	no	no	no	yes	no	no	no	no	no	no	yes	no	no	no	no	yes	no
TRINITY_DN44645_c2_g4	no	no	no	no	no	no	no	no	no	no	no	no	no	no	no	yes	no	no	no	no
TRINITY_DN42356_c1_g2	yes	no	no	no	no	no	no	yes	no	yes	no	no	no	no	no	no	no	no	no	no
TRINITY_DN46757_c4_g1	no	no	no	no	no	yes	no	no	no	no	no	no	no	no	no	yes	no	no	no	no
TRINITY_DN35918_c7_g4	no	no	no	no	no	no	no	no	no	no	no	no	no	no	no	yes	no	no	no	no
TRINITY_DN43775_c1_g8	no	no	no	no	no	no	no	no	no	no	no	no	no	no	no	yes	yes	no	no	no
TRINITY_DN45088_c3_g1	no	yes	yes	no	no	no	no	no	no	no	yes	no	no	no	no	no	no	no	no	yes
TRINITY_DN32129_c0_g1	no	no	no	no	no	yes	no	no	no	no	no	no	no	yes	no	yes	yes	no	no	no
TRINITY_DN47430_c1_g1	no	no	no	yes	no	no	no	no	no	no	no	no	no	no	no	yes	yes	no	no	no
TRINITY_DN36164_c1_g2	no	no	no	no	no	no	no	no	no	yes	no	no	no	no	no	no	no	no	no	no
TRINITY_DN46444_c1_g3	no	no	no	yes	no	yes	no	no	no	no	no	no	no	no	no	no	no	no	no	no
TRINITY_DN37926_c0_g3	no	no	no	no	no	no	no	no	no	no	no	no	no	no	no	no	no	no	no	no
TRINITY_DN46444_c1_g7	no	no	no	no	no	no	no	no	no	no	no	no	no	no	no	yes	no	no	no	no
TRINITY_DN40933_c2_g1	no	no	no	no	no	no	no	no	no	no	no	no	no	yes	no	no	no	no	no	no
TRINITY_DN36164_c1_g9	no	no	yes	no	no	yes	yes	no	no	no	no	no	no	yes	no	yes	no	no	no	no
TRINITY_DN43850_c1_g3	no	no	no	yes	yes	no	no	no	yes	no	no	no	yes	no	yes	yes	yes	no	no	no
TRINITY_DN37252_c5_g2	no	no	no	no	no	no	yes	no	no	no	no	no	no	yes	no	yes	no	no	no	no
TRINITY_DN40722_c3_g2	no	no	no	no	no	no	yes	no	no	no	no	no	no	no	no	yes	no	no	no	no
TRINITY_DN38233_c2_g1	no	no	no	no	no	yes	no	no	no	no	no	no	no	no	no	no	no	no	no	no
TRINITY_DN46309_c0_g3	no	no	no	no	no	no	no	no	no	no	no	no	no	no	no	yes	no	no	no	no
TRINITY_DN46309_c0_g2	no	no	no	yes	no	no	no	no	no	no	no	no	no	no	no	yes	yes	no	no	no
TRINITY_DN46309_c0_g1	no	no	no	yes	no	no	no	no	no	no	no	no	no	no	no	yes	yes	no	no	no
TRINITY_DN31770_c1_g1	no	no	no	no	no	no	no	no	no	no	no	no	no	no	no	yes	yes	no	no	no
TRINITY_DN30540_c1_g2	no	yes	no	no	no	no	no	no	no	no	no	no	no	no	no	no	no	no	no	no
TRINITY_DN41181_c3_g4	no	no	no	no	no	yes	no	no	no	no	no	no	no	no	no	no	yes	no	no	no
TRINITY_DN41181_c3_g1	no	no	no	no	no	no	no	no	no	no	no	no	no	no	no	no	no	no	no	no
TRINITY_DN45022_c0_g3	no	no	no	no	no	no	no	no	no	no	no	no	no	no	no	yes	no	no	no	no
TRINITY_DN34510_c2_g2	no	no	yes	no	no	yes	yes	no	no	no	no	no	no	yes	no	yes	no	no	no	no
TRINITY_DN34510_c2_g3	no	no	no	no	no	no	no	no	no	no	no	no	no	no	no	yes	no	no	no	no
TRINITY_DN47270_c1_g3	no	no	no	no	no	no	no	no	no	no	no	no	no	no	no	yes	no	no	no	no
TRINITY_DN44081_c0_g1	no	yes	yes	no	no	yes	yes	yes	no	yes	no	no	no	yes	no	yes	no	no	no	no
TRINITY_DN39214_c2_g2	no	no	no	no	no	no	no	yes	no	yes	no	no	no	no	no	yes	no	no	no	no
TRINITY_DN17364_c0_g1	no	no	no	no	no	yes	no	no	no	yes	no	no	no	no	yes	yes	no	yes	no	no
TRINITY_DN34134_c0_g1	no	no	no	no	no	no	no	no	no	no	no	no	no	no	no	yes	no	no	no	no
TRINITY_DN40039_c1_g1	no	no	no	no	no	no	no	no	no	no	no	no	no	no	no	no	no	no	no	no
TRINITY_DN45075_c2_g1	no	yes	yes	yes	no	yes	yes	yes	no	yes	no	no	no	no	no	yes	yes	no	yes	yes
TRINITY_DN32757_c3_g2	no	no	yes	no	no	no	no	no	no	yes	no	no	no	no	no	no	no	no	no	no
TRINITY_DN32757_c3_g3	no	no	yes	no	no	no	no	no	no	no	no	no	no	no	no	no	no	no	no	no
TRINITY_DN32757_c3_g4	no	no	no	no	no	no	no	no	no	yes	no	no	no	no	no	no	no	no	no	no
TRINITY_DN38691_c5_g2	no	no	yes	no	no	yes	no	no	no	no	no	no	no	yes	no	yes	no	no	no	no
TRINITY_DN39826_c4_g2	no	yes	no	no	no	no	no	no	no	no	no	no	no	no	no	no	no	no	no	no
TRINITY_DN37911_c4_g4	no	no	yes	yes	no	no	yes	no	no	no	no	no	no	yes	no	yes	yes	no	no	no
TRINITY_DN36013_c4_g1	no	no	no	no	no	no	no	no	no	no	no	no	no	no	no	yes	no	no	no	no
TRINITY_DN37911_c4_g1	no	no	yes	yes	no	yes	no	no	no	no	no	no	no	yes	no	yes	no	no	no	no
TRINITY_DN33867_c1_g1	no	no	no	no	no	yes	no	no	no	no	no	no	no	no	no	no	no	no	no	no
TRINITY_DN44568_c2_g1	no	yes	no	no	no	yes	no	no	no	no	no	no	no	no	no	yes	no	no	yes	no
TRINITY_DN37804_c2_g2	no	no	no	no	no	no	no	no	no	no	no	no	no	no	no	yes	yes	no	no	no
TRINITY_DN34098_c2_g3	no	no	no	no	no	no	no	no	no	no	no	no	no	no	no	yes	no	no	no	no
TRINITY_DN47077_c1_g1	no	no	yes	no	no	no	yes	no	no	no	no	no	no	yes	no	no	no	no	no	no
TRINITY_DN33191_c6_g3	no	no	no	no	no	yes	no	no	no	no	no	no	no	no	no	no	no	no	no	no
TRINITY_DN39504_c1_g7	no	no	no	no	no	yes	no	no	no	no	no	no	no	no	no	no	no	no	no	no
TRINITY_DN46736_c4_g10	no	no	yes	no	no	yes	yes	no	no	no	no	no	no	yes	no	yes	no	no	no	no
TRINITY_DN47397_c15_g2	no	no	yes	no	no	yes	no	no	no	yes	yes	no	no	no	no	yes	no	no	yes	yes
TRINITY_DN34182_c3_g1	no	no	no	yes	no	yes	no	no	no	no	no	no	no	no	no	no	yes	no	no	no
TRINITY_DN40048_c5_g1	no	no	no	no	no	no	no	no	no	no	no	no	no	no	no	yes	yes	no	no	no
TRINITY_DN47239_c1_g1	no	no	no	yes	no	no	no	no	no	no	no	no	no	no	no	yes	yes	no	yes	no
TRINITY_DN37796_c1_g1	no	no	no	no	no	no	no	no	no	no	no	no	no	no	no	no	no	no	yes	no
TRINITY_DN47097_c8_g2	yes	no	no	no	yes	no	no	no	no	no	no	no	yes	no	no	no	no	no	no	no
TRINITY_DN41574_c2_g1	no	no	yes	no	no	yes	yes	no	no	no	no	no	no	yes	no	yes	no	no	no	no
TRINITY_DN36348_c6_g3	no	no	no	no	no	no	yes	no	no	no	no	no	no	yes	no	no	yes	no	no	no
TRINITY_DN47097_c8_g7	no	no	no	yes	no	no	yes	no	no	no	no	no	no	no	no	yes	yes	no	no	no
TRINITY_DN47097_c8_g5	no	no	no	no	no	no	no	no	no	no	no	no	no	no	no	no	no	no	no	no
TRINITY_DN33204_c7_g3	no	no	no	no	no	no	no	no	no	no	no	no	no	no	no	yes	no	no	no	no
TRINITY_DN30124_c0_g1	no	no	no	no	no	yes	no	no	no	yes	no	no	no	no	yes	no	yes	no	no	no
TRINITY_DN37834_c1_g2	no	no	no	no	no	yes	no	no	no	no	no	no	no	no	no	yes	no	no	no	no
TRINITY_DN40857_c2_g1	no	no	no	no	no	no	no	no	no	no	no	no	no	no	no	yes	no	no	no	no
TRINITY_DN30348_c4_g1	no	no	no	no	yes	no	no	no	no	no	no	no	yes	no	no	no	no	no	no	no
TRINITY_DN41109_c5_g2	no	no	no	no	no	no	no	no	no	no	no	no	no	no	no	no	no	no	yes	no
TRINITY_DN44001_c3_g1	no	no	no	no	no	yes	no	no	no	no	yes	no	no	no	no	yes	no	no	no	no
TRINITY_DN35655_c0_g2	no	no	no	no	no	no	no	no	no	no	no	no	no	no	no	yes	no	no	no	no
TRINITY_DN37559_c1_g1	no	no	no	no	no	yes	no	no	no	yes	no	no	no	no	no	yes	no	no	no	no
TRINITY_DN35654_c3_g6	no	yes	yes	yes	no	no	no	no	no	no	no	no	no	no	no	no	yes	no	no	no
TRINITY_DN37559_c1_g3	yes	no	yes	yes	no	yes	no	no	no	no	no	no	no	no	no	yes	no	no	yes	no
TRINITY_DN37559_c1_g2	no	no	no	no	no	yes	no	no	no	no	no	yes	no	no	no	yes	no	no	no	no
TRINITY_DN35654_c3_g3	no	yes	no	no	no	no	no	no	no	no	yes	no	no	no	no	no	no	no	yes	no
TRINITY_DN37559_c1_g4	no	no	yes	yes	no	yes	yes	no	no	no	no	no	no	yes	no	yes	yes	no	no	no
TRINITY_DN41059_c0_g1	no	no	no	no	no	no	no	no	no	yes	no	yes	no	no	no	no	no	no	no	no
TRINITY_DN29880_c0_g2	no	no	no	yes	no	yes	no	no	no	no	no	no	no	no	no	no	yes	no	yes	no
TRINITY_DN29880_c0_g3	no	no	no	no	no	no	no	no	no	yes	no	no	no	no	yes	no	no	yes	no	no
TRINITY_DN32001_c0_g1	no	no	yes	no	no	no	no	no	no	no	no	no	no	no	no	no	no	no	yes	yes
TRINITY_DN43545_c3_g1	yes	no	no	no	no	no	no	no	no	no	no	no	no	no	no	no	no	no	no	no
TRINITY_DN45950_c1_g1	no	no	no	no	no	no	no	no	no	no	no	no	no	no	no	yes	yes	no	no	no
TRINITY_DN45283_c1_g4	no	no	yes	no	yes	no	yes	no	yes	no	no	no	no	no	no	no	no	no	no	no
TRINITY_DN45283_c1_g2	yes	no	no	no	no	yes	yes	no	no	no	no	no	yes	no	no	yes	no	no	no	no
TRINITY_DN45283_c1_g1	no	no	yes	no	no	no	yes	no	no	no	no	no	no	yes	no	no	no	no	no	no
TRINITY_DN42952_c5_g1	no	no	no	no	no	no	no	no	no	no	no	no	no	no	no	yes	no	no	no	no
TRINITY_DN36770_c0_g1	no	no	no	no	no	no	no	no	no	no	no	no	no	no	no	no	yes	no	no	no
TRINITY_DN36770_c0_g2	no	no	no	no	no	no	no	no	no	no	no	no	no	no	no	no	yes	no	no	no
TRINITY_DN41780_c5_g5	no	no	no	yes	no	yes	no	no	no	no	no	no	no	no	no	no	yes	yes	no	no
TRINITY_DN47548_c4_g1	no	no	no	no	no	no	yes	no	no	no	no	no	no	yes	no	no	no	no	no	no
TRINITY_DN28497_c0_g1	no	no	no	no	no	yes	no	no	no	no	no	no	no	no	no	yes	no	no	no	no
TRINITY_DN41420_c2_g3	yes	no	no	yes	no	yes	yes	yes	no	no	no	no	yes	yes	yes	no	yes	no	no	no
TRINITY_DN31040_c2_g8	no	no	yes	no	no	yes	no	no	no	no	no	no	no	no	no	yes	no	no	no	no
TRINITY_DN25049_c0_g1	no	no	no	no	no	no	no	no	no	yes	no	no	no	no	no	no	no	no	no	no
TRINITY_DN40554_c1_g1	yes	no	no	no	no	no	no	no	no	no	no	no	no	no	no	no	no	no	yes	no
TRINITY_DN46504_c3_g2	no	no	no	no	no	no	yes	no	no	no	no	no	no	no	no	yes	no	no	no	no
TRINITY_DN40554_c1_g5	yes	no	no	no	no	no	no	no	no	no	no	no	no	no	no	no	no	no	no	no
TRINITY_DN31040_c2_g5	no	no	no	no	no	yes	no	no	no	no	no	no	no	no	no	no	no	no	no	no
TRINITY_DN45209_c3_g4	yes	no	no	no	no	no	yes	no	no	yes	no	no	no	no	no	no	yes	no	no	no
TRINITY_DN31040_c2_g7	no	no	no	yes	no	yes	no	no	no	no	no	no	no	no	no	no	no	no	no	no
TRINITY_DN41812_c1_g2	no	no	no	no	no	no	no	no	no	yes	no	no	no	no	no	no	no	no	no	no
TRINITY_DN32671_c2_g1	no	no	no	no	no	no	no	no	no	no	yes	no	no	no	no	no	yes	no	yes	no
TRINITY_DN37382_c1_g2	yes	no	no	no	no	no	no	no	no	no	no	no	no	no	no	yes	yes	yes	no	no
TRINITY_DN39331_c5_g5	no	no	no	no	no	no	no	no	no	no	no	no	no	no	no	no	yes	no	no	no
TRINITY_DN39331_c5_g4	yes	no	yes	no	no	yes	yes	no	no	no	yes	yes	yes	yes	no	yes	yes	no	yes	yes
TRINITY_DN34183_c1_g1	no	no	no	no	no	yes	no	no	no	no	no	no	no	no	no	no	yes	no	no	no
TRINITY_DN39331_c5_g1	no	no	no	no	no	yes	no	no	no	yes	no	no	no	no	no	yes	no	no	no	no
TRINITY_DN40132_c3_g1	no	no	no	no	no	yes	no	no	no	no	no	no	no	no	no	yes	no	no	no	no
TRINITY_DN34351_c2_g2	no	no	no	yes	no	no	no	no	no	no	no	no	no	no	no	yes	yes	no	no	no
TRINITY_DN36597_c4_g1	no	no	yes	no	no	no	no	no	no	no	no	no	no	yes	no	no	no	no	no	no
TRINITY_DN43549_c1_g5	no	no	yes	yes	no	no	no	no	no	no	no	no	no	no	no	no	no	no	no	no
TRINITY_DN40132_c3_g3	no	no	no	no	no	no	no	no	no	no	no	no	no	no	no	yes	no	no	no	no
TRINITY_DN41328_c1_g1	no	no	yes	no	no	no	yes	no	no	no	no	no	no	yes	no	no	no	no	no	no
TRINITY_DN35952_c1_g2	no	no	no	no	no	yes	no	no	no	no	no	no	no	no	no	yes	no	no	no	no
TRINITY_DN47326_c2_g2	no	no	yes	no	no	no	no	no	no	no	no	no	no	no	no	no	no	no	no	no
TRINITY_DN36635_c6_g1	no	no	no	no	no	yes	no	no	no	no	no	no	no	no	no	no	no	no	no	no
TRINITY_DN38745_c2_g2	no	yes	yes	no	no	yes	yes	no	no	yes	yes	no	no	yes	no	yes	no	yes	yes	no
TRINITY_DN46762_c1_g1	yes	no	no	no	no	no	no	yes	yes	no	no	yes	yes	no	yes	no	no	no	no	no
TRINITY_DN45758_c1_g1	no	no	yes	no	no	yes	yes	no	no	no	no	no	no	yes	no	yes	yes	no	no	no
TRINITY_DN31064_c3_g1	no	no	no	no	no	no	no	no	no	no	no	no	no	no	no	no	no	yes	no	no
TRINITY_DN33065_c2_g1	no	no	yes	no	no	yes	no	yes	no	yes	no	no	no	yes	no	yes	no	no	no	no
TRINITY_DN41158_c1_g1	no	no	no	no	no	no	no	no	no	no	no	no	no	no	no	yes	no	no	no	no
TRINITY_DN35159_c1_g1	no	no	no	no	no	yes	no	no	no	no	no	no	no	no	no	yes	no	no	no	no
TRINITY_DN40798_c3_g4	no	no	no	no	no	yes	no	no	no	no	no	no	no	no	no	no	no	no	no	no
TRINITY_DN32522_c3_g1	no	no	no	no	no	no	no	yes	no	no	no	yes	no	no	yes	yes	no	no	no	no
TRINITY_DN39327_c1_g2	yes	yes	no	no	no	yes	no	yes	no	yes	yes	no	yes	no	yes	yes	yes	no	yes	no
TRINITY_DN39327_c1_g1	no	yes	no	yes	yes	no	no	no	no	yes	yes	no	no	no	no	no	no	no	yes	no
TRINITY_DN46557_c1_g2	no	no	yes	no	no	yes	yes	no	no	no	no	no	no	yes	no	yes	yes	no	no	no
TRINITY_DN38435_c2_g4	no	no	no	no	no	no	yes	no	no	no	no	no	no	no	no	yes	yes	no	no	no
TRINITY_DN46557_c1_g7	no	no	no	yes	no	no	no	no	no	no	no	no	no	no	no	yes	yes	no	no	no
TRINITY_DN25427_c0_g1	no	no	no	no	no	no	no	no	no	no	no	no	no	no	no	yes	no	no	no	no
TRINITY_DN46606_c4_g1	no	no	no	no	no	yes	no	no	no	no	no	no	no	no	no	yes	no	no	no	no
TRINITY_DN39213_c2_g2	no	no	no	no	no	no	no	no	no	no	no	no	no	no	no	yes	yes	no	no	no
TRINITY_DN39213_c2_g1	no	no	no	no	no	no	no	no	no	no	no	no	no	no	no	yes	no	no	no	no
TRINITY_DN39315_c6_g1	no	no	no	no	no	yes	no	no	no	no	no	no	no	no	no	yes	yes	no	yes	no
TRINITY_DN45834_c0_g5	no	no	no	no	no	yes	no	no	no	no	no	no	no	no	no	no	no	no	no	no
TRINITY_DN45834_c0_g4	no	no	no	no	no	yes	no	no	no	no	no	no	no	no	no	yes	no	no	no	no
TRINITY_DN27091_c0_g2	no	no	no	no	no	no	no	yes	no	yes	no	no	no	no	no	no	no	no	yes	no
TRINITY_DN29747_c0_g1	no	no	no	no	no	no	yes	no	no	no	no	no	no	no	no	no	no	no	no	no
TRINITY_DN47189_c0_g1	no	no	no	no	no	no	yes	no	no	no	no	no	no	no	no	yes	no	no	no	no
TRINITY_DN38418_c5_g1	no	no	no	no	no	no	no	no	no	no	yes	no	no	no	no	yes	yes	no	no	no
TRINITY_DN38418_c5_g2	no	no	no	no	no	no	yes	no	no	no	no	no	no	no	no	no	no	yes	no	no
TRINITY_DN36186_c2_g2	no	no	no	no	no	yes	yes	no	no	no	no	no	no	yes	no	yes	no	no	no	no
TRINITY_DN33871_c0_g6	no	no	no	no	no	no	no	no	no	yes	no	no	no	no	no	no	no	no	no	no
TRINITY_DN41745_c3_g1	no	no	yes	no	no	yes	yes	no	no	no	no	no	no	yes	no	yes	no	no	no	no
TRINITY_DN29471_c0_g1	no	no	no	no	no	no	no	no	no	no	yes	no	no	no	no	no	no	no	yes	no
TRINITY_DN37938_c2_g3	no	no	no	no	no	no	yes	no	no	no	no	yes	no	no	yes	no	no	no	no	no
TRINITY_DN44030_c6_g3	no	no	no	no	no	no	no	no	no	no	no	no	no	no	no	yes	yes	no	no	no
TRINITY_DN46813_c0_g1	no	no	yes	no	no	yes	yes	no	no	yes	no	no	no	no	no	yes	yes	no	yes	no
TRINITY_DN34166_c3_g1	no	no	no	no	no	no	no	no	no	no	no	no	no	no	no	yes	no	no	no	no
TRINITY_DN46813_c0_g3	no	no	no	no	no	no	no	no	no	no	no	no	no	no	no	yes	no	no	no	no
TRINITY_DN41082_c7_g2	no	no	no	no	no	no	no	no	no	no	no	no	no	no	no	yes	yes	no	no	no
TRINITY_DN41082_c7_g1	yes	no	no	no	no	no	yes	no	yes	no	no	no	no	no	no	yes	yes	yes	no	no
TRINITY_DN47152_c5_g3	no	no	no	no	no	yes	no	no	no	no	no	no	no	no	no	yes	no	no	no	no
TRINITY_DN45702_c0_g2	no	no	no	no	no	no	no	no	no	no	no	no	no	no	no	yes	yes	no	no	no
TRINITY_DN45702_c0_g5	no	no	no	no	no	no	no	no	no	no	no	no	no	no	no	yes	no	no	no	no
TRINITY_DN27691_c0_g1	no	no	no	no	no	no	no	no	no	yes	no	no	no	no	no	no	no	no	no	no
TRINITY_DN33513_c6_g3	no	no	no	no	no	no	no	no	no	no	no	no	no	no	no	yes	no	no	no	no
TRINITY_DN40031_c1_g3	no	no	no	no	no	no	no	no	no	no	no	no	no	no	no	yes	no	no	no	no
TRINITY_DN45253_c9_g1	no	no	no	no	no	no	no	no	no	no	no	no	no	no	no	no	no	no	no	no
TRINITY_DN45253_c9_g2	no	no	yes	no	no	no	no	no	no	no	no	no	no	yes	no	no	no	no	no	no
TRINITY_DN45253_c9_g5	no	no	no	no	no	no	no	no	no	no	no	no	no	no	no	no	no	no	no	no
TRINITY_DN35816_c3_g1	no	no	no	no	no	yes	no	no	no	no	no	no	no	no	no	no	no	no	no	no
TRINITY_DN46689_c4_g2	no	no	no	no	no	no	no	no	no	no	no	no	no	no	no	no	no	no	no	no
TRINITY_DN46689_c4_g3	no	no	no	no	no	no	no	no	no	no	no	no	no	no	no	yes	no	no	no	no
TRINITY_DN39419_c2_g1	no	no	no	no	no	no	no	no	no	yes	no	no	no	no	no	no	no	no	no	no
TRINITY_DN46689_c4_g1	no	no	no	no	no	yes	no	no	no	no	no	no	no	no	no	yes	no	no	no	no
TRINITY_DN44811_c5_g2	no	no	no	no	no	no	yes	no	no	yes	no	no	no	yes	no	yes	yes	no	no	no
TRINITY_DN44811_c5_g3	no	no	no	no	no	yes	no	no	no	no	no	no	no	yes	no	yes	yes	no	no	no
TRINITY_DN44811_c5_g1	yes	yes	no	no	no	no	no	yes	yes	yes	no	yes	no	no	no	no	no	no	no	no
TRINITY_DN45821_c6_g1	no	no	yes	no	no	yes	no	no	no	no	no	no	no	no	no	no	no	no	no	no
TRINITY_DN46870_c7_g2	no	no	no	no	no	yes	no	no	no	no	no	no	no	no	no	yes	no	no	no	no
TRINITY_DN45658_c0_g3	no	no	yes	yes	no	no	no	yes	no	yes	yes	no	no	no	no	yes	yes	no	no	yes
TRINITY_DN45658_c0_g2	no	no	yes	no	no	yes	yes	no	no	no	no	no	no	no	no	yes	no	no	no	no
TRINITY_DN29873_c0_g1	no	no	yes	no	no	no	no	no	no	no	no	no	no	no	no	yes	no	no	no	no
TRINITY_DN26225_c0_g1	no	no	no	no	no	no	no	no	no	yes	no	no	no	no	no	no	no	no	no	no
TRINITY_DN46665_c0_g2	no	no	no	no	no	no	yes	no	no	yes	no	no	no	no	no	yes	no	no	no	no
TRINITY_DN31921_c3_g11	no	no	no	no	no	no	no	no	no	no	no	no	no	no	no	yes	no	no	no	no
TRINITY_DN45003_c1_g3	no	no	no	no	no	no	no	yes	yes	yes	no	yes	no	no	no	no	no	no	no	no
TRINITY_DN41253_c4_g1	no	yes	yes	no	no	no	yes	no	no	no	no	no	no	no	no	yes	no	no	no	no
TRINITY_DN41505_c1_g1	no	no	no	no	no	no	no	no	no	no	no	no	no	no	no	yes	yes	no	yes	yes
TRINITY_DN33049_c4_g1	no	no	yes	no	no	no	no	no	no	no	no	no	no	no	no	no	no	no	no	no
TRINITY_DN40131_c3_g1	no	no	no	no	no	no	no	yes	no	yes	yes	no	no	no	no	no	no	no	yes	no
TRINITY_DN32891_c4_g6	no	no	no	no	no	no	yes	no	no	no	no	no	no	no	no	no	no	no	no	no
TRINITY_DN37980_c3_g3	no	no	no	no	no	no	no	no	no	no	no	no	no	no	no	no	no	no	no	no
TRINITY_DN40781_c1_g1	no	no	no	no	no	yes	no	no	no	no	no	no	no	no	no	no	yes	no	no	no
TRINITY_DN39869_c4_g2	no	no	no	yes	no	no	no	no	no	no	no	no	no	no	no	no	no	no	no	no
TRINITY_DN31163_c0_g7	no	no	yes	no	no	yes	yes	no	no	no	no	no	no	yes	no	yes	no	no	no	no
TRINITY_DN31163_c0_g5	yes	yes	no	no	no	no	no	yes	yes	yes	no	no	yes	no	no	no	no	no	no	no
TRINITY_DN40624_c4_g7	no	no	no	no	no	no	no	no	no	no	no	no	no	yes	no	no	no	no	no	no
TRINITY_DN32232_c2_g1	no	no	no	no	no	no	yes	no	no	no	no	no	no	yes	no	no	no	no	no	no
TRINITY_DN36449_c1_g1	no	no	no	no	no	no	no	no	no	no	no	no	no	yes	no	no	no	no	yes	no
TRINITY_DN40624_c4_g4	no	no	no	no	no	no	no	no	no	no	no	no	no	no	no	no	no	no	no	no
TRINITY_DN40624_c4_g3	no	no	no	no	no	no	no	no	no	no	no	no	no	no	no	yes	no	no	no	no
TRINITY_DN43628_c3_g2	no	no	no	no	yes	no	no	no	yes	no	no	no	yes	no	no	no	no	no	no	no
TRINITY_DN46284_c5_g1	no	no	no	yes	no	no	no	no	no	no	no	no	no	no	no	yes	yes	no	no	no
TRINITY_DN41430_c6_g1	no	no	no	yes	no	yes	no	no	no	no	no	no	no	no	no	yes	yes	no	no	no
TRINITY_DN47618_c20_g1	no	no	no	no	no	no	no	no	no	no	no	no	no	no	no	yes	no	no	no	no
TRINITY_DN47333_c2_g1	no	no	yes	no	no	no	yes	no	no	no	no	no	no	yes	no	yes	yes	yes	no	no
TRINITY_DN27981_c0_g2	no	no	no	no	no	no	no	no	no	no	no	no	no	no	no	no	no	no	no	no
TRINITY_DN41717_c1_g1	no	no	no	no	no	no	yes	no	no	no	no	no	no	no	no	yes	yes	no	no	no
TRINITY_DN41717_c1_g4	no	no	no	no	no	no	yes	no	no	no	no	no	no	yes	no	yes	yes	no	no	no
TRINITY_DN45651_c1_g2	no	no	no	no	no	yes	no	no	no	no	no	no	no	no	no	yes	no	no	no	no
TRINITY_DN49312_c0_g1	no	no	no	yes	no	no	no	no	no	no	no	no	no	no	no	yes	yes	no	no	no
TRINITY_DN39375_c0_g4	no	no	no	no	yes	no	no	yes	yes	yes	no	yes	no	no	no	no	no	no	no	no
TRINITY_DN34798_c2_g1	no	no	no	no	no	no	no	no	no	yes	no	no	no	no	no	no	no	no	no	no
TRINITY_DN39375_c0_g2	no	no	yes	no	no	no	no	no	no	no	no	no	no	no	no	yes	no	no	no	no
TRINITY_DN33513_c6_g4	no	no	no	no	no	no	no	no	no	no	no	no	no	no	no	yes	no	no	no	no
TRINITY_DN39596_c2_g1	no	no	no	no	no	yes	no	no	no	no	no	no	no	no	no	yes	no	no	no	no
TRINITY_DN51348_c0_g1	no	no	no	no	no	yes	no	no	no	no	no	no	no	no	no	yes	no	no	yes	no
TRINITY_DN43000_c1_g6	no	no	no	no	no	no	no	no	no	no	no	no	no	no	no	no	no	no	no	no
TRINITY_DN42873_c2_g1	no	no	no	no	no	no	no	no	no	no	no	no	no	no	no	no	no	no	no	no
TRINITY_DN44750_c0_g4	no	no	no	no	no	no	no	no	no	no	yes	no	no	no	no	no	no	no	yes	no
TRINITY_DN38684_c4_g2	no	no	no	yes	no	yes	no	no	no	no	no	no	no	no	no	no	yes	no	no	no
TRINITY_DN44750_c0_g2	no	no	no	yes	no	no	no	no	no	no	no	no	no	no	no	yes	yes	no	no	no
TRINITY_DN38684_c4_g1	no	no	no	no	no	yes	no	no	no	no	no	no	no	no	no	no	no	no	yes	no
TRINITY_DN39006_c4_g4	no	no	no	yes	no	no	no	no	no	no	no	yes	no	no	no	yes	yes	no	no	no
TRINITY_DN32784_c0_g3	no	no	no	yes	no	yes	no	no	no	no	no	no	no	no	no	no	no	no	no	no
TRINITY_DN39167_c3_g3	no	no	no	no	no	no	no	no	no	yes	no	no	no	no	no	no	no	no	no	no
TRINITY_DN39167_c3_g1	no	no	yes	no	no	yes	no	no	no	yes	no	no	no	yes	no	yes	no	no	no	no
TRINITY_DN43965_c0_g4	no	no	no	no	no	yes	yes	no	no	no	no	no	no	no	no	yes	no	no	no	no
TRINITY_DN36283_c0_g6	no	no	no	yes	no	no	no	no	no	no	no	no	no	no	no	yes	yes	no	no	no
TRINITY_DN36283_c0_g5	no	yes	yes	no	no	yes	yes	no	no	yes	no	no	no	yes	no	yes	no	yes	yes	yes
TRINITY_DN32067_c3_g1	no	no	yes	no	no	no	yes	no	no	yes	no	no	no	yes	no	yes	no	no	no	no
TRINITY_DN30613_c3_g3	no	no	yes	no	no	yes	no	no	no	yes	no	no	no	no	no	yes	no	no	no	no
TRINITY_DN36283_c0_g2	no	yes	no	no	no	no	no	no	yes	no	yes	no	no	no	no	no	no	no	yes	no
TRINITY_DN43965_c0_g3	no	no	no	no	no	yes	yes	no	no	no	no	no	no	no	no	yes	no	no	no	no
TRINITY_DN40453_c6_g5	no	no	no	no	no	yes	no	no	no	no	no	no	no	no	no	yes	no	no	no	no
TRINITY_DN30261_c2_g6	no	no	no	yes	no	yes	no	no	no	no	no	no	no	no	no	no	yes	no	no	no
TRINITY_DN30261_c2_g5	no	no	no	no	no	no	no	no	no	no	no	no	no	no	no	no	yes	no	no	no
TRINITY_DN30261_c2_g1	no	no	yes	yes	no	yes	yes	no	no	no	no	no	no	yes	no	no	yes	yes	no	no
TRINITY_DN35877_c3_g2	no	no	no	no	no	yes	yes	no	no	no	no	no	no	no	no	yes	no	no	no	no
TRINITY_DN31425_c4_g1	no	no	no	yes	no	no	yes	no	no	no	no	no	no	no	no	yes	yes	yes	no	no
TRINITY_DN31425_c4_g2	no	no	no	yes	no	yes	no	no	no	no	no	no	no	no	no	yes	no	no	no	no
TRINITY_DN43622_c1_g3	no	no	yes	yes	no	yes	yes	no	no	no	no	no	no	yes	no	yes	no	no	no	no
TRINITY_DN43622_c1_g1	no	no	no	no	no	no	no	no	no	no	no	no	no	no	no	yes	no	no	no	no
TRINITY_DN31063_c0_g2	no	no	no	no	no	no	no	no	no	no	no	no	no	no	no	yes	no	no	no	no
TRINITY_DN40211_c1_g1	no	no	no	no	no	yes	no	no	no	no	no	no	no	no	no	no	no	no	no	no
TRINITY_DN40211_c1_g2	no	no	no	no	no	no	no	no	no	no	no	no	no	no	no	no	no	no	no	no
TRINITY_DN38144_c3_g2	no	no	no	yes	no	yes	no	no	no	no	no	no	no	no	no	yes	no	no	no	no
TRINITY_DN47384_c3_g4	no	no	no	yes	no	yes	no	no	no	no	no	no	no	no	no	no	yes	no	no	no
TRINITY_DN47384_c3_g1	no	no	no	yes	no	yes	no	no	no	no	yes	no	no	no	no	no	yes	no	no	yes
TRINITY_DN47384_c3_g2	no	no	no	yes	no	yes	no	no	no	no	no	no	no	no	no	no	yes	no	no	no
TRINITY_DN36562_c3_g2	no	no	no	no	no	no	yes	no	no	no	no	no	no	yes	no	yes	yes	no	no	no
TRINITY_DN35145_c5_g1	no	no	yes	no	no	no	yes	no	no	no	no	yes	no	yes	no	yes	yes	no	no	no
TRINITY_DN36562_c3_g1	no	no	no	no	no	yes	no	no	no	no	no	no	no	no	no	no	yes	no	no	no
TRINITY_DN43189_c0_g1	no	no	no	no	no	no	no	yes	no	yes	no	no	no	no	no	no	no	no	no	no
TRINITY_DN33544_c2_g3	no	no	no	no	no	yes	no	no	no	no	no	no	no	no	no	no	yes	no	no	no
TRINITY_DN39845_c2_g4	no	yes	no	no	no	no	no	no	no	no	yes	no	no	no	no	no	no	no	no	yes
TRINITY_DN43091_c1_g9	no	yes	yes	no	yes	no	yes	yes	yes	no	yes	yes	yes	yes	yes	no	no	no	no	yes
TRINITY_DN43091_c1_g7	yes	yes	yes	yes	yes	yes	yes	yes	yes	yes	yes	no	yes	yes	no	yes	yes	yes	no	yes
TRINITY_DN43091_c1_g6	yes	yes	no	yes	no	yes	yes	no	no	no	no	no	no	no	no	yes	no	yes	yes	yes
TRINITY_DN43091_c1_g4	no	no	no	yes	no	yes	no	no	no	no	no	no	no	no	no	no	yes	no	no	no
TRINITY_DN43091_c1_g3	no	yes	no	yes	no	yes	yes	yes	yes	yes	no	no	no	yes	no	yes	yes	no	no	no
TRINITY_DN44605_c2_g3	no	no	yes	yes	no	yes	yes	no	no	no	no	no	no	yes	no	yes	yes	no	no	no
TRINITY_DN43091_c1_g1	no	no	yes	yes	no	yes	no	no	no	no	no	no	no	no	no	yes	yes	no	no	no
TRINITY_DN41868_c0_g1	yes	no	no	yes	no	no	no	yes	no	no	no	no	yes	yes	no	yes	yes	yes	no	no
TRINITY_DN47124_c4_g1	no	no	no	no	yes	no	no	no	no	no	yes	no	no	no	no	no	no	no	no	no
TRINITY_DN21821_c0_g1	no	no	no	no	no	yes	no	no	no	no	no	no	no	no	no	yes	no	no	no	no
TRINITY_DN27788_c0_g1	no	yes	no	no	no	no	no	no	no	no	yes	no	no	no	no	yes	no	no	no	yes
TRINITY_DN46671_c2_g2	no	no	yes	no	no	no	yes	no	no	no	yes	no	yes	yes	no	no	no	no	no	yes
TRINITY_DN47530_c2_g6	no	no	no	no	no	yes	yes	no	no	no	no	no	no	no	no	yes	no	yes	no	no
TRINITY_DN47530_c2_g7	no	no	no	yes	no	no	no	yes	no	yes	no	yes	no	no	no	yes	yes	no	no	no
TRINITY_DN31784_c3_g1	no	no	yes	no	no	no	yes	no	no	no	no	no	no	no	no	no	no	no	no	no
TRINITY_DN32763_c1_g1	no	no	no	no	no	yes	no	no	no	no	no	no	no	yes	no	yes	no	no	no	no
TRINITY_DN47443_c2_g1	no	no	yes	yes	no	yes	no	no	no	yes	no	no	no	no	no	yes	no	no	no	no
TRINITY_DN31243_c0_g1	yes	no	no	no	no	no	no	no	no	no	no	no	no	no	no	no	yes	no	no	no
TRINITY_DN46898_c1_g1	no	no	yes	no	no	no	no	no	no	no	no	no	no	no	no	yes	no	no	no	no
TRINITY_DN46898_c1_g3	no	no	no	no	no	yes	no	no	no	no	no	no	no	no	no	yes	no	no	no	no
TRINITY_DN38881_c6_g2	no	yes	no	yes	no	no	yes	no	no	yes	yes	no	yes	no	no	yes	yes	no	no	no
TRINITY_DN41986_c6_g1	no	no	no	no	no	yes	no	no	no	no	no	no	no	no	no	yes	no	no	no	no
TRINITY_DN36372_c4_g2	no	no	no	no	no	yes	yes	no	no	no	no	no	no	yes	no	yes	no	no	yes	no
TRINITY_DN41986_c6_g8	no	no	no	yes	no	yes	no	no	no	no	no	no	no	no	no	no	yes	no	no	no
TRINITY_DN42372_c1_g1	no	no	no	no	no	yes	no	no	no	no	no	no	no	no	no	yes	no	no	no	no
TRINITY_DN45984_c0_g4	no	no	no	no	no	yes	no	no	no	no	no	no	no	no	no	yes	no	no	no	no
TRINITY_DN36504_c2_g4	no	no	no	no	no	no	no	yes	no	yes	no	no	no	no	no	no	no	no	no	no
TRINITY_DN33148_c3_g2	no	no	no	no	no	no	no	no	no	no	no	no	no	no	no	yes	no	no	no	no
TRINITY_DN36504_c2_g1	no	no	yes	no	no	no	no	no	no	no	no	no	no	yes	no	yes	no	no	no	no
TRINITY_DN16616_c0_g1	no	no	no	no	yes	no	no	no	yes	no	no	yes	yes	no	yes	yes	no	no	no	no
TRINITY_DN36504_c2_g2	no	no	no	no	no	yes	no	no	no	no	no	no	no	no	no	no	no	no	no	no
TRINITY_DN29802_c0_g1	no	no	yes	no	no	no	yes	no	no	no	no	no	no	yes	no	no	no	no	no	no
TRINITY_DN36852_c5_g2	no	no	no	no	no	no	no	no	no	no	no	no	no	no	no	no	no	no	no	no
TRINITY_DN38469_c0_g3	no	no	yes	no	no	no	no	no	no	no	no	no	no	no	no	yes	no	no	no	no
TRINITY_DN44161_c4_g3	yes	no	no	no	yes	no	yes	no	no	yes	no	yes	no	no	yes	no	no	yes	no	no
TRINITY_DN42470_c3_g1	no	no	no	no	no	yes	no	no	no	no	no	no	no	no	no	yes	no	no	no	no
TRINITY_DN29676_c0_g1	no	no	yes	no	no	yes	yes	no	no	no	no	no	no	no	no	yes	no	no	no	no
TRINITY_DN40427_c2_g2	no	no	no	no	no	no	no	no	no	no	no	no	no	no	no	yes	no	no	no	no
TRINITY_DN42774_c2_g1	no	yes	yes	yes	no	yes	yes	no	no	no	no	yes	no	yes	no	yes	yes	no	no	no
TRINITY_DN41104_c2_g3	yes	no	yes	no	no	yes	yes	no	no	no	no	no	no	no	no	no	no	no	no	no
TRINITY_DN36858_c2_g6	no	yes	no	no	no	no	no	no	no	no	yes	no	no	no	no	no	no	no	yes	no
TRINITY_DN36858_c2_g5	no	yes	no	no	no	no	no	no	yes	no	yes	no	no	no	no	no	no	no	yes	no
TRINITY_DN36858_c2_g4	no	yes	no	yes	no	no	no	no	no	no	no	no	no	no	no	yes	no	no	no	no
TRINITY_DN38025_c9_g10	no	no	no	no	no	yes	no	no	no	yes	no	no	no	no	no	yes	no	no	no	no
TRINITY_DN44222_c6_g1	no	no	no	no	no	yes	no	no	no	no	no	no	no	no	no	yes	no	no	no	no
TRINITY_DN37282_c1_g2	no	no	no	yes	no	no	no	no	no	yes	no	no	no	no	no	no	yes	no	yes	no
TRINITY_DN37282_c1_g1	no	no	no	yes	no	no	yes	no	no	no	no	no	no	no	no	no	yes	no	no	no
TRINITY_DN42964_c2_g1	no	no	no	no	no	no	no	no	no	no	no	no	no	no	no	yes	yes	no	no	no
TRINITY_DN43686_c0_g2	no	no	no	no	no	no	no	no	yes	yes	no	no	no	no	no	yes	yes	no	no	no
TRINITY_DN37222_c2_g1	no	no	no	no	no	no	no	no	no	no	no	no	no	yes	no	no	no	no	no	no
TRINITY_DN39767_c2_g1	no	no	no	no	no	no	no	yes	no	yes	no	yes	no	no	no	no	yes	no	no	no
TRINITY_DN33608_c1_g3	no	no	no	no	no	no	no	no	no	yes	no	no	no	no	yes	yes	no	no	no	no
TRINITY_DN26479_c0_g1	no	no	no	no	no	no	no	no	no	no	no	no	no	no	no	yes	yes	no	no	no
TRINITY_DN35890_c3_g1	no	no	no	no	no	yes	no	no	no	no	no	no	no	no	no	no	no	no	yes	yes
TRINITY_DN40411_c6_g2	no	no	no	no	no	no	no	yes	no	no	no	no	no	no	no	yes	no	no	no	no
TRINITY_DN36401_c4_g1	no	no	no	no	no	no	no	no	no	no	no	no	no	no	no	yes	no	no	no	no
TRINITY_DN40411_c6_g4	no	no	no	no	no	no	no	no	no	yes	no	no	no	no	no	no	no	no	no	no
TRINITY_DN36871_c3_g6	no	no	no	no	no	yes	no	no	no	no	no	no	no	no	no	yes	no	no	no	no
TRINITY_DN36871_c3_g4	no	no	no	no	no	yes	no	no	no	no	no	no	no	no	no	yes	no	no	no	no
TRINITY_DN36871_c3_g1	no	no	yes	yes	no	yes	no	no	no	no	no	no	no	yes	no	yes	no	no	no	no
TRINITY_DN36764_c6_g1	no	no	no	yes	no	yes	no	no	no	no	no	no	no	no	no	yes	yes	no	no	no
TRINITY_DN34445_c2_g1	yes	yes	yes	no	yes	yes	yes	no	no	yes	yes	no	no	no	no	yes	no	no	yes	no
TRINITY_DN36764_c6_g2	no	no	yes	no	no	yes	no	no	no	no	no	no	no	no	no	yes	yes	no	no	no
TRINITY_DN39377_c6_g2	no	no	no	no	no	no	yes	no	no	no	no	no	no	no	no	no	no	no	no	no
TRINITY_DN39790_c1_g1	no	no	no	no	no	yes	no	no	no	no	no	no	no	no	no	yes	no	no	no	no
TRINITY_DN30027_c0_g1	no	yes	yes	yes	no	no	no	no	no	no	no	no	no	no	no	no	no	no	no	no
TRINITY_DN45434_c3_g2	no	no	no	no	no	no	no	no	no	no	no	no	no	no	no	yes	no	no	no	no
TRINITY_DN45434_c3_g3	no	no	yes	yes	yes	no	no	yes	no	yes	no	no	no	no	no	no	no	no	no	no
TRINITY_DN47144_c3_g3	no	no	no	yes	no	yes	no	yes	no	yes	no	no	no	no	no	yes	yes	no	no	no
TRINITY_DN47144_c3_g1	no	no	no	no	no	yes	no	no	no	no	yes	no	no	no	no	yes	yes	no	no	yes
TRINITY_DN38736_c1_g1	no	no	no	yes	no	yes	no	no	no	no	no	no	no	no	no	no	yes	no	no	no
TRINITY_DN44273_c1_g1	no	no	no	yes	no	yes	no	no	no	no	no	no	no	no	no	yes	no	no	no	no
TRINITY_DN34353_c1_g6	no	no	no	no	no	no	no	no	no	no	no	no	no	no	no	no	no	yes	no	no
TRINITY_DN43248_c1_g3	no	no	yes	no	no	no	yes	no	no	no	no	no	no	yes	no	yes	no	no	no	no
TRINITY_DN43248_c1_g4	no	no	yes	no	no	yes	yes	no	no	no	no	no	no	yes	no	yes	no	no	no	no
TRINITY_DN47560_c9_g1	no	no	no	no	no	no	no	no	no	no	no	no	no	no	no	yes	yes	no	no	no
TRINITY_DN29098_c0_g2	no	no	no	no	no	no	no	no	no	yes	no	no	no	no	yes	no	no	no	no	no
TRINITY_DN39878_c1_g1	no	no	yes	yes	no	yes	yes	no	no	no	no	no	no	yes	no	yes	no	no	no	no
TRINITY_DN39305_c0_g1	yes	no	no	no	no	no	no	no	no	no	no	no	yes	no	no	no	no	no	no	no
TRINITY_DN44353_c6_g3	no	no	no	no	no	no	no	no	no	no	no	no	no	no	no	yes	yes	no	no	no
TRINITY_DN46457_c0_g3	no	yes	no	no	no	no	no	no	no	no	no	no	no	no	no	no	no	no	no	no
TRINITY_DN47205_c4_g1	no	no	no	yes	no	no	no	no	no	no	no	no	no	no	no	yes	yes	no	no	no
TRINITY_DN45773_c2_g2	no	no	no	no	no	no	no	no	no	yes	no	no	no	no	no	no	no	no	no	no
TRINITY_DN45773_c2_g1	no	no	no	no	yes	yes	no	yes	no	yes	no	no	yes	no	no	no	yes	no	yes	yes
TRINITY_DN45522_c0_g6	no	no	yes	no	no	no	no	no	no	no	yes	no	no	no	no	no	no	no	yes	no
TRINITY_DN45522_c0_g1	no	no	no	yes	no	no	no	no	no	no	no	no	no	no	no	no	yes	no	no	no
TRINITY_DN39931_c6_g1	no	no	yes	no	no	no	yes	no	no	no	no	no	no	yes	no	yes	no	yes	no	no
TRINITY_DN33535_c1_g6	no	no	no	no	no	no	yes	no	no	no	no	no	no	no	no	yes	yes	no	no	no
TRINITY_DN34994_c4_g2	no	no	no	no	no	yes	no	no	no	yes	no	no	no	no	no	yes	no	no	no	no
TRINITY_DN33535_c1_g2	no	no	no	yes	no	yes	yes	no	no	no	no	no	no	no	no	no	yes	no	yes	no
TRINITY_DN33535_c1_g1	no	no	no	no	no	yes	no	no	no	no	no	no	no	no	no	yes	no	no	no	no
TRINITY_DN34994_c4_g1	no	no	no	no	no	no	no	no	no	no	no	no	no	no	no	no	no	no	no	no
TRINITY_DN35469_c2_g1	no	no	no	no	no	no	no	no	no	no	no	no	no	no	no	yes	no	no	no	no
TRINITY_DN31135_c4_g3	no	no	no	no	no	no	yes	no	no	no	no	no	no	no	no	no	no	no	no	no
TRINITY_DN43405_c0_g2	no	no	no	no	no	yes	no	no	no	no	no	no	no	no	no	yes	no	no	no	no
TRINITY_DN44834_c1_g3	no	no	yes	no	no	yes	no	no	no	no	no	no	no	no	no	yes	no	no	yes	yes
TRINITY_DN43255_c4_g1	no	no	yes	no	no	no	yes	no	no	no	no	no	no	yes	no	yes	yes	no	no	no
[truncated: 182,908 more rows]
