# Supplementary material for: Two Short Repeats in the 5′ Untranslated Region of Insulin-like Androgenic Gland Factor in Procambarus clarkii (PcIAG) That Regulate PcIAG Expression
Source: Int J Mol Sci. 2022 Sep 7;23(18):10348. doi: 10.3390/ijms231810348 (PMC9499548; doi:10.3390/ijms231810348)
Supplement: Supplementary file 1 [file ijms-23-10348-s001.zip › Table S4 The GO and KEGG enrichment analysis results of differentially expressed .xlsx]

## Sheet: CvsG-GO
Table S4 The GO and KEGG enrichment analysis results of differentially expressed genes
Table S4-1 The GO enrichment analysis results of differentially expressed genes in GsiRNA group vs. control group
Group-tissue	Number	GO ID	Term Type	Description	Ratio_in_study	Ratio_in_pop	Pvalue_uncorrected	Pvalue_corrected
C-G-AG	150	GO:0016021	CC	integral component of membrane	150/533	4323/17758	0.0403654	0.805339
C-G-AG	150	GO:0031224	CC	intrinsic component of membrane	150/533	4335/17758	0.0457517	0.883
C-G-AG	114	GO:0016787	MF	hydrolase activity	114/533	3188/17758	0.0390335	0.781252
C-G-AG	95	GO:0046872	MF	metal ion binding	95/533	2627/17758	0.0475121	0.883
C-G-AG	78	GO:0140096	MF	catalytic activity, acting on a protein	78/533	1754/17758	0.000382674	0.0400911
C-G-AG	51	GO:0008233	MF	peptidase activity	51/533	832/17758	3.16e-06	0.000881548
C-G-AG	48	GO:0016491	MF	oxidoreductase activity	48/533	1038/17758	0.00344317	0.22414
C-G-AG	47	GO:0046914	MF	transition metal ion binding	47/533	1041/17758	0.00485584	0.307155
C-G-AG	46	GO:0070011	MF	peptidase activity, acting on L-amino acid peptides	46/533	775/17758	1.18e-05	0.00207965
C-G-AG	40	GO:0004175	MF	endopeptidase activity	40/533	542/17758	2.14e-06	0.000881548
C-G-AG	31	GO:0005576	CC	extracellular region	31/533	314/17758	1.01e-06	0.000881548
C-G-AG	28	GO:0048037	MF	cofactor binding	28/533	572/17758	0.0119262	0.549124
C-G-AG	26	GO:0098772	MF	molecular function regulator	26/533	402/17758	0.000272847	0.0299909
C-G-AG	24	GO:0030414	MF	peptidase inhibitor activity	24/533	151/17758	6.6e-07	0.000881548
C-G-AG	24	GO:0061134	MF	peptidase regulator activity	24/533	153/17758	8.03e-07	0.000881548
C-G-AG	24	GO:0004857	MF	enzyme inhibitor activity	24/533	169/17758	8.06e-07	0.000881548
C-G-AG	24	GO:0030234	MF	enzyme regulator activity	24/533	304/17758	1.7e-05	0.00284451
C-G-AG	23	GO:0003700	MF	DNA-binding transcription factor activity	23/533	324/17758	0.00017606	0.0203532
C-G-AG	23	GO:0140110	MF	transcription regulator activity	23/533	374/17758	0.0011033	0.0948418
C-G-AG	20	GO:0005975	BP	carbohydrate metabolic process	20/533	384/17758	0.0151593	0.634852
C-G-AG	20	GO:0001883	MF	purine nucleoside binding	20/533	403/17758	0.0259398	0.634852
C-G-AG	20	GO:0005525	MF	GTP binding	20/533	403/17758	0.0259398	0.634852
C-G-AG	20	GO:0032561	MF	guanyl ribonucleotide binding	20/533	403/17758	0.0259398	0.634852
C-G-AG	20	GO:0019001	MF	guanyl nucleotide binding	20/533	403/17758	0.0259398	0.634852
C-G-AG	20	GO:0032550	MF	purine ribonucleoside binding	20/533	403/17758	0.0259398	0.634852
C-G-AG	20	GO:0032549	MF	ribonucleoside binding	20/533	411/17758	0.0383577	0.774663
C-G-AG	20	GO:0001882	MF	nucleoside binding	20/533	412/17758	0.038617	0.77523
C-G-AG	18	GO:0030246	MF	carbohydrate binding	18/533	182/17758	9.71e-06	0.00191536
C-G-AG	18	GO:0017171	MF	serine hydrolase activity	18/533	198/17758	3.06e-05	0.00437944
C-G-AG	18	GO:0008236	MF	serine-type peptidase activity	18/533	198/17758	3.06e-05	0.00437944
C-G-AG	18	GO:0016825	MF	hydrolase activity, acting on acid phosphorus-nitrogen bonds	18/533	198/17758	3.06e-05	0.00437944
C-G-AG	17	GO:0004252	MF	serine-type endopeptidase activity	17/533	162/17758	7.78e-06	0.00158153
C-G-AG	16	GO:0004866	MF	endopeptidase inhibitor activity	16/533	117/17758	4.26e-07	0.000881548
C-G-AG	16	GO:0061135	MF	endopeptidase regulator activity	16/533	118/17758	4.79e-07	0.000881548
C-G-AG	16	GO:0044421	CC	extracellular region part	16/533	215/17758	0.000802942	0.071783
C-G-AG	15	GO:0005615	CC	extracellular space	15/533	144/17758	2.88e-05	0.00437944
C-G-AG	15	GO:0004190	MF	aspartic-type endopeptidase activity	15/533	174/17758	0.0002478	0.028161
C-G-AG	15	GO:0070001	MF	aspartic-type peptidase activity	15/533	176/17758	0.000280518	0.0303367
C-G-AG	14	GO:0005506	MF	iron ion binding	14/533	128/17758	3.07e-05	0.00437944
C-G-AG	14	GO:0046906	MF	tetrapyrrole binding	14/533	164/17758	0.000436197	0.0447686
C-G-AG	14	GO:0016757	MF	transferase activity, transferring glycosyl groups	14/533	212/17758	0.00643609	0.365712
C-G-AG	13	GO:1901071	BP	glucosamine-containing compound metabolic process	13/533	146/17758	0.000462837	0.0463183
C-G-AG	13	GO:0006040	BP	amino sugar metabolic process	13/533	150/17758	0.000599132	0.0557942
C-G-AG	13	GO:0020037	MF	heme binding	13/533	160/17758	0.00109475	0.0948418
C-G-AG	12	GO:0006030	BP	chitin metabolic process	12/533	144/17758	0.0013519	0.11474
C-G-AG	12	GO:0008061	MF	chitin binding	12/533	149/17758	0.00180944	0.147827
C-G-AG	12	GO:0006022	BP	aminoglycan metabolic process	12/533	163/17758	0.00380163	0.245096
C-G-AG	12	GO:0044283	BP	small molecule biosynthetic process	12/533	222/17758	0.0449877	0.874327
C-G-AG	11	GO:0016209	MF	antioxidant activity	11/533	97/17758	0.000155235	0.0185866
C-G-AG	11	GO:0016705	MF	oxidoreductase activity, acting on paired donors, with incorporation or reduction of molecular oxygen	11/533	130/17758	0.0018727	0.149481
C-G-AG	10	GO:0006979	BP	response to oxidative stress	10/533	72/17758	5.5e-05	0.00722793
C-G-AG	10	GO:0019842	MF	vitamin binding	10/533	131/17758	0.00616244	0.353155
C-G-AG	9	GO:0004601	MF	peroxidase activity	9/533	71/17758	0.000262953	0.029385
C-G-AG	9	GO:0016684	MF	oxidoreductase activity, acting on peroxide as acceptor	9/533	76/17758	0.000440675	0.0447686
C-G-AG	9	GO:0042302	MF	structural constituent of cuticle	9/533	98/17758	0.00272648	0.186658
C-G-AG	8	GO:0005887	CC	integral component of plasma membrane	8/533	113/17758	0.0205456	0.634852
C-G-AG	8	GO:0031226	CC	intrinsic component of plasma membrane	8/533	119/17758	0.0270158	0.634852
C-G-AG	7	GO:0016051	BP	carbohydrate biosynthetic process	7/533	74/17758	0.0067015	0.374446
C-G-AG	7	GO:0004497	MF	monooxygenase activity	7/533	89/17758	0.017537	0.634852
C-G-AG	7	GO:0008509	MF	anion transmembrane transporter activity	7/533	99/17758	0.029455	0.634852
C-G-AG	6	GO:0006006	BP	glucose metabolic process	6/533	54/17758	0.00541707	0.326912
C-G-AG	6	GO:0004867	MF	serine-type endopeptidase inhibitor activity	6/533	55/17758	0.00592985	0.348769
C-G-AG	6	GO:0016810	MF	hydrolase activity, acting on carbon-nitrogen (but not peptide) bonds	6/533	77/17758	0.0280622	0.634852
C-G-AG	6	GO:0065009	BP	regulation of molecular function	6/533	81/17758	0.0348082	0.709388
C-G-AG	6	GO:0019318	BP	hexose metabolic process	6/533	83/17758	0.0385411	0.77523
C-G-AG	5	GO:0006094	BP	gluconeogenesis	5/533	30/17758	0.00182992	0.147827
C-G-AG	5	GO:0019319	BP	hexose biosynthetic process	5/533	30/17758	0.00182992	0.147827
C-G-AG	5	GO:0046364	BP	monosaccharide biosynthetic process	5/533	31/17758	0.00212873	0.163867
C-G-AG	5	GO:0016831	MF	carboxy-lyase activity	5/533	41/17758	0.00734684	0.394084
C-G-AG	5	GO:0009064	BP	glutamine family amino acid metabolic process	5/533	43/17758	0.00898748	0.446378
C-G-AG	5	GO:0008081	MF	phosphoric diester hydrolase activity	5/533	46/17758	0.0118968	0.549124
C-G-AG	5	GO:0051213	MF	dioxygenase activity	5/533	63/17758	0.0404772	0.805339
C-G-AG	4	GO:0004613	MF	phosphoenolpyruvate carboxykinase (GTP) activity	4/533	6/17758	1.15e-05	0.00207933
C-G-AG	4	GO:0004611	MF	phosphoenolpyruvate carboxykinase activity	4/533	6/17758	1.15e-05	0.00207933
C-G-AG	4	GO:0031409	MF	pigment binding	4/533	14/17758	0.000631987	0.0580476
C-G-AG	4	GO:0090501	BP	RNA phosphodiester bond hydrolysis	4/533	18/17758	0.0017562	0.147191
C-G-AG	4	GO:0045859	BP	regulation of protein kinase activity	4/533	19/17758	0.00217224	0.163867
C-G-AG	4	GO:0043549	BP	regulation of kinase activity	4/533	20/17758	0.00265155	0.186658
C-G-AG	4	GO:0001558	BP	regulation of cell growth	4/533	20/17758	0.00265155	0.186658
C-G-AG	4	GO:0001932	BP	regulation of protein phosphorylation	4/533	23/17758	0.00451348	0.288218
C-G-AG	4	GO:0090305	BP	nucleic acid phosphodiester bond hydrolysis	4/533	24/17758	0.00528958	0.322424
C-G-AG	4	GO:0031418	MF	L-ascorbic acid binding	4/533	24/17758	0.00528958	0.322424
C-G-AG	4	GO:0042325	BP	regulation of phosphorylation	4/533	25/17758	0.00615009	0.353155
C-G-AG	4	GO:0007346	BP	regulation of mitotic cell cycle	4/533	26/17758	0.00709877	0.38523
C-G-AG	4	GO:0040008	BP	regulation of growth	4/533	26/17758	0.00709877	0.38523
C-G-AG	4	GO:0051338	BP	regulation of transferase activity	4/533	27/17758	0.0081392	0.41659
C-G-AG	4	GO:0004714	MF	transmembrane receptor protein tyrosine kinase activity	4/533	28/17758	0.00927476	0.450825
C-G-AG	4	GO:0019220	BP	regulation of phosphate metabolic process	4/533	31/17758	0.0132831	0.577965
C-G-AG	4	GO:0051174	BP	regulation of phosphorus metabolic process	4/533	31/17758	0.0132831	0.577965
C-G-AG	4	GO:0048029	MF	monosaccharide binding	4/533	33/17758	0.016484	0.634852
C-G-AG	4	GO:0016702	MF	oxidoreductase activity, acting on single donors with incorporation of molecular oxygen, incorporation of two atoms of oxygen	4/533	35/17758	0.0201293	0.634852
C-G-AG	4	GO:0019199	MF	transmembrane receptor protein kinase activity	4/533	35/17758	0.0201293	0.634852
C-G-AG	4	GO:0016701	MF	oxidoreductase activity, acting on single donors with incorporation of molecular oxygen	4/533	37/17758	0.0242337	0.634852
C-G-AG	4	GO:0043177	MF	organic acid binding	4/533	38/17758	0.0264617	0.634852
C-G-AG	4	GO:0031406	MF	carboxylic acid binding	4/533	38/17758	0.0264617	0.634852
C-G-AG	4	GO:0031399	BP	regulation of protein modification process	4/533	40/17758	0.031275	0.657363
C-G-AG	4	GO:0033218	MF	amide binding	4/533	44/17758	0.0423487	0.830258
C-G-AG	4	GO:0008514	MF	organic anion transmembrane transporter activity	4/533	45/17758	0.0454203	0.880183
C-G-AG	3	GO:0009268	BP	response to pH	3/533	6/17758	0.000502572	0.0474612
C-G-AG	3	GO:0010446	BP	response to alkaline pH	3/533	6/17758	0.000502572	0.0474612
C-G-AG	3	GO:0071469	BP	cellular response to alkaline pH	3/533	6/17758	0.000502572	0.0474612
C-G-AG	3	GO:0071467	BP	cellular response to pH	3/533	6/17758	0.000502572	0.0474612
C-G-AG	3	GO:0032147	BP	activation of protein kinase activity	3/533	7/17758	0.000859899	0.0758634
C-G-AG	3	GO:0006525	BP	arginine metabolic process	3/533	10/17758	0.00275603	0.186658
C-G-AG	3	GO:0104004	BP	cellular response to environmental stimulus	3/533	10/17758	0.00275603	0.186658
C-G-AG	3	GO:0071214	BP	cellular response to abiotic stimulus	3/533	10/17758	0.00275603	0.186658
C-G-AG	3	GO:0045860	BP	positive regulation of protein kinase activity	3/533	14/17758	0.00764507	0.402044
C-G-AG	3	GO:0005520	MF	insulin-like growth factor binding	3/533	14/17758	0.00764507	0.402044
C-G-AG	3	GO:0033674	BP	positive regulation of kinase activity	3/533	15/17758	0.00934596	0.450825
C-G-AG	3	GO:0005921	CC	gap junction	3/533	15/17758	0.00934596	0.450825
C-G-AG	3	GO:0004602	MF	glutathione peroxidase activity	3/533	15/17758	0.00934596	0.450825
C-G-AG	3	GO:0001934	BP	positive regulation of protein phosphorylation	3/533	16/17758	0.0112499	0.528075
C-G-AG	3	GO:0042327	BP	positive regulation of phosphorylation	3/533	17/17758	0.0133609	0.577965
C-G-AG	3	GO:0010562	BP	positive regulation of phosphorus metabolic process	3/533	18/17758	0.0156818	0.634852
C-G-AG	3	GO:1902533	BP	positive regulation of intracellular signal transduction	3/533	18/17758	0.0156818	0.634852
C-G-AG	3	GO:0045937	BP	positive regulation of phosphate metabolic process	3/533	18/17758	0.0156818	0.634852
C-G-AG	3	GO:0006144	BP	purine nucleobase metabolic process	3/533	19/17758	0.0182148	0.634852
C-G-AG	3	GO:0051347	BP	positive regulation of transferase activity	3/533	20/17758	0.0209613	0.634852
C-G-AG	3	GO:0072523	BP	purine-containing compound catabolic process	3/533	22/17758	0.027096	0.634852
C-G-AG	3	GO:0019838	MF	growth factor binding	3/533	18/17758	0.0156818	0.634852
C-G-AG	3	GO:0015108	MF	chloride transmembrane transporter activity	3/533	22/17758	0.027096	0.634852
C-G-AG	3	GO:0010564	BP	regulation of cell cycle process	3/533	23/17758	0.0304834	0.64274
C-G-AG	3	GO:0031401	BP	positive regulation of protein modification process	3/533	24/17758	0.0340826	0.705129
C-G-AG	3	GO:0009084	BP	glutamine family amino acid biosynthetic process	3/533	25/17758	0.0378915	0.767561
C-G-AG	3	GO:0007169	BP	transmembrane receptor protein tyrosine kinase signaling pathway	3/533	27/17758	0.0461291	0.883
C-G-AG	3	GO:0046943	MF	carboxylic acid transmembrane transporter activity	3/533	27/17758	0.0461291	0.883
C-G-AG	3	GO:0005342	MF	organic acid transmembrane transporter activity	3/533	27/17758	0.0461291	0.883
C-G-AG	2	GO:0004055	MF	argininosuccinate synthase activity	2/533	4/17758	0.00518271	0.32176
C-G-AG	2	GO:0070304	BP	positive regulation of stress-activated protein kinase signaling cascade	2/533	5/17758	0.00846649	0.423641
C-G-AG	2	GO:0032874	BP	positive regulation of stress-activated MAPK cascade	2/533	5/17758	0.00846649	0.423641
C-G-AG	2	GO:0046330	BP	positive regulation of JNK cascade	2/533	5/17758	0.00846649	0.423641
C-G-AG	2	GO:0070302	BP	regulation of stress-activated protein kinase signaling cascade	2/533	6/17758	0.0124485	0.549124
C-G-AG	2	GO:0046328	BP	regulation of JNK cascade	2/533	6/17758	0.0124485	0.549124
C-G-AG	2	GO:0032872	BP	regulation of stress-activated MAPK cascade	2/533	6/17758	0.0124485	0.549124
C-G-AG	2	GO:0005819	CC	spindle	2/533	6/17758	0.0124485	0.549124
C-G-AG	2	GO:0015377	MF	cation:chloride symporter activity	2/533	6/17758	0.0124485	0.549124
C-G-AG	2	GO:0003810	MF	protein-glutamine gamma-glutamyltransferase activity	2/533	6/17758	0.0124485	0.549124
C-G-AG	2	GO:0015296	MF	anion:cation symporter activity	2/533	6/17758	0.0124485	0.549124
C-G-AG	2	GO:0043410	BP	positive regulation of MAPK cascade	2/533	7/17758	0.0170839	0.634852
C-G-AG	2	GO:0000050	BP	urea cycle	2/533	7/17758	0.0170839	0.634852
C-G-AG	2	GO:0048588	BP	developmental cell growth	2/533	7/17758	0.0170839	0.634852
C-G-AG	2	GO:0016049	BP	cell growth	2/533	7/17758	0.0170839	0.634852
C-G-AG	2	GO:0007568	BP	aging	2/533	8/17758	0.0223301	0.634852
C-G-AG	2	GO:0043408	BP	regulation of MAPK cascade	2/533	8/17758	0.0223301	0.634852
C-G-AG	2	GO:0080135	BP	regulation of cellular response to stress	2/533	8/17758	0.0223301	0.634852
C-G-AG	2	GO:0019627	BP	urea metabolic process	2/533	8/17758	0.0223301	0.634852
C-G-AG	2	GO:0006526	BP	arginine biosynthetic process	2/533	8/17758	0.0223301	0.634852
C-G-AG	2	GO:0046777	BP	protein autophosphorylation	2/533	9/17758	0.0281464	0.634852
C-G-AG	2	GO:0016712	MF	oxidoreductase activity, acting on paired donors, with incorporation or reduction of molecular oxygen, reduced flavin or flavoprotein as one donor, and incorporation of one atom of oxygen	2/533	7/17758	0.0170839	0.634852
C-G-AG	2	GO:0070330	MF	aromatase activity	2/533	7/17758	0.0170839	0.634852
C-G-AG	2	GO:0015295	MF	solute:proton symporter activity	2/533	8/17758	0.0223301	0.634852
C-G-AG	2	GO:0016755	MF	transferase activity, transferring amino-acyl groups	2/533	9/17758	0.0281464	0.634852
C-G-AG	2	GO:0003868	MF	4-hydroxyphenylpyruvate dioxygenase activity	2/533	9/17758	0.0281464	0.634852
C-G-AG	2	GO:0015179	MF	L-amino acid transmembrane transporter activity	2/533	9/17758	0.0281464	0.634852
C-G-AG	2	GO:0071900	BP	regulation of protein serine/threonine kinase activity	2/533	10/17758	0.034494	0.705129
C-G-AG	2	GO:0071941	BP	nitrogen cycle metabolic process	2/533	10/17758	0.034494	0.705129
C-G-AG	2	GO:0008172	MF	S-methyltransferase activity	2/533	10/17758	0.034494	0.705129
C-G-AG	2	GO:0004312	MF	fatty acid synthase activity	2/533	10/17758	0.034494	0.705129
C-G-AG	2	GO:0018149	BP	peptide cross-linking	2/533	11/17758	0.0413359	0.812777
C-G-AG	2	GO:0048598	BP	embryonic morphogenesis	2/533	11/17758	0.0413359	0.812777
C-G-AG	2	GO:0031177	MF	phosphopantetheine binding	2/533	11/17758	0.0413359	0.812777
C-G-AG	2	GO:0015171	MF	amino acid transmembrane transporter activity	2/533	11/17758	0.0413359	0.812777
C-G-AG	2	GO:0044092	BP	negative regulation of molecular function	2/533	12/17758	0.0486368	0.883
C-G-AG	2	GO:0000469	BP	cleavage involved in rRNA processing	2/533	12/17758	0.0486368	0.883
C-G-AG	2	GO:1901505	MF	carbohydrate derivative transmembrane transporter activity	2/533	12/17758	0.0486368	0.883
C-G-AG	2	GO:0008241	MF	peptidyl-dipeptidase activity	2/533	12/17758	0.0486368	0.883
C-G-AG	2	GO:0003796	MF	lysozyme activity	2/533	12/17758	0.0486368	0.883
C-G-AG	1	GO:0007623	BP	circadian rhythm	1/533	1/17758	0.0300146	0.634852
C-G-AG	1	GO:1903531	BP	negative regulation of secretion by cell	1/533	1/17758	0.0300146	0.634852
C-G-AG	1	GO:0097343	BP	ripoptosome assembly	1/533	1/17758	0.0300146	0.634852
C-G-AG	1	GO:0030381	BP	chorion-containing eggshell pattern formation	1/533	1/17758	0.0300146	0.634852
C-G-AG	1	GO:0048056	BP	R3/R4 cell differentiation	1/533	1/17758	0.0300146	0.634852
C-G-AG	1	GO:0045466	BP	R7 cell differentiation	1/533	1/17758	0.0300146	0.634852
C-G-AG	1	GO:0051048	BP	negative regulation of secretion	1/533	1/17758	0.0300146	0.634852
C-G-AG	1	GO:0051181	BP	cofactor transport	1/533	1/17758	0.0300146	0.634852
C-G-AG	1	GO:0051180	BP	vitamin transport	1/533	1/17758	0.0300146	0.634852
C-G-AG	1	GO:0060359	BP	response to ammonium ion	1/533	1/17758	0.0300146	0.634852
C-G-AG	1	GO:0035264	BP	multicellular organism growth	1/533	1/17758	0.0300146	0.634852
C-G-AG	1	GO:0042632	BP	cholesterol homeostasis	1/533	1/17758	0.0300146	0.634852
C-G-AG	1	GO:0007494	BP	midgut development	1/533	1/17758	0.0300146	0.634852
C-G-AG	1	GO:1905954	BP	positive regulation of lipid localization	1/533	1/17758	0.0300146	0.634852
C-G-AG	1	GO:1905952	BP	regulation of lipid localization	1/533	1/17758	0.0300146	0.634852
C-G-AG	1	GO:0048133	BP	male germ-line stem cell asymmetric division	1/533	1/17758	0.0300146	0.634852
C-G-AG	1	GO:0055116	BP	entry into reproductive diapause	1/533	1/17758	0.0300146	0.634852
C-G-AG	1	GO:0055115	BP	entry into diapause	1/533	1/17758	0.0300146	0.634852
C-G-AG	1	GO:0060180	BP	female mating behavior	1/533	1/17758	0.0300146	0.634852
C-G-AG	1	GO:0008586	BP	imaginal disc-derived wing vein morphogenesis	1/533	1/17758	0.0300146	0.634852
C-G-AG	1	GO:0008585	BP	female gonad development	1/533	1/17758	0.0300146	0.634852
C-G-AG	1	GO:0042675	BP	compound eye cone cell differentiation	1/533	1/17758	0.0300146	0.634852
C-G-AG	1	GO:0007285	BP	primary spermatocyte growth	1/533	1/17758	0.0300146	0.634852
C-G-AG	1	GO:0090224	BP	regulation of spindle organization	1/533	1/17758	0.0300146	0.634852
C-G-AG	1	GO:0042220	BP	response to cocaine	1/533	1/17758	0.0300146	0.634852
C-G-AG	1	GO:0051101	BP	regulation of DNA binding	1/533	1/17758	0.0300146	0.634852
C-G-AG	1	GO:0051100	BP	negative regulation of binding	1/533	1/17758	0.0300146	0.634852
C-G-AG	1	GO:0030707	BP	ovarian follicle cell development	1/533	1/17758	0.0300146	0.634852
C-G-AG	1	GO:0046888	BP	negative regulation of hormone secretion	1/533	1/17758	0.0300146	0.634852
C-G-AG	1	GO:1901224	BP	positive regulation of NIK/NF-kappaB signaling	1/533	1/17758	0.0300146	0.634852
C-G-AG	1	GO:1901222	BP	regulation of NIK/NF-kappaB signaling	1/533	1/17758	0.0300146	0.634852
C-G-AG	1	GO:0040018	BP	positive regulation of multicellular organism growth	1/533	1/17758	0.0300146	0.634852
C-G-AG	1	GO:0014068	BP	positive regulation of phosphatidylinositol 3-kinase signaling	1/533	1/17758	0.0300146	0.634852
C-G-AG	1	GO:0014066	BP	regulation of phosphatidylinositol 3-kinase signaling	1/533	1/17758	0.0300146	0.634852
C-G-AG	1	GO:0070346	BP	positive regulation of fat cell proliferation	1/533	1/17758	0.0300146	0.634852
C-G-AG	1	GO:0070344	BP	regulation of fat cell proliferation	1/533	1/17758	0.0300146	0.634852
C-G-AG	1	GO:0042779	BP	tRNA 3'-trailer cleavage	1/533	1/17758	0.0300146	0.634852
C-G-AG	1	GO:0046101	BP	hypoxanthine biosynthetic process	1/533	1/17758	0.0300146	0.634852
C-G-AG	1	GO:0046100	BP	hypoxanthine metabolic process	1/533	1/17758	0.0300146	0.634852
C-G-AG	1	GO:0042754	BP	negative regulation of circadian rhythm	1/533	1/17758	0.0300146	0.634852
C-G-AG	1	GO:0051098	BP	regulation of binding	1/533	1/17758	0.0300146	0.634852
C-G-AG	1	GO:0042321	BP	negative regulation of circadian sleep/wake cycle, sleep	1/533	1/17758	0.0300146	0.634852
C-G-AG	1	GO:0010884	BP	positive regulation of lipid storage	1/533	1/17758	0.0300146	0.634852
C-G-AG	1	GO:0010883	BP	regulation of lipid storage	1/533	1/17758	0.0300146	0.634852
C-G-AG	1	GO:0055092	BP	sterol homeostasis	1/533	1/17758	0.0300146	0.634852
C-G-AG	1	GO:1901026	BP	ripoptosome assembly involved in necroptotic process	1/533	1/17758	0.0300146	0.634852
C-G-AG	1	GO:0060236	BP	regulation of mitotic spindle organization	1/533	1/17758	0.0300146	0.634852
C-G-AG	1	GO:0007617	BP	mating behavior	1/533	1/17758	0.0300146	0.634852
C-G-AG	1	GO:0048521	BP	negative regulation of behavior	1/533	1/17758	0.0300146	0.634852
C-G-AG	1	GO:0045187	BP	regulation of circadian sleep/wake cycle, sleep	1/533	1/17758	0.0300146	0.634852
C-G-AG	1	GO:0048565	BP	digestive tract development	1/533	1/17758	0.0300146	0.634852
C-G-AG	1	GO:0015889	BP	cobalamin transport	1/533	1/17758	0.0300146	0.634852
C-G-AG	1	GO:0001746	BP	Bolwig's organ morphogenesis	1/533	1/17758	0.0300146	0.634852
C-G-AG	1	GO:0046622	BP	positive regulation of organ growth	1/533	1/17758	0.0300146	0.634852
C-G-AG	1	GO:0043392	BP	negative regulation of DNA binding	1/533	1/17758	0.0300146	0.634852
C-G-AG	1	GO:0046883	BP	regulation of hormone secretion	1/533	1/17758	0.0300146	0.634852
C-G-AG	1	GO:0048511	BP	rhythmic process	1/533	1/17758	0.0300146	0.634852
C-G-AG	1	GO:0007250	BP	activation of NF-kappaB-inducing kinase activity	1/533	1/17758	0.0300146	0.634852
C-G-AG	1	GO:0090276	BP	regulation of peptide hormone secretion	1/533	1/17758	0.0300146	0.634852
C-G-AG	1	GO:0043103	BP	hypoxanthine salvage	1/533	1/17758	0.0300146	0.634852
C-G-AG	1	GO:0090278	BP	negative regulation of peptide hormone secretion	1/533	1/17758	0.0300146	0.634852
C-G-AG	1	GO:0048608	BP	reproductive structure development	1/533	1/17758	0.0300146	0.634852
C-G-AG	1	GO:0072347	BP	response to anesthetic	1/533	1/17758	0.0300146	0.634852
C-G-AG	1	GO:0002066	BP	columnar/cuboidal epithelial cell development	1/533	1/17758	0.0300146	0.634852
C-G-AG	1	GO:0002064	BP	epithelial cell development	1/533	1/17758	0.0300146	0.634852
C-G-AG	1	GO:0043279	BP	response to alkaloid	1/533	1/17758	0.0300146	0.634852
C-G-AG	1	GO:0022611	BP	dormancy process	1/533	1/17758	0.0300146	0.634852
C-G-AG	1	GO:0014070	BP	response to organic cyclic compound	1/533	1/17758	0.0300146	0.634852
C-G-AG	1	GO:2000252	BP	negative regulation of feeding behavior	1/533	1/17758	0.0300146	0.634852
C-G-AG	1	GO:0008406	BP	gonad development	1/533	1/17758	0.0300146	0.634852
C-G-AG	1	GO:0097527	BP	necroptotic signaling pathway	1/533	1/17758	0.0300146	0.634852
C-G-AG	1	GO:0007530	BP	sex determination	1/533	1/17758	0.0300146	0.634852
C-G-AG	1	GO:0002792	BP	negative regulation of peptide secretion	1/533	1/17758	0.0300146	0.634852
C-G-AG	1	GO:0042749	BP	regulation of circadian sleep/wake cycle	1/533	1/17758	0.0300146	0.634852
C-G-AG	1	GO:0045793	BP	positive regulation of cell size	1/533	1/17758	0.0300146	0.634852
C-G-AG	1	GO:0007458	BP	progression of morphogenetic furrow involved in compound eye morphogenesis	1/533	1/17758	0.0300146	0.634852
C-G-AG	1	GO:2000377	BP	regulation of reactive oxygen species metabolic process	1/533	1/17758	0.0300146	0.634852
C-G-AG	1	GO:0016010	CC	dystrophin-associated glycoprotein complex	1/533	1/17758	0.0300146	0.634852
C-G-AG	1	GO:0090665	CC	glycoprotein complex	1/533	1/17758	0.0300146	0.634852
C-G-AG	1	GO:0097342	CC	ripoptosome	1/533	1/17758	0.0300146	0.634852
C-G-AG	1	GO:0031515	CC	tRNA (m1A) methyltransferase complex	1/533	1/17758	0.0300146	0.634852
C-G-AG	1	GO:0005899	CC	insulin receptor complex	1/533	1/17758	0.0300146	0.634852
C-G-AG	1	GO:0004855	MF	xanthine oxidase activity	1/533	1/17758	0.0300146	0.634852
C-G-AG	1	GO:0051185	MF	coenzyme transmembrane transporter activity	1/533	1/17758	0.0300146	0.634852
C-G-AG	1	GO:0033829	MF	O-fucosylpeptide 3-beta-N-acetylglucosaminyltransferase activity	1/533	1/17758	0.0300146	0.634852
C-G-AG	1	GO:0004769	MF	steroid delta-isomerase activity	1/533	1/17758	0.0300146	0.634852
C-G-AG	1	GO:0005009	MF	insulin-activated receptor activity	1/533	1/17758	0.0300146	0.634852
C-G-AG	1	GO:0003996	MF	acyl-CoA ligase activity	1/533	1/17758	0.0300146	0.634852
C-G-AG	1	GO:0071077	MF	adenosine 3',5'-bisphosphate transmembrane transporter activity	1/533	1/17758	0.0300146	0.634852
C-G-AG	1	GO:0102867	MF	molybdenum cofactor sulfurtransferase activity	1/533	1/17758	0.0300146	0.634852
C-G-AG	1	GO:0017046	MF	peptide hormone binding	1/533	1/17758	0.0300146	0.634852
C-G-AG	1	GO:0000064	MF	L-ornithine transmembrane transporter activity	1/533	1/17758	0.0300146	0.634852
C-G-AG	1	GO:0016901	MF	oxidoreductase activity, acting on the CH-OH group of donors, quinone or similar compound as acceptor	1/533	1/17758	0.0300146	0.634852
C-G-AG	1	GO:0005212	MF	structural constituent of eye lens	1/533	1/17758	0.0300146	0.634852
C-G-AG	1	GO:0004058	MF	aromatic-L-amino-acid decarboxylase activity	1/533	1/17758	0.0300146	0.634852
C-G-AG	1	GO:0047390	MF	glycerophosphocholine cholinephosphodiesterase activity	1/533	1/17758	0.0300146	0.634852
C-G-AG	1	GO:0043559	MF	insulin binding	1/533	1/17758	0.0300146	0.634852
C-G-AG	1	GO:0003825	MF	alpha,alpha-trehalose-phosphate synthase (UDP-forming) activity	1/533	1/17758	0.0300146	0.634852
C-G-AG	1	GO:0016727	MF	oxidoreductase activity, acting on CH or CH2 groups, oxygen as acceptor	1/533	1/17758	0.0300146	0.634852
C-G-AG	1	GO:0008448	MF	N-acetylglucosamine-6-phosphate deacetylase activity	1/533	1/17758	0.0300146	0.634852
C-G-AG	1	GO:0004321	MF	fatty-acyl-CoA synthase activity	1/533	1/17758	0.0300146	0.634852
C-G-AG	1	GO:0001191	MF	obsolete transcriptional repressor activity, RNA polymerase II transcription factor binding	1/533	1/17758	0.0300146	0.634852
C-G-AG	1	GO:0004368	MF	glycerol-3-phosphate dehydrogenase (quinone) activity	1/533	1/17758	0.0300146	0.634852
C-G-AG	1	GO:0052591	MF	sn-glycerol-3-phosphate:ubiquinone-8 oxidoreductase activity	1/533	1/17758	0.0300146	0.634852
C-G-AG	1	GO:0052590	MF	sn-glycerol-3-phosphate:ubiquinone oxidoreductase activity	1/533	1/17758	0.0300146	0.634852
C-G-AG	1	GO:0008265	MF	Mo-molybdopterin cofactor sulfurase activity	1/533	1/17758	0.0300146	0.634852
C-G-AG	1	GO:0005123	MF	death receptor binding	1/533	1/17758	0.0300146	0.634852
C-G-AG	1	GO:0008521	MF	acetyl-CoA transmembrane transporter activity	1/533	1/17758	0.0300146	0.634852
C-G-AN	1112	GO:0005575	CC	cellular_component	1112/1923	9584/17758	0.000335014	0.0241534
C-G-AN	607	GO:0044425	CC	membrane part	607/1923	4644/17758	7.37e-06	0.000956272
C-G-AN	580	GO:0031224	CC	intrinsic component of membrane	580/1923	4335/17758	7.74e-06	0.000960147
C-G-AN	579	GO:0016021	CC	integral component of membrane	579/1923	4323/17758	7.56e-06	0.000956272
C-G-AN	545	GO:0043167	MF	ion binding	545/1923	4682/17758	0.0398172	0.605384
C-G-AN	319	GO:0043169	MF	cation binding	319/1923	2645/17758	0.0299074	0.518401
C-G-AN	289	GO:0065007	BP	biological regulation	289/1923	2028/17758	6.05e-06	0.000900714
C-G-AN	255	GO:0050789	BP	regulation of biological process	255/1923	1841/17758	2.17e-05	0.00234855
C-G-AN	242	GO:0050794	BP	regulation of cellular process	242/1923	1720/17758	1.74e-05	0.00191524
C-G-AN	224	GO:0140096	MF	catalytic activity, acting on a protein	224/1923	1754/17758	0.00667615	0.226896
C-G-AN	142	GO:0005215	MF	transporter activity	142/1923	1068/17758	0.00949329	0.281685
C-G-AN	132	GO:0016020	CC	membrane	132/1923	937/17758	0.00141229	0.0681252
C-G-AN	125	GO:0007165	BP	signal transduction	125/1923	616/17758	2.38e-06	0.000900714
C-G-AN	123	GO:0051179	BP	localization	123/1923	835/17758	0.000388913	0.0268831
C-G-AN	114	GO:0006810	BP	transport	114/1923	786/17758	0.00120349	0.0634509
C-G-AN	114	GO:0051234	BP	establishment of localization	114/1923	790/17758	0.0012558	0.0634509
C-G-AN	95	GO:0016070	BP	RNA metabolic process	95/1923	689/17758	0.0145453	0.330596
C-G-AN	74	GO:0044428	CC	nuclear part	74/1923	430/17758	5.47e-05	0.00523864
C-G-AN	71	GO:0005622	CC	intracellular	71/1923	476/17758	0.00550606	0.195334
C-G-AN	69	GO:0098772	MF	molecular function regulator	69/1923	402/17758	0.000120764	0.0102497
C-G-AN	68	GO:0060089	MF	molecular transducer activity	68/1923	490/17758	0.0322436	0.518401
C-G-AN	67	GO:0038023	MF	signaling receptor activity	67/1923	479/17758	0.0302519	0.518401
C-G-AN	62	GO:0032549	MF	ribonucleoside binding	62/1923	411/17758	0.0077974	0.246611
C-G-AN	62	GO:0001882	MF	nucleoside binding	62/1923	412/17758	0.00788396	0.248178
C-G-AN	61	GO:0005525	MF	GTP binding	61/1923	403/17758	0.00723663	0.234404
C-G-AN	61	GO:0001883	MF	purine nucleoside binding	61/1923	403/17758	0.00723663	0.234404
C-G-AN	61	GO:0032561	MF	guanyl ribonucleotide binding	61/1923	403/17758	0.00723663	0.234404
C-G-AN	61	GO:0019001	MF	guanyl nucleotide binding	61/1923	403/17758	0.00723663	0.234404
C-G-AN	61	GO:0032550	MF	purine ribonucleoside binding	61/1923	403/17758	0.00723663	0.234404
C-G-AN	59	GO:0140110	MF	transcription regulator activity	59/1923	374/17758	0.00311043	0.132546
C-G-AN	53	GO:0006629	BP	lipid metabolic process	53/1923	269/17758	1.63e-05	0.0018179
C-G-AN	51	GO:0003700	MF	DNA-binding transcription factor activity	51/1923	324/17758	0.0065253	0.225526
C-G-AN	51	GO:0065008	BP	regulation of biological quality	51/1923	338/17758	0.0133071	0.305561
C-G-AN	49	GO:0030234	MF	enzyme regulator activity	49/1923	304/17758	0.00496457	0.178965
C-G-AN	45	GO:0006396	BP	RNA processing	45/1923	311/17758	0.0424587	0.638308
C-G-AN	44	GO:0032774	BP	RNA biosynthetic process	44/1923	273/17758	0.00767832	0.243996
C-G-AN	41	GO:0006811	BP	ion transport	41/1923	243/17758	0.00468832	0.171777
C-G-AN	40	GO:0044421	CC	extracellular region part	40/1923	215/17758	0.000566069	0.0351434
C-G-AN	38	GO:0007166	BP	cell surface receptor signaling pathway	38/1923	164/17758	5.61e-06	0.000900714
C-G-AN	38	GO:0042578	MF	phosphoric ester hydrolase activity	38/1923	180/17758	5.14e-05	0.0049977
C-G-AN	38	GO:0005886	CC	plasma membrane	38/1923	254/17758	0.0411409	0.624095
C-G-AN	37	GO:0046873	MF	metal ion transmembrane transporter activity	37/1923	199/17758	0.00115283	0.0634509
C-G-AN	37	GO:0035556	BP	intracellular signal transduction	37/1923	213/17758	0.00367082	0.144782
C-G-AN	36	GO:0004930	MF	G protein-coupled receptor activity	36/1923	229/17758	0.0237989	0.463991
C-G-AN	35	GO:0004857	MF	enzyme inhibitor activity	35/1923	169/17758	0.000150599	0.0121659
C-G-AN	35	GO:0006351	BP	transcription, DNA-templated	35/1923	221/17758	0.021525	0.436028
C-G-AN	35	GO:0097659	BP	nucleic acid-templated transcription	35/1923	221/17758	0.021525	0.436028
C-G-AN	31	GO:0030414	MF	peptidase inhibitor activity	31/1923	151/17758	0.00049863	0.0321473
C-G-AN	31	GO:0061134	MF	peptidase regulator activity	31/1923	153/17758	0.000561066	0.0351434
C-G-AN	31	GO:0008168	MF	methyltransferase activity	31/1923	165/17758	0.00224	0.101548
C-G-AN	31	GO:0016741	MF	transferase activity, transferring one-carbon groups	31/1923	179/17758	0.00757172	0.243996
C-G-AN	31	GO:0044255	BP	cellular lipid metabolic process	31/1923	193/17758	0.0259855	0.493578
C-G-AN	29	GO:0005506	MF	iron ion binding	29/1923	128/17758	0.000141025	0.0116737
C-G-AN	29	GO:0022804	MF	active transmembrane transporter activity	29/1923	188/17758	0.0450567	0.668374
C-G-AN	27	GO:0044451	CC	nucleoplasm part	27/1923	123/17758	0.000347983	0.0248215
C-G-AN	27	GO:0005615	CC	extracellular space	27/1923	144/17758	0.00426454	0.165282
C-G-AN	26	GO:0019899	MF	enzyme binding	26/1923	147/17758	0.0108701	0.281685
C-G-AN	24	GO:0016746	MF	transferase activity, transferring acyl groups	24/1923	147/17758	0.0439368	0.654658
C-G-AN	23	GO:0044432	CC	endoplasmic reticulum part	23/1923	117/17758	0.00414996	0.161776
C-G-AN	23	GO:0048583	BP	regulation of response to stimulus	23/1923	126/17758	0.0132855	0.305561
C-G-AN	23	GO:0016791	MF	phosphatase activity	23/1923	131/17758	0.0225079	0.449153
C-G-AN	22	GO:0004866	MF	endopeptidase inhibitor activity	22/1923	117/17758	0.0101282	0.281685
C-G-AN	22	GO:0061135	MF	endopeptidase regulator activity	22/1923	118/17758	0.0106083	0.281685
C-G-AN	22	GO:0023051	BP	regulation of signaling	22/1923	124/17758	0.0192425	0.402885
C-G-AN	21	GO:0051020	MF	GTPase binding	21/1923	99/17758	0.002844	0.123825
C-G-AN	21	GO:0009966	BP	regulation of signal transduction	21/1923	117/17758	0.0235081	0.462234
C-G-AN	21	GO:0010646	BP	regulation of cell communication	21/1923	123/17758	0.0395575	0.604175
C-G-AN	19	GO:0006357	BP	regulation of transcription by RNA polymerase II	19/1923	85/17758	0.00224147	0.101548
C-G-AN	19	GO:0030054	CC	cell junction	19/1923	97/17758	0.0124862	0.292285
C-G-AN	19	GO:1901361	BP	organic cyclic compound catabolic process	19/1923	107/17758	0.0278316	0.518401
C-G-AN	18	GO:0030001	BP	metal ion transport	18/1923	63/17758	8.38e-05	0.0073808
C-G-AN	18	GO:0004721	MF	phosphoprotein phosphatase activity	18/1923	93/17758	0.0173363	0.376048
C-G-AN	18	GO:0046700	BP	heterocycle catabolic process	18/1923	100/17758	0.0336179	0.526655
C-G-AN	17	GO:0005789	CC	endoplasmic reticulum membrane	17/1923	70/17758	0.00136839	0.0672923
C-G-AN	17	GO:0016042	BP	lipid catabolic process	17/1923	72/17758	0.00171711	0.0822372
C-G-AN	16	GO:0017016	MF	Ras GTPase binding	16/1923	75/17758	0.00766559	0.243996
C-G-AN	16	GO:0031267	MF	small GTPase binding	16/1923	75/17758	0.00766559	0.243996
C-G-AN	16	GO:0004497	MF	monooxygenase activity	16/1923	89/17758	0.0385638	0.591695
C-G-AN	15	GO:0008081	MF	phosphoric diester hydrolase activity	15/1923	46/17758	6.11e-05	0.00576927
C-G-AN	15	GO:0004725	MF	protein tyrosine phosphatase activity	15/1923	51/17758	0.000225779	0.0174006
C-G-AN	14	GO:0044454	CC	nuclear chromosome part	14/1923	66/17758	0.0146602	0.332082
C-G-AN	14	GO:0031012	CC	extracellular matrix	14/1923	77/17758	0.0434329	0.65004
C-G-AN	13	GO:0098590	CC	plasma membrane region	13/1923	68/17758	0.0466085	0.671479
C-G-AN	12	GO:0055080	BP	cation homeostasis	12/1923	46/17758	0.00291748	0.126204
C-G-AN	12	GO:0098771	BP	inorganic ion homeostasis	12/1923	47/17758	0.00353869	0.144511
C-G-AN	12	GO:0050801	BP	ion homeostasis	12/1923	47/17758	0.00353869	0.144511
C-G-AN	12	GO:0048878	BP	chemical homeostasis	12/1923	54/17758	0.0134624	0.308073
C-G-AN	12	GO:0008757	MF	S-adenosylmethionine-dependent methyltransferase activity	12/1923	56/17758	0.0168262	0.369391
C-G-AN	12	GO:0005085	MF	guanyl-nucleotide exchange factor activity	12/1923	63/17758	0.0423197	0.637649
C-G-AN	11	GO:0007229	BP	integrin-mediated signaling pathway	11/1923	33/17758	0.000469178	0.0305421
C-G-AN	11	GO:0015085	MF	calcium ion transmembrane transporter activity	11/1923	52/17758	0.024102	0.463991
C-G-AN	11	GO:1901615	BP	organic hydroxy compound metabolic process	11/1923	55/17758	0.0456234	0.671479
C-G-AN	10	GO:0006875	BP	cellular metal ion homeostasis	10/1923	33/17758	0.00192541	0.088424
C-G-AN	10	GO:0007167	BP	enzyme linked receptor protein signaling pathway	10/1923	35/17758	0.00312338	0.132546
C-G-AN	10	GO:0055065	BP	metal ion homeostasis	10/1923	35/17758	0.00312338	0.132546
C-G-AN	10	GO:0030003	BP	cellular cation homeostasis	10/1923	41/17758	0.0104715	0.281685
C-G-AN	10	GO:0006873	BP	cellular ion homeostasis	10/1923	42/17758	0.0205126	0.418045
C-G-AN	10	GO:0055082	BP	cellular chemical homeostasis	10/1923	45/17758	0.0257544	0.491975
C-G-AN	9	GO:0005921	CC	gap junction	9/1923	15/17758	5.47e-06	0.000900714
C-G-AN	9	GO:0016055	BP	Wnt signaling pathway	9/1923	23/17758	0.000398384	0.0269815
C-G-AN	9	GO:1905114	BP	cell surface receptor signaling pathway involved in cell-cell signaling	9/1923	23/17758	0.000398384	0.0269815
C-G-AN	9	GO:0008138	MF	protein tyrosine/serine/threonine phosphatase activity	9/1923	24/17758	0.000576553	0.0351435
C-G-AN	9	GO:0000041	BP	transition metal ion transport	9/1923	29/17758	0.00267959	0.118256
C-G-AN	9	GO:0005911	CC	cell-cell junction	9/1923	29/17758	0.00267959	0.118256
C-G-AN	9	GO:0030258	BP	lipid modification	9/1923	37/17758	0.0150865	0.338311
C-G-AN	9	GO:0097458	CC	neuron part	9/1923	37/17758	0.0150865	0.338311
C-G-AN	9	GO:0016298	MF	lipase activity	9/1923	37/17758	0.0150865	0.338311
C-G-AN	9	GO:0045935	BP	positive regulation of nucleobase-containing compound metabolic process	9/1923	39/17758	0.0325122	0.518401
C-G-AN	9	GO:0016811	MF	hydrolase activity, acting on carbon-nitrogen (but not peptide) bonds, in linear amides	9/1923	39/17758	0.0325122	0.518401
C-G-AN	8	GO:0046916	BP	cellular transition metal ion homeostasis	8/1923	24/17758	0.00278436	0.12202
C-G-AN	8	GO:0046434	BP	organophosphate catabolic process	8/1923	25/17758	0.00371113	0.145515
C-G-AN	8	GO:0055076	BP	transition metal ion homeostasis	8/1923	26/17758	0.00485931	0.176117
C-G-AN	8	GO:0051129	BP	negative regulation of cellular component organization	8/1923	27/17758	0.00626083	0.217507
C-G-AN	8	GO:0048584	BP	positive regulation of response to stimulus	8/1923	32/17758	0.0182252	0.387936
C-G-AN	8	GO:0042579	CC	microbody	8/1923	33/17758	0.0218371	0.437908
C-G-AN	8	GO:0006869	BP	lipid transport	8/1923	35/17758	0.0485521	0.694119
C-G-AN	8	GO:0016702	MF	oxidoreductase activity, acting on single donors with incorporation of molecular oxygen, incorporation of two atoms of oxygen	8/1923	35/17758	0.0485521	0.694119
C-G-AN	7	GO:0006887	BP	exocytosis	7/1923	15/17758	0.000505639	0.0322887
C-G-AN	7	GO:0016724	MF	oxidoreductase activity, oxidizing metal ions, oxygen as acceptor	7/1923	19/17758	0.00268083	0.118256
C-G-AN	7	GO:0004322	MF	ferroxidase activity	7/1923	19/17758	0.00268083	0.118256
C-G-AN	7	GO:0006879	BP	cellular iron ion homeostasis	7/1923	21/17758	0.0050968	0.182749
C-G-AN	7	GO:0055072	BP	iron ion homeostasis	7/1923	22/17758	0.00678721	0.228685
C-G-AN	7	GO:0004620	MF	phospholipase activity	7/1923	23/17758	0.00886043	0.272519
C-G-AN	7	GO:0016722	MF	oxidoreductase activity, oxidizing metal ions	7/1923	23/17758	0.00886043	0.272519
C-G-AN	7	GO:0006826	BP	iron ion transport	7/1923	24/17758	0.0113623	0.281685
C-G-AN	7	GO:0010639	BP	negative regulation of organelle organization	7/1923	25/17758	0.0143378	0.32699
C-G-AN	7	GO:0006633	BP	fatty acid biosynthetic process	7/1923	26/17758	0.0178299	0.380731
C-G-AN	7	GO:0000123	CC	histone acetyltransferase complex	7/1923	27/17758	0.0218791	0.437908
C-G-AN	7	GO:0046943	MF	carboxylic acid transmembrane transporter activity	7/1923	27/17758	0.0218791	0.437908
C-G-AN	7	GO:0005342	MF	organic acid transmembrane transporter activity	7/1923	27/17758	0.0218791	0.437908
C-G-AN	7	GO:1901617	BP	organic hydroxy compound biosynthetic process	7/1923	28/17758	0.0265226	0.498134
C-G-AN	7	GO:1902493	CC	acetyltransferase complex	7/1923	28/17758	0.0265226	0.498134
C-G-AN	7	GO:0031248	CC	protein acetyltransferase complex	7/1923	28/17758	0.0265226	0.498134
C-G-AN	7	GO:0015662	MF	ion transmembrane transporter activity, phosphorylative mechanism	7/1923	28/17758	0.0265226	0.498134
C-G-AN	7	GO:0009967	BP	positive regulation of signal transduction	7/1923	29/17758	0.0317938	0.518401
C-G-AN	7	GO:0023056	BP	positive regulation of signaling	7/1923	29/17758	0.0317938	0.518401
C-G-AN	7	GO:0010647	BP	positive regulation of cell communication	7/1923	29/17758	0.0317938	0.518401
C-G-AN	7	GO:0043414	BP	macromolecule methylation	7/1923	30/17758	0.0377219	0.584124
C-G-AN	7	GO:0140352	BP	export from cell	7/1923	30/17758	0.0377219	0.584124
C-G-AN	7	GO:0072330	BP	monocarboxylic acid biosynthetic process	7/1923	30/17758	0.0377219	0.584124
C-G-AN	7	GO:0032940	BP	secretion by cell	7/1923	30/17758	0.0377219	0.584124
C-G-AN	6	GO:0035383	BP	thioester metabolic process	6/1923	17/17758	0.00689312	0.228804
C-G-AN	6	GO:0006637	BP	acyl-CoA metabolic process	6/1923	17/17758	0.00689312	0.228804
C-G-AN	6	GO:0099023	CC	vesicle tethering complex	6/1923	17/17758	0.00689312	0.228804
C-G-AN	6	GO:0008276	MF	protein methyltransferase activity	6/1923	18/17758	0.00940669	0.281685
C-G-AN	6	GO:0120031	BP	plasma membrane bounded cell projection assembly	6/1923	19/17758	0.0125109	0.292285
C-G-AN	6	GO:0019751	BP	polyol metabolic process	6/1923	19/17758	0.0125109	0.292285
C-G-AN	6	GO:0030031	BP	cell projection assembly	6/1923	19/17758	0.0125109	0.292285
C-G-AN	6	GO:0008023	CC	transcription elongation factor complex	6/1923	19/17758	0.0125109	0.292285
C-G-AN	6	GO:0008199	MF	ferric iron binding	6/1923	19/17758	0.0125109	0.292285
C-G-AN	6	GO:0008170	MF	N-methyltransferase activity	6/1923	19/17758	0.0125109	0.292285
C-G-AN	6	GO:0016197	BP	endosomal transport	6/1923	22/17758	0.0259685	0.493578
C-G-AN	6	GO:0033865	BP	nucleoside bisphosphate metabolic process	6/1923	23/17758	0.0320067	0.518401
C-G-AN	6	GO:0033875	BP	ribonucleoside bisphosphate metabolic process	6/1923	23/17758	0.0320067	0.518401
C-G-AN	6	GO:0034032	BP	purine nucleoside bisphosphate metabolic process	6/1923	23/17758	0.0320067	0.518401
C-G-AN	6	GO:0098656	BP	anion transmembrane transport	6/1923	23/17758	0.0320067	0.518401
C-G-AN	6	GO:0016849	MF	phosphorus-oxygen lyase activity	6/1923	23/17758	0.0320067	0.518401
C-G-AN	6	GO:0003707	MF	steroid hormone receptor activity	6/1923	25/17758	0.0466409	0.671479
C-G-AN	5	GO:0007178	BP	transmembrane receptor protein serine/threonine kinase signaling pathway	5/1923	8/17758	0.000625948	0.0368156
C-G-AN	5	GO:0043647	BP	inositol phosphate metabolic process	5/1923	8/17758	0.000625948	0.0368156
C-G-AN	5	GO:0043235	CC	receptor complex	5/1923	12/17758	0.00610113	0.213063
C-G-AN	5	GO:0017137	MF	Rab GTPase binding	5/1923	13/17758	0.00904015	0.273037
C-G-AN	5	GO:0016278	MF	lysine N-methyltransferase activity	5/1923	13/17758	0.00904015	0.273037
C-G-AN	5	GO:0016279	MF	protein-lysine N-methyltransferase activity	5/1923	13/17758	0.00904015	0.273037
C-G-AN	5	GO:0005388	MF	calcium transmembrane transporter activity, phosphorylative mechanism	5/1923	13/17758	0.00904015	0.273037
C-G-AN	5	GO:0060271	BP	cilium assembly	5/1923	14/17758	0.0128266	0.297039
C-G-AN	5	GO:0044782	BP	cilium organization	5/1923	15/17758	0.0175545	0.376048
C-G-AN	5	GO:0015932	MF	nucleobase-containing compound transmembrane transporter activity	5/1923	15/17758	0.0175545	0.376048
C-G-AN	5	GO:0019213	MF	deacetylase activity	5/1923	15/17758	0.0175545	0.376048
C-G-AN	5	GO:0004112	MF	cyclic-nucleotide phosphodiesterase activity	5/1923	15/17758	0.0175545	0.376048
C-G-AN	5	GO:0001510	BP	RNA methylation	5/1923	16/17758	0.0233048	0.459585
C-G-AN	5	GO:1901292	BP	nucleoside phosphate catabolic process	5/1923	16/17758	0.0233048	0.459585
C-G-AN	5	GO:0003950	MF	NAD+ ADP-ribosyltransferase activity	5/1923	16/17758	0.0233048	0.459585
C-G-AN	5	GO:0019200	MF	carbohydrate kinase activity	5/1923	16/17758	0.0233048	0.459585
C-G-AN	5	GO:0031683	MF	G-protein beta/gamma-subunit complex binding	5/1923	17/17758	0.030143	0.518401
C-G-AN	5	GO:0043094	BP	cellular metabolic compound salvage	5/1923	18/17758	0.0381185	0.586203
C-G-AN	5	GO:0008083	MF	growth factor activity	5/1923	18/17758	0.0381185	0.586203
C-G-AN	5	GO:0000149	MF	SNARE binding	5/1923	18/17758	0.0381185	0.586203
C-G-AN	4	GO:0098636	CC	protein complex involved in cell adhesion	4/1923	7/17758	0.00366312	0.144782
C-G-AN	4	GO:0008305	CC	integrin complex	4/1923	7/17758	0.00366312	0.144782
C-G-AN	4	GO:0008374	MF	O-acyltransferase activity	4/1923	7/17758	0.00366312	0.144782
C-G-AN	4	GO:0046915	MF	transition metal ion transmembrane transporter activity	4/1923	7/17758	0.00366312	0.144782
C-G-AN	4	GO:0098802	CC	plasma membrane receptor complex	4/1923	8/17758	0.00670029	0.226896
C-G-AN	4	GO:0000118	CC	histone deacetylase complex	4/1923	9/17758	0.0110344	0.281685
C-G-AN	4	GO:0004683	MF	calmodulin-dependent protein kinase activity	4/1923	9/17758	0.0110344	0.281685
C-G-AN	4	GO:0030247	MF	polysaccharide binding	4/1923	9/17758	0.0110344	0.281685
C-G-AN	4	GO:0009187	BP	cyclic nucleotide metabolic process	4/1923	10/17758	0.0168327	0.369391
C-G-AN	4	GO:0046854	BP	phosphatidylinositol phosphorylation	4/1923	10/17758	0.0168327	0.369391
C-G-AN	4	GO:0046834	BP	lipid phosphorylation	4/1923	10/17758	0.0168327	0.369391
C-G-AN	4	GO:0046173	BP	polyol biosynthetic process	4/1923	10/17758	0.0168327	0.369391
C-G-AN	4	GO:0004407	MF	histone deacetylase activity	4/1923	10/17758	0.0168327	0.369391
C-G-AN	4	GO:0048598	BP	embryonic morphogenesis	4/1923	11/17758	0.0242203	0.463991
C-G-AN	4	GO:0106083	CC	nuclear membrane protein complex	4/1923	11/17758	0.0242203	0.463991
C-G-AN	4	GO:0106094	CC	nuclear membrane microtubule tethering complex	4/1923	11/17758	0.0242203	0.463991
C-G-AN	4	GO:0034993	CC	meiotic nuclear membrane microtubule tethering complex	4/1923	11/17758	0.0242203	0.463991
C-G-AN	4	GO:0018024	MF	histone-lysine N-methyltransferase activity	4/1923	11/17758	0.0242203	0.463991
C-G-AN	4	GO:0033558	MF	protein deacetylase activity	4/1923	11/17758	0.0242203	0.463991
C-G-AN	4	GO:0015171	MF	amino acid transmembrane transporter activity	4/1923	11/17758	0.0242203	0.463991
C-G-AN	4	GO:0006368	BP	transcription elongation from RNA polymerase II promoter	4/1923	12/17758	0.0332798	0.522579
C-G-AN	4	GO:0006354	BP	DNA-templated transcription, elongation	4/1923	12/17758	0.0332798	0.522579
C-G-AN	4	GO:1901505	MF	carbohydrate derivative transmembrane transporter activity	4/1923	12/17758	0.0332798	0.522579
C-G-AN	4	GO:0042054	MF	histone methyltransferase activity	4/1923	12/17758	0.0332798	0.522579
C-G-AN	4	GO:0004114	MF	3',5'-cyclic-nucleotide phosphodiesterase activity	4/1923	12/17758	0.0332798	0.522579
C-G-AN	4	GO:0006813	BP	potassium ion transport	4/1923	13/17758	0.044053	0.654935
C-G-AN	3	GO:0006000	BP	fructose metabolic process	3/1923	3/17758	0.00126809	0.0634509
C-G-AN	3	GO:0017017	MF	MAP kinase tyrosine/serine/threonine phosphatase activity	3/1923	3/17758	0.00126809	0.0634509
C-G-AN	3	GO:0008174	MF	mRNA methyltransferase activity	3/1923	3/17758	0.00126809	0.0634509
C-G-AN	3	GO:0033549	MF	MAP kinase phosphatase activity	3/1923	3/17758	0.00126809	0.0634509
C-G-AN	3	GO:0007179	BP	transforming growth factor beta receptor signaling pathway	3/1923	4/17758	0.00466098	0.171714
C-G-AN	3	GO:0019827	BP	stem cell population maintenance	3/1923	4/17758	0.00466098	0.171714
C-G-AN	3	GO:0032958	BP	inositol phosphate biosynthetic process	3/1923	4/17758	0.00466098	0.171714
C-G-AN	3	GO:0030718	BP	germ-line stem cell population maintenance	3/1923	4/17758	0.00466098	0.171714
C-G-AN	3	GO:0098727	BP	maintenance of cell number	3/1923	4/17758	0.00466098	0.171714
C-G-AN	3	GO:0035251	MF	UDP-glucosyltransferase activity	3/1923	4/17758	0.00466098	0.171714
C-G-AN	3	GO:1902936	MF	phosphatidylinositol bisphosphate binding	3/1923	4/17758	0.00466098	0.171714
C-G-AN	3	GO:0032300	CC	mismatch repair complex	3/1923	5/17758	0.0107129	0.281685
C-G-AN	3	GO:0000145	CC	exocyst	3/1923	5/17758	0.0107129	0.281685
C-G-AN	3	GO:0016580	CC	Sin3 complex	3/1923	5/17758	0.0107129	0.281685
C-G-AN	3	GO:0070822	CC	Sin3-type complex	3/1923	5/17758	0.0107129	0.281685
C-G-AN	3	GO:0046527	MF	glucosyltransferase activity	3/1923	5/17758	0.0107129	0.281685
C-G-AN	3	GO:0016714	MF	oxidoreductase activity, acting on paired donors, with incorporation or reduction of molecular oxygen, reduced pteridine as one donor, and incorporation of one atom of oxygen	3/1923	5/17758	0.0107129	0.281685
C-G-AN	3	GO:0009395	BP	phospholipid catabolic process	3/1923	6/17758	0.0197086	0.402885
C-G-AN	3	GO:2000145	BP	regulation of cell motility	3/1923	6/17758	0.0197086	0.402885
C-G-AN	3	GO:0048015	BP	phosphatidylinositol-mediated signaling	3/1923	6/17758	0.0197086	0.402885
C-G-AN	3	GO:0031253	CC	cell projection membrane	3/1923	6/17758	0.0197086	0.402885
C-G-AN	3	GO:0031903	CC	microbody membrane	3/1923	6/17758	0.0197086	0.402885
C-G-AN	3	GO:0005778	CC	peroxisomal membrane	3/1923	6/17758	0.0197086	0.402885
C-G-AN	3	GO:0004613	MF	phosphoenolpyruvate carboxykinase (GTP) activity	3/1923	6/17758	0.0197086	0.402885
C-G-AN	3	GO:0004611	MF	phosphoenolpyruvate carboxykinase activity	3/1923	6/17758	0.0197086	0.402885
C-G-AN	3	GO:0015296	MF	anion:cation symporter activity	3/1923	6/17758	0.0197086	0.402885
C-G-AN	3	GO:0015377	MF	cation:chloride symporter activity	3/1923	6/17758	0.0197086	0.402885
C-G-AN	3	GO:0005991	BP	trehalose metabolic process	3/1923	7/17758	0.0317427	0.518401
C-G-AN	3	GO:0030488	BP	tRNA methylation	3/1923	7/17758	0.0317427	0.518401
C-G-AN	3	GO:0048017	BP	inositol lipid-mediated signaling	3/1923	7/17758	0.0317427	0.518401
C-G-AN	3	GO:0005984	BP	disaccharide metabolic process	3/1923	7/17758	0.0317427	0.518401
C-G-AN	3	GO:0016514	CC	SWI/SNF complex	3/1923	7/17758	0.0317427	0.518401
C-G-AN	3	GO:1990391	CC	DNA repair complex	3/1923	7/17758	0.0317427	0.518401
C-G-AN	3	GO:0008443	MF	phosphofructokinase activity	3/1923	7/17758	0.0317427	0.518401
C-G-AN	3	GO:0015142	MF	tricarboxylic acid transmembrane transporter activity	3/1923	7/17758	0.0317427	0.518401
C-G-AN	3	GO:0015137	MF	citrate transmembrane transporter activity	3/1923	7/17758	0.0317427	0.518401
C-G-AN	3	GO:1901981	MF	phosphatidylinositol phosphate binding	3/1923	7/17758	0.0317427	0.518401
C-G-AN	3	GO:0051270	BP	regulation of cellular component movement	3/1923	8/17758	0.0467682	0.671479
C-G-AN	3	GO:0007568	BP	aging	3/1923	8/17758	0.0467682	0.671479
C-G-AN	3	GO:0040012	BP	regulation of locomotion	3/1923	8/17758	0.0467682	0.671479
C-G-AN	3	GO:0009190	BP	cyclic nucleotide biosynthetic process	3/1923	8/17758	0.0467682	0.671479
C-G-AN	3	GO:0000228	CC	nuclear chromosome	3/1923	8/17758	0.0467682	0.671479
C-G-AN	3	GO:0045202	CC	synapse	3/1923	8/17758	0.0467682	0.671479
C-G-AN	3	GO:0017136	MF	NAD-dependent histone deacetylase activity	3/1923	8/17758	0.0467682	0.671479
C-G-AN	3	GO:0031078	MF	histone deacetylase activity (H3-K14 specific)	3/1923	8/17758	0.0467682	0.671479
C-G-AN	3	GO:0032041	MF	NAD-dependent histone deacetylase activity (H3-K14 specific)	3/1923	8/17758	0.0467682	0.671479
C-G-AN	3	GO:0016405	MF	CoA-ligase activity	3/1923	8/17758	0.0467682	0.671479
C-G-AN	2	GO:0051271	BP	negative regulation of cellular component movement	2/1923	2/17758	0.0117211	0.281685
C-G-AN	2	GO:0050667	BP	homocysteine metabolic process	2/1923	2/17758	0.0117211	0.281685
C-G-AN	2	GO:0006309	BP	apoptotic DNA fragmentation	2/1923	2/17758	0.0117211	0.281685
C-G-AN	2	GO:0001894	BP	tissue homeostasis	2/1923	2/17758	0.0117211	0.281685
C-G-AN	2	GO:0090598	BP	male anatomical structure morphogenesis	2/1923	2/17758	0.0117211	0.281685
C-G-AN	2	GO:0040013	BP	negative regulation of locomotion	2/1923	2/17758	0.0117211	0.281685
C-G-AN	2	GO:0035112	BP	genitalia morphogenesis	2/1923	2/17758	0.0117211	0.281685
C-G-AN	2	GO:0048563	BP	post-embryonic animal organ morphogenesis	2/1923	2/17758	0.0117211	0.281685
C-G-AN	2	GO:0034629	BP	cellular protein-containing complex localization	2/1923	2/17758	0.0117211	0.281685
C-G-AN	2	GO:0030509	BP	BMP signaling pathway	2/1923	2/17758	0.0117211	0.281685
C-G-AN	2	GO:0048803	BP	imaginal disc-derived male genitalia morphogenesis	2/1923	2/17758	0.0117211	0.281685
C-G-AN	2	GO:0048805	BP	imaginal disc-derived genitalia morphogenesis	2/1923	2/17758	0.0117211	0.281685
C-G-AN	2	GO:0048808	BP	male genitalia morphogenesis	2/1923	2/17758	0.0117211	0.281685
C-G-AN	2	GO:0006003	BP	fructose 2,6-bisphosphate metabolic process	2/1923	2/17758	0.0117211	0.281685
C-G-AN	2	GO:0033619	BP	membrane protein proteolysis	2/1923	2/17758	0.0117211	0.281685
C-G-AN	2	GO:0018095	BP	protein polyglutamylation	2/1923	2/17758	0.0117211	0.281685
C-G-AN	2	GO:0006437	BP	tyrosyl-tRNA aminoacylation	2/1923	2/17758	0.0117211	0.281685
C-G-AN	2	GO:0035126	BP	post-embryonic genitalia morphogenesis	2/1923	2/17758	0.0117211	0.281685
C-G-AN	2	GO:2000146	BP	negative regulation of cell motility	2/1923	2/17758	0.0117211	0.281685
C-G-AN	2	GO:0009448	BP	gamma-aminobutyric acid metabolic process	2/1923	2/17758	0.0117211	0.281685
C-G-AN	2	GO:0000737	BP	DNA catabolic process, endonucleolytic	2/1923	2/17758	0.0117211	0.281685
C-G-AN	2	GO:0043240	CC	Fanconi anaemia nuclear complex	2/1923	2/17758	0.0117211	0.281685
C-G-AN	2	GO:0043527	CC	tRNA methyltransferase complex	2/1923	2/17758	0.0117211	0.281685
C-G-AN	2	GO:0031594	CC	neuromuscular junction	2/1923	2/17758	0.0117211	0.281685
C-G-AN	2	GO:0034386	MF	4-aminobutyrate:2-oxoglutarate transaminase activity	2/1923	2/17758	0.0117211	0.281685
C-G-AN	2	GO:0004953	MF	icosanoid receptor activity	2/1923	2/17758	0.0117211	0.281685
C-G-AN	2	GO:0004954	MF	prostanoid receptor activity	2/1923	2/17758	0.0117211	0.281685
C-G-AN	2	GO:0004955	MF	prostaglandin receptor activity	2/1923	2/17758	0.0117211	0.281685
C-G-AN	2	GO:0004957	MF	prostaglandin E receptor activity	2/1923	2/17758	0.0117211	0.281685
C-G-AN	2	GO:0004555	MF	alpha,alpha-trehalase activity	2/1923	2/17758	0.0117211	0.281685
C-G-AN	2	GO:0003867	MF	4-aminobutyrate transaminase activity	2/1923	2/17758	0.0117211	0.281685
C-G-AN	2	GO:0003873	MF	6-phosphofructo-2-kinase activity	2/1923	2/17758	0.0117211	0.281685
C-G-AN	2	GO:0015927	MF	trehalase activity	2/1923	2/17758	0.0117211	0.281685
C-G-AN	2	GO:0004831	MF	tyrosine-tRNA ligase activity	2/1923	2/17758	0.0117211	0.281685
C-G-AN	2	GO:0000187	BP	activation of MAPK activity	2/1923	3/17758	0.0326272	0.518401
C-G-AN	2	GO:0046073	BP	dTMP metabolic process	2/1923	3/17758	0.0326272	0.518401
C-G-AN	2	GO:0006308	BP	DNA catabolic process	2/1923	3/17758	0.0326272	0.518401
C-G-AN	2	GO:0060968	BP	regulation of gene silencing	2/1923	3/17758	0.0326272	0.518401
C-G-AN	2	GO:0030322	BP	stabilization of membrane potential	2/1923	3/17758	0.0326272	0.518401
C-G-AN	2	GO:0030510	BP	regulation of BMP signaling pathway	2/1923	3/17758	0.0326272	0.518401
C-G-AN	2	GO:0009115	BP	xanthine catabolic process	2/1923	3/17758	0.0326272	0.518401
C-G-AN	2	GO:0006231	BP	dTMP biosynthetic process	2/1923	3/17758	0.0326272	0.518401
C-G-AN	2	GO:0080171	BP	lytic vacuole organization	2/1923	3/17758	0.0326272	0.518401
C-G-AN	2	GO:0046110	BP	xanthine metabolic process	2/1923	3/17758	0.0326272	0.518401
C-G-AN	2	GO:0030212	BP	hyaluronan metabolic process	2/1923	3/17758	0.0326272	0.518401
C-G-AN	2	GO:0090481	BP	pyrimidine nucleotide-sugar transmembrane transport	2/1923	3/17758	0.0326272	0.518401
C-G-AN	2	GO:0007040	BP	lysosome organization	2/1923	3/17758	0.0326272	0.518401
C-G-AN	2	GO:0000407	CC	phagophore assembly site	2/1923	3/17758	0.0326272	0.518401
C-G-AN	2	GO:0031390	CC	Ctf18 RFC-like complex	2/1923	3/17758	0.0326272	0.518401
C-G-AN	2	GO:0004854	MF	xanthine dehydrogenase activity	2/1923	3/17758	0.0326272	0.518401
C-G-AN	2	GO:0005451	MF	monovalent cation:proton antiporter activity	2/1923	3/17758	0.0326272	0.518401
C-G-AN	2	GO:0052742	MF	phosphatidylinositol kinase activity	2/1923	3/17758	0.0326272	0.518401
C-G-AN	2	GO:0015385	MF	sodium:proton antiporter activity	2/1923	3/17758	0.0326272	0.518401
C-G-AN	2	GO:0042083	MF	5,10-methylenetetrahydrofolate-dependent methyltransferase activity	2/1923	3/17758	0.0326272	0.518401
C-G-AN	2	GO:0051139	MF	metal ion:proton antiporter activity	2/1923	3/17758	0.0326272	0.518401
C-G-AN	2	GO:0035004	MF	phosphatidylinositol 3-kinase activity	2/1923	3/17758	0.0326272	0.518401
C-G-AN	2	GO:0004799	MF	thymidylate synthase activity	2/1923	3/17758	0.0326272	0.518401
C-G-AN	2	GO:0016303	MF	1-phosphatidylinositol-3-kinase activity	2/1923	3/17758	0.0326272	0.518401
C-G-AN	2	GO:0022842	MF	narrow pore channel activity	2/1923	3/17758	0.0326272	0.518401
C-G-AN	2	GO:0022840	MF	leak channel activity	2/1923	3/17758	0.0326272	0.518401
C-G-AN	2	GO:0022841	MF	potassium ion leak channel activity	2/1923	3/17758	0.0326272	0.518401
C-G-Br	1926	GO:0005575	CC	cellular_component	1926/3384	9584/17758	0.000147142	0.0290172
C-G-Br	975	GO:0044425	CC	membrane part	975/3384	4644/17758	0.000108419	0.0250672
C-G-Br	921	GO:0031224	CC	intrinsic component of membrane	921/3384	4335/17758	3.85e-05	0.0127926
C-G-Br	918	GO:0016021	CC	integral component of membrane	918/3384	4323/17758	4.17e-05	0.0127926
C-G-Br	442	GO:0065007	BP	biological regulation	442/3384	2028/17758	0.00105271	0.105349
C-G-Br	406	GO:0050789	BP	regulation of biological process	406/3384	1841/17758	0.00070607	0.0789033
C-G-Br	388	GO:0050794	BP	regulation of cellular process	388/3384	1720/17758	0.000136235	0.0277831
C-G-Br	228	GO:0005515	MF	protein binding	228/3384	1049/17758	0.0257424	0.575343
C-G-Br	220	GO:0051179	BP	localization	220/3384	835/17758	4.85e-06	0.00386614
C-G-Br	210	GO:0016020	CC	membrane	210/3384	937/17758	0.00804457	0.306368
C-G-Br	207	GO:0006810	BP	transport	207/3384	786/17758	4.96e-06	0.00386614
C-G-Br	207	GO:0051234	BP	establishment of localization	207/3384	790/17758	5.27e-06	0.00386614
C-G-Br	182	GO:0016301	MF	kinase activity	182/3384	799/17758	0.00745263	0.299766
C-G-Br	181	GO:0007165	BP	signal transduction	181/3384	616/17758	4.01e-06	0.00386614
C-G-Br	152	GO:0016070	BP	RNA metabolic process	152/3384	689/17758	0.0425244	0.704015
C-G-Br	134	GO:0016773	MF	phosphotransferase activity, alcohol group as acceptor	134/3384	596/17758	0.0337139	0.637242
C-G-Br	122	GO:0005622	CC	intracellular	122/3384	476/17758	0.000370379	0.0570628
C-G-Br	108	GO:0043412	BP	macromolecule modification	108/3384	468/17758	0.027262	0.58155
C-G-Br	103	GO:0044428	CC	nuclear part	103/3384	430/17758	0.010719	0.362801
C-G-Br	99	GO:0098772	MF	molecular function regulator	99/3384	402/17758	0.00562934	0.275982
C-G-Br	94	GO:0031090	CC	organelle membrane	94/3384	389/17758	0.0108896	0.362801
C-G-Br	94	GO:0006464	BP	cellular protein modification process	94/3384	409/17758	0.0480355	0.735568
C-G-Br	94	GO:0036211	BP	protein modification process	94/3384	409/17758	0.0480355	0.735568
C-G-Br	91	GO:0071702	BP	organic substance transport	91/3384	350/17758	0.00120902	0.117485
C-G-Br	75	GO:0006396	BP	RNA processing	75/3384	311/17758	0.0239763	0.556007
C-G-Br	72	GO:0071705	BP	nitrogen compound transport	72/3384	271/17758	0.00228706	0.182953
C-G-Br	69	GO:0051641	BP	cellular localization	69/3384	267/17758	0.0058854	0.275982
C-G-Br	69	GO:0006629	BP	lipid metabolic process	69/3384	269/17758	0.00763392	0.301091
C-G-Br	65	GO:0051649	BP	establishment of localization in cell	65/3384	254/17758	0.00984097	0.345464
C-G-Br	63	GO:0008104	BP	protein localization	63/3384	248/17758	0.0142698	0.40565
C-G-Br	63	GO:0033036	BP	macromolecule localization	63/3384	250/17758	0.0149114	0.42186
C-G-Br	62	GO:0035556	BP	intracellular signal transduction	62/3384	213/17758	0.00040458	0.0570628
C-G-Br	61	GO:0015833	BP	peptide transport	61/3384	236/17758	0.00954614	0.340976
C-G-Br	61	GO:0042886	BP	amide transport	61/3384	236/17758	0.00954614	0.340976
C-G-Br	61	GO:0046907	BP	intracellular transport	61/3384	240/17758	0.0160639	0.434308
C-G-Br	59	GO:0015031	BP	protein transport	59/3384	231/17758	0.0142779	0.40565
C-G-Br	59	GO:0045184	BP	establishment of protein localization	59/3384	234/17758	0.0187966	0.49424
C-G-Br	57	GO:0004930	MF	G protein-coupled receptor activity	57/3384	229/17758	0.0274657	0.58155
C-G-Br	54	GO:0016192	BP	vesicle-mediated transport	54/3384	158/17758	8.82e-06	0.00422192
C-G-Br	53	GO:0016757	MF	transferase activity, transferring glycosyl groups	53/3384	212/17758	0.0342173	0.637242
C-G-Br	50	GO:0044255	BP	cellular lipid metabolic process	50/3384	193/17758	0.0207477	0.530966
C-G-Br	47	GO:1990234	CC	transferase complex	47/3384	163/17758	0.0024805	0.19117
C-G-Br	47	GO:0004674	MF	protein serine/threonine kinase activity	47/3384	170/17758	0.00584042	0.275982
C-G-Br	46	GO:0019899	MF	enzyme binding	46/3384	147/17758	0.000434035	0.0570628
C-G-Br	46	GO:0007166	BP	cell surface receptor signaling pathway	46/3384	164/17758	0.00493722	0.275982
C-G-Br	42	GO:0044451	CC	nucleoplasm part	42/3384	123/17758	7.03e-05	0.0174502
C-G-Br	42	GO:0022610	BP	biological adhesion	42/3384	157/17758	0.0184006	0.485732
C-G-Br	41	GO:0005506	MF	iron ion binding	41/3384	128/17758	0.000410528	0.0570628
C-G-Br	41	GO:0007155	BP	cell adhesion	41/3384	152/17758	0.0166292	0.444218
C-G-Br	40	GO:0022625	CC	cytosolic large ribosomal subunit	40/3384	151/17758	0.0281655	0.58155
C-G-Br	38	GO:0016705	MF	oxidoreductase activity, acting on paired donors, with incorporation or reduction of molecular oxygen	38/3384	130/17758	0.00481164	0.275982
C-G-Br	35	GO:0051128	BP	regulation of cellular component organization	35/3384	133/17758	0.0354685	0.637242
C-G-Br	33	GO:0044432	CC	endoplasmic reticulum part	33/3384	117/17758	0.0174193	0.461647
C-G-Br	32	GO:0051020	MF	GTPase binding	32/3384	99/17758	0.00180445	0.157128
C-G-Br	27	GO:0008610	BP	lipid biosynthetic process	27/3384	98/17758	0.0384336	0.669344
C-G-Br	26	GO:0006357	BP	regulation of transcription by RNA polymerase II	26/3384	85/17758	0.0118041	0.378692
C-G-Br	26	GO:0004497	MF	monooxygenase activity	26/3384	89/17758	0.020535	0.530966
C-G-Br	25	GO:0017016	MF	Ras GTPase binding	25/3384	75/17758	0.00295418	0.213833
C-G-Br	25	GO:0031267	MF	small GTPase binding	25/3384	75/17758	0.00295418	0.213833
C-G-Br	25	GO:0005102	MF	signaling receptor binding	25/3384	78/17758	0.00564048	0.275982
C-G-Br	24	GO:0008047	MF	enzyme activator activity	24/3384	81/17758	0.0221755	0.553919
C-G-Br	23	GO:0006732	BP	coenzyme metabolic process	23/3384	80/17758	0.0321083	0.637242
C-G-Br	22	GO:0030001	BP	metal ion transport	22/3384	63/17758	0.00320041	0.221247
C-G-Br	22	GO:0060589	MF	nucleoside-triphosphatase regulator activity	22/3384	69/17758	0.0128121	0.399558
C-G-Br	22	GO:0006644	BP	phospholipid metabolic process	22/3384	70/17758	0.0136162	0.40565
C-G-Br	21	GO:0030695	MF	GTPase regulator activity	21/3384	61/17758	0.00473112	0.275982
C-G-Br	21	GO:0005789	CC	endoplasmic reticulum membrane	21/3384	70/17758	0.0311028	0.631952
C-G-Br	20	GO:0008757	MF	S-adenosylmethionine-dependent methyltransferase activity	20/3384	56/17758	0.00319957	0.221247
C-G-Br	20	GO:0005085	MF	guanyl-nucleotide exchange factor activity	20/3384	63/17758	0.0150681	0.422725
C-G-Br	20	GO:0044454	CC	nuclear chromosome part	20/3384	66/17758	0.0268384	0.58155
C-G-Br	20	GO:0007156	BP	homophilic cell adhesion via plasma membrane adhesion molecules	20/3384	70/17758	0.0475755	0.735568
C-G-Br	19	GO:0005096	MF	GTPase activator activity	19/3384	52/17758	0.0037838	0.251192
C-G-Br	16	GO:0061695	CC	transferase complex, transferring phosphorus-containing groups	16/3384	45/17758	0.0116841	0.377947
C-G-Br	16	GO:0008081	MF	phosphoric diester hydrolase activity	16/3384	46/17758	0.012738	0.399104
C-G-Br	15	GO:0140352	BP	export from cell	15/3384	30/17758	0.000129427	0.0277831
C-G-Br	15	GO:0032940	BP	secretion by cell	15/3384	30/17758	0.000129427	0.0277831
C-G-Br	15	GO:0046903	BP	secretion	15/3384	35/17758	0.00164208	0.146802
C-G-Br	15	GO:0030546	MF	signaling receptor activator activity	15/3384	36/17758	0.00195621	0.164542
C-G-Br	15	GO:0048018	MF	receptor ligand activity	15/3384	36/17758	0.00195621	0.164542
C-G-Br	15	GO:0030545	MF	receptor regulator activity	15/3384	37/17758	0.00243234	0.189638
C-G-Br	15	GO:0005667	CC	transcription factor complex	15/3384	46/17758	0.0242477	0.556007
C-G-Br	15	GO:0090066	BP	regulation of anatomical structure size	15/3384	48/17758	0.0412392	0.696309
C-G-Br	14	GO:0002376	BP	immune system process	14/3384	39/17758	0.0127068	0.399104
C-G-Br	14	GO:0008654	BP	phospholipid biosynthetic process	14/3384	40/17758	0.0150076	0.422725
C-G-Br	13	GO:0006955	BP	immune response	13/3384	30/17758	0.00196322	0.164542
C-G-Br	13	GO:0042579	CC	microbody	13/3384	33/17758	0.00625642	0.275982
C-G-Br	13	GO:0048193	BP	Golgi vesicle transport	13/3384	38/17758	0.0229203	0.553919
C-G-Br	13	GO:0004527	MF	exonuclease activity	13/3384	39/17758	0.0379306	0.662304
C-G-Br	13	GO:0005088	MF	Ras guanyl-nucleotide exchange factor activity	13/3384	40/17758	0.0415341	0.696309
C-G-Br	13	GO:0030832	BP	regulation of actin filament length	13/3384	41/17758	0.0463272	0.735568
C-G-Br	13	GO:0030833	BP	regulation of actin filament polymerization	13/3384	41/17758	0.0463272	0.735568
C-G-Br	13	GO:0032271	BP	regulation of protein polymerization	13/3384	41/17758	0.0463272	0.735568
C-G-Br	13	GO:0008064	BP	regulation of actin polymerization or depolymerization	13/3384	41/17758	0.0463272	0.735568
C-G-Br	13	GO:0016831	MF	carboxy-lyase activity	13/3384	41/17758	0.0463272	0.735568
C-G-Br	13	GO:0016763	MF	transferase activity, transferring pentosyl groups	13/3384	41/17758	0.0463272	0.735568
C-G-Br	12	GO:0016055	BP	Wnt signaling pathway	12/3384	23/17758	0.000371496	0.0570628
C-G-Br	12	GO:1905114	BP	cell surface receptor signaling pathway involved in cell-cell signaling	12/3384	23/17758	0.000371496	0.0570628
C-G-Br	12	GO:0032259	BP	methylation	12/3384	32/17758	0.0125578	0.397169
C-G-Br	11	GO:0051129	BP	negative regulation of cellular component organization	11/3384	27/17758	0.0108473	0.362801
C-G-Br	11	GO:0005777	CC	peroxisome	11/3384	27/17758	0.0108473	0.362801
C-G-Br	11	GO:0015711	BP	organic anion transport	11/3384	32/17758	0.0394729	0.68389
C-G-Br	11	GO:0007229	BP	integrin-mediated signaling pathway	11/3384	33/17758	0.0452175	0.735568
C-G-Br	10	GO:0006887	BP	exocytosis	10/3384	15/17758	7.29e-05	0.0174602
C-G-Br	10	GO:0099023	CC	vesicle tethering complex	10/3384	17/17758	0.000324434	0.0543833
C-G-Br	10	GO:0034708	CC	methyltransferase complex	10/3384	20/17758	0.00176088	0.155351
C-G-Br	10	GO:0033865	BP	nucleoside bisphosphate metabolic process	10/3384	23/17758	0.00625534	0.275982
C-G-Br	10	GO:0033875	BP	ribonucleoside bisphosphate metabolic process	10/3384	23/17758	0.00625534	0.275982
C-G-Br	10	GO:0034032	BP	purine nucleoside bisphosphate metabolic process	10/3384	23/17758	0.00625534	0.275982
C-G-Br	10	GO:0010639	BP	negative regulation of organelle organization	10/3384	25/17758	0.017415	0.461647
C-G-Br	10	GO:0098542	BP	defense response to other organism	10/3384	27/17758	0.0254466	0.570633
C-G-Br	10	GO:0006302	BP	double-strand break repair	10/3384	28/17758	0.0490353	0.735568
C-G-Br	9	GO:0008276	MF	protein methyltransferase activity	9/3384	18/17758	0.0029978	0.213833
C-G-Br	9	GO:0008083	MF	growth factor activity	9/3384	18/17758	0.0029978	0.213833
C-G-Br	9	GO:0045087	BP	innate immune response	9/3384	19/17758	0.00474129	0.275982
C-G-Br	9	GO:0016197	BP	endosomal transport	9/3384	22/17758	0.0242968	0.556007
C-G-Br	9	GO:0004536	MF	deoxyribonuclease activity	9/3384	22/17758	0.0242968	0.556007
C-G-Br	9	GO:0001932	BP	regulation of protein phosphorylation	9/3384	23/17758	0.0279572	0.58155
C-G-Br	9	GO:0042325	BP	regulation of phosphorylation	9/3384	25/17758	0.0403562	0.68852
C-G-Br	9	GO:0046434	BP	organophosphate catabolic process	9/3384	25/17758	0.0403562	0.68852
C-G-Br	9	GO:0000428	CC	DNA-directed RNA polymerase complex	9/3384	25/17758	0.0403562	0.68852
C-G-Br	9	GO:0030880	CC	RNA polymerase complex	9/3384	25/17758	0.0403562	0.68852
C-G-Br	9	GO:0055029	CC	nuclear DNA-directed RNA polymerase complex	9/3384	25/17758	0.0403562	0.68852
C-G-Br	8	GO:0035383	BP	thioester metabolic process	8/3384	17/17758	0.00808757	0.306368
C-G-Br	8	GO:0006637	BP	acyl-CoA metabolic process	8/3384	17/17758	0.00808757	0.306368
C-G-Br	8	GO:0005815	CC	microtubule organizing center	8/3384	20/17758	0.0390112	0.677642
C-G-Br	7	GO:0005484	MF	SNAP receptor activity	7/3384	9/17758	0.000227245	0.0411805
C-G-Br	7	GO:0006813	BP	potassium ion transport	7/3384	13/17758	0.00527694	0.275982
C-G-Br	7	GO:0005924	CC	cell-substrate adherens junction	7/3384	13/17758	0.00527694	0.275982
C-G-Br	7	GO:0005925	CC	focal adhesion	7/3384	13/17758	0.00527694	0.275982
C-G-Br	7	GO:0030055	CC	cell-substrate junction	7/3384	13/17758	0.00527694	0.275982
C-G-Br	7	GO:0017137	MF	Rab GTPase binding	7/3384	13/17758	0.00527694	0.275982
C-G-Br	7	GO:0016278	MF	lysine N-methyltransferase activity	7/3384	13/17758	0.00527694	0.275982
C-G-Br	7	GO:0016279	MF	protein-lysine N-methyltransferase activity	7/3384	13/17758	0.00527694	0.275982
C-G-Br	7	GO:0098657	BP	import into cell	7/3384	15/17758	0.0138714	0.40565
C-G-Br	7	GO:0044448	CC	cell cortex part	7/3384	15/17758	0.0138714	0.40565
C-G-Br	7	GO:0003697	MF	single-stranded DNA binding	7/3384	15/17758	0.0138714	0.40565
C-G-Br	7	GO:0035097	CC	histone methyltransferase complex	7/3384	16/17758	0.0206706	0.530966
C-G-Br	7	GO:0019200	MF	carbohydrate kinase activity	7/3384	16/17758	0.0206706	0.530966
C-G-Br	7	GO:0019359	BP	nicotinamide nucleotide biosynthetic process	7/3384	17/17758	0.0294788	0.602607
C-G-Br	7	GO:0046165	BP	alcohol biosynthetic process	7/3384	17/17758	0.0294788	0.602607
C-G-Br	7	GO:0019363	BP	pyridine nucleotide biosynthetic process	7/3384	17/17758	0.0294788	0.602607
C-G-Br	6	GO:0008409	MF	5'-3' exonuclease activity	6/3384	8/17758	0.00093648	0.0966016
C-G-Br	6	GO:0030176	CC	integral component of endoplasmic reticulum membrane	6/3384	11/17758	0.00912369	0.332469
C-G-Br	6	GO:0031227	CC	intrinsic component of endoplasmic reticulum membrane	6/3384	11/17758	0.00912369	0.332469
C-G-Br	6	GO:0018024	MF	histone-lysine N-methyltransferase activity	6/3384	11/17758	0.00912369	0.332469
C-G-Br	6	GO:0009435	BP	NAD biosynthetic process	6/3384	12/17758	0.0153352	0.424886
C-G-Br	6	GO:0006084	BP	acetyl-CoA metabolic process	6/3384	12/17758	0.0153352	0.424886
C-G-Br	6	GO:0042054	MF	histone methyltransferase activity	6/3384	12/17758	0.0153352	0.424886
C-G-Br	6	GO:0006383	BP	transcription by RNA polymerase III	6/3384	13/17758	0.0239565	0.556007
C-G-Br	6	GO:0009166	BP	nucleotide catabolic process	6/3384	14/17758	0.0352993	0.637242
C-G-Br	6	GO:0051494	BP	negative regulation of cytoskeleton organization	6/3384	14/17758	0.0352993	0.637242
C-G-Br	6	GO:0044440	CC	endosomal part	6/3384	14/17758	0.0352993	0.637242
C-G-Br	6	GO:0071949	MF	FAD binding	6/3384	14/17758	0.0352993	0.637242
C-G-Br	6	GO:0005520	MF	insulin-like growth factor binding	6/3384	14/17758	0.0352993	0.637242
C-G-Br	6	GO:1903825	BP	organic acid transmembrane transport	6/3384	15/17758	0.0495846	0.735568
C-G-Br	6	GO:0050808	BP	synapse organization	6/3384	15/17758	0.0495846	0.735568
C-G-Br	6	GO:1905039	BP	carboxylic acid transmembrane transport	6/3384	15/17758	0.0495846	0.735568
C-G-Br	6	GO:0005921	CC	gap junction	6/3384	15/17758	0.0495846	0.735568
C-G-Br	6	GO:0001012	MF	RNA polymerase II regulatory region DNA binding	6/3384	15/17758	0.0495846	0.735568
C-G-Br	6	GO:0000977	MF	RNA polymerase II regulatory region sequence-specific DNA binding	6/3384	15/17758	0.0495846	0.735568
C-G-Br	6	GO:0004112	MF	cyclic-nucleotide phosphodiesterase activity	6/3384	15/17758	0.0495846	0.735568
C-G-Br	6	GO:0004602	MF	glutathione peroxidase activity	6/3384	15/17758	0.0495846	0.735568
C-G-Br	5	GO:0097433	CC	dense body	5/3384	5/17758	0.000250693	0.0430999
C-G-Br	5	GO:0007265	BP	Ras protein signal transduction	5/3384	8/17758	0.00838776	0.310718
C-G-Br	5	GO:0080135	BP	regulation of cellular response to stress	5/3384	8/17758	0.00838776	0.310718
C-G-Br	5	GO:0070461	CC	SAGA-type complex	5/3384	8/17758	0.00838776	0.310718
C-G-Br	5	GO:0048284	BP	organelle fusion	5/3384	9/17758	0.0159288	0.432398
C-G-Br	5	GO:0004683	MF	calmodulin-dependent protein kinase activity	5/3384	9/17758	0.0159288	0.432398
C-G-Br	5	GO:0009187	BP	cyclic nucleotide metabolic process	5/3384	10/17758	0.0269184	0.58155
C-G-Br	5	GO:0009225	BP	nucleotide-sugar metabolic process	5/3384	11/17758	0.0417474	0.696309
C-G-Br	5	GO:0009130	BP	pyrimidine nucleoside monophosphate biosynthetic process	5/3384	11/17758	0.0417474	0.696309
C-G-Br	5	GO:0006897	BP	endocytosis	5/3384	11/17758	0.0417474	0.696309
C-G-Br	5	GO:0009129	BP	pyrimidine nucleoside monophosphate metabolic process	5/3384	11/17758	0.0417474	0.696309
C-G-Br	5	GO:0016917	MF	GABA receptor activity	5/3384	11/17758	0.0417474	0.696309
C-G-Br	5	GO:0016634	MF	oxidoreductase activity, acting on the CH-CH group of donors, oxygen as acceptor	5/3384	11/17758	0.0417474	0.696309
C-G-Br	5	GO:0016888	MF	endodeoxyribonuclease activity, producing 5'-phosphomonoesters	5/3384	11/17758	0.0417474	0.696309
C-G-Br	4	GO:0071805	BP	potassium ion transmembrane transport	4/3384	4/17758	0.00131681	0.122628
C-G-Br	4	GO:0007266	BP	Rho protein signal transduction	4/3384	4/17758	0.00131681	0.122628
C-G-Br	4	GO:0003993	MF	acid phosphatase activity	4/3384	4/17758	0.00131681	0.122628
C-G-Br	4	GO:0009226	BP	nucleotide-sugar biosynthetic process	4/3384	5/17758	0.00558126	0.275982
C-G-Br	4	GO:0036297	BP	interstrand cross-link repair	4/3384	5/17758	0.00558126	0.275982
C-G-Br	4	GO:0000271	BP	polysaccharide biosynthetic process	4/3384	5/17758	0.00558126	0.275982
C-G-Br	4	GO:0005978	BP	glycogen biosynthetic process	4/3384	5/17758	0.00558126	0.275982
C-G-Br	4	GO:0009250	BP	glucan biosynthetic process	4/3384	5/17758	0.00558126	0.275982
C-G-Br	4	GO:0033692	BP	cellular polysaccharide biosynthetic process	4/3384	5/17758	0.00558126	0.275982
C-G-Br	4	GO:0005669	CC	transcription factor TFIID complex	4/3384	5/17758	0.00558126	0.275982
C-G-Br	4	GO:0000145	CC	exocyst	4/3384	5/17758	0.00558126	0.275982
C-G-Br	4	GO:0046527	MF	glucosyltransferase activity	4/3384	5/17758	0.00558126	0.275982
C-G-Br	4	GO:0090287	BP	regulation of cellular response to growth factor stimulus	4/3384	6/17758	0.0142126	0.40565
C-G-Br	4	GO:0031253	CC	cell projection membrane	4/3384	6/17758	0.0142126	0.40565
C-G-Br	4	GO:0000808	CC	origin recognition complex	4/3384	6/17758	0.0142126	0.40565
C-G-Br	4	GO:0004613	MF	phosphoenolpyruvate carboxykinase (GTP) activity	4/3384	6/17758	0.0142126	0.40565
C-G-Br	4	GO:0004611	MF	phosphoenolpyruvate carboxykinase activity	4/3384	6/17758	0.0142126	0.40565
C-G-Br	4	GO:0023061	BP	signal release	4/3384	7/17758	0.0281885	0.58155
C-G-Br	4	GO:0006112	BP	energy reserve metabolic process	4/3384	7/17758	0.0281885	0.58155
C-G-Br	4	GO:0005977	BP	glycogen metabolic process	4/3384	7/17758	0.0281885	0.58155
C-G-Br	4	GO:0032456	BP	endocytic recycling	4/3384	7/17758	0.0281885	0.58155
C-G-Br	4	GO:0007062	BP	sister chromatid cohesion	4/3384	7/17758	0.0281885	0.58155
C-G-Br	4	GO:1902554	CC	serine/threonine protein kinase complex	4/3384	7/17758	0.0281885	0.58155
C-G-Br	4	GO:0048188	CC	Set1C/COMPASS complex	4/3384	7/17758	0.0281885	0.58155
C-G-Br	4	GO:0000124	CC	SAGA complex	4/3384	7/17758	0.0281885	0.58155
C-G-Br	4	GO:0015142	MF	tricarboxylic acid transmembrane transporter activity	4/3384	7/17758	0.0281885	0.58155
C-G-Br	4	GO:0046915	MF	transition metal ion transmembrane transporter activity	4/3384	7/17758	0.0281885	0.58155
C-G-Br	4	GO:0008443	MF	phosphofructokinase activity	4/3384	7/17758	0.0281885	0.58155
C-G-Br	4	GO:0015137	MF	citrate transmembrane transporter activity	4/3384	7/17758	0.0281885	0.58155
C-G-Br	4	GO:0007178	BP	transmembrane receptor protein serine/threonine kinase signaling pathway	4/3384	8/17758	0.0479892	0.735568
C-G-Br	4	GO:1902532	BP	negative regulation of intracellular signal transduction	4/3384	8/17758	0.0479892	0.735568
C-G-Br	4	GO:0043408	BP	regulation of MAPK cascade	4/3384	8/17758	0.0479892	0.735568
C-G-Br	4	GO:0009190	BP	cyclic nucleotide biosynthetic process	4/3384	8/17758	0.0479892	0.735568
C-G-Br	4	GO:1902911	CC	protein kinase complex	4/3384	8/17758	0.0479892	0.735568
C-G-Br	4	GO:0019206	MF	nucleoside kinase activity	4/3384	8/17758	0.0479892	0.735568
C-G-Br	3	GO:0030322	BP	stabilization of membrane potential	3/3384	3/17758	0.00691508	0.285858
C-G-Br	3	GO:0006000	BP	fructose metabolic process	3/3384	3/17758	0.00691508	0.285858
C-G-Br	3	GO:0000407	CC	phagophore assembly site	3/3384	3/17758	0.00691508	0.285858
C-G-Br	3	GO:0005769	CC	early endosome	3/3384	3/17758	0.00691508	0.285858
C-G-Br	3	GO:0022842	MF	narrow pore channel activity	3/3384	3/17758	0.00691508	0.285858
C-G-Br	3	GO:0022840	MF	leak channel activity	3/3384	3/17758	0.00691508	0.285858
C-G-Br	3	GO:0022841	MF	potassium ion leak channel activity	3/3384	3/17758	0.00691508	0.285858
C-G-Br	3	GO:0007179	BP	transforming growth factor beta receptor signaling pathway	3/3384	4/17758	0.0237099	0.553919
C-G-Br	3	GO:0016556	BP	mRNA modification	3/3384	4/17758	0.0237099	0.553919
C-G-Br	3	GO:0051052	BP	regulation of DNA metabolic process	3/3384	4/17758	0.0237099	0.553919
C-G-Br	3	GO:0007064	BP	mitotic sister chromatid cohesion	3/3384	4/17758	0.0237099	0.553919
C-G-Br	3	GO:0032589	CC	neuron projection membrane	3/3384	4/17758	0.0237099	0.553919
C-G-Br	3	GO:0031256	CC	leading edge membrane	3/3384	4/17758	0.0237099	0.553919
C-G-Br	3	GO:0031519	CC	PcG protein complex	3/3384	4/17758	0.0237099	0.553919
C-G-Br	3	GO:0005664	CC	nuclear origin of replication recognition complex	3/3384	4/17758	0.0237099	0.553919
C-G-Br	3	GO:0031201	CC	SNARE complex	3/3384	4/17758	0.0237099	0.553919
C-G-Br	3	GO:0052745	MF	inositol phosphate phosphatase activity	3/3384	4/17758	0.0237099	0.553919
C-G-Br	3	GO:0004860	MF	protein kinase inhibitor activity	3/3384	4/17758	0.0237099	0.553919
C-G-Br	3	GO:0048256	MF	flap endonuclease activity	3/3384	4/17758	0.0237099	0.553919
C-G-Br	3	GO:0017108	MF	5'-flap endonuclease activity	3/3384	4/17758	0.0237099	0.553919
C-G-Br	3	GO:0035251	MF	UDP-glucosyltransferase activity	3/3384	4/17758	0.0237099	0.553919
C-G-Br	3	GO:0030291	MF	protein serine/threonine kinase inhibitor activity	3/3384	4/17758	0.0237099	0.553919
C-G-Br	3	GO:0019210	MF	kinase inhibitor activity	3/3384	4/17758	0.0237099	0.553919
C-G-Br	2	GO:0034389	BP	lipid droplet organization	2/3384	2/17758	0.0363052	0.637242
C-G-Br	2	GO:0008053	BP	mitochondrial fusion	2/3384	2/17758	0.0363052	0.637242
C-G-Br	2	GO:0007130	BP	synaptonemal complex assembly	2/3384	2/17758	0.0363052	0.637242
C-G-Br	2	GO:0051090	BP	regulation of DNA-binding transcription factor activity	2/3384	2/17758	0.0363052	0.637242
C-G-Br	2	GO:0000018	BP	regulation of DNA recombination	2/3384	2/17758	0.0363052	0.637242
C-G-Br	2	GO:0003333	BP	amino acid transmembrane transport	2/3384	2/17758	0.0363052	0.637242
C-G-Br	2	GO:0048859	BP	formation of anatomical boundary	2/3384	2/17758	0.0363052	0.637242
C-G-Br	2	GO:0070193	BP	synaptonemal complex organization	2/3384	2/17758	0.0363052	0.637242
C-G-Br	2	GO:0046167	BP	glycerol-3-phosphate biosynthetic process	2/3384	2/17758	0.0363052	0.637242
C-G-Br	2	GO:0090162	BP	establishment of epithelial cell polarity	2/3384	2/17758	0.0363052	0.637242
C-G-Br	2	GO:0000706	BP	meiotic DNA double-strand break processing	2/3384	2/17758	0.0363052	0.637242
C-G-Br	2	GO:0000729	BP	DNA double-strand break processing	2/3384	2/17758	0.0363052	0.637242
C-G-Br	2	GO:0045317	BP	equator specification	2/3384	2/17758	0.0363052	0.637242
C-G-Br	2	GO:0006898	BP	receptor-mediated endocytosis	2/3384	2/17758	0.0363052	0.637242
C-G-Br	2	GO:0034629	BP	cellular protein-containing complex localization	2/3384	2/17758	0.0363052	0.637242
C-G-Br	2	GO:0022404	BP	molting cycle process	2/3384	2/17758	0.0363052	0.637242
C-G-Br	2	GO:0006003	BP	fructose 2,6-bisphosphate metabolic process	2/3384	2/17758	0.0363052	0.637242
C-G-Br	2	GO:0000795	CC	synaptonemal complex	2/3384	2/17758	0.0363052	0.637242
C-G-Br	2	GO:0046695	CC	SLIK (SAGA-like) complex	2/3384	2/17758	0.0363052	0.637242
C-G-Br	2	GO:0030289	CC	protein phosphatase 4 complex	2/3384	2/17758	0.0363052	0.637242
C-G-Br	2	GO:0005811	CC	lipid droplet	2/3384	2/17758	0.0363052	0.637242
C-G-Br	2	GO:0099086	CC	synaptonemal structure	2/3384	2/17758	0.0363052	0.637242
C-G-Br	2	GO:0031985	CC	Golgi cisterna	2/3384	2/17758	0.0363052	0.637242
C-G-Br	2	GO:0005793	CC	endoplasmic reticulum-Golgi intermediate compartment	2/3384	2/17758	0.0363052	0.637242
C-G-Br	2	GO:0032044	CC	DSIF complex	2/3384	2/17758	0.0363052	0.637242
C-G-Br	2	GO:0043014	MF	alpha-tubulin binding	2/3384	2/17758	0.0363052	0.637242
C-G-Br	2	GO:0008418	MF	protein-N-terminal asparagine amidohydrolase activity	2/3384	2/17758	0.0363052	0.637242
C-G-Br	2	GO:0017034	MF	Rap guanyl-nucleotide exchange factor activity	2/3384	2/17758	0.0363052	0.637242
C-G-Br	2	GO:0004370	MF	glycerol kinase activity	2/3384	2/17758	0.0363052	0.637242
C-G-Br	2	GO:0017049	MF	GTP-Rho binding	2/3384	2/17758	0.0363052	0.637242
C-G-Br	2	GO:0032813	MF	tumor necrosis factor receptor superfamily binding	2/3384	2/17758	0.0363052	0.637242
C-G-Br	2	GO:0003873	MF	6-phosphofructo-2-kinase activity	2/3384	2/17758	0.0363052	0.637242
C-G-TD	180	GO:0043167	MF	ion binding	180/524	4682/17758	4.35e-05	0.0145872
C-G-TD	120	GO:0016787	MF	hydrolase activity	120/524	3188/17758	0.0037957	0.338274
C-G-TD	103	GO:0036094	MF	small molecule binding	103/524	2407/17758	9.41e-05	0.0252482
C-G-TD	98	GO:1901265	MF	nucleoside phosphate binding	98/524	2242/17758	5.68e-05	0.0158706
C-G-TD	98	GO:0000166	MF	nucleotide binding	98/524	2242/17758	5.68e-05	0.0158706
C-G-TD	97	GO:0097367	MF	carbohydrate derivative binding	97/524	2205/17758	4.99e-05	0.0158706
C-G-TD	94	GO:0043168	MF	anion binding	94/524	2327/17758	0.00155182	0.173416
C-G-TD	87	GO:0032555	MF	purine ribonucleotide binding	87/524	1995/17758	0.000184412	0.0411033
C-G-TD	87	GO:0017076	MF	purine nucleotide binding	87/524	1996/17758	0.000185389	0.0411033
C-G-TD	87	GO:0032553	MF	ribonucleotide binding	87/524	2023/17758	0.000272667	0.0522352
C-G-TD	86	GO:0035639	MF	purine ribonucleoside triphosphate binding	86/524	1985/17758	0.000239462	0.0472233
C-G-TD	75	GO:0008144	MF	drug binding	75/524	1847/17758	0.00447808	0.369323
C-G-TD	62	GO:0032559	MF	adenyl ribonucleotide binding	62/524	1600/17758	0.0246924	0.610648
C-G-TD	62	GO:0030554	MF	adenyl nucleotide binding	62/524	1601/17758	0.02972	0.613147
C-G-TD	61	GO:0005524	MF	ATP binding	61/524	1590/17758	0.035531	0.71115
C-G-TD	49	GO:0016491	MF	oxidoreductase activity	49/524	1038/17758	0.00120639	0.139462
C-G-TD	37	GO:0016817	MF	hydrolase activity, acting on acid anhydrides	37/524	776/17758	0.00445566	0.369323
C-G-TD	36	GO:0016818	MF	hydrolase activity, acting on acid anhydrides, in phosphorus-containing anhydrides	36/524	771/17758	0.00629046	0.439349
C-G-TD	36	GO:0008233	MF	peptidase activity	36/524	832/17758	0.020624	0.610648
C-G-TD	35	GO:0017111	MF	nucleoside-triphosphatase activity	35/524	748/17758	0.00759197	0.486032
C-G-TD	35	GO:0016462	MF	pyrophosphatase activity	35/524	769/17758	0.0116491	0.596238
C-G-TD	27	GO:0005576	CC	extracellular region	27/524	314/17758	7.26e-07	0.00121626
C-G-TD	25	GO:0098772	MF	molecular function regulator	25/524	402/17758	0.000465231	0.0682075
C-G-TD	25	GO:0001883	MF	purine nucleoside binding	25/524	403/17758	0.000478113	0.0682075
C-G-TD	25	GO:0005525	MF	GTP binding	25/524	403/17758	0.000478113	0.0682075
C-G-TD	25	GO:0032561	MF	guanyl ribonucleotide binding	25/524	403/17758	0.000478113	0.0682075
C-G-TD	25	GO:0019001	MF	guanyl nucleotide binding	25/524	403/17758	0.000478113	0.0682075
C-G-TD	25	GO:0032550	MF	purine ribonucleoside binding	25/524	403/17758	0.000478113	0.0682075
C-G-TD	25	GO:0032549	MF	ribonucleoside binding	25/524	411/17758	0.000601607	0.0823219
C-G-TD	25	GO:0001882	MF	nucleoside binding	25/524	412/17758	0.000929156	0.122157
C-G-TD	23	GO:0030234	MF	enzyme regulator activity	23/524	304/17758	3.79e-05	0.0141279
C-G-TD	22	GO:0044430	CC	cytoskeletal part	22/524	481/17758	0.0396485	0.781891
C-G-TD	20	GO:0004857	MF	enzyme inhibitor activity	20/524	169/17758	6.24e-07	0.00121626
C-G-TD	19	GO:0030414	MF	peptidase inhibitor activity	19/524	151/17758	5.16e-07	0.00121626
C-G-TD	19	GO:0061134	MF	peptidase regulator activity	19/524	153/17758	6.28e-07	0.00121626
C-G-TD	19	GO:0003924	MF	GTPase activity	19/524	317/17758	0.00362173	0.328158
C-G-TD	18	GO:0007017	BP	microtubule-based process	18/524	380/17758	0.0451746	0.860499
C-G-TD	16	GO:0044421	CC	extracellular region part	16/524	215/17758	0.000670077	0.0898574
C-G-TD	15	GO:0099513	CC	polymeric cytoskeletal fiber	15/524	203/17758	0.0010488	0.131962
C-G-TD	15	GO:0099512	CC	supramolecular fiber	15/524	204/17758	0.00110214	0.131962
C-G-TD	15	GO:0099080	CC	supramolecular complex	15/524	204/17758	0.00110214	0.131962
C-G-TD	15	GO:0099081	CC	supramolecular polymer	15/524	204/17758	0.00110214	0.131962
C-G-TD	14	GO:0006520	BP	cellular amino acid metabolic process	14/524	250/17758	0.021402	0.610648
C-G-TD	13	GO:0005200	MF	structural constituent of cytoskeleton	13/524	107/17758	1.6e-05	0.00773765
C-G-TD	13	GO:0005874	CC	microtubule	13/524	136/17758	0.000196168	0.0411033
C-G-TD	13	GO:0055114	BP	oxidation-reduction process	13/524	209/17758	0.0111738	0.588659
C-G-TD	12	GO:0004866	MF	endopeptidase inhibitor activity	12/524	117/17758	0.000176988	0.0411033
C-G-TD	12	GO:0061135	MF	endopeptidase regulator activity	12/524	118/17758	0.000191858	0.0411033
C-G-TD	12	GO:0005615	CC	extracellular space	12/524	144/17758	0.0011699	0.137617
C-G-TD	12	GO:0004553	MF	hydrolase activity, hydrolyzing O-glycosyl compounds	12/524	153/17758	0.00196452	0.209081
C-G-TD	12	GO:0046906	MF	tetrapyrrole binding	12/524	164/17758	0.00348712	0.324369
C-G-TD	12	GO:0016798	MF	hydrolase activity, acting on glycosyl bonds	12/524	170/17758	0.00465268	0.369323
C-G-TD	11	GO:0005743	CC	mitochondrial inner membrane	11/524	147/17758	0.00427124	0.369323
C-G-TD	11	GO:0019866	CC	organelle inner membrane	11/524	148/17758	0.00449523	0.369323
C-G-TD	11	GO:0020037	MF	heme binding	11/524	160/17758	0.00798015	0.486032
C-G-TD	11	GO:0031966	CC	mitochondrial membrane	11/524	183/17758	0.0241935	0.610648
C-G-TD	10	GO:0005506	MF	iron ion binding	10/524	128/17758	0.00466337	0.369323
C-G-TD	10	GO:0044427	CC	chromosomal part	10/524	138/17758	0.00784504	0.486032
C-G-TD	10	GO:0022610	BP	biological adhesion	10/524	157/17758	0.027089	0.610648
C-G-TD	10	GO:0008061	MF	chitin binding	10/524	149/17758	0.0130435	0.610648
C-G-TD	9	GO:1901605	BP	alpha-amino acid metabolic process	9/524	129/17758	0.0143043	0.610648
C-G-TD	9	GO:0051128	BP	regulation of cellular component organization	9/524	133/17758	0.0171547	0.610648
C-G-TD	9	GO:0048523	BP	negative regulation of cellular process	9/524	145/17758	0.0409421	0.793401
C-G-TD	7	GO:0005581	CC	collagen trimer	7/524	40/17758	0.000149786	0.0371968
C-G-TD	7	GO:0015980	BP	energy derivation by oxidation of organic compounds	7/524	68/17758	0.00383427	0.338274
C-G-TD	7	GO:0015002	MF	heme-copper terminal oxidase activity	7/524	80/17758	0.00930166	0.51121
C-G-TD	7	GO:0004129	MF	cytochrome-c oxidase activity	7/524	80/17758	0.00930166	0.51121
C-G-TD	7	GO:0016676	MF	oxidoreductase activity, acting on a heme group of donors, oxygen as acceptor	7/524	80/17758	0.00930166	0.51121
C-G-TD	7	GO:0016675	MF	oxidoreductase activity, acting on a heme group of donors	7/524	80/17758	0.00930166	0.51121
C-G-TD	7	GO:0003746	MF	translation elongation factor activity	7/524	94/17758	0.0211577	0.610648
C-G-TD	6	GO:0009064	BP	glutamine family amino acid metabolic process	6/524	43/17758	0.00154674	0.173416
C-G-TD	6	GO:0009060	BP	aerobic respiration	6/524	56/17758	0.005973	0.421568
C-G-TD	6	GO:0045333	BP	cellular respiration	6/524	61/17758	0.00903313	0.51121
C-G-TD	6	GO:1901607	BP	alpha-amino acid biosynthetic process	6/524	71/17758	0.0182442	0.610648
C-G-TD	6	GO:0006979	BP	response to oxidative stress	6/524	72/17758	0.0194237	0.610648
C-G-TD	6	GO:0006260	BP	DNA replication	6/524	73/17758	0.0206541	0.610648
C-G-TD	6	GO:0008652	BP	cellular amino acid biosynthetic process	6/524	78/17758	0.0275994	0.610648
C-G-TD	6	GO:0098803	CC	respiratory chain complex	6/524	76/17758	0.0246594	0.610648
C-G-TD	6	GO:0022904	BP	respiratory electron transport chain	6/524	88/17758	0.0457353	0.866258
C-G-TD	5	GO:0005201	MF	extracellular matrix structural constituent	5/524	27/17758	0.00103451	0.131962
C-G-TD	5	GO:0006869	BP	lipid transport	5/524	35/17758	0.0034275	0.324369
C-G-TD	5	GO:0048878	BP	chemical homeostasis	5/524	54/17758	0.0211864	0.610648
C-G-TD	5	GO:0070069	CC	cytochrome complex	5/524	54/17758	0.0211864	0.610648
C-G-TD	5	GO:0004197	MF	cysteine-type endopeptidase activity	5/524	49/17758	0.0143889	0.610648
C-G-TD	5	GO:0031324	BP	negative regulation of cellular metabolic process	5/524	64/17758	0.0403266	0.783738
C-G-TD	4	GO:0001558	BP	regulation of cell growth	4/524	20/17758	0.00249272	0.257133
C-G-TD	4	GO:0006119	BP	oxidative phosphorylation	4/524	24/17758	0.00498067	0.369323
C-G-TD	4	GO:0009084	BP	glutamine family amino acid biosynthetic process	4/524	25/17758	0.00579323	0.417673
C-G-TD	4	GO:0040008	BP	regulation of growth	4/524	26/17758	0.00668952	0.462404
C-G-TD	4	GO:0045277	CC	respiratory chain complex IV	4/524	30/17758	0.0111786	0.588659
C-G-TD	4	GO:1903047	BP	mitotic cell cycle process	4/524	38/17758	0.0250531	0.610648
C-G-TD	4	GO:0051301	BP	cell division	4/524	41/17758	0.032096	0.658114
C-G-TD	4	GO:0008514	MF	organic anion transmembrane transporter activity	4/524	45/17758	0.0431169	0.833137
C-G-TD	4	GO:0055080	BP	cation homeostasis	4/524	46/17758	0.046165	0.871933
C-G-TD	4	GO:0098771	BP	inorganic ion homeostasis	4/524	47/17758	0.04933	0.882065
C-G-TD	4	GO:0050801	BP	ion homeostasis	4/524	47/17758	0.04933	0.882065
C-G-TD	3	GO:0000775	CC	chromosome, centromeric region	3/524	6/17758	0.00047805	0.0682075
C-G-TD	3	GO:0005819	CC	spindle	3/524	6/17758	0.00047805	0.0682075
C-G-TD	3	GO:0051346	BP	negative regulation of hydrolase activity	3/524	9/17758	0.00187889	0.203193
C-G-TD	3	GO:0015179	MF	L-amino acid transmembrane transporter activity	3/524	9/17758	0.00187889	0.203193
C-G-TD	3	GO:0043086	BP	negative regulation of catalytic activity	3/524	11/17758	0.00353154	0.324369
C-G-TD	3	GO:0015171	MF	amino acid transmembrane transporter activity	3/524	11/17758	0.00353154	0.324369
C-G-TD	3	GO:0044092	BP	negative regulation of molecular function	3/524	12/17758	0.00460632	0.369323
C-G-TD	3	GO:0005388	MF	calcium transmembrane transporter activity, phosphorylative mechanism	3/524	13/17758	0.00585819	0.417863
C-G-TD	3	GO:0098687	CC	chromosomal region	3/524	14/17758	0.00729423	0.479489
C-G-TD	3	GO:0005520	MF	insulin-like growth factor binding	3/524	14/17758	0.00729423	0.479489
C-G-TD	3	GO:0009251	BP	glucan catabolic process	3/524	15/17758	0.00892043	0.511209
C-G-TD	3	GO:0044247	BP	cellular polysaccharide catabolic process	3/524	15/17758	0.00892043	0.511209
C-G-TD	3	GO:0004602	MF	glutathione peroxidase activity	3/524	15/17758	0.00892043	0.511209
C-G-TD	3	GO:0044275	BP	cellular carbohydrate catabolic process	3/524	17/17758	0.012762	0.610648
C-G-TD	3	GO:0032269	BP	negative regulation of cellular protein metabolic process	3/524	18/17758	0.0149845	0.610648
C-G-TD	3	GO:0000272	BP	polysaccharide catabolic process	3/524	18/17758	0.0149845	0.610648
C-G-TD	3	GO:0006073	BP	cellular glucan metabolic process	3/524	20/17758	0.0200441	0.610648
C-G-TD	3	GO:0044042	BP	glucan metabolic process	3/524	20/17758	0.0200441	0.610648
C-G-TD	3	GO:0051248	BP	negative regulation of protein metabolic process	3/524	21/17758	0.0228834	0.610648
C-G-TD	3	GO:0006879	BP	cellular iron ion homeostasis	3/524	21/17758	0.0228834	0.610648
C-G-TD	3	GO:0055072	BP	iron ion homeostasis	3/524	22/17758	0.0259294	0.610648
C-G-TD	3	GO:0006270	BP	DNA replication initiation	3/524	23/17758	0.0291816	0.610648
C-G-TD	3	GO:0005976	BP	polysaccharide metabolic process	3/524	23/17758	0.0291816	0.610648
C-G-TD	3	GO:0044264	BP	cellular polysaccharide metabolic process	3/524	23/17758	0.0291816	0.610648
C-G-TD	3	GO:0005815	CC	microtubule organizing center	3/524	20/17758	0.0200441	0.610648
C-G-TD	3	GO:0019838	MF	growth factor binding	3/524	18/17758	0.0149845	0.610648
C-G-TD	3	GO:0008199	MF	ferric iron binding	3/524	19/17758	0.0174114	0.610648
C-G-TD	3	GO:0016724	MF	oxidoreductase activity, oxidizing metal ions, oxygen as acceptor	3/524	19/17758	0.0174114	0.610648
C-G-TD	3	GO:0004322	MF	ferroxidase activity	3/524	19/17758	0.0174114	0.610648
C-G-TD	3	GO:0016722	MF	oxidoreductase activity, oxidizing metal ions	3/524	23/17758	0.0291816	0.610648
C-G-TD	3	GO:0006826	BP	iron ion transport	3/524	24/17758	0.0326388	0.663162
C-G-TD	3	GO:0046916	BP	cellular transition metal ion homeostasis	3/524	24/17758	0.0326388	0.663162
C-G-TD	3	GO:0008138	MF	protein tyrosine/serine/threonine phosphatase activity	3/524	24/17758	0.0326388	0.663162
C-G-TD	3	GO:0010639	BP	negative regulation of organelle organization	3/524	25/17758	0.0362996	0.722222
C-G-TD	3	GO:0055076	BP	transition metal ion homeostasis	3/524	26/17758	0.0401618	0.782805
C-G-TD	3	GO:0051129	BP	negative regulation of cellular component organization	3/524	27/17758	0.0442229	0.847184
C-G-TD	3	GO:0046943	MF	carboxylic acid transmembrane transporter activity	3/524	27/17758	0.0442229	0.847184
C-G-TD	3	GO:0005342	MF	organic acid transmembrane transporter activity	3/524	27/17758	0.0442229	0.847184
C-G-TD	3	GO:0015662	MF	ion transmembrane transporter activity, phosphorylative mechanism	3/524	28/17758	0.04848	0.882065
C-G-TD	2	GO:0097341	BP	zymogen inhibition	2/524	4/17758	0.00501244	0.369323
C-G-TD	2	GO:0097340	BP	inhibition of cysteine-type endopeptidase activity	2/524	4/17758	0.00501244	0.369323
C-G-TD	2	GO:1903318	BP	negative regulation of protein maturation	2/524	4/17758	0.00501244	0.369323
C-G-TD	2	GO:1990001	BP	inhibition of cysteine-type endopeptidase activity involved in apoptotic process	2/524	4/17758	0.00501244	0.369323
C-G-TD	2	GO:0010955	BP	negative regulation of protein processing	2/524	4/17758	0.00501244	0.369323
C-G-TD	2	GO:0006561	BP	proline biosynthetic process	2/524	4/17758	0.00501244	0.369323
C-G-TD	2	GO:0004055	MF	argininosuccinate synthase activity	2/524	4/17758	0.00501244	0.369323
C-G-TD	2	GO:0043154	BP	negative regulation of cysteine-type endopeptidase activity involved in apoptotic process	2/524	5/17758	0.00819115	0.486032
C-G-TD	2	GO:0010466	BP	negative regulation of peptidase activity	2/524	5/17758	0.00819115	0.486032
C-G-TD	2	GO:0010951	BP	negative regulation of endopeptidase activity	2/524	5/17758	0.00819115	0.486032
C-G-TD	2	GO:0060259	BP	regulation of feeding behavior	2/524	5/17758	0.00819115	0.486032
C-G-TD	2	GO:2000117	BP	negative regulation of cysteine-type endopeptidase activity	2/524	5/17758	0.00819115	0.486032
C-G-TD	2	GO:0019062	BP	virion attachment to host cell	2/524	5/17758	0.00819115	0.486032
C-G-TD	2	GO:0044650	BP	adhesion of symbiont to host cell	2/524	5/17758	0.00819115	0.486032
C-G-TD	2	GO:0044406	BP	adhesion of symbiont to host	2/524	5/17758	0.00819115	0.486032
C-G-TD	2	GO:0070613	BP	regulation of protein processing	2/524	6/17758	0.0120477	0.598369
C-G-TD	2	GO:1903317	BP	regulation of protein maturation	2/524	6/17758	0.0120477	0.598369
C-G-TD	2	GO:0006560	BP	proline metabolic process	2/524	6/17758	0.0120477	0.598369
C-G-TD	2	GO:0045861	BP	negative regulation of proteolysis	2/524	6/17758	0.0120477	0.598369
C-G-TD	2	GO:2000116	BP	regulation of cysteine-type endopeptidase activity	2/524	7/17758	0.0165395	0.610648
C-G-TD	2	GO:0050795	BP	regulation of behavior	2/524	7/17758	0.0165395	0.610648
C-G-TD	2	GO:0032147	BP	activation of protein kinase activity	2/524	7/17758	0.0165395	0.610648
C-G-TD	2	GO:0043281	BP	regulation of cysteine-type endopeptidase activity involved in apoptotic process	2/524	7/17758	0.0165395	0.610648
C-G-TD	2	GO:0007568	BP	aging	2/524	8/17758	0.0216258	0.610648
C-G-TD	2	GO:0006526	BP	arginine biosynthetic process	2/524	8/17758	0.0216258	0.610648
C-G-TD	2	GO:0052547	BP	regulation of peptidase activity	2/524	9/17758	0.0272677	0.610648
C-G-TD	2	GO:0052548	BP	regulation of endopeptidase activity	2/524	9/17758	0.0272677	0.610648
C-G-TD	2	GO:0098802	CC	plasma membrane receptor complex	2/524	8/17758	0.0216258	0.610648
C-G-TD	2	GO:0016160	MF	amylase activity	2/524	9/17758	0.0272677	0.610648
C-G-TD	2	GO:0004556	MF	alpha-amylase activity	2/524	9/17758	0.0272677	0.610648
C-G-TD	2	GO:0103025	MF	alpha-amylase activity (releasing maltohexaose)	2/524	9/17758	0.0272677	0.610648
C-G-TD	2	GO:0006801	BP	superoxide metabolic process	2/524	10/17758	0.0334283	0.671068
C-G-TD	2	GO:0000724	BP	double-strand break repair via homologous recombination	2/524	10/17758	0.0334283	0.671068
C-G-TD	2	GO:0006525	BP	arginine metabolic process	2/524	10/17758	0.0334283	0.671068
C-G-TD	2	GO:0005813	CC	centrosome	2/524	10/17758	0.0334283	0.671068
C-G-TD	2	GO:0000725	BP	recombinational repair	2/524	11/17758	0.040072	0.782805
C-G-TD	2	GO:2001251	BP	negative regulation of chromosome organization	2/524	11/17758	0.040072	0.782805
C-G-TD	2	GO:1901682	MF	sulfur compound transmembrane transporter activity	2/524	11/17758	0.040072	0.782805
C-G-TD	2	GO:0006013	BP	mannose metabolic process	2/524	12/17758	0.0471651	0.880897
C-G-TD	2	GO:0042558	BP	pteridine-containing compound metabolic process	2/524	12/17758	0.0471651	0.880897
C-G-TD	2	GO:0007160	BP	cell-matrix adhesion	2/524	12/17758	0.0471651	0.880897
C-G-TD	2	GO:0043235	CC	receptor complex	2/524	12/17758	0.0471651	0.880897
C-G-TD	1	GO:0007623	BP	circadian rhythm	1/524	1/17758	0.0295078	0.610648
C-G-TD	1	GO:1903531	BP	negative regulation of secretion by cell	1/524	1/17758	0.0295078	0.610648
C-G-TD	1	GO:0097343	BP	ripoptosome assembly	1/524	1/17758	0.0295078	0.610648
C-G-TD	1	GO:0006346	BP	methylation-dependent chromatin silencing	1/524	1/17758	0.0295078	0.610648
C-G-TD	1	GO:0046463	BP	acylglycerol biosynthetic process	1/524	1/17758	0.0295078	0.610648
C-G-TD	1	GO:0046460	BP	neutral lipid biosynthetic process	1/524	1/17758	0.0295078	0.610648
C-G-TD	1	GO:0051048	BP	negative regulation of secretion	1/524	1/17758	0.0295078	0.610648
C-G-TD	1	GO:0032418	BP	lysosome localization	1/524	1/17758	0.0295078	0.610648
C-G-TD	1	GO:0060359	BP	response to ammonium ion	1/524	1/17758	0.0295078	0.610648
C-G-TD	1	GO:0035264	BP	multicellular organism growth	1/524	1/17758	0.0295078	0.610648
C-G-TD	1	GO:0042632	BP	cholesterol homeostasis	1/524	1/17758	0.0295078	0.610648
C-G-TD	1	GO:0048511	BP	rhythmic process	1/524	1/17758	0.0295078	0.610648
C-G-TD	1	GO:1905954	BP	positive regulation of lipid localization	1/524	1/17758	0.0295078	0.610648
C-G-TD	1	GO:1905952	BP	regulation of lipid localization	1/524	1/17758	0.0295078	0.610648
C-G-TD	1	GO:0048133	BP	male germ-line stem cell asymmetric division	1/524	1/17758	0.0295078	0.610648
C-G-TD	1	GO:0055116	BP	entry into reproductive diapause	1/524	1/17758	0.0295078	0.610648
C-G-TD	1	GO:0055115	BP	entry into diapause	1/524	1/17758	0.0295078	0.610648
C-G-TD	1	GO:0060180	BP	female mating behavior	1/524	1/17758	0.0295078	0.610648
C-G-TD	1	GO:0008585	BP	female gonad development	1/524	1/17758	0.0295078	0.610648
C-G-TD	1	GO:0007285	BP	primary spermatocyte growth	1/524	1/17758	0.0295078	0.610648
C-G-TD	1	GO:0090224	BP	regulation of spindle organization	1/524	1/17758	0.0295078	0.610648
C-G-TD	1	GO:0042220	BP	response to cocaine	1/524	1/17758	0.0295078	0.610648
C-G-TD	1	GO:0030707	BP	ovarian follicle cell development	1/524	1/17758	0.0295078	0.610648
C-G-TD	1	GO:0046888	BP	negative regulation of hormone secretion	1/524	1/17758	0.0295078	0.610648
C-G-TD	1	GO:0040018	BP	positive regulation of multicellular organism growth	1/524	1/17758	0.0295078	0.610648
C-G-TD	1	GO:0048608	BP	reproductive structure development	1/524	1/17758	0.0295078	0.610648
C-G-TD	1	GO:0014068	BP	positive regulation of phosphatidylinositol 3-kinase signaling	1/524	1/17758	0.0295078	0.610648
C-G-TD	1	GO:0014066	BP	regulation of phosphatidylinositol 3-kinase signaling	1/524	1/17758	0.0295078	0.610648
C-G-TD	1	GO:0070346	BP	positive regulation of fat cell proliferation	1/524	1/17758	0.0295078	0.610648
C-G-TD	1	GO:0070344	BP	regulation of fat cell proliferation	1/524	1/17758	0.0295078	0.610648
C-G-TD	1	GO:0060048	BP	cardiac muscle contraction	1/524	1/17758	0.0295078	0.610648
C-G-TD	1	GO:0006014	BP	D-ribose metabolic process	1/524	1/17758	0.0295078	0.610648
C-G-TD	1	GO:1905463	BP	negative regulation of DNA duplex unwinding	1/524	1/17758	0.0295078	0.610648
C-G-TD	1	GO:1905462	BP	regulation of DNA duplex unwinding	1/524	1/17758	0.0295078	0.610648
C-G-TD	1	GO:0042754	BP	negative regulation of circadian rhythm	1/524	1/17758	0.0295078	0.610648
C-G-TD	1	GO:0051097	BP	negative regulation of helicase activity	1/524	1/17758	0.0295078	0.610648
C-G-TD	1	GO:0051095	BP	regulation of helicase activity	1/524	1/17758	0.0295078	0.610648
C-G-TD	1	GO:0042321	BP	negative regulation of circadian sleep/wake cycle, sleep	1/524	1/17758	0.0295078	0.610648
C-G-TD	1	GO:0010884	BP	positive regulation of lipid storage	1/524	1/17758	0.0295078	0.610648
C-G-TD	1	GO:0010883	BP	regulation of lipid storage	1/524	1/17758	0.0295078	0.610648
C-G-TD	1	GO:0055092	BP	sterol homeostasis	1/524	1/17758	0.0295078	0.610648
C-G-TD	1	GO:1901026	BP	ripoptosome assembly involved in necroptotic process	1/524	1/17758	0.0295078	0.610648
C-G-TD	1	GO:0060236	BP	regulation of mitotic spindle organization	1/524	1/17758	0.0295078	0.610648
C-G-TD	1	GO:0007617	BP	mating behavior	1/524	1/17758	0.0295078	0.610648
C-G-TD	1	GO:0048521	BP	negative regulation of behavior	1/524	1/17758	0.0295078	0.610648
C-G-TD	1	GO:0045187	BP	regulation of circadian sleep/wake cycle, sleep	1/524	1/17758	0.0295078	0.610648
C-G-TD	1	GO:0019303	BP	D-ribose catabolic process	1/524	1/17758	0.0295078	0.610648
C-G-TD	1	GO:0044706	BP	multi-multicellular organism process	1/524	1/17758	0.0295078	0.610648
C-G-TD	1	GO:0019432	BP	triglyceride biosynthetic process	1/524	1/17758	0.0295078	0.610648
C-G-TD	1	GO:0046622	BP	positive regulation of organ growth	1/524	1/17758	0.0295078	0.610648
C-G-TD	1	GO:0042381	BP	hemolymph coagulation	1/524	1/17758	0.0295078	0.610648
C-G-TD	1	GO:0006654	BP	phosphatidic acid biosynthetic process	1/524	1/17758	0.0295078	0.610648
C-G-TD	1	GO:0046883	BP	regulation of hormone secretion	1/524	1/17758	0.0295078	0.610648
C-G-TD	1	GO:0006901	BP	vesicle coating	1/524	1/17758	0.0295078	0.610648
C-G-TD	1	GO:0019082	BP	viral protein processing	1/524	1/17758	0.0295078	0.610648
C-G-TD	1	GO:0046473	BP	phosphatidic acid metabolic process	1/524	1/17758	0.0295078	0.610648
C-G-TD	1	GO:0046835	BP	carbohydrate phosphorylation	1/524	1/17758	0.0295078	0.610648
C-G-TD	1	GO:0090276	BP	regulation of peptide hormone secretion	1/524	1/17758	0.0295078	0.610648
C-G-TD	1	GO:0090278	BP	negative regulation of peptide hormone secretion	1/524	1/17758	0.0295078	0.610648
C-G-TD	1	GO:0048312	BP	intracellular distribution of mitochondria	1/524	1/17758	0.0295078	0.610648
C-G-TD	1	GO:0048311	BP	mitochondrion distribution	1/524	1/17758	0.0295078	0.610648
C-G-TD	1	GO:1905775	BP	negative regulation of DNA helicase activity	1/524	1/17758	0.0295078	0.610648
C-G-TD	1	GO:1905774	BP	regulation of DNA helicase activity	1/524	1/17758	0.0295078	0.610648
C-G-TD	1	GO:0072347	BP	response to anesthetic	1/524	1/17758	0.0295078	0.610648
C-G-TD	1	GO:1903779	BP	regulation of cardiac conduction	1/524	1/17758	0.0295078	0.610648
C-G-TD	1	GO:0002066	BP	columnar/cuboidal epithelial cell development	1/524	1/17758	0.0295078	0.610648
C-G-TD	1	GO:0002064	BP	epithelial cell development	1/524	1/17758	0.0295078	0.610648
C-G-TD	1	GO:0043279	BP	response to alkaloid	1/524	1/17758	0.0295078	0.610648
C-G-TD	1	GO:0043048	BP	dolichyl monophosphate biosynthetic process	1/524	1/17758	0.0295078	0.610648
C-G-TD	1	GO:0022611	BP	dormancy process	1/524	1/17758	0.0295078	0.610648
C-G-TD	1	GO:0014070	BP	response to organic cyclic compound	1/524	1/17758	0.0295078	0.610648
C-G-TD	1	GO:0051307	BP	meiotic chromosome separation	1/524	1/17758	0.0295078	0.610648
C-G-TD	1	GO:2000252	BP	negative regulation of feeding behavior	1/524	1/17758	0.0295078	0.610648
C-G-TD	1	GO:0008406	BP	gonad development	1/524	1/17758	0.0295078	0.610648
C-G-TD	1	GO:0097527	BP	necroptotic signaling pathway	1/524	1/17758	0.0295078	0.610648
C-G-TD	1	GO:0002792	BP	negative regulation of peptide secretion	1/524	1/17758	0.0295078	0.610648
C-G-TD	1	GO:0042749	BP	regulation of circadian sleep/wake cycle	1/524	1/17758	0.0295078	0.610648
C-G-TD	1	GO:0009099	BP	valine biosynthetic process	1/524	1/17758	0.0295078	0.610648
C-G-TD	1	GO:0045793	BP	positive regulation of cell size	1/524	1/17758	0.0295078	0.610648
C-G-TD	1	GO:0048208	BP	COPII vesicle coating	1/524	1/17758	0.0295078	0.610648
C-G-TD	1	GO:2000377	BP	regulation of reactive oxygen species metabolic process	1/524	1/17758	0.0295078	0.610648
C-G-TD	1	GO:0006941	BP	striated muscle contraction	1/524	1/17758	0.0295078	0.610648
C-G-TD	1	GO:0006959	BP	humoral immune response	1/524	1/17758	0.0295078	0.610648
C-G-TD	1	GO:0051646	BP	mitochondrion localization	1/524	1/17758	0.0295078	0.610648
C-G-TD	1	GO:0006384	BP	transcription initiation from RNA polymerase III promoter	1/524	1/17758	0.0295078	0.610648
C-G-TD	1	GO:0034388	CC	Pwp2p-containing subcomplex of 90S preribosome	1/524	1/17758	0.0295078	0.610648
C-G-TD	1	GO:0005673	CC	transcription factor TFIIE complex	1/524	1/17758	0.0295078	0.610648
C-G-TD	1	GO:0005674	CC	transcription factor TFIIF complex	1/524	1/17758	0.0295078	0.610648
C-G-TD	1	GO:0032133	CC	chromosome passenger complex	1/524	1/17758	0.0295078	0.610648
C-G-TD	1	GO:0097342	CC	ripoptosome	1/524	1/17758	0.0295078	0.610648
C-G-TD	1	GO:0051233	CC	spindle midzone	1/524	1/17758	0.0295078	0.610648
C-G-TD	1	GO:0034457	CC	Mpp10 complex	1/524	1/17758	0.0295078	0.610648
C-G-TD	1	GO:0005971	CC	ribonucleoside-diphosphate reductase complex	1/524	1/17758	0.0295078	0.610648
C-G-TD	1	GO:0032299	CC	ribonuclease H2 complex	1/524	1/17758	0.0295078	0.610648
C-G-TD	1	GO:0005899	CC	insulin receptor complex	1/524	1/17758	0.0295078	0.610648
C-G-TD	1	GO:0003886	MF	DNA (cytosine-5-)-methyltransferase activity	1/524	1/17758	0.0295078	0.610648
C-G-TD	1	GO:0070290	MF	N-acylphosphatidylethanolamine-specific phospholipase D activity	1/524	1/17758	0.0295078	0.610648
C-G-TD	1	GO:0004747	MF	ribokinase activity	1/524	1/17758	0.0295078	0.610648
C-G-TD	1	GO:0120015	MF	sterol transfer activity	1/524	1/17758	0.0295078	0.610648
C-G-TD	1	GO:0015248	MF	sterol transporter activity	1/524	1/17758	0.0295078	0.610648
C-G-TD	1	GO:0005009	MF	insulin-activated receptor activity	1/524	1/17758	0.0295078	0.610648
C-G-TD	1	GO:0004084	MF	branched-chain-amino-acid transaminase activity	1/524	1/17758	0.0295078	0.610648
C-G-TD	1	GO:0004505	MF	phenylalanine 4-monooxygenase activity	1/524	1/17758	0.0295078	0.610648
C-G-TD	1	GO:0003998	MF	acylphosphatase activity	1/524	1/17758	0.0295078	0.610648
C-G-TD	1	GO:0034041	MF	ATPase-coupled sterol transmembrane transporter activity	1/524	1/17758	0.0295078	0.610648
C-G-TD	1	GO:0034040	MF	ATPase-coupled lipid transmembrane transporter activity	1/524	1/17758	0.0295078	0.610648
C-G-TD	1	GO:0004350	MF	glutamate-5-semialdehyde dehydrogenase activity	1/524	1/17758	0.0295078	0.610648
C-G-TD	1	GO:0004168	MF	dolichol kinase activity	1/524	1/17758	0.0295078	0.610648
C-G-TD	1	GO:0005549	MF	odorant binding	1/524	1/17758	0.0295078	0.610648
C-G-TD	1	GO:0004146	MF	dihydrofolate reductase activity	1/524	1/17758	0.0295078	0.610648
C-G-TD	1	GO:0004144	MF	diacylglycerol O-acyltransferase activity	1/524	1/17758	0.0295078	0.610648
C-G-TD	1	GO:0015183	MF	L-aspartate transmembrane transporter activity	1/524	1/17758	0.0295078	0.610648
C-G-TD	1	GO:0004862	MF	cAMP-dependent protein kinase inhibitor activity	1/524	1/17758	0.0295078	0.610648
C-G-TD	1	GO:0017046	MF	peptide hormone binding	1/524	1/17758	0.0295078	0.610648
C-G-TD	1	GO:0005343	MF	organic acid:sodium symporter activity	1/524	1/17758	0.0295078	0.610648
C-G-TD	1	GO:0047522	MF	15-oxoprostaglandin 13-oxidase activity	1/524	1/17758	0.0295078	0.610648
C-G-TD	1	GO:0120020	MF	cholesterol transfer activity	1/524	1/17758	0.0295078	0.610648
C-G-TD	1	GO:0000064	MF	L-ornithine transmembrane transporter activity	1/524	1/17758	0.0295078	0.610648
C-G-TD	1	GO:0005212	MF	structural constituent of eye lens	1/524	1/17758	0.0295078	0.610648
C-G-TD	1	GO:0005368	MF	taurine transmembrane transporter activity	1/524	1/17758	0.0295078	0.610648
C-G-TD	1	GO:0005369	MF	taurine:sodium symporter activity	1/524	1/17758	0.0295078	0.610648
C-G-TD	1	GO:0042959	MF	alkanesulfonate transmembrane transporter activity	1/524	1/17758	0.0295078	0.610648
C-G-TD	1	GO:0004630	MF	phospholipase D activity	1/524	1/17758	0.0295078	0.610648
C-G-TD	1	GO:0052654	MF	L-leucine transaminase activity	1/524	1/17758	0.0295078	0.610648
C-G-TD	1	GO:0052655	MF	L-valine transaminase activity	1/524	1/17758	0.0295078	0.610648
C-G-TD	1	GO:0052656	MF	L-isoleucine transaminase activity	1/524	1/17758	0.0295078	0.610648
C-G-TD	1	GO:0043559	MF	insulin binding	1/524	1/17758	0.0295078	0.610648
C-G-TD	1	GO:0015172	MF	acidic amino acid transmembrane transporter activity	1/524	1/17758	0.0295078	0.610648
C-G-TD	1	GO:0004133	MF	glycogen debranching enzyme activity	1/524	1/17758	0.0295078	0.610648
C-G-TD	1	GO:0004134	MF	4-alpha-glucanotransferase activity	1/524	1/17758	0.0295078	0.610648
C-G-TD	1	GO:0004135	MF	amylo-alpha-1,6-glucosidase activity	1/524	1/17758	0.0295078	0.610648
C-G-TD	1	GO:0008327	MF	methyl-CpG binding	1/524	1/17758	0.0295078	0.610648
C-G-TD	1	GO:0005123	MF	death receptor binding	1/524	1/17758	0.0295078	0.610648
C-G-Te	252	GO:0044425	CC	membrane part	252/837	4644/17758	0.00878001	0.919843
C-G-Te	246	GO:0031224	CC	intrinsic component of membrane	246/837	4335/17758	0.000720336	0.284109
C-G-Te	245	GO:0016021	CC	integral component of membrane	245/837	4323/17758	0.000824739	0.291046
C-G-Te	148	GO:0043169	MF	cation binding	148/837	2645/17758	0.0221324	1
C-G-Te	146	GO:0046872	MF	metal ion binding	146/837	2627/17758	0.031837	1
C-G-Te	81	GO:0046914	MF	transition metal ion binding	81/837	1041/17758	1.06e-05	0.0236045
C-G-Te	68	GO:0008270	MF	zinc ion binding	68/837	853/17758	2.07e-05	0.0346244
C-G-Te	64	GO:0005215	MF	transporter activity	64/837	1068/17758	0.0443839	1
C-G-Te	58	GO:0016020	CC	membrane	58/837	937/17758	0.0322859	1
C-G-Te	39	GO:0005576	CC	extracellular region	39/837	314/17758	1.02e-06	0.00682461
C-G-Te	36	GO:0004175	MF	endopeptidase activity	36/837	542/17758	0.038734	1
C-G-Te	30	GO:0003700	MF	DNA-binding transcription factor activity	30/837	324/17758	0.000460573	0.260905
C-G-Te	30	GO:0140110	MF	transcription regulator activity	30/837	374/17758	0.00429377	0.713469
C-G-Te	29	GO:0098772	MF	molecular function regulator	29/837	402/17758	0.0228979	1
C-G-Te	29	GO:0032549	MF	ribonucleoside binding	29/837	411/17758	0.0328102	1
C-G-Te	29	GO:0001882	MF	nucleoside binding	29/837	412/17758	0.033077	1
C-G-Te	28	GO:0001883	MF	purine nucleoside binding	28/837	403/17758	0.0419698	1
C-G-Te	28	GO:0005525	MF	GTP binding	28/837	403/17758	0.0419698	1
C-G-Te	28	GO:0032561	MF	guanyl ribonucleotide binding	28/837	403/17758	0.0419698	1
C-G-Te	28	GO:0019001	MF	guanyl nucleotide binding	28/837	403/17758	0.0419698	1
C-G-Te	28	GO:0032550	MF	purine ribonucleoside binding	28/837	403/17758	0.0419698	1
C-G-Te	23	GO:0030234	MF	enzyme regulator activity	23/837	304/17758	0.0273937	1
C-G-Te	19	GO:0004857	MF	enzyme inhibitor activity	19/837	169/17758	0.000396704	0.260905
C-G-Te	19	GO:0032502	BP	developmental process	19/837	241/17758	0.0300635	1
C-G-Te	17	GO:0005743	CC	mitochondrial inner membrane	17/837	147/17758	0.000568549	0.260905
C-G-Te	17	GO:0019866	CC	organelle inner membrane	17/837	148/17758	0.00061481	0.260905
C-G-Te	17	GO:0030414	MF	peptidase inhibitor activity	17/837	151/17758	0.000773465	0.288116
C-G-Te	17	GO:0061134	MF	peptidase regulator activity	17/837	153/17758	0.000897652	0.300938
C-G-Te	17	GO:0031966	CC	mitochondrial membrane	17/837	183/17758	0.00736812	0.873307
C-G-Te	16	GO:0032501	BP	multicellular organismal process	16/837	165/17758	0.00807743	0.887855
C-G-Te	16	GO:0016798	MF	hydrolase activity, acting on glycosyl bonds	16/837	170/17758	0.0091155	0.926052
C-G-Te	16	GO:0030246	MF	carbohydrate binding	16/837	182/17758	0.0198308	1
C-G-Te	16	GO:0017171	MF	serine hydrolase activity	16/837	198/17758	0.039943	1
C-G-Te	16	GO:0008236	MF	serine-type peptidase activity	16/837	198/17758	0.039943	1
C-G-Te	16	GO:0016825	MF	hydrolase activity, acting on acid phosphorus-nitrogen bonds	16/837	198/17758	0.039943	1
C-G-Te	15	GO:0004553	MF	hydrolase activity, hydrolyzing O-glycosyl compounds	15/837	153/17758	0.00642273	0.831479
C-G-Te	15	GO:0004190	MF	aspartic-type endopeptidase activity	15/837	174/17758	0.0279413	1
C-G-Te	15	GO:0070001	MF	aspartic-type peptidase activity	15/837	176/17758	0.0289218	1
C-G-Te	14	GO:0048856	BP	anatomical structure development	14/837	154/17758	0.01913	1
C-G-Te	12	GO:0016758	MF	transferase activity, transferring hexosyl groups	12/837	130/17758	0.0216898	1
C-G-Te	11	GO:0006260	BP	DNA replication	11/837	73/17758	0.00058563	0.260905
C-G-Te	10	GO:0003887	MF	DNA-directed DNA polymerase activity	10/837	82/17758	0.00508657	0.757899
C-G-Te	10	GO:0022904	BP	respiratory electron transport chain	10/837	88/17758	0.00834667	0.902652
C-G-Te	10	GO:0022900	BP	electron transport chain	10/837	96/17758	0.0149392	1
C-G-Te	10	GO:0030054	CC	cell junction	10/837	97/17758	0.0251071	1
C-G-Te	10	GO:0008017	MF	microtubule binding	10/837	102/17758	0.0291489	1
C-G-Te	9	GO:0007275	BP	multicellular organism development	9/837	83/17758	0.0160249	1
C-G-Te	9	GO:0005856	CC	cytoskeleton	9/837	85/17758	0.0184862	1
C-G-Te	8	GO:0005581	CC	collagen trimer	8/837	40/17758	0.000472508	0.260905
C-G-Te	8	GO:0051704	BP	multi-organism process	8/837	52/17758	0.00281076	0.543173
C-G-Te	8	GO:0009060	BP	aerobic respiration	8/837	56/17758	0.00449867	0.718181
C-G-Te	8	GO:0045333	BP	cellular respiration	8/837	61/17758	0.00759351	0.873307
C-G-Te	8	GO:0015980	BP	energy derivation by oxidation of organic compounds	8/837	68/17758	0.014314	1
C-G-Te	7	GO:0005911	CC	cell-cell junction	7/837	29/17758	0.000316199	0.260905
C-G-Te	7	GO:0008194	MF	UDP-glycosyltransferase activity	7/837	50/17758	0.00859104	0.914332
C-G-Te	6	GO:0005921	CC	gap junction	6/837	15/17758	3.74e-05	0.0501038
C-G-Te	6	GO:0005201	MF	extracellular matrix structural constituent	6/837	27/17758	0.00136045	0.38314
C-G-Te	6	GO:0002376	BP	immune system process	6/837	39/17758	0.00928572	0.929265
C-G-Te	6	GO:0070069	CC	cytochrome complex	6/837	54/17758	0.0407498	1
C-G-Te	5	GO:0008375	MF	acetylglucosaminyltransferase activity	5/837	24/17758	0.00462316	0.72089
C-G-Te	5	GO:0051338	BP	regulation of transferase activity	5/837	27/17758	0.00781483	0.873307
C-G-Te	5	GO:0006955	BP	immune response	5/837	30/17758	0.012283	1
C-G-Te	5	GO:0045892	BP	negative regulation of transcription, DNA-templated	5/837	36/17758	0.0258006	1
C-G-Te	5	GO:1903507	BP	negative regulation of nucleic acid-templated transcription	5/837	36/17758	0.0258006	1
C-G-Te	5	GO:1902679	BP	negative regulation of RNA biosynthetic process	5/837	36/17758	0.0258006	1
C-G-Te	5	GO:0051253	BP	negative regulation of RNA metabolic process	5/837	36/17758	0.0258006	1
C-G-Te	5	GO:0045934	BP	negative regulation of nucleobase-containing compound metabolic process	5/837	38/17758	0.0318243	1
C-G-Te	5	GO:0031399	BP	regulation of protein modification process	5/837	40/17758	0.0386587	1
C-G-Te	5	GO:0005694	CC	chromosome	5/837	36/17758	0.0258006	1
C-G-Te	5	GO:0000981	MF	DNA-binding transcription factor activity, RNA polymerase II-specific	5/837	35/17758	0.0230846	1
C-G-Te	5	GO:0016831	MF	carboxy-lyase activity	5/837	41/17758	0.042386	1
C-G-Te	4	GO:0045859	BP	regulation of protein kinase activity	4/837	19/17758	0.0107752	0.990747
C-G-Te	4	GO:0045087	BP	innate immune response	4/837	19/17758	0.0107752	0.990747
C-G-Te	4	GO:0043549	BP	regulation of kinase activity	4/837	20/17758	0.0129762	1
C-G-Te	4	GO:0051347	BP	positive regulation of transferase activity	4/837	20/17758	0.0129762	1
C-G-Te	4	GO:0019646	BP	aerobic electron transport chain	4/837	21/17758	0.0154439	1
C-G-Te	4	GO:0001932	BP	regulation of protein phosphorylation	4/837	23/17758	0.0212156	1
C-G-Te	4	GO:0031401	BP	positive regulation of protein modification process	4/837	24/17758	0.0245341	1
C-G-Te	4	GO:0042325	BP	regulation of phosphorylation	4/837	25/17758	0.0281485	1
C-G-Te	4	GO:0009084	BP	glutamine family amino acid biosynthetic process	4/837	25/17758	0.0281485	1
C-G-Te	4	GO:0098542	BP	defense response to other organism	4/837	27/17758	0.0362799	1
C-G-Te	4	GO:0051707	BP	response to other organism	4/837	29/17758	0.0456272	1
C-G-Te	4	GO:0043207	BP	response to external biotic stimulus	4/837	29/17758	0.0456272	1
C-G-Te	4	GO:0006952	BP	defense response	4/837	29/17758	0.0456272	1
C-G-Te	4	GO:0016679	MF	oxidoreductase activity, acting on diphenols and related substances as donors	4/837	22/17758	0.0181877	1
C-G-Te	3	GO:0004613	MF	phosphoenolpyruvate carboxykinase (GTP) activity	3/837	6/17758	0.00187467	0.418989
C-G-Te	3	GO:0004611	MF	phosphoenolpyruvate carboxykinase activity	3/837	6/17758	0.00187467	0.418989
C-G-Te	3	GO:0000122	BP	negative regulation of transcription by RNA polymerase II	3/837	9/17758	0.00707795	0.862866
C-G-Te	3	GO:0072509	MF	divalent inorganic cation transmembrane transporter activity	3/837	10/17758	0.00976035	0.948452
C-G-Te	3	GO:0045860	BP	positive regulation of protein kinase activity	3/837	14/17758	0.0257283	1
C-G-Te	3	GO:0009790	BP	embryo development	3/837	14/17758	0.0257283	1
C-G-Te	3	GO:0009792	BP	embryo development ending in birth or egg hatching	3/837	14/17758	0.0257283	1
C-G-Te	3	GO:0009263	BP	deoxyribonucleotide biosynthetic process	3/837	15/17758	0.0310584	1
C-G-Te	3	GO:0033674	BP	positive regulation of kinase activity	3/837	15/17758	0.0310584	1
C-G-Te	3	GO:0001934	BP	positive regulation of protein phosphorylation	3/837	16/17758	0.0369194	1
C-G-Te	3	GO:0042327	BP	positive regulation of phosphorylation	3/837	17/17758	0.0433029	1
C-G-Te	3	GO:0003796	MF	lysozyme activity	3/837	12/17758	0.0166778	1
C-G-Te	3	GO:0061783	MF	peptidoglycan muralytic activity	3/837	14/17758	0.0257283	1
C-G-Te	3	GO:0001012	MF	RNA polymerase II regulatory region DNA binding	3/837	15/17758	0.0310584	1
C-G-Te	3	GO:0000977	MF	RNA polymerase II regulatory region sequence-specific DNA binding	3/837	15/17758	0.0310584	1
C-G-Te	3	GO:0004602	MF	glutathione peroxidase activity	3/837	15/17758	0.0310584	1
C-G-Te	3	GO:0005179	MF	hormone activity	3/837	17/17758	0.0433029	1
C-G-Te	2	GO:0000256	BP	allantoin catabolic process	2/837	2/17758	0.00221906	0.464961
C-G-Te	2	GO:0000255	BP	allantoin metabolic process	2/837	3/17758	0.00644846	0.831479
C-G-Te	2	GO:0043605	BP	cellular amide catabolic process	2/837	3/17758	0.00644846	0.831479
C-G-Te	2	GO:0070180	MF	large ribosomal subunit rRNA binding	2/837	3/17758	0.00644846	0.831479
C-G-Te	2	GO:0050878	BP	regulation of body fluid levels	2/837	4/17758	0.0124942	1
C-G-Te	2	GO:0043009	BP	chordate embryonic development	2/837	4/17758	0.0124942	1
C-G-Te	2	GO:0007507	BP	heart development	2/837	5/17758	0.0201761	1
C-G-Te	2	GO:0019062	BP	virion attachment to host cell	2/837	5/17758	0.0201761	1
C-G-Te	2	GO:0044650	BP	adhesion of symbiont to host cell	2/837	5/17758	0.0201761	1
C-G-Te	2	GO:0044406	BP	adhesion of symbiont to host	2/837	5/17758	0.0201761	1
C-G-Te	2	GO:0009162	BP	deoxyribonucleoside monophosphate metabolic process	2/837	6/17758	0.0293268	1
C-G-Te	2	GO:0009143	BP	nucleoside triphosphate catabolic process	2/837	6/17758	0.0293268	1
C-G-Te	2	GO:0009177	BP	pyrimidine deoxyribonucleoside monophosphate biosynthetic process	2/837	6/17758	0.0293268	1
C-G-Te	2	GO:0009176	BP	pyrimidine deoxyribonucleoside monophosphate metabolic process	2/837	6/17758	0.0293268	1
C-G-Te	2	GO:0009157	BP	deoxyribonucleoside monophosphate biosynthetic process	2/837	6/17758	0.0293268	1
C-G-Te	2	GO:0043410	BP	positive regulation of MAPK cascade	2/837	7/17758	0.0397911	1
C-G-Te	2	GO:0120035	BP	regulation of plasma membrane bounded cell projection organization	2/837	7/17758	0.0397911	1
C-G-Te	2	GO:0032147	BP	activation of protein kinase activity	2/837	7/17758	0.0397911	1
C-G-Te	2	GO:0031344	BP	regulation of cell projection organization	2/837	7/17758	0.0397911	1
C-G-Te	2	GO:0006261	BP	DNA-dependent DNA replication	2/837	7/17758	0.0397911	1
C-G-Te	2	GO:0042611	CC	MHC protein complex	2/837	5/17758	0.0201761	1
C-G-Te	2	GO:0097433	CC	dense body	2/837	5/17758	0.0201761	1
C-G-Te	2	GO:0042612	CC	MHC class I protein complex	2/837	5/17758	0.0201761	1
C-G-Te	2	GO:0004100	MF	chitin synthase activity	2/837	4/17758	0.0124942	1
C-G-Te	2	GO:0004055	MF	argininosuccinate synthase activity	2/837	4/17758	0.0124942	1
C-G-Te	2	GO:0005432	MF	calcium:sodium antiporter activity	2/837	6/17758	0.0293268	1
C-G-Te	2	GO:0005184	MF	neuropeptide hormone activity	2/837	6/17758	0.0293268	1
C-G-Te	2	GO:0015368	MF	calcium:cation antiporter activity	2/837	6/17758	0.0293268	1
C-G-Te	2	GO:0005344	MF	oxygen carrier activity	2/837	6/17758	0.0293268	1
C-G-Te	2	GO:0019825	MF	oxygen binding	2/837	7/17758	0.0397911	1
C-G-Te	1	GO:0061588	BP	calcium activated phospholipid scrambling	1/837	1/17758	0.0471337	1
C-G-Te	1	GO:2000813	BP	negative regulation of barbed-end actin filament capping	1/837	1/17758	0.0471337	1
C-G-Te	1	GO:2000812	BP	regulation of barbed-end actin filament capping	1/837	1/17758	0.0471337	1
C-G-Te	1	GO:0030335	BP	positive regulation of cell migration	1/837	1/17758	0.0471337	1
C-G-Te	1	GO:0060142	BP	regulation of syncytium formation by plasma membrane fusion	1/837	1/17758	0.0471337	1
C-G-Te	1	GO:0030836	BP	positive regulation of actin filament depolymerization	1/837	1/17758	0.0471337	1
C-G-Te	1	GO:0051892	BP	negative regulation of cardioblast differentiation	1/837	1/17758	0.0471337	1
C-G-Te	1	GO:0051890	BP	regulation of cardioblast differentiation	1/837	1/17758	0.0471337	1
C-G-Te	1	GO:1901739	BP	regulation of myoblast fusion	1/837	1/17758	0.0471337	1
C-G-Te	1	GO:0048134	BP	germ-line cyst formation	1/837	1/17758	0.0471337	1
C-G-Te	1	GO:0048135	BP	female germ-line cyst formation	1/837	1/17758	0.0471337	1
C-G-Te	1	GO:0042659	BP	regulation of cell fate specification	1/837	1/17758	0.0471337	1
C-G-Te	1	GO:0051147	BP	regulation of muscle cell differentiation	1/837	1/17758	0.0471337	1
C-G-Te	1	GO:1901503	BP	ether biosynthetic process	1/837	1/17758	0.0471337	1
C-G-Te	1	GO:0044706	BP	multi-multicellular organism process	1/837	1/17758	0.0471337	1
C-G-Te	1	GO:0046504	BP	glycerol ether biosynthetic process	1/837	1/17758	0.0471337	1
C-G-Te	1	GO:1901224	BP	positive regulation of NIK/NF-kappaB signaling	1/837	1/17758	0.0471337	1
C-G-Te	1	GO:1901222	BP	regulation of NIK/NF-kappaB signaling	1/837	1/17758	0.0471337	1
C-G-Te	1	GO:0006035	BP	cuticle chitin biosynthetic process	1/837	1/17758	0.0471337	1
C-G-Te	1	GO:0006034	BP	cuticle chitin metabolic process	1/837	1/17758	0.0471337	1
C-G-Te	1	GO:0060048	BP	cardiac muscle contraction	1/837	1/17758	0.0471337	1
C-G-Te	1	GO:0051695	BP	actin filament uncapping	1/837	1/17758	0.0471337	1
C-G-Te	1	GO:0030727	BP	germarium-derived female germ-line cyst formation	1/837	1/17758	0.0471337	1
C-G-Te	1	GO:0035735	BP	intraciliary transport involved in cilium assembly	1/837	1/17758	0.0471337	1
C-G-Te	1	GO:0010453	BP	regulation of cell fate commitment	1/837	1/17758	0.0471337	1
C-G-Te	1	GO:0034204	BP	lipid translocation	1/837	1/17758	0.0471337	1
C-G-Te	1	GO:0015914	BP	phospholipid transport	1/837	1/17758	0.0471337	1
C-G-Te	1	GO:1990564	BP	protein polyufmylation	1/837	1/17758	0.0471337	1
C-G-Te	1	GO:0007589	BP	body fluid secretion	1/837	1/17758	0.0471337	1
C-G-Te	1	GO:0042686	BP	regulation of cardioblast cell fate specification	1/837	1/17758	0.0471337	1
C-G-Te	1	GO:1902745	BP	positive regulation of lamellipodium organization	1/837	1/17758	0.0471337	1
C-G-Te	1	GO:0051638	BP	barbed-end actin filament uncapping	1/837	1/17758	0.0471337	1
C-G-Te	1	GO:0070070	BP	proton-transporting V-type ATPase complex assembly	1/837	1/17758	0.0471337	1
C-G-Te	1	GO:0070072	BP	vacuolar proton-transporting V-type ATPase complex assembly	1/837	1/17758	0.0471337	1
C-G-Te	1	GO:0097384	BP	cellular lipid biosynthetic process	1/837	1/17758	0.0471337	1
C-G-Te	1	GO:0007376	BP	cephalic furrow formation	1/837	1/17758	0.0471337	1
C-G-Te	1	GO:0042381	BP	hemolymph coagulation	1/837	1/17758	0.0471337	1
C-G-Te	1	GO:0019082	BP	viral protein processing	1/837	1/17758	0.0471337	1
C-G-Te	1	GO:0007250	BP	activation of NF-kappaB-inducing kinase activity	1/837	1/17758	0.0471337	1
C-G-Te	1	GO:0015748	BP	organophosphate ester transport	1/837	1/17758	0.0471337	1
C-G-Te	1	GO:0051153	BP	regulation of striated muscle cell differentiation	1/837	1/17758	0.0471337	1
C-G-Te	1	GO:0007440	BP	foregut morphogenesis	1/837	1/17758	0.0471337	1
C-G-Te	1	GO:2000736	BP	regulation of stem cell differentiation	1/837	1/17758	0.0471337	1
C-G-Te	1	GO:2000737	BP	negative regulation of stem cell differentiation	1/837	1/17758	0.0471337	1
C-G-Te	1	GO:0010830	BP	regulation of myotube differentiation	1/837	1/17758	0.0471337	1
C-G-Te	1	GO:0009997	BP	negative regulation of cardioblast cell fate specification	1/837	1/17758	0.0471337	1
C-G-Te	1	GO:0009996	BP	negative regulation of cell fate specification	1/837	1/17758	0.0471337	1
C-G-Te	1	GO:0099515	BP	actin filament-based transport	1/837	1/17758	0.0471337	1
C-G-Te	1	GO:0017121	BP	plasma membrane phospholipid scrambling	1/837	1/17758	0.0471337	1
C-G-Te	1	GO:1903779	BP	regulation of cardiac conduction	1/837	1/17758	0.0471337	1
C-G-Te	1	GO:0030050	BP	vesicle transport along actin filament	1/837	1/17758	0.0471337	1
C-G-Te	1	GO:0045332	BP	phospholipid translocation	1/837	1/17758	0.0471337	1
C-G-Te	1	GO:1990592	BP	protein K69-linked ufmylation	1/837	1/17758	0.0471337	1
C-G-Te	1	GO:0036098	BP	male germ-line stem cell population maintenance	1/837	1/17758	0.0471337	1
C-G-Te	1	GO:0008611	BP	ether lipid biosynthetic process	1/837	1/17758	0.0471337	1
C-G-Te	1	GO:0007512	BP	adult heart development	1/837	1/17758	0.0471337	1
C-G-Te	1	GO:0097035	BP	regulation of membrane lipid distribution	1/837	1/17758	0.0471337	1
C-G-Te	1	GO:2000043	BP	regulation of cardiac cell fate specification	1/837	1/17758	0.0471337	1
C-G-Te	1	GO:2000044	BP	negative regulation of cardiac cell fate specification	1/837	1/17758	0.0471337	1
C-G-Te	1	GO:0046485	BP	ether lipid metabolic process	1/837	1/17758	0.0471337	1
C-G-Te	1	GO:1901881	BP	positive regulation of protein depolymerization	1/837	1/17758	0.0471337	1
C-G-Te	1	GO:0003007	BP	heart morphogenesis	1/837	1/17758	0.0471337	1
C-G-Te	1	GO:0050957	BP	equilibrioception	1/837	1/17758	0.0471337	1
C-G-Te	1	GO:1905207	BP	regulation of cardiocyte differentiation	1/837	1/17758	0.0471337	1
C-G-Te	1	GO:1905208	BP	negative regulation of cardiocyte differentiation	1/837	1/17758	0.0471337	1
C-G-Te	1	GO:0006941	BP	striated muscle contraction	1/837	1/17758	0.0471337	1
C-G-Te	1	GO:0010454	BP	negative regulation of cell fate commitment	1/837	1/17758	0.0471337	1
C-G-Te	1	GO:0010496	BP	intercellular transport	1/837	1/17758	0.0471337	1
C-G-Te	1	GO:2000147	BP	positive regulation of cell motility	1/837	1/17758	0.0471337	1
C-G-Te	1	GO:0006959	BP	humoral immune response	1/837	1/17758	0.0471337	1
C-G-Te	1	GO:0030027	CC	lamellipodium	1/837	1/17758	0.0471337	1
C-G-Te	1	GO:0034457	CC	Mpp10 complex	1/837	1/17758	0.0471337	1
C-G-Te	1	GO:0004855	MF	xanthine oxidase activity	1/837	1/17758	0.0471337	1
C-G-Te	1	GO:0004420	MF	hydroxymethylglutaryl-CoA reductase (NADPH) activity	1/837	1/17758	0.0471337	1
C-G-Te	1	GO:0001158	MF	enhancer sequence-specific DNA binding	1/837	1/17758	0.0471337	1
C-G-Te	1	GO:0000016	MF	lactase activity	1/837	1/17758	0.0471337	1
C-G-Te	1	GO:0008609	MF	alkylglycerone-phosphate synthase activity	1/837	1/17758	0.0471337	1
C-G-Te	1	GO:0016248	MF	channel inhibitor activity	1/837	1/17758	0.0471337	1
C-G-Te	1	GO:0004505	MF	phenylalanine 4-monooxygenase activity	1/837	1/17758	0.0471337	1
C-G-Te	1	GO:0043560	MF	insulin receptor substrate binding	1/837	1/17758	0.0471337	1
C-G-Te	1	GO:0004952	MF	dopamine neurotransmitter receptor activity	1/837	1/17758	0.0471337	1
C-G-Te	1	GO:0004350	MF	glutamate-5-semialdehyde dehydrogenase activity	1/837	1/17758	0.0471337	1
C-G-Te	1	GO:0004631	MF	phosphomevalonate kinase activity	1/837	1/17758	0.0471337	1
C-G-Te	1	GO:0008200	MF	ion channel inhibitor activity	1/837	1/17758	0.0471337	1
C-G-Te	1	GO:0004692	MF	cGMP-dependent protein kinase activity	1/837	1/17758	0.0471337	1
C-G-Te	1	GO:0052716	MF	hydroquinone:oxygen oxidoreductase activity	1/837	1/17758	0.0471337	1
C-G-Te	1	GO:0004037	MF	allantoicase activity	1/837	1/17758	0.0471337	1
C-G-Te	1	GO:0043548	MF	phosphatidylinositol 3-kinase binding	1/837	1/17758	0.0471337	1
C-G-Te	1	GO:0015054	MF	gastrin receptor activity	1/837	1/17758	0.0471337	1
C-G-Te	1	GO:0008613	MF	diuretic hormone activity	1/837	1/17758	0.0471337	1
C-G-Te	1	GO:0001588	MF	dopamine neurotransmitter receptor activity, coupled via Gs	1/837	1/17758	0.0471337	1
C-G-Te	1	GO:0000980	MF	RNA polymerase II distal enhancer sequence-specific DNA binding	1/837	1/17758	0.0471337	1
C-G-Te	1	GO:0004090	MF	carbonyl reductase (NADPH) activity	1/837	1/17758	0.0471337	1
C-G-Te	1	GO:0005070	MF	SH3/SH2 adaptor activity	1/837	1/17758	0.0471337	1
C-G-Te	1	GO:0071568	MF	UFM1 transferase activity	1/837	1/17758	0.0471337	1
C-G-Te	1	GO:0005243	MF	gap junction channel activity	1/837	1/17758	0.0471337	1
C-G-Te	1	GO:0016727	MF	oxidoreductase activity, acting on CH or CH2 groups, oxygen as acceptor	1/837	1/17758	0.0471337	1
C-G-Te	1	GO:0050897	MF	cobalt ion binding	1/837	1/17758	0.0471337	1
C-G-Te	1	GO:0035326	MF	enhancer binding	1/837	1/17758	0.0471337	1
C-G-Te	1	GO:0016682	MF	oxidoreductase activity, acting on diphenols and related substances as donors, oxygen as acceptor	1/837	1/17758	0.0471337	1
Note:Control denotes the P. clarkii injected with saline (control group); GsiRNA denotes the P. clarkii injected with 0.02 µg/g body weight GsiRNA (treated group). Br: Brain; Te: Testis; AG: Androgenic gland; TD: Testicular ducts; AN: Abdominal nerve cord.

## Sheet: CvsY-GO
Table S4 The GO and KEGG enrichment analysis results of differentially expressed genes
Table S4-2 The GO enrichment analysis results of differentially expressed genes in YsiRNA group vs. control group
Group-tissue	Number	GO ID	Term Type	Description	Ratio_in_study	Ratio_in_pop	Pvalue_uncorrected	Pvalue_corrected
C-Y-AG	74	GO:0097367	MF	carbohydrate derivative binding	74/471	2205/17758	0.0333137	0.76235
C-Y-AG	45	GO:0016491	MF	oxidoreductase activity	45/471	1038/17758	0.00131283	0.100029
C-Y-AG	38	GO:0008233	MF	peptidase activity	38/471	832/17758	0.00120044	0.0935923
C-Y-AG	38	GO:0046914	MF	transition metal ion binding	38/471	1041/17758	0.0460717	0.93343
C-Y-AG	34	GO:0005576	CC	extracellular region	34/471	314/17758	1.11e-06	0.00125197
C-Y-AG	33	GO:0070011	MF	peptidase activity, acting on L-amino acid peptides	33/471	775/17758	0.00802052	0.379678
C-Y-AG	27	GO:0098772	MF	molecular function regulator	27/471	402/17758	1.03e-05	0.00216724
C-Y-AG	26	GO:0004175	MF	endopeptidase activity	26/471	542/17758	0.00385486	0.221608
C-Y-AG	25	GO:0048037	MF	cofactor binding	25/471	572/17758	0.0161207	0.627148
C-Y-AG	23	GO:0030234	MF	enzyme regulator activity	23/471	304/17758	6.99e-06	0.00172879
C-Y-AG	22	GO:0001882	MF	nucleoside binding	22/471	412/17758	0.00173622	0.124326
C-Y-AG	22	GO:1901135	BP	carbohydrate derivative metabolic process	22/471	531/17758	0.038372	0.860482
C-Y-AG	21	GO:0030414	MF	peptidase inhibitor activity	21/471	151/17758	5.53e-07	0.00125197
C-Y-AG	21	GO:0004857	MF	enzyme inhibitor activity	21/471	169/17758	5.91e-07	0.00125197
C-Y-AG	21	GO:0061134	MF	peptidase regulator activity	21/471	153/17758	6.67e-07	0.00125197
C-Y-AG	21	GO:0001883	MF	purine nucleoside binding	21/471	403/17758	0.00396028	0.221608
C-Y-AG	21	GO:0005525	MF	GTP binding	21/471	403/17758	0.00396028	0.221608
C-Y-AG	21	GO:0032561	MF	guanyl ribonucleotide binding	21/471	403/17758	0.00396028	0.221608
C-Y-AG	21	GO:0019001	MF	guanyl nucleotide binding	21/471	403/17758	0.00396028	0.221608
C-Y-AG	21	GO:0032550	MF	purine ribonucleoside binding	21/471	403/17758	0.00396028	0.221608
C-Y-AG	21	GO:0032549	MF	ribonucleoside binding	21/471	411/17758	0.00442592	0.237406
C-Y-AG	19	GO:0017171	MF	serine hydrolase activity	19/471	198/17758	1.43e-06	0.00125197
C-Y-AG	19	GO:0008236	MF	serine-type peptidase activity	19/471	198/17758	1.43e-06	0.00125197
C-Y-AG	19	GO:0016825	MF	hydrolase activity, acting on acid phosphorus-nitrogen bonds	19/471	198/17758	1.43e-06	0.00125197
C-Y-AG	19	GO:0005975	BP	carbohydrate metabolic process	19/471	384/17758	0.00914575	0.422912
C-Y-AG	18	GO:0004252	MF	serine-type endopeptidase activity	18/471	162/17758	1.49e-06	0.00125197
C-Y-AG	18	GO:0017144	BP	drug metabolic process	18/471	323/17758	0.0041347	0.223574
C-Y-AG	18	GO:0140110	MF	transcription regulator activity	18/471	374/17758	0.013849	0.562774
C-Y-AG	17	GO:0003700	MF	DNA-binding transcription factor activity	17/471	324/17758	0.00760263	0.369389
C-Y-AG	16	GO:0008061	MF	chitin binding	16/471	149/17758	2.24e-06	0.00136722
C-Y-AG	16	GO:0006022	BP	aminoglycan metabolic process	16/471	163/17758	7.22e-06	0.00172879
C-Y-AG	15	GO:0006030	BP	chitin metabolic process	15/471	144/17758	6.74e-06	0.00172879
C-Y-AG	15	GO:0005615	CC	extracellular space	15/471	144/17758	6.74e-06	0.00172879
C-Y-AG	15	GO:1901071	BP	glucosamine-containing compound metabolic process	15/471	146/17758	7.99e-06	0.00178503
C-Y-AG	15	GO:0006040	BP	amino sugar metabolic process	15/471	150/17758	1.11e-05	0.00225552
C-Y-AG	15	GO:0020037	MF	heme binding	15/471	160/17758	2.41e-05	0.0042438
C-Y-AG	15	GO:0046906	MF	tetrapyrrole binding	15/471	164/17758	3.22e-05	0.00526096
C-Y-AG	15	GO:0030246	MF	carbohydrate binding	15/471	182/17758	0.000106285	0.0137046
C-Y-AG	15	GO:0044421	CC	extracellular region part	15/471	215/17758	0.000642332	0.0598171
C-Y-AG	13	GO:0044459	CC	plasma membrane part	13/471	269/17758	0.0336059	0.76642
C-Y-AG	12	GO:0004866	MF	endopeptidase inhibitor activity	12/471	117/17758	6.5e-05	0.00947094
C-Y-AG	12	GO:0061135	MF	endopeptidase regulator activity	12/471	118/17758	7.06e-05	0.0100756
C-Y-AG	11	GO:0006979	BP	response to oxidative stress	11/471	72/17758	2.86e-06	0.00136722
C-Y-AG	11	GO:0016209	MF	antioxidant activity	11/471	97/17758	5.19e-05	0.00790505
C-Y-AG	10	GO:0004601	MF	peroxidase activity	10/471	71/17758	1.7e-05	0.00316367
C-Y-AG	10	GO:0016684	MF	oxidoreductase activity, acting on peroxide as acceptor	10/471	76/17758	3.12e-05	0.00523014
C-Y-AG	10	GO:0042302	MF	structural constituent of cuticle	10/471	98/17758	0.000272623	0.0299662
C-Y-AG	10	GO:0005887	CC	integral component of plasma membrane	10/471	113/17758	0.000850022	0.0712424
C-Y-AG	10	GO:0031226	CC	intrinsic component of plasma membrane	10/471	119/17758	0.0012658	0.0975536
C-Y-AG	8	GO:0005506	MF	iron ion binding	8/471	128/17758	0.0208187	0.635137
C-Y-AG	7	GO:0016831	MF	carboxy-lyase activity	7/471	41/17758	9.09e-05	0.0121898
C-Y-AG	7	GO:0016830	MF	carbon-carbon lyase activity	7/471	73/17758	0.00318464	0.201444
C-Y-AG	6	GO:0004713	MF	protein tyrosine kinase activity	6/471	77/17758	0.0164028	0.62846
C-Y-AG	6	GO:0005996	BP	monosaccharide metabolic process	6/471	90/17758	0.032449	0.750243
C-Y-AG	5	GO:0006006	BP	glucose metabolic process	5/471	54/17758	0.0139897	0.562855
C-Y-AG	5	GO:0016051	BP	carbohydrate biosynthetic process	5/471	74/17758	0.0466128	0.93343
C-Y-AG	5	GO:0015293	MF	symporter activity	5/471	75/17758	0.0489027	0.93343
C-Y-AG	4	GO:0004613	MF	phosphoenolpyruvate carboxykinase (GTP) activity	4/471	6/17758	7.03e-06	0.00172879
C-Y-AG	4	GO:0004611	MF	phosphoenolpyruvate carboxykinase activity	4/471	6/17758	7.03e-06	0.00172879
C-Y-AG	4	GO:0004714	MF	transmembrane receptor protein tyrosine kinase activity	4/471	28/17758	0.00603847	0.309068
C-Y-AG	4	GO:0006094	BP	gluconeogenesis	4/471	30/17758	0.00775303	0.371315
C-Y-AG	4	GO:0019319	BP	hexose biosynthetic process	4/471	30/17758	0.00775303	0.371315
C-Y-AG	4	GO:0046364	BP	monosaccharide biosynthetic process	4/471	31/17758	0.00871872	0.405965
C-Y-AG	4	GO:0019199	MF	transmembrane receptor protein kinase activity	4/471	35/17758	0.0133551	0.549361
C-Y-AG	4	GO:0006468	BP	protein phosphorylation	4/471	36/17758	0.0147173	0.587377
C-Y-AG	4	GO:0005507	MF	copper ion binding	4/471	43/17758	0.0266983	0.637055
C-Y-AG	4	GO:0033218	MF	amide binding	4/471	44/17758	0.0287727	0.672198
C-Y-AG	4	GO:0051704	BP	multi-organism process	4/471	52/17758	0.0487461	0.93343
C-Y-AG	4	GO:0008194	MF	UDP-glycosyltransferase activity	4/471	50/17758	0.043187	0.93343
C-Y-AG	3	GO:0019062	BP	virion attachment to host cell	3/471	5/17758	0.000178177	0.0202487
C-Y-AG	3	GO:0044650	BP	adhesion of symbiont to host cell	3/471	5/17758	0.000178177	0.0202487
C-Y-AG	3	GO:0044406	BP	adhesion of symbiont to host	3/471	5/17758	0.000178177	0.0202487
C-Y-AG	3	GO:0046777	BP	protein autophosphorylation	3/471	9/17758	0.00138231	0.104139
C-Y-AG	3	GO:0008241	MF	peptidyl-dipeptidase activity	3/471	12/17758	0.00341174	0.209037
C-Y-AG	3	GO:0003796	MF	lysozyme activity	3/471	12/17758	0.00341174	0.209037
C-Y-AG	3	GO:0097485	BP	neuron projection guidance	3/471	14/17758	0.00542665	0.281179
C-Y-AG	3	GO:0007411	BP	axon guidance	3/471	14/17758	0.00542665	0.281179
C-Y-AG	3	GO:0061783	MF	peptidoglycan muralytic activity	3/471	14/17758	0.00542665	0.281179
C-Y-AG	3	GO:0031409	MF	pigment binding	3/471	14/17758	0.00542665	0.281179
C-Y-AG	3	GO:0001558	BP	regulation of cell growth	3/471	20/17758	0.0151097	0.598985
C-Y-AG	3	GO:0006119	BP	oxidative phosphorylation	3/471	24/17758	0.0248172	0.635137
C-Y-AG	3	GO:0006826	BP	iron ion transport	3/471	24/17758	0.0248172	0.635137
C-Y-AG	3	GO:0016722	MF	oxidoreductase activity, oxidizing metal ions	3/471	23/17758	0.0221409	0.635137
C-Y-AG	3	GO:0040008	BP	regulation of growth	3/471	26/17758	0.030668	0.71152
C-Y-AG	3	GO:0007169	BP	transmembrane receptor protein tyrosine kinase signaling pathway	3/471	27/17758	0.033841	0.769165
C-Y-AG	3	GO:0000041	BP	transition metal ion transport	3/471	29/17758	0.0406754	0.903074
C-Y-AG	3	GO:0072593	BP	reactive oxygen species metabolic process	3/471	31/17758	0.0481493	0.93343
C-Y-AG	3	GO:0045277	CC	respiratory chain complex IV	3/471	30/17758	0.0443334	0.93343
C-Y-AG	2	GO:0018214	BP	protein carboxylation	2/471	2/17758	0.000702029	0.0627614
C-Y-AG	2	GO:0017187	BP	peptidyl-glutamic acid carboxylation	2/471	2/17758	0.000702029	0.0627614
C-Y-AG	2	GO:0008488	MF	gamma-glutamyl carboxylase activity	2/471	2/17758	0.000702029	0.0627614
C-Y-AG	2	GO:0050665	BP	hydrogen peroxide biosynthetic process	2/471	3/17758	0.002069	0.137353
C-Y-AG	2	GO:0017000	BP	antibiotic biosynthetic process	2/471	3/17758	0.002069	0.137353
C-Y-AG	2	GO:0004528	MF	phosphodiesterase I activity	2/471	4/17758	0.0040653	0.221608
C-Y-AG	2	GO:0016500	MF	protein-hormone receptor activity	2/471	4/17758	0.0040653	0.221608
C-Y-AG	2	GO:0016174	MF	NAD(P)H oxidase activity	2/471	4/17758	0.0040653	0.221608
C-Y-AG	2	GO:0035251	MF	UDP-glucosyltransferase activity	2/471	4/17758	0.0040653	0.221608
C-Y-AG	2	GO:0018200	BP	peptidyl-glutamic acid modification	2/471	5/17758	0.00665671	0.333084
C-Y-AG	2	GO:0034755	BP	iron ion transmembrane transport	2/471	5/17758	0.00665671	0.333084
C-Y-AG	2	GO:0046527	MF	glucosyltransferase activity	2/471	5/17758	0.00665671	0.333084
C-Y-AG	2	GO:0071467	BP	cellular response to pH	2/471	6/17758	0.0098104	0.438525
C-Y-AG	2	GO:0009268	BP	response to pH	2/471	6/17758	0.0098104	0.438525
C-Y-AG	2	GO:0010446	BP	response to alkaline pH	2/471	6/17758	0.0098104	0.438525
C-Y-AG	2	GO:0071469	BP	cellular response to alkaline pH	2/471	6/17758	0.0098104	0.438525
C-Y-AG	2	GO:0050664	MF	oxidoreductase activity, acting on NAD(P)H, oxygen as acceptor	2/471	6/17758	0.0098104	0.438525
C-Y-AG	2	GO:0008045	BP	motor neuron axon guidance	2/471	7/17758	0.0134948	0.551725
C-Y-AG	2	GO:0098802	CC	plasma membrane receptor complex	2/471	8/17758	0.0176798	0.635137
C-Y-AG	2	GO:0006493	BP	protein O-linked glycosylation	2/471	10/17758	0.0274363	0.643218
C-Y-AG	2	GO:0104004	BP	cellular response to environmental stimulus	2/471	10/17758	0.0274363	0.643218
C-Y-AG	2	GO:0071214	BP	cellular response to abiotic stimulus	2/471	10/17758	0.0274363	0.643218
C-Y-AG	2	GO:0042743	BP	hydrogen peroxide metabolic process	2/471	10/17758	0.0274363	0.643218
C-Y-AG	2	GO:0004312	MF	fatty acid synthase activity	2/471	10/17758	0.0274363	0.643218
C-Y-AG	2	GO:0048598	BP	embryonic morphogenesis	2/471	11/17758	0.0329533	0.756684
C-Y-AG	2	GO:0031177	MF	phosphopantetheine binding	2/471	11/17758	0.0329533	0.756684
C-Y-AG	2	GO:0009887	BP	animal organ morphogenesis	2/471	12/17758	0.0388616	0.86567
C-Y-AG	2	GO:0043235	CC	receptor complex	2/471	12/17758	0.0388616	0.86567
C-Y-AG	1	GO:0007623	BP	circadian rhythm	1/471	1/17758	0.0265233	0.635137
C-Y-AG	1	GO:1903531	BP	negative regulation of secretion by cell	1/471	1/17758	0.0265233	0.635137
C-Y-AG	1	GO:0051048	BP	negative regulation of secretion	1/471	1/17758	0.0265233	0.635137
C-Y-AG	1	GO:0060359	BP	response to ammonium ion	1/471	1/17758	0.0265233	0.635137
C-Y-AG	1	GO:0035264	BP	multicellular organism growth	1/471	1/17758	0.0265233	0.635137
C-Y-AG	1	GO:0042632	BP	cholesterol homeostasis	1/471	1/17758	0.0265233	0.635137
C-Y-AG	1	GO:1905954	BP	positive regulation of lipid localization	1/471	1/17758	0.0265233	0.635137
C-Y-AG	1	GO:1905952	BP	regulation of lipid localization	1/471	1/17758	0.0265233	0.635137
C-Y-AG	1	GO:0048133	BP	male germ-line stem cell asymmetric division	1/471	1/17758	0.0265233	0.635137
C-Y-AG	1	GO:0016201	BP	synaptic target inhibition	1/471	1/17758	0.0265233	0.635137
C-Y-AG	1	GO:0055116	BP	entry into reproductive diapause	1/471	1/17758	0.0265233	0.635137
C-Y-AG	1	GO:0055115	BP	entry into diapause	1/471	1/17758	0.0265233	0.635137
C-Y-AG	1	GO:0060180	BP	female mating behavior	1/471	1/17758	0.0265233	0.635137
C-Y-AG	1	GO:0008585	BP	female gonad development	1/471	1/17758	0.0265233	0.635137
C-Y-AG	1	GO:0044854	BP	plasma membrane raft assembly	1/471	1/17758	0.0265233	0.635137
C-Y-AG	1	GO:0044857	BP	plasma membrane raft organization	1/471	1/17758	0.0265233	0.635137
C-Y-AG	1	GO:0007285	BP	primary spermatocyte growth	1/471	1/17758	0.0265233	0.635137
C-Y-AG	1	GO:0042220	BP	response to cocaine	1/471	1/17758	0.0265233	0.635137
C-Y-AG	1	GO:0030707	BP	ovarian follicle cell development	1/471	1/17758	0.0265233	0.635137
C-Y-AG	1	GO:0046883	BP	regulation of hormone secretion	1/471	1/17758	0.0265233	0.635137
C-Y-AG	1	GO:0046888	BP	negative regulation of hormone secretion	1/471	1/17758	0.0265233	0.635137
C-Y-AG	1	GO:0040018	BP	positive regulation of multicellular organism growth	1/471	1/17758	0.0265233	0.635137
C-Y-AG	1	GO:0014068	BP	positive regulation of phosphatidylinositol 3-kinase signaling	1/471	1/17758	0.0265233	0.635137
C-Y-AG	1	GO:0014066	BP	regulation of phosphatidylinositol 3-kinase signaling	1/471	1/17758	0.0265233	0.635137
C-Y-AG	1	GO:0070346	BP	positive regulation of fat cell proliferation	1/471	1/17758	0.0265233	0.635137
C-Y-AG	1	GO:0070344	BP	regulation of fat cell proliferation	1/471	1/17758	0.0265233	0.635137
C-Y-AG	1	GO:1905463	BP	negative regulation of DNA duplex unwinding	1/471	1/17758	0.0265233	0.635137
C-Y-AG	1	GO:1905462	BP	regulation of DNA duplex unwinding	1/471	1/17758	0.0265233	0.635137
C-Y-AG	1	GO:0042754	BP	negative regulation of circadian rhythm	1/471	1/17758	0.0265233	0.635137
C-Y-AG	1	GO:0051097	BP	negative regulation of helicase activity	1/471	1/17758	0.0265233	0.635137
C-Y-AG	1	GO:0051095	BP	regulation of helicase activity	1/471	1/17758	0.0265233	0.635137
C-Y-AG	1	GO:0042321	BP	negative regulation of circadian sleep/wake cycle, sleep	1/471	1/17758	0.0265233	0.635137
C-Y-AG	1	GO:0010884	BP	positive regulation of lipid storage	1/471	1/17758	0.0265233	0.635137
C-Y-AG	1	GO:0010883	BP	regulation of lipid storage	1/471	1/17758	0.0265233	0.635137
C-Y-AG	1	GO:0055092	BP	sterol homeostasis	1/471	1/17758	0.0265233	0.635137
C-Y-AG	1	GO:0070836	BP	caveola assembly	1/471	1/17758	0.0265233	0.635137
C-Y-AG	1	GO:0007617	BP	mating behavior	1/471	1/17758	0.0265233	0.635137
C-Y-AG	1	GO:0048521	BP	negative regulation of behavior	1/471	1/17758	0.0265233	0.635137
C-Y-AG	1	GO:0045187	BP	regulation of circadian sleep/wake cycle, sleep	1/471	1/17758	0.0265233	0.635137
C-Y-AG	1	GO:0001746	BP	Bolwig's organ morphogenesis	1/471	1/17758	0.0265233	0.635137
C-Y-AG	1	GO:0046622	BP	positive regulation of organ growth	1/471	1/17758	0.0265233	0.635137
C-Y-AG	1	GO:0048511	BP	rhythmic process	1/471	1/17758	0.0265233	0.635137
C-Y-AG	1	GO:0090276	BP	regulation of peptide hormone secretion	1/471	1/17758	0.0265233	0.635137
C-Y-AG	1	GO:0090278	BP	negative regulation of peptide hormone secretion	1/471	1/17758	0.0265233	0.635137
C-Y-AG	1	GO:1905775	BP	negative regulation of DNA helicase activity	1/471	1/17758	0.0265233	0.635137
C-Y-AG	1	GO:1905774	BP	regulation of DNA helicase activity	1/471	1/17758	0.0265233	0.635137
C-Y-AG	1	GO:0048608	BP	reproductive structure development	1/471	1/17758	0.0265233	0.635137
C-Y-AG	1	GO:0072347	BP	response to anesthetic	1/471	1/17758	0.0265233	0.635137
C-Y-AG	1	GO:0002066	BP	columnar/cuboidal epithelial cell development	1/471	1/17758	0.0265233	0.635137
C-Y-AG	1	GO:0002064	BP	epithelial cell development	1/471	1/17758	0.0265233	0.635137
C-Y-AG	1	GO:0043279	BP	response to alkaloid	1/471	1/17758	0.0265233	0.635137
C-Y-AG	1	GO:0022611	BP	dormancy process	1/471	1/17758	0.0265233	0.635137
C-Y-AG	1	GO:0014070	BP	response to organic cyclic compound	1/471	1/17758	0.0265233	0.635137
C-Y-AG	1	GO:0035498	BP	carnosine metabolic process	1/471	1/17758	0.0265233	0.635137
C-Y-AG	1	GO:0001765	BP	membrane raft assembly	1/471	1/17758	0.0265233	0.635137
C-Y-AG	1	GO:2000252	BP	negative regulation of feeding behavior	1/471	1/17758	0.0265233	0.635137
C-Y-AG	1	GO:0048619	BP	embryonic hindgut morphogenesis	1/471	1/17758	0.0265233	0.635137
C-Y-AG	1	GO:0008406	BP	gonad development	1/471	1/17758	0.0265233	0.635137
C-Y-AG	1	GO:0050919	BP	negative chemotaxis	1/471	1/17758	0.0265233	0.635137
C-Y-AG	1	GO:0002792	BP	negative regulation of peptide secretion	1/471	1/17758	0.0265233	0.635137
C-Y-AG	1	GO:0042749	BP	regulation of circadian sleep/wake cycle	1/471	1/17758	0.0265233	0.635137
C-Y-AG	1	GO:0045793	BP	positive regulation of cell size	1/471	1/17758	0.0265233	0.635137
C-Y-AG	1	GO:2000377	BP	regulation of reactive oxygen species metabolic process	1/471	1/17758	0.0265233	0.635137
C-Y-AG	1	GO:0016010	CC	dystrophin-associated glycoprotein complex	1/471	1/17758	0.0265233	0.635137
C-Y-AG	1	GO:0044853	CC	plasma membrane raft	1/471	1/17758	0.0265233	0.635137
C-Y-AG	1	GO:0005901	CC	caveola	1/471	1/17758	0.0265233	0.635137
C-Y-AG	1	GO:0090665	CC	glycoprotein complex	1/471	1/17758	0.0265233	0.635137
C-Y-AG	1	GO:0005899	CC	insulin receptor complex	1/471	1/17758	0.0265233	0.635137
C-Y-AG	1	GO:0004855	MF	xanthine oxidase activity	1/471	1/17758	0.0265233	0.635137
C-Y-AG	1	GO:0003825	MF	alpha,alpha-trehalose-phosphate synthase (UDP-forming) activity	1/471	1/17758	0.0265233	0.635137
C-Y-AG	1	GO:0003934	MF	GTP cyclohydrolase I activity	1/471	1/17758	0.0265233	0.635137
C-Y-AG	1	GO:0003933	MF	GTP cyclohydrolase activity	1/471	1/17758	0.0265233	0.635137
C-Y-AG	1	GO:0005009	MF	insulin-activated receptor activity	1/471	1/17758	0.0265233	0.635137
C-Y-AG	1	GO:0051011	MF	microtubule minus-end binding	1/471	1/17758	0.0265233	0.635137
C-Y-AG	1	GO:0016630	MF	protochlorophyllide reductase activity	1/471	1/17758	0.0265233	0.635137
C-Y-AG	1	GO:0017046	MF	peptide hormone binding	1/471	1/17758	0.0265233	0.635137
C-Y-AG	1	GO:0010857	MF	calcium-dependent protein kinase activity	1/471	1/17758	0.0265233	0.635137
C-Y-AG	1	GO:0016901	MF	oxidoreductase activity, acting on the CH-OH group of donors, quinone or similar compound as acceptor	1/471	1/17758	0.0265233	0.635137
C-Y-AG	1	GO:0009931	MF	calcium-dependent protein serine/threonine kinase activity	1/471	1/17758	0.0265233	0.635137
C-Y-AG	1	GO:0043559	MF	insulin binding	1/471	1/17758	0.0265233	0.635137
C-Y-AG	1	GO:0030735	MF	carnosine N-methyltransferase activity	1/471	1/17758	0.0265233	0.635137
C-Y-AG	1	GO:0080048	MF	GDP-D-glucose phosphorylase activity	1/471	1/17758	0.0265233	0.635137
C-Y-AG	1	GO:0016727	MF	oxidoreductase activity, acting on CH or CH2 groups, oxygen as acceptor	1/471	1/17758	0.0265233	0.635137
C-Y-AG	1	GO:0004368	MF	glycerol-3-phosphate dehydrogenase (quinone) activity	1/471	1/17758	0.0265233	0.635137
C-Y-AG	1	GO:0052591	MF	sn-glycerol-3-phosphate:ubiquinone-8 oxidoreductase activity	1/471	1/17758	0.0265233	0.635137
C-Y-AG	1	GO:0052590	MF	sn-glycerol-3-phosphate:ubiquinone oxidoreductase activity	1/471	1/17758	0.0265233	0.635137
C-Y-AN	1361	GO:0005575	CC	cellular_component	1361/2312	9584/17758	9.36e-06	0.00122813
C-Y-AN	723	GO:0044425	CC	membrane part	723/2312	4644/17758	7.87e-06	0.001207
C-Y-AN	689	GO:0031224	CC	intrinsic component of membrane	689/2312	4335/17758	7.9e-06	0.001207
C-Y-AN	688	GO:0016021	CC	integral component of membrane	688/2312	4323/17758	8.75e-06	0.00122164
C-Y-AN	376	GO:0043169	MF	cation binding	376/2312	2645/17758	0.0485277	0.732846
C-Y-AN	333	GO:0065007	BP	biological regulation	333/2312	2028/17758	9.69e-06	0.00122813
C-Y-AN	301	GO:0050789	BP	regulation of biological process	301/2312	1841/17758	1.82e-05	0.00199856
C-Y-AN	285	GO:0050794	BP	regulation of cellular process	285/2312	1720/17758	1.18e-05	0.00141404
C-Y-AN	267	GO:0140096	MF	catalytic activity, acting on a protein	267/2312	1754/17758	0.00449101	0.191798
C-Y-AN	149	GO:0016020	CC	membrane	149/2312	937/17758	0.00818144	0.267593
C-Y-AN	144	GO:0051179	BP	localization	144/2312	835/17758	0.000331671	0.027455
C-Y-AN	139	GO:0008233	MF	peptidase activity	139/2312	832/17758	0.00181214	0.0987839
C-Y-AN	136	GO:0007165	BP	signal transduction	136/2312	616/17758	3.2e-06	0.00116495
C-Y-AN	136	GO:0006810	BP	transport	136/2312	786/17758	0.000415461	0.0332543
C-Y-AN	136	GO:0051234	BP	establishment of localization	136/2312	790/17758	0.000525349	0.0382258
C-Y-AN	124	GO:0070011	MF	peptidase activity, acting on L-amino acid peptides	124/2312	775/17758	0.0139404	0.384653
C-Y-AN	115	GO:0016070	BP	RNA metabolic process	115/2312	689/17758	0.00460067	0.195237
C-Y-AN	86	GO:0098772	MF	molecular function regulator	86/2312	402/17758	5.71e-06	0.00116495
C-Y-AN	78	GO:0005622	CC	intracellular	78/2312	476/17758	0.0320371	0.622239
C-Y-AN	76	GO:0044428	CC	nuclear part	76/2312	430/17758	0.00567972	0.222705
C-Y-AN	66	GO:0140110	MF	transcription regulator activity	66/2312	374/17758	0.0101401	0.316231
C-Y-AN	59	GO:0030234	MF	enzyme regulator activity	59/2312	304/17758	0.0014199	0.0835126
C-Y-AN	58	GO:0006629	BP	lipid metabolic process	58/2312	269/17758	0.000107832	0.0106326
C-Y-AN	58	GO:0006396	BP	RNA processing	58/2312	311/17758	0.00482453	0.199682
C-Y-AN	57	GO:0003700	MF	DNA-binding transcription factor activity	57/2312	324/17758	0.0192413	0.422513
C-Y-AN	56	GO:0006811	BP	ion transport	56/2312	243/17758	1.87e-05	0.00202426
C-Y-AN	56	GO:0055085	BP	transmembrane transport	56/2312	300/17758	0.00540737	0.215844
C-Y-AN	54	GO:0044421	CC	extracellular region part	54/2312	215/17758	3.15e-06	0.00116495
C-Y-AN	48	GO:0032774	BP	RNA biosynthetic process	48/2312	273/17758	0.0291924	0.579121
C-Y-AN	47	GO:0007166	BP	cell surface receptor signaling pathway	47/2312	164/17758	1.88e-06	0.00116495
C-Y-AN	47	GO:0044459	CC	plasma membrane part	47/2312	269/17758	0.0352132	0.657601
C-Y-AN	42	GO:0030246	MF	carbohydrate binding	42/2312	182/17758	0.000212029	0.018463
C-Y-AN	40	GO:0004857	MF	enzyme inhibitor activity	40/2312	169/17758	0.000128941	0.0122498
C-Y-AN	40	GO:0016829	MF	lyase activity	40/2312	209/17758	0.0125646	0.364699
C-Y-AN	40	GO:0016757	MF	transferase activity, transferring glycosyl groups	40/2312	212/17758	0.0136515	0.379806
C-Y-AN	40	GO:0006351	BP	transcription, DNA-templated	40/2312	221/17758	0.0338777	0.641021
C-Y-AN	40	GO:0097659	BP	nucleic acid-templated transcription	40/2312	221/17758	0.0338777	0.641021
C-Y-AN	39	GO:0005615	CC	extracellular space	39/2312	144/17758	8.1e-06	0.001207
C-Y-AN	38	GO:0035556	BP	intracellular signal transduction	38/2312	213/17758	0.0402299	0.715495
C-Y-AN	37	GO:0030414	MF	peptidase inhibitor activity	37/2312	151/17758	0.000127328	0.0122498
C-Y-AN	37	GO:0061134	MF	peptidase regulator activity	37/2312	153/17758	0.000149397	0.0139126
C-Y-AN	35	GO:0005506	MF	iron ion binding	35/2312	128/17758	1.48e-05	0.00164922
C-Y-AN	35	GO:0042578	MF	phosphoric ester hydrolase activity	35/2312	180/17758	0.0138924	0.384653
C-Y-AN	34	GO:0020037	MF	heme binding	34/2312	160/17758	0.00423065	0.185116
C-Y-AN	34	GO:0046906	MF	tetrapyrrole binding	34/2312	164/17758	0.00498814	0.2027
C-Y-AN	34	GO:0006812	BP	cation transport	34/2312	178/17758	0.0186844	0.412102
C-Y-AN	32	GO:0019899	MF	enzyme binding	32/2312	147/17758	0.00292204	0.143009
C-Y-AN	32	GO:0004252	MF	serine-type endopeptidase activity	32/2312	162/17758	0.0136452	0.379806
C-Y-AN	30	GO:0051186	BP	cofactor metabolic process	30/2312	146/17758	0.00934479	0.292789
C-Y-AN	30	GO:0048856	BP	anatomical structure development	30/2312	154/17758	0.0217689	0.459622
C-Y-AN	30	GO:0022610	BP	biological adhesion	30/2312	157/17758	0.0310139	0.609818
C-Y-AN	29	GO:0004866	MF	endopeptidase inhibitor activity	29/2312	117/17758	0.000477604	0.0359813
C-Y-AN	29	GO:0061135	MF	endopeptidase regulator activity	29/2312	118/17758	0.000533323	0.0382258
C-Y-AN	28	GO:0030001	BP	metal ion transport	28/2312	63/17758	4.67e-07	0.00116495
C-Y-AN	28	GO:0044451	CC	nucleoplasm part	28/2312	123/17758	0.00276237	0.136189
C-Y-AN	28	GO:0016705	MF	oxidoreductase activity, acting on paired donors, with incorporation or reduction of molecular oxygen	28/2312	130/17758	0.00587399	0.227659
C-Y-AN	28	GO:0048523	BP	negative regulation of cellular process	28/2312	145/17758	0.0339392	0.641021
C-Y-AN	28	GO:0008234	MF	cysteine-type peptidase activity	28/2312	145/17758	0.0339392	0.641021
C-Y-AN	27	GO:0048583	BP	regulation of response to stimulus	27/2312	126/17758	0.00757707	0.262835
C-Y-AN	26	GO:0051020	MF	GTPase binding	26/2312	99/17758	0.000416608	0.0332543
C-Y-AN	26	GO:0023051	BP	regulation of signaling	26/2312	124/17758	0.0149042	0.39312
C-Y-AN	25	GO:0009966	BP	regulation of signal transduction	25/2312	117/17758	0.0121759	0.354953
C-Y-AN	25	GO:0010646	BP	regulation of cell communication	25/2312	123/17758	0.0214832	0.455838
C-Y-AN	22	GO:0006357	BP	regulation of transcription by RNA polymerase II	22/2312	85/17758	0.00168119	0.0931601
C-Y-AN	22	GO:1901361	BP	organic cyclic compound catabolic process	22/2312	107/17758	0.0291936	0.579121
C-Y-AN	22	GO:0005887	CC	integral component of plasma membrane	22/2312	113/17758	0.0487212	0.732846
C-Y-AN	21	GO:0017016	MF	Ras GTPase binding	21/2312	75/17758	0.000460524	0.0354921
C-Y-AN	21	GO:0031267	MF	small GTPase binding	21/2312	75/17758	0.000460524	0.0354921
C-Y-AN	21	GO:0030054	CC	cell junction	21/2312	97/17758	0.0153479	0.39312
C-Y-AN	21	GO:0046700	BP	heterocycle catabolic process	21/2312	100/17758	0.0242947	0.49784
C-Y-AN	20	GO:0016042	BP	lipid catabolic process	20/2312	72/17758	0.000698768	0.0463885
C-Y-AN	20	GO:0044270	BP	cellular nitrogen compound catabolic process	20/2312	99/17758	0.0494118	0.732846
C-Y-AN	19	GO:0004497	MF	monooxygenase activity	19/2312	89/17758	0.0260366	0.527418
C-Y-AN	18	GO:0006790	BP	sulfur compound metabolic process	18/2312	74/17758	0.00814012	0.267547
C-Y-AN	18	GO:0031012	CC	extracellular matrix	18/2312	77/17758	0.0105724	0.320759
C-Y-AN	18	GO:0004713	MF	protein tyrosine kinase activity	18/2312	77/17758	0.0105724	0.320759
C-Y-AN	18	GO:0005102	MF	signaling receptor binding	18/2312	78/17758	0.0164367	0.39312
C-Y-AN	18	GO:1902531	BP	regulation of intracellular signal transduction	18/2312	79/17758	0.017262	0.39911
C-Y-AN	18	GO:0005856	CC	cytoskeleton	18/2312	85/17758	0.0341133	0.6425
C-Y-AN	17	GO:0004601	MF	peroxidase activity	17/2312	71/17758	0.0118063	0.348727
C-Y-AN	17	GO:0016684	MF	oxidoreductase activity, acting on peroxide as acceptor	17/2312	76/17758	0.0243793	0.49784
C-Y-AN	17	GO:0006732	BP	coenzyme metabolic process	17/2312	80/17758	0.0431555	0.721336
C-Y-AN	16	GO:0005085	MF	guanyl-nucleotide exchange factor activity	16/2312	63/17758	0.00736103	0.262835
C-Y-AN	16	GO:0005789	CC	endoplasmic reticulum membrane	16/2312	70/17758	0.0200174	0.432956
C-Y-AN	15	GO:0007229	BP	integrin-mediated signaling pathway	15/2312	33/17758	5.14e-06	0.00116495
C-Y-AN	15	GO:0017048	MF	Rho GTPase binding	15/2312	45/17758	0.000370252	0.0302749
C-Y-AN	15	GO:0006631	BP	fatty acid metabolic process	15/2312	64/17758	0.0230433	0.476867
C-Y-AN	14	GO:0051213	MF	dioxygenase activity	14/2312	63/17758	0.0378996	0.679457
C-Y-AN	13	GO:0000041	BP	transition metal ion transport	13/2312	29/17758	2.65e-05	0.0027743
C-Y-AN	13	GO:0051056	BP	regulation of small GTPase mediated signal transduction	13/2312	56/17758	0.0430359	0.721336
C-Y-AN	13	GO:0008757	MF	S-adenosylmethionine-dependent methyltransferase activity	13/2312	56/17758	0.0430359	0.721336
C-Y-AN	12	GO:0007167	BP	enzyme linked receptor protein signaling pathway	12/2312	35/17758	0.00106122	0.0643224
C-Y-AN	12	GO:0019199	MF	transmembrane receptor protein kinase activity	12/2312	35/17758	0.00106122	0.0643224
C-Y-AN	12	GO:0030545	MF	receptor regulator activity	12/2312	37/17758	0.00183683	0.0993221
C-Y-AN	12	GO:0016763	MF	transferase activity, transferring pentosyl groups	12/2312	41/17758	0.00477005	0.198654
C-Y-AN	12	GO:0055080	BP	cation homeostasis	12/2312	46/17758	0.0143125	0.390103
C-Y-AN	12	GO:0008081	MF	phosphoric diester hydrolase activity	12/2312	46/17758	0.0143125	0.390103
C-Y-AN	12	GO:0098771	BP	inorganic ion homeostasis	12/2312	47/17758	0.0164854	0.39312
C-Y-AN	12	GO:0050801	BP	ion homeostasis	12/2312	47/17758	0.0164854	0.39312
C-Y-AN	12	GO:0004197	MF	cysteine-type endopeptidase activity	12/2312	49/17758	0.0297436	0.586562
C-Y-AN	12	GO:0004725	MF	protein tyrosine phosphatase activity	12/2312	51/17758	0.0350714	0.657601
C-Y-AN	11	GO:0042579	CC	microbody	11/2312	33/17758	0.00220337	0.110302
C-Y-AN	11	GO:0055065	BP	metal ion homeostasis	11/2312	35/17758	0.00371265	0.165955
C-Y-AN	11	GO:0016702	MF	oxidoreductase activity, acting on single donors with incorporation of molecular oxygen, incorporation of two atoms of oxygen	11/2312	35/17758	0.00371265	0.165955
C-Y-AN	11	GO:0030546	MF	signaling receptor activator activity	11/2312	36/17758	0.00472781	0.198125
C-Y-AN	11	GO:0048018	MF	receptor ligand activity	11/2312	36/17758	0.00472781	0.198125
C-Y-AN	11	GO:0016701	MF	oxidoreductase activity, acting on single donors with incorporation of molecular oxygen	11/2312	37/17758	0.00595092	0.229316
C-Y-AN	11	GO:0005088	MF	Ras guanyl-nucleotide exchange factor activity	11/2312	40/17758	0.0148971	0.39312
C-Y-AN	11	GO:0046578	BP	regulation of Ras protein signal transduction	11/2312	45/17758	0.0411093	0.721336
C-Y-AN	10	GO:0008484	MF	sulfuric ester hydrolase activity	10/2312	22/17758	0.000199399	0.0178262
C-Y-AN	10	GO:0016722	MF	oxidoreductase activity, oxidizing metal ions	10/2312	23/17758	0.000311776	0.0261307
C-Y-AN	10	GO:0006826	BP	iron ion transport	10/2312	24/17758	0.000472432	0.0359813
C-Y-AN	10	GO:0055076	BP	transition metal ion homeostasis	10/2312	26/17758	0.00100025	0.0626792
C-Y-AN	10	GO:0004714	MF	transmembrane receptor protein tyrosine kinase activity	10/2312	28/17758	0.00193332	0.103704
C-Y-AN	10	GO:0032259	BP	methylation	10/2312	32/17758	0.00583101	0.227308
C-Y-AN	10	GO:0006875	BP	cellular metal ion homeostasis	10/2312	33/17758	0.00740825	0.262835
C-Y-AN	10	GO:0035023	BP	regulation of Rho protein signal transduction	10/2312	36/17758	0.0207036	0.444929
C-Y-AN	10	GO:0005089	MF	Rho guanyl-nucleotide exchange factor activity	10/2312	36/17758	0.0207036	0.444929
C-Y-AN	10	GO:0030258	BP	lipid modification	10/2312	37/17758	0.0228823	0.475002
C-Y-AN	9	GO:0055072	BP	iron ion homeostasis	9/2312	22/17758	0.00106485	0.0643224
C-Y-AN	9	GO:0016055	BP	Wnt signaling pathway	9/2312	23/17758	0.00154896	0.0890586
C-Y-AN	9	GO:1905114	BP	cell surface receptor signaling pathway involved in cell-cell signaling	9/2312	23/17758	0.00154896	0.0890586
C-Y-AN	9	GO:0046916	BP	cellular transition metal ion homeostasis	9/2312	24/17758	0.00219488	0.110302
C-Y-AN	9	GO:0008138	MF	protein tyrosine/serine/threonine phosphatase activity	9/2312	24/17758	0.00219488	0.110302
C-Y-AN	9	GO:0005777	CC	peroxisome	9/2312	27/17758	0.00547256	0.215844
C-Y-AN	9	GO:0046943	MF	carboxylic acid transmembrane transporter activity	9/2312	27/17758	0.00547256	0.215844
C-Y-AN	9	GO:0005342	MF	organic acid transmembrane transporter activity	9/2312	27/17758	0.00547256	0.215844
C-Y-AN	9	GO:0005911	CC	cell-cell junction	9/2312	29/17758	0.00919124	0.28933
C-Y-AN	9	GO:0043414	BP	macromolecule methylation	9/2312	30/17758	0.0116451	0.345488
C-Y-AN	9	GO:0015711	BP	organic anion transport	9/2312	32/17758	0.0294441	0.582368
C-Y-AN	9	GO:0048513	BP	animal organ development	9/2312	34/17758	0.0351564	0.657601
C-Y-AN	9	GO:0016298	MF	lipase activity	9/2312	37/17758	0.0497287	0.732846
C-Y-AN	8	GO:0043235	CC	receptor complex	8/2312	12/17758	2.48e-05	0.00263879
C-Y-AN	8	GO:0035383	BP	thioester metabolic process	8/2312	17/17758	0.000663973	0.0445194
C-Y-AN	8	GO:0006637	BP	acyl-CoA metabolic process	8/2312	17/17758	0.000663973	0.0445194
C-Y-AN	8	GO:0016724	MF	oxidoreductase activity, oxidizing metal ions, oxygen as acceptor	8/2312	19/17758	0.0016224	0.0914136
C-Y-AN	8	GO:0004322	MF	ferroxidase activity	8/2312	19/17758	0.0016224	0.0914136
C-Y-AN	8	GO:0006879	BP	cellular iron ion homeostasis	8/2312	21/17758	0.00343637	0.159726
C-Y-AN	8	GO:0033865	BP	nucleoside bisphosphate metabolic process	8/2312	23/17758	0.0065209	0.241561
C-Y-AN	8	GO:0034440	BP	lipid oxidation	8/2312	23/17758	0.0065209	0.241561
C-Y-AN	8	GO:0033875	BP	ribonucleoside bisphosphate metabolic process	8/2312	23/17758	0.0065209	0.241561
C-Y-AN	8	GO:0034032	BP	purine nucleoside bisphosphate metabolic process	8/2312	23/17758	0.0065209	0.241561
C-Y-AN	8	GO:0019395	BP	fatty acid oxidation	8/2312	23/17758	0.0065209	0.241561
C-Y-AN	8	GO:0004620	MF	phospholipase activity	8/2312	23/17758	0.0065209	0.241561
C-Y-AN	8	GO:0016849	MF	phosphorus-oxygen lyase activity	8/2312	23/17758	0.0065209	0.241561
C-Y-AN	8	GO:0046942	BP	carboxylic acid transport	8/2312	25/17758	0.0113408	0.337957
C-Y-AN	8	GO:0015849	BP	organic acid transport	8/2312	25/17758	0.0113408	0.337957
C-Y-AN	8	GO:0051129	BP	negative regulation of cellular component organization	8/2312	27/17758	0.0183743	0.4066
C-Y-AN	8	GO:0007169	BP	transmembrane receptor protein tyrosine kinase signaling pathway	8/2312	27/17758	0.0183743	0.4066
C-Y-AN	8	GO:1901617	BP	organic hydroxy compound biosynthetic process	8/2312	28/17758	0.0228644	0.475002
C-Y-AN	8	GO:0009062	BP	fatty acid catabolic process	8/2312	29/17758	0.0455214	0.721336
C-Y-AN	8	GO:0140352	BP	export from cell	8/2312	30/17758	0.0492199	0.732846
C-Y-AN	8	GO:0032940	BP	secretion by cell	8/2312	30/17758	0.0492199	0.732846
C-Y-AN	8	GO:0006955	BP	immune response	8/2312	30/17758	0.0492199	0.732846
C-Y-AN	7	GO:0098636	CC	protein complex involved in cell adhesion	7/2312	7/17758	6.29e-07	0.00116495
C-Y-AN	7	GO:0008305	CC	integrin complex	7/2312	7/17758	6.29e-07	0.00116495
C-Y-AN	7	GO:0098802	CC	plasma membrane receptor complex	7/2312	8/17758	4.46e-06	0.00116495
C-Y-AN	7	GO:0006813	BP	potassium ion transport	7/2312	13/17758	0.000525611	0.0382258
C-Y-AN	7	GO:0006814	BP	sodium ion transport	7/2312	14/17758	0.000933287	0.0590348
C-Y-AN	7	GO:0071949	MF	FAD binding	7/2312	14/17758	0.000933287	0.0590348
C-Y-AN	7	GO:0005921	CC	gap junction	7/2312	15/17758	0.00155404	0.0890586
C-Y-AN	7	GO:0006635	BP	fatty acid beta-oxidation	7/2312	20/17758	0.0103883	0.318054
C-Y-AN	7	GO:0003995	MF	acyl-CoA dehydrogenase activity	7/2312	20/17758	0.0103883	0.318054
C-Y-AN	7	GO:0070161	CC	anchoring junction	7/2312	22/17758	0.0180983	0.403153
C-Y-AN	7	GO:0005912	CC	adherens junction	7/2312	22/17758	0.0180983	0.403153
C-Y-AN	7	GO:0072525	BP	pyridine-containing compound biosynthetic process	7/2312	23/17758	0.0231634	0.477879
C-Y-AN	7	GO:0006338	BP	chromatin remodeling	7/2312	24/17758	0.0291256	0.579121
C-Y-AN	7	GO:0046434	BP	organophosphate catabolic process	7/2312	25/17758	0.0360418	0.657601
C-Y-AN	7	GO:0010639	BP	negative regulation of organelle organization	7/2312	25/17758	0.0360418	0.657601
C-Y-AN	7	GO:0072524	BP	pyridine-containing compound metabolic process	7/2312	25/17758	0.0360418	0.657601
C-Y-AN	7	GO:0003707	MF	steroid hormone receptor activity	7/2312	25/17758	0.0360418	0.657601
C-Y-AN	6	GO:0005924	CC	cell-substrate adherens junction	6/2312	13/17758	0.00366273	0.165937
C-Y-AN	6	GO:0005925	CC	focal adhesion	6/2312	13/17758	0.00366273	0.165937
C-Y-AN	6	GO:0030055	CC	cell-substrate junction	6/2312	13/17758	0.00366273	0.165937
C-Y-AN	6	GO:0006887	BP	exocytosis	6/2312	15/17758	0.00848034	0.270765
C-Y-AN	6	GO:1903825	BP	organic acid transmembrane transport	6/2312	15/17758	0.00848034	0.270765
C-Y-AN	6	GO:1905039	BP	carboxylic acid transmembrane transport	6/2312	15/17758	0.00848034	0.270765
C-Y-AN	6	GO:0003950	MF	NAD+ ADP-ribosyltransferase activity	6/2312	16/17758	0.012096	0.354165
C-Y-AN	6	GO:0019200	MF	carbohydrate kinase activity	6/2312	16/17758	0.012096	0.354165
C-Y-AN	6	GO:0060548	BP	negative regulation of cell death	6/2312	17/17758	0.0166716	0.39312
C-Y-AN	6	GO:0043094	BP	cellular metabolic compound salvage	6/2312	18/17758	0.0223111	0.466032
C-Y-AN	6	GO:0008276	MF	protein methyltransferase activity	6/2312	18/17758	0.0223111	0.466032
C-Y-AN	6	GO:0019838	MF	growth factor binding	6/2312	18/17758	0.0223111	0.466032
C-Y-AN	6	GO:0042393	MF	histone binding	6/2312	19/17758	0.0291047	0.579121
C-Y-AN	6	GO:0008199	MF	ferric iron binding	6/2312	19/17758	0.0291047	0.579121
C-Y-AN	6	GO:0032040	CC	small-subunit processome	6/2312	20/17758	0.037126	0.667372
C-Y-AN	6	GO:0034708	CC	methyltransferase complex	6/2312	20/17758	0.037126	0.667372
C-Y-AN	6	GO:0006915	BP	apoptotic process	6/2312	21/17758	0.0464307	0.721336
C-Y-AN	6	GO:0051651	BP	maintenance of location in cell	6/2312	21/17758	0.0464307	0.721336
C-Y-AN	5	GO:0046915	MF	transition metal ion transmembrane transporter activity	5/2312	7/17758	0.000622557	0.0439394
C-Y-AN	5	GO:0009187	BP	cyclic nucleotide metabolic process	5/2312	10/17758	0.00531737	0.214777
C-Y-AN	5	GO:0018024	MF	histone-lysine N-methyltransferase activity	5/2312	11/17758	0.00871177	0.27553
C-Y-AN	5	GO:0016634	MF	oxidoreductase activity, acting on the CH-CH group of donors, oxygen as acceptor	5/2312	11/17758	0.00871177	0.27553
C-Y-AN	5	GO:0070838	BP	divalent metal ion transport	5/2312	12/17758	0.0133524	0.374595
C-Y-AN	5	GO:0072511	BP	divalent inorganic cation transport	5/2312	12/17758	0.0133524	0.374595
C-Y-AN	5	GO:0006084	BP	acetyl-CoA metabolic process	5/2312	12/17758	0.0133524	0.374595
C-Y-AN	5	GO:0042054	MF	histone methyltransferase activity	5/2312	12/17758	0.0133524	0.374595
C-Y-AN	5	GO:0016278	MF	lysine N-methyltransferase activity	5/2312	13/17758	0.0194085	0.422513
C-Y-AN	5	GO:0005388	MF	calcium transmembrane transporter activity, phosphorylative mechanism	5/2312	13/17758	0.0194085	0.422513
C-Y-AN	5	GO:0016279	MF	protein-lysine N-methyltransferase activity	5/2312	13/17758	0.0194085	0.422513
C-Y-AN	5	GO:0008202	BP	steroid metabolic process	5/2312	15/17758	0.0362882	0.657601
C-Y-AN	5	GO:0043066	BP	negative regulation of apoptotic process	5/2312	15/17758	0.0362882	0.657601
C-Y-AN	5	GO:0043069	BP	negative regulation of programmed cell death	5/2312	15/17758	0.0362882	0.657601
C-Y-AN	5	GO:0098657	BP	import into cell	5/2312	15/17758	0.0362882	0.657601
C-Y-AN	5	GO:0016878	MF	acid-thiol ligase activity	5/2312	15/17758	0.0362882	0.657601
C-Y-AN	5	GO:0004602	MF	glutathione peroxidase activity	5/2312	15/17758	0.0362882	0.657601
C-Y-AN	5	GO:0006767	BP	water-soluble vitamin metabolic process	5/2312	16/17758	0.0472846	0.727164
C-Y-AN	5	GO:0006766	BP	vitamin metabolic process	5/2312	16/17758	0.0472846	0.727164
C-Y-AN	5	GO:0001510	BP	RNA methylation	5/2312	16/17758	0.0472846	0.727164
C-Y-AN	5	GO:1901292	BP	nucleoside phosphate catabolic process	5/2312	16/17758	0.0472846	0.727164
C-Y-AN	4	GO:0071805	BP	potassium ion transmembrane transport	4/2312	4/17758	0.000286678	0.0243313
C-Y-AN	4	GO:0034755	BP	iron ion transmembrane transport	4/2312	5/17758	0.00128432	0.0768871
C-Y-AN	4	GO:0018105	BP	peptidyl-serine phosphorylation	4/2312	6/17758	0.00345417	0.159726
C-Y-AN	4	GO:0048732	BP	gland development	4/2312	6/17758	0.00345417	0.159726
C-Y-AN	4	GO:0050664	MF	oxidoreductase activity, acting on NAD(P)H, oxygen as acceptor	4/2312	6/17758	0.00345417	0.159726
C-Y-AN	4	GO:0018209	BP	peptidyl-serine modification	4/2312	7/17758	0.00722965	0.260617
C-Y-AN	4	GO:0015142	MF	tricarboxylic acid transmembrane transporter activity	4/2312	7/17758	0.00722965	0.260617
C-Y-AN	4	GO:0003997	MF	acyl-CoA oxidase activity	4/2312	7/17758	0.00722965	0.260617
C-Y-AN	4	GO:0015137	MF	citrate transmembrane transporter activity	4/2312	7/17758	0.00722965	0.260617
C-Y-AN	4	GO:0007178	BP	transmembrane receptor protein serine/threonine kinase signaling pathway	4/2312	8/17758	0.0129777	0.370278
C-Y-AN	4	GO:0009190	BP	cyclic nucleotide biosynthetic process	4/2312	8/17758	0.0129777	0.370278
C-Y-AN	4	GO:0016405	MF	CoA-ligase activity	4/2312	8/17758	0.0129777	0.370278
C-Y-AN	4	GO:0004683	MF	calmodulin-dependent protein kinase activity	4/2312	9/17758	0.0209787	0.447969
C-Y-AN	4	GO:0030247	MF	polysaccharide binding	4/2312	9/17758	0.0209787	0.447969
C-Y-AN	4	GO:0016725	MF	oxidoreductase activity, acting on CH or CH2 groups	4/2312	10/17758	0.0314196	0.615989
C-Y-AN	4	GO:0042430	BP	indole-containing compound metabolic process	4/2312	11/17758	0.0443955	0.721336
C-Y-AN	4	GO:0015171	MF	amino acid transmembrane transporter activity	4/2312	11/17758	0.0443955	0.721336
C-Y-AN	4	GO:0016641	MF	oxidoreductase activity, acting on the CH-NH2 group of donors, oxygen as acceptor	4/2312	11/17758	0.0443955	0.721336
C-Y-AN	3	GO:0030322	BP	stabilization of membrane potential	3/2312	3/17758	0.0022044	0.110302
C-Y-AN	3	GO:0031017	BP	exocrine pancreas development	3/2312	3/17758	0.0022044	0.110302
C-Y-AN	3	GO:0006000	BP	fructose metabolic process	3/2312	3/17758	0.0022044	0.110302
C-Y-AN	3	GO:0022842	MF	narrow pore channel activity	3/2312	3/17758	0.0022044	0.110302
C-Y-AN	3	GO:0022840	MF	leak channel activity	3/2312	3/17758	0.0022044	0.110302
C-Y-AN	3	GO:0022841	MF	potassium ion leak channel activity	3/2312	3/17758	0.0022044	0.110302
C-Y-AN	3	GO:1903510	BP	mucopolysaccharide metabolic process	3/2312	4/17758	0.00795758	0.262835
C-Y-AN	3	GO:0007266	BP	Rho protein signal transduction	3/2312	4/17758	0.00795758	0.262835
C-Y-AN	3	GO:0007179	BP	transforming growth factor beta receptor signaling pathway	3/2312	4/17758	0.00795758	0.262835
C-Y-AN	3	GO:0071577	BP	zinc ion transmembrane transport	3/2312	4/17758	0.00795758	0.262835
C-Y-AN	3	GO:0006829	BP	zinc ion transport	3/2312	4/17758	0.00795758	0.262835
C-Y-AN	3	GO:0007064	BP	mitotic sister chromatid cohesion	3/2312	4/17758	0.00795758	0.262835
C-Y-AN	3	GO:0004565	MF	beta-galactosidase activity	3/2312	4/17758	0.00795758	0.262835
C-Y-AN	3	GO:0035251	MF	UDP-glucosyltransferase activity	3/2312	4/17758	0.00795758	0.262835
C-Y-AN	3	GO:0005385	MF	zinc ion transmembrane transporter activity	3/2312	4/17758	0.00795758	0.262835
C-Y-AN	3	GO:0004815	MF	aspartate-tRNA ligase activity	3/2312	4/17758	0.00795758	0.262835
C-Y-AN	3	GO:0016174	MF	NAD(P)H oxidase activity	3/2312	4/17758	0.00795758	0.262835
C-Y-AN	3	GO:0015925	MF	galactosidase activity	3/2312	4/17758	0.00795758	0.262835
C-Y-AN	3	GO:0033539	BP	fatty acid beta-oxidation using acyl-CoA dehydrogenase	3/2312	5/17758	0.0179675	0.402916
C-Y-AN	3	GO:0015744	BP	succinate transport	3/2312	5/17758	0.0179675	0.402916
C-Y-AN	3	GO:0015740	BP	C4-dicarboxylate transport	3/2312	5/17758	0.0179675	0.402916
C-Y-AN	3	GO:0071422	BP	succinate transmembrane transport	3/2312	5/17758	0.0179675	0.402916
C-Y-AN	3	GO:0032300	CC	mismatch repair complex	3/2312	5/17758	0.0179675	0.402916
C-Y-AN	3	GO:0097433	CC	dense body	3/2312	5/17758	0.0179675	0.402916
C-Y-AN	3	GO:0046527	MF	glucosyltransferase activity	3/2312	5/17758	0.0179675	0.402916
C-Y-AN	3	GO:0015141	MF	succinate transmembrane transporter activity	3/2312	5/17758	0.0179675	0.402916
C-Y-AN	3	GO:0000217	MF	DNA secondary structure binding	3/2312	5/17758	0.0179675	0.402916
C-Y-AN	3	GO:0043173	BP	nucleotide salvage	3/2312	6/17758	0.0324808	0.622239
C-Y-AN	3	GO:0009143	BP	nucleoside triphosphate catabolic process	3/2312	6/17758	0.0324808	0.622239
C-Y-AN	3	GO:0008203	BP	cholesterol metabolic process	3/2312	6/17758	0.0324808	0.622239
C-Y-AN	3	GO:0006835	BP	dicarboxylic acid transport	3/2312	6/17758	0.0324808	0.622239
C-Y-AN	3	GO:0031253	CC	cell projection membrane	3/2312	6/17758	0.0324808	0.622239
C-Y-AN	3	GO:0008453	MF	alanine-glyoxylate transaminase activity	3/2312	6/17758	0.0324808	0.622239
C-Y-AN	3	GO:0015556	MF	C4-dicarboxylate transmembrane transporter activity	3/2312	6/17758	0.0324808	0.622239
C-Y-AN	2	GO:0050667	BP	homocysteine metabolic process	2/2312	2/17758	0.0169443	0.39312
C-Y-AN	2	GO:0006309	BP	apoptotic DNA fragmentation	2/2312	2/17758	0.0169443	0.39312
C-Y-AN	2	GO:0001894	BP	tissue homeostasis	2/2312	2/17758	0.0169443	0.39312
C-Y-AN	2	GO:0003333	BP	amino acid transmembrane transport	2/2312	2/17758	0.0169443	0.39312
C-Y-AN	2	GO:0031297	BP	replication fork processing	2/2312	2/17758	0.0169443	0.39312
C-Y-AN	2	GO:0032261	BP	purine nucleotide salvage	2/2312	2/17758	0.0169443	0.39312
C-Y-AN	2	GO:0032264	BP	IMP salvage	2/2312	2/17758	0.0169443	0.39312
C-Y-AN	2	GO:0033212	BP	iron import into cell	2/2312	2/17758	0.0169443	0.39312
C-Y-AN	2	GO:0000451	BP	rRNA 2'-O-methylation	2/2312	2/17758	0.0169443	0.39312
C-Y-AN	2	GO:0000453	BP	enzyme-directed rRNA 2'-O-methylation	2/2312	2/17758	0.0169443	0.39312
C-Y-AN	2	GO:0034629	BP	cellular protein-containing complex localization	2/2312	2/17758	0.0169443	0.39312
C-Y-AN	2	GO:0033215	BP	reductive iron assimilation	2/2312	2/17758	0.0169443	0.39312
C-Y-AN	2	GO:0006003	BP	fructose 2,6-bisphosphate metabolic process	2/2312	2/17758	0.0169443	0.39312
C-Y-AN	2	GO:0033619	BP	membrane protein proteolysis	2/2312	2/17758	0.0169443	0.39312
C-Y-AN	2	GO:0009448	BP	gamma-aminobutyric acid metabolic process	2/2312	2/17758	0.0169443	0.39312
C-Y-AN	2	GO:0000737	BP	DNA catabolic process, endonucleolytic	2/2312	2/17758	0.0169443	0.39312
C-Y-AN	2	GO:0032806	CC	carboxy-terminal domain protein kinase complex	2/2312	2/17758	0.0169443	0.39312
C-Y-AN	2	GO:0033573	CC	high-affinity iron permease complex	2/2312	2/17758	0.0169443	0.39312
C-Y-AN	2	GO:0016328	CC	lateral plasma membrane	2/2312	2/17758	0.0169443	0.39312
C-Y-AN	2	GO:0031594	CC	neuromuscular junction	2/2312	2/17758	0.0169443	0.39312
C-Y-AN	2	GO:0030018	CC	Z disc	2/2312	2/17758	0.0169443	0.39312
C-Y-AN	2	GO:1905862	CC	ferroxidase complex	2/2312	2/17758	0.0169443	0.39312
C-Y-AN	2	GO:0034386	MF	4-aminobutyrate:2-oxoglutarate transaminase activity	2/2312	2/17758	0.0169443	0.39312
C-Y-AN	2	GO:0004953	MF	icosanoid receptor activity	2/2312	2/17758	0.0169443	0.39312
C-Y-AN	2	GO:0004954	MF	prostanoid receptor activity	2/2312	2/17758	0.0169443	0.39312
C-Y-AN	2	GO:0004955	MF	prostaglandin receptor activity	2/2312	2/17758	0.0169443	0.39312
C-Y-AN	2	GO:0004957	MF	prostaglandin E receptor activity	2/2312	2/17758	0.0169443	0.39312
C-Y-AN	2	GO:0017049	MF	GTP-Rho binding	2/2312	2/17758	0.0169443	0.39312
C-Y-AN	2	GO:0003867	MF	4-aminobutyrate transaminase activity	2/2312	2/17758	0.0169443	0.39312
C-Y-AN	2	GO:0004555	MF	alpha,alpha-trehalase activity	2/2312	2/17758	0.0169443	0.39312
C-Y-AN	2	GO:0003873	MF	6-phosphofructo-2-kinase activity	2/2312	2/17758	0.0169443	0.39312
C-Y-AN	2	GO:0015927	MF	trehalase activity	2/2312	2/17758	0.0169443	0.39312
C-Y-AN	2	GO:0098706	BP	iron ion import across cell outer membrane	2/2312	3/17758	0.0464242	0.721336
C-Y-AN	2	GO:0000187	BP	activation of MAPK activity	2/2312	3/17758	0.0464242	0.721336
C-Y-AN	2	GO:0050665	BP	hydrogen peroxide biosynthetic process	2/2312	3/17758	0.0464242	0.721336
C-Y-AN	2	GO:0051238	BP	sequestering of metal ion	2/2312	3/17758	0.0464242	0.721336
C-Y-AN	2	GO:0019287	BP	isopentenyl diphosphate biosynthetic process, mevalonate pathway	2/2312	3/17758	0.0464242	0.721336
C-Y-AN	2	GO:0006308	BP	DNA catabolic process	2/2312	3/17758	0.0464242	0.721336
C-Y-AN	2	GO:0035099	BP	hemocyte migration	2/2312	3/17758	0.0464242	0.721336
C-Y-AN	2	GO:0006880	BP	intracellular sequestering of iron ion	2/2312	3/17758	0.0464242	0.721336
C-Y-AN	2	GO:0097577	BP	sequestering of iron ion	2/2312	3/17758	0.0464242	0.721336
C-Y-AN	2	GO:0030510	BP	regulation of BMP signaling pathway	2/2312	3/17758	0.0464242	0.721336
C-Y-AN	2	GO:0009115	BP	xanthine catabolic process	2/2312	3/17758	0.0464242	0.721336
C-Y-AN	2	GO:0006865	BP	amino acid transport	2/2312	3/17758	0.0464242	0.721336
C-Y-AN	2	GO:0006422	BP	aspartyl-tRNA aminoacylation	2/2312	3/17758	0.0464242	0.721336
C-Y-AN	2	GO:0019805	BP	quinolinate biosynthetic process	2/2312	3/17758	0.0464242	0.721336
C-Y-AN	2	GO:0017000	BP	antibiotic biosynthetic process	2/2312	3/17758	0.0464242	0.721336
C-Y-AN	2	GO:0046874	BP	quinolinate metabolic process	2/2312	3/17758	0.0464242	0.721336
C-Y-AN	2	GO:0045005	BP	DNA-dependent DNA replication maintenance of fidelity	2/2312	3/17758	0.0464242	0.721336
C-Y-AN	2	GO:0006695	BP	cholesterol biosynthetic process	2/2312	3/17758	0.0464242	0.721336
C-Y-AN	2	GO:0034627	BP	'de novo' NAD biosynthetic process	2/2312	3/17758	0.0464242	0.721336
C-Y-AN	2	GO:0046513	BP	ceramide biosynthetic process	2/2312	3/17758	0.0464242	0.721336
C-Y-AN	2	GO:0034354	BP	'de novo' NAD biosynthetic process from tryptophan	2/2312	3/17758	0.0464242	0.721336
C-Y-AN	2	GO:0046110	BP	xanthine metabolic process	2/2312	3/17758	0.0464242	0.721336
C-Y-AN	2	GO:0030212	BP	hyaluronan metabolic process	2/2312	3/17758	0.0464242	0.721336
C-Y-AN	2	GO:0015677	BP	copper ion import	2/2312	3/17758	0.0464242	0.721336
C-Y-AN	2	GO:0000407	CC	phagophore assembly site	2/2312	3/17758	0.0464242	0.721336
C-Y-AN	2	GO:0045121	CC	membrane raft	2/2312	3/17758	0.0464242	0.721336
C-Y-AN	2	GO:0031390	CC	Ctf18 RFC-like complex	2/2312	3/17758	0.0464242	0.721336
C-Y-AN	2	GO:0098589	CC	membrane region	2/2312	3/17758	0.0464242	0.721336
C-Y-AN	2	GO:0005833	CC	hemoglobin complex	2/2312	3/17758	0.0464242	0.721336
C-Y-AN	2	GO:0098857	CC	membrane microdomain	2/2312	3/17758	0.0464242	0.721336
C-Y-AN	2	GO:0017017	MF	MAP kinase tyrosine/serine/threonine phosphatase activity	2/2312	3/17758	0.0464242	0.721336
C-Y-AN	2	GO:0004854	MF	xanthine dehydrogenase activity	2/2312	3/17758	0.0464242	0.721336
C-Y-AN	2	GO:0003884	MF	D-amino-acid oxidase activity	2/2312	3/17758	0.0464242	0.721336
C-Y-AN	2	GO:0008174	MF	mRNA methyltransferase activity	2/2312	3/17758	0.0464242	0.721336
C-Y-AN	2	GO:0052851	MF	ferric-chelate reductase (NADPH) activity	2/2312	3/17758	0.0464242	0.721336
C-Y-AN	2	GO:0008823	MF	cupric reductase activity	2/2312	3/17758	0.0464242	0.721336
C-Y-AN	2	GO:0016723	MF	oxidoreductase activity, oxidizing metal ions, NAD or NADP as acceptor	2/2312	3/17758	0.0464242	0.721336
C-Y-AN	2	GO:0033549	MF	MAP kinase phosphatase activity	2/2312	3/17758	0.0464242	0.721336
C-Y-Br	1425	GO:0005575	CC	cellular_component	1425/2492	9584/17758	0.000523638	0.103264
C-Y-Br	1165	GO:0008150	BP	biological_process	1165/2492	7952/17758	0.0332732	0.941338
C-Y-Br	836	GO:0044464	CC	cell part	836/2492	5651/17758	0.0486626	0.963071
C-Y-Br	376	GO:0043226	CC	organelle	376/2492	2415/17758	0.0213711	0.730841
C-Y-Br	370	GO:0043229	CC	intracellular organelle	370/2492	2379/17758	0.0242864	0.787354
C-Y-Br	361	GO:0032991	CC	protein-containing complex	361/2492	2345/17758	0.0443528	0.963071
C-Y-Br	342	GO:0044444	CC	cytoplasmic part	342/2492	2182/17758	0.0194719	0.730841
C-Y-Br	315	GO:0065007	BP	biological regulation	315/2492	2028/17758	0.0415064	0.963071
C-Y-Br	287	GO:0050789	BP	regulation of biological process	287/2492	1841/17758	0.0434112	0.963071
C-Y-Br	265	GO:1901576	BP	organic substance biosynthetic process	265/2492	1695/17758	0.0471414	0.963071
C-Y-Br	257	GO:0044249	BP	cellular biosynthetic process	257/2492	1632/17758	0.0396352	0.963071
C-Y-Br	223	GO:0019538	BP	protein metabolic process	223/2492	1383/17758	0.021529	0.730841
C-Y-Br	215	GO:0044271	BP	cellular nitrogen compound biosynthetic process	215/2492	1347/17758	0.0373488	0.963071
C-Y-Br	202	GO:0044267	BP	cellular protein metabolic process	202/2492	1199/17758	0.00445743	0.397759
C-Y-Br	184	GO:0009059	BP	macromolecule biosynthetic process	184/2492	1148/17758	0.0479398	0.963071
C-Y-Br	182	GO:0003723	MF	RNA binding	182/2492	932/17758	6.24e-06	0.0028249
C-Y-Br	182	GO:1990904	CC	ribonucleoprotein complex	182/2492	1024/17758	0.00059154	0.113322
C-Y-Br	180	GO:1901566	BP	organonitrogen compound biosynthetic process	180/2492	1111/17758	0.0358998	0.963071
C-Y-Br	154	GO:0043603	BP	cellular amide metabolic process	154/2492	873/17758	0.00226745	0.255628
C-Y-Br	153	GO:0043228	CC	non-membrane-bounded organelle	153/2492	874/17758	0.00317509	0.299844
C-Y-Br	153	GO:0043232	CC	intracellular non-membrane-bounded organelle	153/2492	874/17758	0.00317509	0.299844
C-Y-Br	141	GO:0043604	BP	amide biosynthetic process	141/2492	792/17758	0.0023698	0.255628
C-Y-Br	140	GO:0006518	BP	peptide metabolic process	140/2492	810/17758	0.00818357	0.577588
C-Y-Br	138	GO:0016070	BP	RNA metabolic process	138/2492	689/17758	1.17e-05	0.00331176
C-Y-Br	133	GO:0043043	BP	peptide biosynthetic process	133/2492	768/17758	0.009167	0.581195
C-Y-Br	132	GO:0006412	BP	translation	132/2492	765/17758	0.0105602	0.607112
C-Y-Br	130	GO:0003735	MF	structural constituent of ribosome	130/2492	770/17758	0.0224605	0.738224
C-Y-Br	111	GO:0005840	CC	ribosome	111/2492	659/17758	0.0394223	0.963071
C-Y-Br	106	GO:0007165	BP	signal transduction	106/2492	616/17758	0.0246827	0.795663
C-Y-Br	79	GO:0006396	BP	RNA processing	79/2492	311/17758	2.04e-06	0.0028249
C-Y-Br	74	GO:0032549	MF	ribonucleoside binding	74/2492	411/17758	0.0214448	0.730841
C-Y-Br	74	GO:0001882	MF	nucleoside binding	74/2492	412/17758	0.0257665	0.800565
C-Y-Br	73	GO:0044391	CC	ribosomal subunit	73/2492	359/17758	0.000919794	0.143424
C-Y-Br	73	GO:0005525	MF	GTP binding	73/2492	403/17758	0.0201017	0.730841
C-Y-Br	73	GO:0001883	MF	purine nucleoside binding	73/2492	403/17758	0.0201017	0.730841
C-Y-Br	73	GO:0032561	MF	guanyl ribonucleotide binding	73/2492	403/17758	0.0201017	0.730841
C-Y-Br	73	GO:0019001	MF	guanyl nucleotide binding	73/2492	403/17758	0.0201017	0.730841
C-Y-Br	73	GO:0032550	MF	purine ribonucleoside binding	73/2492	403/17758	0.0201017	0.730841
C-Y-Br	60	GO:0044429	CC	mitochondrial part	60/2492	337/17758	0.0476864	0.963071
C-Y-Br	56	GO:0043933	BP	protein-containing complex subunit organization	56/2492	293/17758	0.0138647	0.720642
C-Y-Br	55	GO:0034660	BP	ncRNA metabolic process	55/2492	218/17758	1.19e-05	0.00331176
C-Y-Br	55	GO:0065003	BP	protein-containing complex assembly	55/2492	272/17758	0.00470269	0.40425
C-Y-Br	51	GO:0034622	BP	cellular protein-containing complex assembly	51/2492	253/17758	0.00788272	0.568318
C-Y-Br	50	GO:0044445	CC	cytosolic part	50/2492	263/17758	0.0248664	0.797749
C-Y-Br	45	GO:0015934	CC	large ribosomal subunit	45/2492	217/17758	0.00582997	0.446603
C-Y-Br	43	GO:0044283	BP	small molecule biosynthetic process	43/2492	222/17758	0.0251139	0.800565
C-Y-Br	42	GO:0048519	BP	negative regulation of biological process	42/2492	203/17758	0.00812057	0.577588
C-Y-Br	41	GO:0042578	MF	phosphoric ester hydrolase activity	41/2492	180/17758	0.00159036	0.213267
C-Y-Br	40	GO:0016757	MF	transferase activity, transferring glycosyl groups	40/2492	212/17758	0.0463837	0.963071
C-Y-Br	39	GO:0034470	BP	ncRNA processing	39/2492	145/17758	5.37e-05	0.0143927
C-Y-Br	35	GO:0019899	MF	enzyme binding	35/2492	147/17758	0.0017071	0.215964
C-Y-Br	35	GO:0007166	BP	cell surface receptor signaling pathway	35/2492	164/17758	0.00924581	0.581195
C-Y-Br	35	GO:0004674	MF	protein serine/threonine kinase activity	35/2492	170/17758	0.0191186	0.730841
C-Y-Br	33	GO:0022625	CC	cytosolic large ribosomal subunit	33/2492	151/17758	0.00908415	0.581195
C-Y-Br	32	GO:0022618	BP	ribonucleoprotein complex assembly	32/2492	162/17758	0.0404887	0.963071
C-Y-Br	31	GO:0016072	BP	rRNA metabolic process	31/2492	97/17758	5.46e-06	0.0028249
C-Y-Br	30	GO:0006364	BP	rRNA processing	30/2492	90/17758	3.9e-06	0.0028249
C-Y-Br	30	GO:0048583	BP	regulation of response to stimulus	30/2492	126/17758	0.00286066	0.280325
C-Y-Br	30	GO:0016071	BP	mRNA metabolic process	30/2492	139/17758	0.0138253	0.720642
C-Y-Br	30	GO:0048523	BP	negative regulation of cellular process	30/2492	145/17758	0.0296306	0.867569
C-Y-Br	29	GO:0023051	BP	regulation of signaling	29/2492	124/17758	0.00586146	0.446603
C-Y-Br	29	GO:0016791	MF	phosphatase activity	29/2492	131/17758	0.0110436	0.607112
C-Y-Br	28	GO:0009966	BP	regulation of signal transduction	28/2492	117/17758	0.00450853	0.397759
C-Y-Br	28	GO:0010646	BP	regulation of cell communication	28/2492	123/17758	0.0085868	0.581195
C-Y-Br	27	GO:0016705	MF	oxidoreductase activity, acting on paired donors, with incorporation or reduction of molecular oxygen	27/2492	130/17758	0.0310568	0.891517
C-Y-Br	26	GO:0044451	CC	nucleoplasm part	26/2492	123/17758	0.0268477	0.814543
C-Y-Br	25	GO:1901361	BP	organic cyclic compound catabolic process	25/2492	107/17758	0.0110347	0.607112
C-Y-Br	24	GO:0051020	MF	GTPase binding	24/2492	99/17758	0.00559307	0.446447
C-Y-Br	24	GO:0019439	BP	aromatic compound catabolic process	24/2492	105/17758	0.0154633	0.730841
C-Y-Br	23	GO:0046700	BP	heterocycle catabolic process	23/2492	100/17758	0.0136693	0.720642
C-Y-Br	22	GO:0003746	MF	translation elongation factor activity	22/2492	94/17758	0.0158905	0.730841
C-Y-Br	22	GO:0044270	BP	cellular nitrogen compound catabolic process	22/2492	99/17758	0.0280066	0.830904
C-Y-Br	21	GO:0034655	BP	nucleobase-containing compound catabolic process	21/2492	75/17758	0.00132486	0.192354
C-Y-Br	20	GO:0004721	MF	phosphoprotein phosphatase activity	20/2492	93/17758	0.0498249	0.963071
C-Y-Br	19	GO:0017016	MF	Ras GTPase binding	19/2492	75/17758	0.0110466	0.607112
C-Y-Br	19	GO:0031267	MF	small GTPase binding	19/2492	75/17758	0.0110466	0.607112
C-Y-Br	19	GO:1902531	BP	regulation of intracellular signal transduction	19/2492	79/17758	0.0145174	0.730841
C-Y-Br	19	GO:0006357	BP	regulation of transcription by RNA polymerase II	19/2492	85/17758	0.0397719	0.963071
C-Y-Br	17	GO:0030001	BP	metal ion transport	17/2492	63/17758	0.00583602	0.446603
C-Y-Br	16	GO:0060589	MF	nucleoside-triphosphatase regulator activity	16/2492	69/17758	0.0360758	0.963071
C-Y-Br	14	GO:0005096	MF	GTPase activator activity	14/2492	52/17758	0.0142088	0.727254
C-Y-Br	13	GO:0030684	CC	preribosome	13/2492	39/17758	0.00181792	0.225725
C-Y-Br	13	GO:0004725	MF	protein tyrosine phosphatase activity	13/2492	51/17758	0.0253826	0.800565
C-Y-Br	13	GO:0015085	MF	calcium ion transmembrane transporter activity	13/2492	52/17758	0.0419289	0.963071
C-Y-Br	12	GO:0007229	BP	integrin-mediated signaling pathway	12/2492	33/17758	0.00114563	0.170698
C-Y-Br	12	GO:0006401	BP	RNA catabolic process	12/2492	46/17758	0.0301291	0.874526
C-Y-Br	11	GO:0016055	BP	Wnt signaling pathway	11/2492	23/17758	0.000107437	0.0240122
C-Y-Br	11	GO:1905114	BP	cell surface receptor signaling pathway involved in cell-cell signaling	11/2492	23/17758	0.000107437	0.0240122
C-Y-Br	11	GO:0030545	MF	receptor regulator activity	11/2492	37/17758	0.0141146	0.727254
C-Y-Br	11	GO:0031974	CC	membrane-enclosed lumen	11/2492	44/17758	0.0477099	0.963071
C-Y-Br	11	GO:0070013	CC	intracellular organelle lumen	11/2492	44/17758	0.0477099	0.963071
C-Y-Br	11	GO:0043233	CC	organelle lumen	11/2492	44/17758	0.0477099	0.963071
C-Y-Br	11	GO:0016763	MF	transferase activity, transferring pentosyl groups	11/2492	41/17758	0.0382539	0.963071
C-Y-Br	10	GO:0030546	MF	signaling receptor activator activity	10/2492	36/17758	0.0273691	0.819241
C-Y-Br	10	GO:0048018	MF	receptor ligand activity	10/2492	36/17758	0.0273691	0.819241
C-Y-Br	9	GO:0032040	CC	small-subunit processome	9/2492	20/17758	0.000806297	0.131859
C-Y-Br	9	GO:0046434	BP	organophosphate catabolic process	9/2492	25/17758	0.00508019	0.431173
C-Y-Br	9	GO:0000956	BP	nuclear-transcribed mRNA catabolic process	9/2492	30/17758	0.0292291	0.859568
C-Y-Br	9	GO:0006402	BP	mRNA catabolic process	9/2492	34/17758	0.046471	0.963071
C-Y-Br	8	GO:1901292	BP	nucleoside phosphate catabolic process	8/2492	16/17758	0.000667115	0.119294
C-Y-Br	8	GO:0000028	BP	ribosomal small subunit assembly	8/2492	24/17758	0.0135138	0.720642
C-Y-Br	8	GO:0006914	BP	autophagy	8/2492	25/17758	0.0174825	0.730841
C-Y-Br	8	GO:0061919	BP	process utilizing autophagic mechanism	8/2492	25/17758	0.0174825	0.730841
C-Y-Br	7	GO:0000178	CC	exosome (RNase complex)	7/2492	10/17758	8.63e-05	0.0211819
C-Y-Br	7	GO:1905354	CC	exoribonuclease complex	7/2492	10/17758	8.63e-05	0.0211819
C-Y-Br	7	GO:0009166	BP	nucleotide catabolic process	7/2492	14/17758	0.00147265	0.201513
C-Y-Br	7	GO:0043066	BP	negative regulation of apoptotic process	7/2492	15/17758	0.00242851	0.255628
C-Y-Br	7	GO:0043069	BP	negative regulation of programmed cell death	7/2492	15/17758	0.00242851	0.255628
C-Y-Br	7	GO:0004602	MF	glutathione peroxidase activity	7/2492	15/17758	0.00242851	0.255628
C-Y-Br	7	GO:0060548	BP	negative regulation of cell death	7/2492	17/17758	0.00568342	0.446603
C-Y-Br	7	GO:0012501	BP	programmed cell death	7/2492	23/17758	0.0335757	0.941946
C-Y-Br	7	GO:0008219	BP	cell death	7/2492	23/17758	0.0335757	0.941946
C-Y-Br	6	GO:0004683	MF	calmodulin-dependent protein kinase activity	6/2492	9/17758	0.000435363	0.0884578
C-Y-Br	6	GO:0006813	BP	potassium ion transport	6/2492	13/17758	0.00537121	0.441977
C-Y-Br	6	GO:0017137	MF	Rab GTPase binding	6/2492	13/17758	0.00537121	0.441977
C-Y-Br	6	GO:0030490	BP	maturation of SSU-rRNA	6/2492	18/17758	0.0312463	0.891517
C-Y-Br	6	GO:0090501	BP	RNA phosphodiester bond hydrolysis	6/2492	18/17758	0.0312463	0.891517
C-Y-Br	6	GO:0042802	MF	identical protein binding	6/2492	18/17758	0.0312463	0.891517
C-Y-Br	6	GO:0008023	CC	transcription elongation factor complex	6/2492	19/17758	0.0403971	0.963071
C-Y-Br	5	GO:0000176	CC	nuclear exosome (RNase complex)	5/2492	6/17758	0.000287415	0.0602225
C-Y-Br	5	GO:0000291	BP	nuclear-transcribed mRNA catabolic process, exonucleolytic	5/2492	7/17758	0.000888956	0.141915
C-Y-Br	5	GO:0006084	BP	acetyl-CoA metabolic process	5/2492	12/17758	0.0182097	0.730841
C-Y-Br	5	GO:0043235	CC	receptor complex	5/2492	12/17758	0.0182097	0.730841
C-Y-Br	5	GO:0032006	BP	regulation of TOR signaling	5/2492	13/17758	0.0262337	0.800565
C-Y-Br	5	GO:0031123	BP	RNA 3'-end processing	5/2492	13/17758	0.0262337	0.800565
C-Y-Br	5	GO:0005924	CC	cell-substrate adherens junction	5/2492	13/17758	0.0262337	0.800565
C-Y-Br	5	GO:0005925	CC	focal adhesion	5/2492	13/17758	0.0262337	0.800565
C-Y-Br	5	GO:0030055	CC	cell-substrate junction	5/2492	13/17758	0.0262337	0.800565
C-Y-Br	5	GO:0005388	MF	calcium transmembrane transporter activity, phosphorylative mechanism	5/2492	13/17758	0.0262337	0.800565
C-Y-Br	5	GO:0000463	BP	maturation of LSU-rRNA from tricistronic rRNA transcript (SSU-rRNA, 5.8S rRNA, LSU-rRNA)	5/2492	15/17758	0.0481962	0.963071
C-Y-Br	5	GO:0006887	BP	exocytosis	5/2492	15/17758	0.0481962	0.963071
C-Y-Br	5	GO:0050808	BP	synapse organization	5/2492	15/17758	0.0481962	0.963071
C-Y-Br	4	GO:0034427	BP	nuclear-transcribed mRNA catabolic process, exonucleolytic, 3'-5'	4/2492	6/17758	0.00457944	0.398768
C-Y-Br	4	GO:0008285	BP	negative regulation of cell population proliferation	4/2492	7/17758	0.00950008	0.581195
C-Y-Br	4	GO:0098636	CC	protein complex involved in cell adhesion	4/2492	7/17758	0.00950008	0.581195
C-Y-Br	4	GO:0008305	CC	integrin complex	4/2492	7/17758	0.00950008	0.581195
C-Y-Br	4	GO:0003727	MF	single-stranded RNA binding	4/2492	7/17758	0.00950008	0.581195
C-Y-Br	4	GO:0045202	CC	synapse	4/2492	8/17758	0.0169043	0.730841
C-Y-Br	4	GO:0098802	CC	plasma membrane receptor complex	4/2492	8/17758	0.0169043	0.730841
C-Y-Br	4	GO:0047429	MF	nucleoside-triphosphate diphosphatase activity	4/2492	8/17758	0.0169043	0.730841
C-Y-Br	4	GO:0006801	BP	superoxide metabolic process	4/2492	10/17758	0.0402278	0.963071
C-Y-Br	4	GO:1903311	BP	regulation of mRNA metabolic process	4/2492	10/17758	0.0402278	0.963071
C-Y-Br	4	GO:0005853	CC	eukaryotic translation elongation factor 1 complex	4/2492	10/17758	0.0402278	0.963071
C-Y-Br	4	GO:0072509	MF	divalent inorganic cation transmembrane transporter activity	4/2492	10/17758	0.0402278	0.963071
C-Y-Br	3	GO:0017017	MF	MAP kinase tyrosine/serine/threonine phosphatase activity	3/2492	3/17758	0.00276066	0.276272
C-Y-Br	3	GO:0033549	MF	MAP kinase phosphatase activity	3/2492	3/17758	0.00276066	0.276272
C-Y-Br	3	GO:0034475	BP	U4 snRNA 3'-end processing	3/2492	4/17758	0.00988161	0.581195
C-Y-Br	3	GO:0034472	BP	snRNA 3'-end processing	3/2492	4/17758	0.00988161	0.581195
C-Y-Br	3	GO:0071027	BP	nuclear RNA surveillance	3/2492	4/17758	0.00988161	0.581195
C-Y-Br	3	GO:0032589	CC	neuron projection membrane	3/2492	4/17758	0.00988161	0.581195
C-Y-Br	3	GO:0031256	CC	leading edge membrane	3/2492	4/17758	0.00988161	0.581195
C-Y-Br	3	GO:0000177	CC	cytoplasmic exosome (RNase complex)	3/2492	4/17758	0.00988161	0.581195
C-Y-Br	3	GO:0004815	MF	aspartate-tRNA ligase activity	3/2492	4/17758	0.00988161	0.581195
C-Y-Br	3	GO:0035591	MF	signaling adaptor activity	3/2492	4/17758	0.00988161	0.581195
C-Y-Br	3	GO:0071025	BP	RNA surveillance	3/2492	5/17758	0.0221269	0.730841
C-Y-Br	3	GO:0006166	BP	purine ribonucleoside salvage	3/2492	5/17758	0.0221269	0.730841
C-Y-Br	3	GO:0042611	CC	MHC protein complex	3/2492	5/17758	0.0221269	0.730841
C-Y-Br	3	GO:0042612	CC	MHC class I protein complex	3/2492	5/17758	0.0221269	0.730841
C-Y-Br	3	GO:0005669	CC	transcription factor TFIID complex	3/2492	5/17758	0.0221269	0.730841
C-Y-Br	3	GO:0005763	CC	mitochondrial small ribosomal subunit	3/2492	5/17758	0.0221269	0.730841
C-Y-Br	3	GO:0000314	CC	organellar small ribosomal subunit	3/2492	5/17758	0.0221269	0.730841
C-Y-Br	3	GO:0097433	CC	dense body	3/2492	5/17758	0.0221269	0.730841
C-Y-Br	3	GO:0004748	MF	ribonucleoside-diphosphate reductase activity, thioredoxin disulfide as acceptor	3/2492	5/17758	0.0221269	0.730841
C-Y-Br	3	GO:0032451	MF	demethylase activity	3/2492	5/17758	0.0221269	0.730841
C-Y-Br	3	GO:0032452	MF	histone demethylase activity	3/2492	5/17758	0.0221269	0.730841
C-Y-Br	3	GO:0061731	MF	ribonucleoside-diphosphate reductase activity	3/2492	5/17758	0.0221269	0.730841
C-Y-Br	3	GO:0000978	MF	RNA polymerase II proximal promoter sequence-specific DNA binding	3/2492	5/17758	0.0221269	0.730841
C-Y-Br	3	GO:0016728	MF	oxidoreductase activity, acting on CH or CH2 groups, disulfide as acceptor	3/2492	5/17758	0.0221269	0.730841
C-Y-Br	3	GO:0043174	BP	nucleoside salvage	3/2492	6/17758	0.0396743	0.963071
C-Y-Br	3	GO:0070613	BP	regulation of protein processing	3/2492	6/17758	0.0396743	0.963071
C-Y-Br	3	GO:0009143	BP	nucleoside triphosphate catabolic process	3/2492	6/17758	0.0396743	0.963071
C-Y-Br	3	GO:1903317	BP	regulation of protein maturation	3/2492	6/17758	0.0396743	0.963071
C-Y-Br	3	GO:0043628	BP	ncRNA 3'-end processing	3/2492	6/17758	0.0396743	0.963071
C-Y-Br	3	GO:0031125	BP	rRNA 3'-end processing	3/2492	6/17758	0.0396743	0.963071
C-Y-Br	3	GO:0031253	CC	cell projection membrane	3/2492	6/17758	0.0396743	0.963071
C-Y-Br	3	GO:0050664	MF	oxidoreductase activity, acting on NAD(P)H, oxygen as acceptor	3/2492	6/17758	0.0396743	0.963071
C-Y-Br	3	GO:0005184	MF	neuropeptide hormone activity	3/2492	6/17758	0.0396743	0.963071
C-Y-Br	3	GO:0004045	MF	aminoacyl-tRNA hydrolase activity	3/2492	6/17758	0.0396743	0.963071
C-Y-Br	3	GO:0004613	MF	phosphoenolpyruvate carboxykinase (GTP) activity	3/2492	6/17758	0.0396743	0.963071
C-Y-Br	3	GO:0004611	MF	phosphoenolpyruvate carboxykinase activity	3/2492	6/17758	0.0396743	0.963071
C-Y-Br	3	GO:0000987	MF	proximal promoter sequence-specific DNA binding	3/2492	6/17758	0.0396743	0.963071
C-Y-Br	2	GO:0043928	BP	exonucleolytic catabolism of deadenylated mRNA	2/2492	2/17758	0.019686	0.730841
C-Y-Br	2	GO:0006369	BP	termination of RNA polymerase II transcription	2/2492	2/17758	0.019686	0.730841
C-Y-Br	2	GO:0000467	BP	exonucleolytic trimming to generate mature 3'-end of 5.8S rRNA from tricistronic rRNA transcript (SSU-rRNA, 5.8S rRNA, LSU-rRNA)	2/2492	2/17758	0.019686	0.730841
C-Y-Br	2	GO:0016078	BP	tRNA catabolic process	2/2492	2/17758	0.019686	0.730841
C-Y-Br	2	GO:0043633	BP	polyadenylation-dependent RNA catabolic process	2/2492	2/17758	0.019686	0.730841
C-Y-Br	2	GO:0071035	BP	nuclear polyadenylation-dependent rRNA catabolic process	2/2492	2/17758	0.019686	0.730841
C-Y-Br	2	GO:0071038	BP	nuclear polyadenylation-dependent tRNA catabolic process	2/2492	2/17758	0.019686	0.730841
C-Y-Br	2	GO:0061013	BP	regulation of mRNA catabolic process	2/2492	2/17758	0.019686	0.730841
C-Y-Br	2	GO:0051650	BP	establishment of vesicle localization	2/2492	2/17758	0.019686	0.730841
C-Y-Br	2	GO:0019343	BP	cysteine biosynthetic process via cystathionine	2/2492	2/17758	0.019686	0.730841
C-Y-Br	2	GO:0043634	BP	polyadenylation-dependent ncRNA catabolic process	2/2492	2/17758	0.019686	0.730841
C-Y-Br	2	GO:0000459	BP	exonucleolytic trimming involved in rRNA processing	2/2492	2/17758	0.019686	0.730841
C-Y-Br	2	GO:0000451	BP	rRNA 2'-O-methylation	2/2492	2/17758	0.019686	0.730841
C-Y-Br	2	GO:0000453	BP	enzyme-directed rRNA 2'-O-methylation	2/2492	2/17758	0.019686	0.730841
C-Y-Br	2	GO:0099518	BP	vesicle cytoskeletal trafficking	2/2492	2/17758	0.019686	0.730841
C-Y-Br	2	GO:0034629	BP	cellular protein-containing complex localization	2/2492	2/17758	0.019686	0.730841
C-Y-Br	2	GO:0022404	BP	molting cycle process	2/2492	2/17758	0.019686	0.730841
C-Y-Br	2	GO:0071029	BP	nuclear ncRNA surveillance	2/2492	2/17758	0.019686	0.730841
C-Y-Br	2	GO:0090503	BP	RNA phosphodiester bond hydrolysis, exonucleolytic	2/2492	2/17758	0.019686	0.730841
C-Y-Br	2	GO:0071046	BP	nuclear polyadenylation-dependent ncRNA catabolic process	2/2492	2/17758	0.019686	0.730841
C-Y-Br	2	GO:0009448	BP	gamma-aminobutyric acid metabolic process	2/2492	2/17758	0.019686	0.730841
C-Y-Br	2	GO:0051648	BP	vesicle localization	2/2492	2/17758	0.019686	0.730841
C-Y-Br	2	GO:0046695	CC	SLIK (SAGA-like) complex	2/2492	2/17758	0.019686	0.730841
C-Y-Br	2	GO:0004663	MF	Rab geranylgeranyltransferase activity	2/2492	2/17758	0.019686	0.730841
C-Y-Br	2	GO:0004661	MF	protein geranylgeranyltransferase activity	2/2492	2/17758	0.019686	0.730841
C-Y-Br	2	GO:0034386	MF	4-aminobutyrate:2-oxoglutarate transaminase activity	2/2492	2/17758	0.019686	0.730841
C-Y-Br	2	GO:0098519	MF	nucleotide phosphatase activity, acting on free nucleotides	2/2492	2/17758	0.019686	0.730841
C-Y-Br	2	GO:0071558	MF	histone demethylase activity (H3-K27 specific)	2/2492	2/17758	0.019686	0.730841
C-Y-Br	2	GO:0000033	MF	alpha-1,3-mannosyltransferase activity	2/2492	2/17758	0.019686	0.730841
C-Y-Br	2	GO:0017049	MF	GTP-Rho binding	2/2492	2/17758	0.019686	0.730841
C-Y-Br	2	GO:0003867	MF	4-aminobutyrate transaminase activity	2/2492	2/17758	0.019686	0.730841
C-Y-Br	2	GO:0035497	MF	cAMP response element binding	2/2492	2/17758	0.019686	0.730841
C-Y-TD	175	GO:0006807	BP	nitrogen compound metabolic process	175/748	3535/17758	0.0169451	0.649271
C-Y-TD	145	GO:0043170	BP	macromolecule metabolic process	145/748	2955/17758	0.0446573	0.872965
C-Y-TD	133	GO:1901564	BP	organonitrogen compound metabolic process	133/748	2220/17758	2.12e-05	0.00887009
C-Y-TD	122	GO:0032991	CC	protein-containing complex	122/748	2345/17758	0.0128984	0.561585
C-Y-TD	120	GO:0044260	BP	cellular macromolecule metabolic process	120/748	2362/17758	0.0276221	0.833118
C-Y-TD	119	GO:0044444	CC	cytoplasmic part	119/748	2182/17758	0.00302314	0.225224
C-Y-TD	106	GO:0009058	BP	biosynthetic process	106/748	1772/17758	0.000222482	0.0414374
C-Y-TD	104	GO:0044446	CC	intracellular organelle part	104/748	1957/17758	0.0121299	0.538616
C-Y-TD	104	GO:0044422	CC	organelle part	104/748	1970/17758	0.014637	0.615679
C-Y-TD	103	GO:1901576	BP	organic substance biosynthetic process	103/748	1695/17758	0.00012932	0.0298996
C-Y-TD	99	GO:0044249	BP	cellular biosynthetic process	99/748	1632/17758	0.000214146	0.0410242
C-Y-TD	87	GO:0019538	BP	protein metabolic process	87/748	1383/17758	0.000155279	0.0347048
C-Y-TD	84	GO:0044271	BP	cellular nitrogen compound biosynthetic process	84/748	1347/17758	0.000298591	0.0526855
C-Y-TD	81	GO:1901566	BP	organonitrogen compound biosynthetic process	81/748	1111/17758	2.98e-06	0.00438587
C-Y-TD	80	GO:0044267	BP	cellular protein metabolic process	80/748	1199/17758	3.83e-05	0.0116681
C-Y-TD	77	GO:0005198	MF	structural molecule activity	77/748	1090/17758	7.68e-06	0.00622941
C-Y-TD	77	GO:0009059	BP	macromolecule biosynthetic process	77/748	1148/17758	5.03e-05	0.014045
C-Y-TD	72	GO:0034645	BP	cellular macromolecule biosynthetic process	72/748	1091/17758	0.000170539	0.0368859
C-Y-TD	70	GO:1990904	CC	ribonucleoprotein complex	70/748	1024/17758	5.61e-05	0.0150495
C-Y-TD	65	GO:0043604	BP	amide biosynthetic process	65/748	792/17758	2.88e-06	0.00438587
C-Y-TD	65	GO:0043603	BP	cellular amide metabolic process	65/748	873/17758	8.36e-06	0.00622941
C-Y-TD	62	GO:0003735	MF	structural constituent of ribosome	62/748	770/17758	2.11e-06	0.00438587
C-Y-TD	61	GO:0006412	BP	translation	61/748	765/17758	3.27e-06	0.00438587
C-Y-TD	61	GO:0043043	BP	peptide biosynthetic process	61/748	768/17758	5.11e-06	0.0057131
C-Y-TD	61	GO:0006518	BP	peptide metabolic process	61/748	810/17758	1.38e-05	0.00727649
C-Y-TD	60	GO:0016491	MF	oxidoreductase activity	60/748	1038/17758	0.0132546	0.573366
C-Y-TD	58	GO:0043228	CC	non-membrane-bounded organelle	58/748	874/17758	0.000694502	0.101149
C-Y-TD	58	GO:0043232	CC	intracellular non-membrane-bounded organelle	58/748	874/17758	0.000694502	0.101149
C-Y-TD	47	GO:0005840	CC	ribosome	47/748	659/17758	0.000477704	0.0796428
C-Y-TD	35	GO:0048037	MF	cofactor binding	35/748	572/17758	0.0258788	0.833118
C-Y-TD	34	GO:0044391	CC	ribosomal subunit	34/748	359/17758	1.23e-05	0.00727649
C-Y-TD	33	GO:0005576	CC	extracellular region	33/748	314/17758	2.56e-06	0.00438587
C-Y-TD	31	GO:0098772	MF	molecular function regulator	31/748	402/17758	0.00144443	0.14668
C-Y-TD	28	GO:0044445	CC	cytosolic part	28/748	263/17758	6.64e-06	0.00622941
C-Y-TD	26	GO:0001883	MF	purine nucleoside binding	26/748	403/17758	0.031772	0.833118
C-Y-TD	26	GO:0005525	MF	GTP binding	26/748	403/17758	0.031772	0.833118
C-Y-TD	26	GO:0032561	MF	guanyl ribonucleotide binding	26/748	403/17758	0.031772	0.833118
C-Y-TD	26	GO:0019001	MF	guanyl nucleotide binding	26/748	403/17758	0.031772	0.833118
C-Y-TD	26	GO:0032550	MF	purine ribonucleoside binding	26/748	403/17758	0.031772	0.833118
C-Y-TD	26	GO:0032549	MF	ribonucleoside binding	26/748	411/17758	0.0451937	0.880883
C-Y-TD	26	GO:0001882	MF	nucleoside binding	26/748	412/17758	0.045443	0.883175
C-Y-TD	24	GO:0030234	MF	enzyme regulator activity	24/748	304/17758	0.00341399	0.245773
C-Y-TD	21	GO:0003924	MF	GTPase activity	21/748	317/17758	0.0460448	0.889713
C-Y-TD	20	GO:0006520	BP	cellular amino acid metabolic process	20/748	250/17758	0.00611808	0.350613
C-Y-TD	19	GO:0030414	MF	peptidase inhibitor activity	19/748	151/17758	1.99e-05	0.00887009
C-Y-TD	19	GO:0061134	MF	peptidase regulator activity	19/748	153/17758	2.4e-05	0.00947658
C-Y-TD	19	GO:0004857	MF	enzyme inhibitor activity	19/748	169/17758	9.5e-05	0.0235965
C-Y-TD	19	GO:0015934	CC	large ribosomal subunit	19/748	217/17758	0.0030146	0.225224
C-Y-TD	18	GO:0032502	BP	developmental process	18/748	241/17758	0.0216491	0.788899
C-Y-TD	17	GO:0005506	MF	iron ion binding	17/748	128/17758	2.67e-05	0.00993113
C-Y-TD	17	GO:0044421	CC	extracellular region part	17/748	215/17758	0.0147538	0.615679
C-Y-TD	16	GO:0004866	MF	endopeptidase inhibitor activity	16/748	117/17758	3.17e-05	0.0111913
C-Y-TD	16	GO:0061135	MF	endopeptidase regulator activity	16/748	118/17758	3.53e-05	0.0115719
C-Y-TD	16	GO:0030246	MF	carbohydrate binding	16/748	182/17758	0.00480906	0.306593
C-Y-TD	16	GO:0044283	BP	small molecule biosynthetic process	16/748	222/17758	0.0405396	0.833118
C-Y-TD	15	GO:0015935	CC	small ribosomal subunit	15/748	142/17758	0.000966027	0.117767
C-Y-TD	15	GO:0005615	CC	extracellular space	15/748	144/17758	0.00111507	0.126721
C-Y-TD	15	GO:0022625	CC	cytosolic large ribosomal subunit	15/748	151/17758	0.00179814	0.14703
C-Y-TD	15	GO:0099513	CC	polymeric cytoskeletal fiber	15/748	203/17758	0.0328204	0.833118
C-Y-TD	15	GO:0099512	CC	supramolecular fiber	15/748	204/17758	0.0335398	0.833118
C-Y-TD	15	GO:0099080	CC	supramolecular complex	15/748	204/17758	0.0335398	0.833118
C-Y-TD	15	GO:0099081	CC	supramolecular polymer	15/748	204/17758	0.0335398	0.833118
C-Y-TD	14	GO:1901605	BP	alpha-amino acid metabolic process	14/748	129/17758	0.00108306	0.126721
C-Y-TD	14	GO:0005743	CC	mitochondrial inner membrane	14/748	147/17758	0.00544585	0.317517
C-Y-TD	14	GO:0019866	CC	organelle inner membrane	14/748	148/17758	0.00560509	0.323984
C-Y-TD	14	GO:0016741	MF	transferase activity, transferring one-carbon groups	14/748	179/17758	0.0232655	0.799857
C-Y-TD	14	GO:0031966	CC	mitochondrial membrane	14/748	183/17758	0.0382708	0.833118
C-Y-TD	13	GO:0051128	BP	regulation of cellular component organization	13/748	133/17758	0.00405973	0.27776
C-Y-TD	13	GO:0005874	CC	microtubule	13/748	136/17758	0.00771372	0.383115
C-Y-TD	13	GO:0020037	MF	heme binding	13/748	160/17758	0.02592	0.833118
C-Y-TD	13	GO:0009055	MF	electron transfer activity	13/748	163/17758	0.0277001	0.833118
C-Y-TD	13	GO:0046906	MF	tetrapyrrole binding	13/748	164/17758	0.0283761	0.833118
C-Y-TD	12	GO:0019842	MF	vitamin binding	12/748	131/17758	0.0128316	0.561585
C-Y-TD	11	GO:0016053	BP	organic acid biosynthetic process	11/748	111/17758	0.00711867	0.373549
C-Y-TD	11	GO:0046394	BP	carboxylic acid biosynthetic process	11/748	111/17758	0.00711867	0.373549
C-Y-TD	10	GO:1901607	BP	alpha-amino acid biosynthetic process	10/748	71/17758	0.000747038	0.102264
C-Y-TD	10	GO:0008652	BP	cellular amino acid biosynthetic process	10/748	78/17758	0.00156392	0.14668
C-Y-TD	10	GO:0030170	MF	pyridoxal phosphate binding	10/748	79/17758	0.00172449	0.14668
C-Y-TD	10	GO:0070279	MF	vitamin B6 binding	10/748	79/17758	0.00172449	0.14668
C-Y-TD	10	GO:0005200	MF	structural constituent of cytoskeleton	10/748	107/17758	0.0147836	0.615679
C-Y-TD	10	GO:0008289	MF	lipid binding	10/748	116/17758	0.0312853	0.833118
C-Y-TD	9	GO:0005102	MF	signaling receptor binding	9/748	78/17758	0.00540546	0.317517
C-Y-TD	9	GO:0015002	MF	heme-copper terminal oxidase activity	9/748	80/17758	0.00638332	0.35372
C-Y-TD	9	GO:0004129	MF	cytochrome-c oxidase activity	9/748	80/17758	0.00638332	0.35372
C-Y-TD	9	GO:0016676	MF	oxidoreductase activity, acting on a heme group of donors, oxygen as acceptor	9/748	80/17758	0.00638332	0.35372
C-Y-TD	9	GO:0016675	MF	oxidoreductase activity, acting on a heme group of donors	9/748	80/17758	0.00638332	0.35372
C-Y-TD	9	GO:0032268	BP	regulation of cellular protein metabolic process	9/748	91/17758	0.0143814	0.615679
C-Y-TD	9	GO:0051246	BP	regulation of protein metabolic process	9/748	109/17758	0.0495801	0.947889
C-Y-TD	8	GO:0009064	BP	glutamine family amino acid metabolic process	8/748	43/17758	0.000373653	0.0642395
C-Y-TD	8	GO:0002181	BP	cytoplasmic translation	8/748	69/17758	0.0082704	0.407743
C-Y-TD	7	GO:0040008	BP	regulation of growth	7/748	26/17758	7.46e-05	0.0192281
C-Y-TD	7	GO:0006869	BP	lipid transport	7/748	35/17758	0.000547874	0.0854301
C-Y-TD	7	GO:0022627	CC	cytosolic small ribosomal subunit	7/748	69/17758	0.0257548	0.833118
C-Y-TD	6	GO:0001558	BP	regulation of cell growth	6/748	20/17758	0.000127742	0.0298996
C-Y-TD	6	GO:0006270	BP	DNA replication initiation	6/748	23/17758	0.000298581	0.0526855
C-Y-TD	6	GO:0048513	BP	animal organ development	6/748	34/17758	0.00268187	0.209092
C-Y-TD	6	GO:0009060	BP	aerobic respiration	6/748	56/17758	0.0297915	0.833118
C-Y-TD	6	GO:0004867	MF	serine-type endopeptidase inhibitor activity	6/748	55/17758	0.0275443	0.833118
C-Y-TD	6	GO:0045333	BP	cellular respiration	6/748	61/17758	0.0428146	0.844328
C-Y-TD	5	GO:0005520	MF	insulin-like growth factor binding	5/748	14/17758	0.000190651	0.0376353
C-Y-TD	5	GO:0031409	MF	pigment binding	5/748	14/17758	0.000190651	0.0376353
C-Y-TD	5	GO:0019838	MF	growth factor binding	5/748	18/17758	0.000709023	0.101149
C-Y-TD	5	GO:0008199	MF	ferric iron binding	5/748	19/17758	0.000929135	0.115368
C-Y-TD	5	GO:0006879	BP	cellular iron ion homeostasis	5/748	21/17758	0.00151619	0.14668
C-Y-TD	5	GO:0055072	BP	iron ion homeostasis	5/748	22/17758	0.00189484	0.153071
C-Y-TD	5	GO:0006826	BP	iron ion transport	5/748	24/17758	0.00285251	0.217342
C-Y-TD	5	GO:0046916	BP	cellular transition metal ion homeostasis	5/748	24/17758	0.00285251	0.217342
C-Y-TD	5	GO:0009084	BP	glutamine family amino acid biosynthetic process	5/748	25/17758	0.00344378	0.245773
C-Y-TD	5	GO:0055076	BP	transition metal ion homeostasis	5/748	26/17758	0.00411818	0.278913
C-Y-TD	5	GO:0000041	BP	transition metal ion transport	5/748	29/17758	0.00670065	0.368261
C-Y-TD	5	GO:0006875	BP	cellular metal ion homeostasis	5/748	33/17758	0.0116652	0.524935
C-Y-TD	5	GO:0055065	BP	metal ion homeostasis	5/748	35/17758	0.0148958	0.616522
C-Y-TD	5	GO:0031399	BP	regulation of protein modification process	5/748	40/17758	0.0254452	0.833118
C-Y-TD	5	GO:0030003	BP	cellular cation homeostasis	5/748	41/17758	0.0280082	0.833118
C-Y-TD	5	GO:0006873	BP	cellular ion homeostasis	5/748	42/17758	0.0307293	0.833118
C-Y-TD	5	GO:0055082	BP	cellular chemical homeostasis	5/748	45/17758	0.0398618	0.833118
C-Y-TD	5	GO:0016831	MF	carboxy-lyase activity	5/748	41/17758	0.0280082	0.833118
C-Y-TD	5	GO:0055080	BP	cation homeostasis	5/748	46/17758	0.0432347	0.847627
C-Y-TD	5	GO:0098771	BP	inorganic ion homeostasis	5/748	47/17758	0.0467738	0.898619
C-Y-TD	5	GO:0050801	BP	ion homeostasis	5/748	47/17758	0.0467738	0.898619
C-Y-TD	4	GO:0007568	BP	aging	4/748	8/17758	0.000190843	0.0376353
C-Y-TD	4	GO:0006525	BP	arginine metabolic process	4/748	10/17758	0.000535021	0.0854123
C-Y-TD	4	GO:0005388	MF	calcium transmembrane transporter activity, phosphorylative mechanism	4/748	13/17758	0.0016462	0.14668
C-Y-TD	4	GO:0042555	CC	MCM complex	4/748	14/17758	0.00222842	0.177876
C-Y-TD	4	GO:0016645	MF	oxidoreductase activity, acting on the CH-NH group of donors	4/748	17/17758	0.0047911	0.306593
C-Y-TD	4	GO:0045859	BP	regulation of protein kinase activity	4/748	19/17758	0.00729827	0.373549
C-Y-TD	4	GO:0016724	MF	oxidoreductase activity, oxidizing metal ions, oxygen as acceptor	4/748	19/17758	0.00729827	0.373549
C-Y-TD	4	GO:0004322	MF	ferroxidase activity	4/748	19/17758	0.00729827	0.373549
C-Y-TD	4	GO:0043549	BP	regulation of kinase activity	4/748	20/17758	0.00882378	0.43185
C-Y-TD	4	GO:0001932	BP	regulation of protein phosphorylation	4/748	23/17758	0.014597	0.615679
C-Y-TD	4	GO:0016722	MF	oxidoreductase activity, oxidizing metal ions	4/748	23/17758	0.014597	0.615679
C-Y-TD	4	GO:0000028	BP	ribosomal small subunit assembly	4/748	24/17758	0.0169459	0.649271
C-Y-TD	4	GO:0090305	BP	nucleic acid phosphodiester bond hydrolysis	4/748	24/17758	0.0169459	0.649271
C-Y-TD	4	GO:0042325	BP	regulation of phosphorylation	4/748	25/17758	0.0195178	0.719047
C-Y-TD	4	GO:0007346	BP	regulation of mitotic cell cycle	4/748	26/17758	0.0223177	0.799857
C-Y-TD	4	GO:0051338	BP	regulation of transferase activity	4/748	27/17758	0.02535	0.833118
C-Y-TD	4	GO:0019220	BP	regulation of phosphate metabolic process	4/748	31/17758	0.0398613	0.833118
C-Y-TD	4	GO:0051174	BP	regulation of phosphorus metabolic process	4/748	31/17758	0.0398613	0.833118
C-Y-TD	4	GO:0015662	MF	ion transmembrane transporter activity, phosphorylative mechanism	4/748	28/17758	0.0286183	0.833118
C-Y-TD	4	GO:0051537	MF	2 iron, 2 sulfur cluster binding	4/748	30/17758	0.0358724	0.833118
C-Y-TD	3	GO:0042559	BP	pteridine-containing compound biosynthetic process	3/748	5/17758	0.000698407	0.101149
C-Y-TD	3	GO:0006560	BP	proline metabolic process	3/748	6/17758	0.00135304	0.144002
C-Y-TD	3	GO:0000775	CC	chromosome, centromeric region	3/748	6/17758	0.00135304	0.144002
C-Y-TD	3	GO:0005819	CC	spindle	3/748	6/17758	0.00135304	0.144002
C-Y-TD	3	GO:0000050	BP	urea cycle	3/748	7/17758	0.00229379	0.180939
C-Y-TD	3	GO:0019627	BP	urea metabolic process	3/748	8/17758	0.00355555	0.245773
C-Y-TD	3	GO:0006526	BP	arginine biosynthetic process	3/748	8/17758	0.00355555	0.245773
C-Y-TD	3	GO:0016423	MF	tRNA (guanine) methyltransferase activity	3/748	8/17758	0.00355555	0.245773
C-Y-TD	3	GO:0071941	BP	nitrogen cycle metabolic process	3/748	10/17758	0.00715256	0.373549
C-Y-TD	3	GO:0000724	BP	double-strand break repair via homologous recombination	3/748	10/17758	0.00715256	0.373549
C-Y-TD	3	GO:1905354	CC	exoribonuclease complex	3/748	10/17758	0.00715256	0.373549
C-Y-TD	3	GO:0000178	CC	exosome (RNase complex)	3/748	10/17758	0.00715256	0.373549
C-Y-TD	3	GO:0000725	BP	recombinational repair	3/748	11/17758	0.00952997	0.463032
C-Y-TD	3	GO:0042558	BP	pteridine-containing compound metabolic process	3/748	12/17758	0.0123137	0.54318
C-Y-TD	3	GO:0005924	CC	cell-substrate adherens junction	3/748	13/17758	0.015514	0.622881
C-Y-TD	3	GO:0005925	CC	focal adhesion	3/748	13/17758	0.015514	0.622881
C-Y-TD	3	GO:0030055	CC	cell-substrate junction	3/748	13/17758	0.015514	0.622881
C-Y-TD	3	GO:0017137	MF	Rab GTPase binding	3/748	13/17758	0.015514	0.622881
C-Y-TD	3	GO:0000097	BP	sulfur amino acid biosynthetic process	3/748	14/17758	0.0191373	0.708926
C-Y-TD	3	GO:0045860	BP	positive regulation of protein kinase activity	3/748	14/17758	0.0191373	0.708926
C-Y-TD	3	GO:0098687	CC	chromosomal region	3/748	14/17758	0.0191373	0.708926
C-Y-TD	3	GO:0008175	MF	tRNA methyltransferase activity	3/748	14/17758	0.0191373	0.708926
C-Y-TD	3	GO:0016646	MF	oxidoreductase activity, acting on the CH-NH group of donors, NAD or NADP as acceptor	3/748	14/17758	0.0191373	0.708926
C-Y-TD	3	GO:0043066	BP	negative regulation of apoptotic process	3/748	15/17758	0.023187	0.799857
C-Y-TD	3	GO:0043069	BP	negative regulation of programmed cell death	3/748	15/17758	0.023187	0.799857
C-Y-TD	3	GO:0033674	BP	positive regulation of kinase activity	3/748	15/17758	0.023187	0.799857
C-Y-TD	3	GO:0004602	MF	glutathione peroxidase activity	3/748	15/17758	0.023187	0.799857
C-Y-TD	3	GO:0006367	BP	transcription initiation from RNA polymerase II promoter	3/748	16/17758	0.0276636	0.833118
C-Y-TD	3	GO:0001934	BP	positive regulation of protein phosphorylation	3/748	16/17758	0.0276636	0.833118
C-Y-TD	3	GO:0000096	BP	sulfur amino acid metabolic process	3/748	17/17758	0.0325648	0.833118
C-Y-TD	3	GO:0042327	BP	positive regulation of phosphorylation	3/748	17/17758	0.0325648	0.833118
C-Y-TD	3	GO:0060548	BP	negative regulation of cell death	3/748	17/17758	0.0325648	0.833118
C-Y-TD	3	GO:0010562	BP	positive regulation of phosphorus metabolic process	3/748	18/17758	0.0378863	0.833118
C-Y-TD	3	GO:0009070	BP	serine family amino acid biosynthetic process	3/748	18/17758	0.0378863	0.833118
C-Y-TD	3	GO:0045937	BP	positive regulation of phosphate metabolic process	3/748	18/17758	0.0378863	0.833118
C-Y-TD	3	GO:0090501	BP	RNA phosphodiester bond hydrolysis	3/748	18/17758	0.0378863	0.833118
C-Y-TD	3	GO:0008083	MF	growth factor activity	3/748	18/17758	0.0378863	0.833118
C-Y-TD	3	GO:1903046	BP	meiotic cell cycle process	3/748	20/17758	0.0497624	0.947889
C-Y-TD	3	GO:0051347	BP	positive regulation of transferase activity	3/748	20/17758	0.0497624	0.947889
C-Y-TD	2	GO:0043928	BP	exonucleolytic catabolism of deadenylated mRNA	2/748	2/17758	0.00177198	0.14668
C-Y-TD	2	GO:0000467	BP	exonucleolytic trimming to generate mature 3'-end of 5.8S rRNA from tricistronic rRNA transcript (SSU-rRNA, 5.8S rRNA, LSU-rRNA)	2/748	2/17758	0.00177198	0.14668
C-Y-TD	2	GO:0016078	BP	tRNA catabolic process	2/748	2/17758	0.00177198	0.14668
C-Y-TD	2	GO:0043633	BP	polyadenylation-dependent RNA catabolic process	2/748	2/17758	0.00177198	0.14668
C-Y-TD	2	GO:0043634	BP	polyadenylation-dependent ncRNA catabolic process	2/748	2/17758	0.00177198	0.14668
C-Y-TD	2	GO:0071035	BP	nuclear polyadenylation-dependent rRNA catabolic process	2/748	2/17758	0.00177198	0.14668
C-Y-TD	2	GO:0071038	BP	nuclear polyadenylation-dependent tRNA catabolic process	2/748	2/17758	0.00177198	0.14668
C-Y-TD	2	GO:0000459	BP	exonucleolytic trimming involved in rRNA processing	2/748	2/17758	0.00177198	0.14668
C-Y-TD	2	GO:0071029	BP	nuclear ncRNA surveillance	2/748	2/17758	0.00177198	0.14668
C-Y-TD	2	GO:0090503	BP	RNA phosphodiester bond hydrolysis, exonucleolytic	2/748	2/17758	0.00177198	0.14668
C-Y-TD	2	GO:0071046	BP	nuclear polyadenylation-dependent ncRNA catabolic process	2/748	2/17758	0.00177198	0.14668
C-Y-TD	2	GO:0015026	MF	coreceptor activity	2/748	2/17758	0.00177198	0.14668
C-Y-TD	2	GO:0006729	BP	tetrahydrobiopterin biosynthetic process	2/748	3/17758	0.00516704	0.306593
C-Y-TD	2	GO:0031017	BP	exocrine pancreas development	2/748	3/17758	0.00516704	0.306593
C-Y-TD	2	GO:0046146	BP	tetrahydrobiopterin metabolic process	2/748	3/17758	0.00516704	0.306593
C-Y-TD	2	GO:0034311	BP	diol metabolic process	2/748	3/17758	0.00516704	0.306593
C-Y-TD	2	GO:0034312	BP	diol biosynthetic process	2/748	3/17758	0.00516704	0.306593
C-Y-TD	2	GO:0060070	BP	canonical Wnt signaling pathway	2/748	3/17758	0.00516704	0.306593
C-Y-TD	2	GO:0033063	CC	Rad51B-Rad51C-Rad51D-XRCC2 complex	2/748	3/17758	0.00516704	0.306593
C-Y-TD	2	GO:0033061	CC	DNA recombinase mediator complex	2/748	3/17758	0.00516704	0.306593
C-Y-TD	2	GO:0005833	CC	hemoglobin complex	2/748	3/17758	0.00516704	0.306593
C-Y-TD	2	GO:0042285	MF	xylosyltransferase activity	2/748	3/17758	0.00516704	0.306593
C-Y-TD	2	GO:0035252	MF	UDP-xylosyltransferase activity	2/748	3/17758	0.00516704	0.306593
C-Y-TD	2	GO:0034475	BP	U4 snRNA 3'-end processing	2/748	4/17758	0.0100457	0.464525
C-Y-TD	2	GO:0034472	BP	snRNA 3'-end processing	2/748	4/17758	0.0100457	0.464525
C-Y-TD	2	GO:0006561	BP	proline biosynthetic process	2/748	4/17758	0.0100457	0.464525
C-Y-TD	2	GO:0071027	BP	nuclear RNA surveillance	2/748	4/17758	0.0100457	0.464525
C-Y-TD	2	GO:0000177	CC	cytoplasmic exosome (RNase complex)	2/748	4/17758	0.0100457	0.464525
C-Y-TD	2	GO:0042813	MF	Wnt-activated receptor activity	2/748	4/17758	0.0100457	0.464525
C-Y-TD	2	GO:0004055	MF	argininosuccinate synthase activity	2/748	4/17758	0.0100457	0.464525
C-Y-TD	2	GO:0071025	BP	RNA surveillance	2/748	5/17758	0.0162772	0.634526
C-Y-TD	2	GO:0097433	CC	dense body	2/748	5/17758	0.0162772	0.634526
C-Y-TD	2	GO:0004731	MF	purine-nucleoside phosphorylase activity	2/748	5/17758	0.0162772	0.634526
C-Y-TD	2	GO:0004530	MF	deoxyribonuclease I activity	2/748	5/17758	0.0162772	0.634526
C-Y-TD	2	GO:0048732	BP	gland development	2/748	6/17758	0.0237392	0.799857
C-Y-TD	2	GO:0034427	BP	nuclear-transcribed mRNA catabolic process, exonucleolytic, 3'-5'	2/748	6/17758	0.0237392	0.799857
C-Y-TD	2	GO:0043628	BP	ncRNA 3'-end processing	2/748	6/17758	0.0237392	0.799857
C-Y-TD	2	GO:0031125	BP	rRNA 3'-end processing	2/748	6/17758	0.0237392	0.799857
C-Y-TD	2	GO:0071203	CC	WASH complex	2/748	6/17758	0.0237392	0.799857
C-Y-TD	2	GO:0000176	CC	nuclear exosome (RNase complex)	2/748	6/17758	0.0237392	0.799857
C-Y-TD	2	GO:0005344	MF	oxygen carrier activity	2/748	6/17758	0.0237392	0.799857
C-Y-TD	2	GO:0019902	MF	phosphatase binding	2/748	6/17758	0.0237392	0.799857
C-Y-TD	2	GO:0042157	BP	lipoprotein metabolic process	2/748	7/17758	0.0323174	0.833118
C-Y-TD	2	GO:0016180	BP	snRNA processing	2/748	7/17758	0.0323174	0.833118
C-Y-TD	2	GO:0000291	BP	nuclear-transcribed mRNA catabolic process, exonucleolytic	2/748	7/17758	0.0323174	0.833118
C-Y-TD	2	GO:0032147	BP	activation of protein kinase activity	2/748	7/17758	0.0323174	0.833118
C-Y-TD	2	GO:0016073	BP	snRNA metabolic process	2/748	8/17758	0.0419047	0.833118
C-Y-TD	2	GO:0007178	BP	transmembrane receptor protein serine/threonine kinase signaling pathway	2/748	8/17758	0.0419047	0.833118
C-Y-TD	2	GO:0016712	MF	oxidoreductase activity, acting on paired donors, with incorporation or reduction of molecular oxygen, reduced flavin or flavoprotein as one donor, and incorporation of one atom of oxygen	2/748	7/17758	0.0323174	0.833118
C-Y-TD	2	GO:0019825	MF	oxygen binding	2/748	7/17758	0.0323174	0.833118
C-Y-TD	2	GO:0070330	MF	aromatase activity	2/748	7/17758	0.0323174	0.833118
C-Y-TD	2	GO:0017147	MF	Wnt-protein binding	2/748	7/17758	0.0323174	0.833118
C-Y-TD	1	GO:0097343	BP	ripoptosome assembly	1/748	1/17758	0.0421219	0.833118
C-Y-TD	1	GO:0018293	BP	protein-FAD linkage	1/748	1/17758	0.0421219	0.833118
C-Y-TD	1	GO:0006346	BP	methylation-dependent chromatin silencing	1/748	1/17758	0.0421219	0.833118
C-Y-TD	1	GO:0044854	BP	plasma membrane raft assembly	1/748	1/17758	0.0421219	0.833118
C-Y-TD	1	GO:0044857	BP	plasma membrane raft organization	1/748	1/17758	0.0421219	0.833118
C-Y-TD	1	GO:0090224	BP	regulation of spindle organization	1/748	1/17758	0.0421219	0.833118
C-Y-TD	1	GO:0045329	BP	carnitine biosynthetic process	1/748	1/17758	0.0421219	0.833118
C-Y-TD	1	GO:0035567	BP	non-canonical Wnt signaling pathway	1/748	1/17758	0.0421219	0.833118
C-Y-TD	1	GO:0009269	BP	response to desiccation	1/748	1/17758	0.0421219	0.833118
C-Y-TD	1	GO:1905463	BP	negative regulation of DNA duplex unwinding	1/748	1/17758	0.0421219	0.833118
C-Y-TD	1	GO:1905462	BP	regulation of DNA duplex unwinding	1/748	1/17758	0.0421219	0.833118
C-Y-TD	1	GO:0071034	BP	CUT catabolic process	1/748	1/17758	0.0421219	0.833118
C-Y-TD	1	GO:0051097	BP	negative regulation of helicase activity	1/748	1/17758	0.0421219	0.833118
C-Y-TD	1	GO:0051095	BP	regulation of helicase activity	1/748	1/17758	0.0421219	0.833118
C-Y-TD	1	GO:0009414	BP	response to water deprivation	1/748	1/17758	0.0421219	0.833118
C-Y-TD	1	GO:0009415	BP	response to water	1/748	1/17758	0.0421219	0.833118
C-Y-TD	1	GO:1901026	BP	ripoptosome assembly involved in necroptotic process	1/748	1/17758	0.0421219	0.833118
C-Y-TD	1	GO:0070836	BP	caveola assembly	1/748	1/17758	0.0421219	0.833118
C-Y-TD	1	GO:1990564	BP	protein polyufmylation	1/748	1/17758	0.0421219	0.833118
C-Y-TD	1	GO:0060236	BP	regulation of mitotic spindle organization	1/748	1/17758	0.0421219	0.833118
C-Y-TD	1	GO:0036465	BP	synaptic vesicle recycling	1/748	1/17758	0.0421219	0.833118
C-Y-TD	1	GO:0044706	BP	multi-multicellular organism process	1/748	1/17758	0.0421219	0.833118
C-Y-TD	1	GO:0042381	BP	hemolymph coagulation	1/748	1/17758	0.0421219	0.833118
C-Y-TD	1	GO:0001101	BP	response to acid chemical	1/748	1/17758	0.0421219	0.833118
C-Y-TD	1	GO:0019082	BP	viral protein processing	1/748	1/17758	0.0421219	0.833118
C-Y-TD	1	GO:0008063	BP	Toll signaling pathway	1/748	1/17758	0.0421219	0.833118
C-Y-TD	1	GO:1905775	BP	negative regulation of DNA helicase activity	1/748	1/17758	0.0421219	0.833118
C-Y-TD	1	GO:1905774	BP	regulation of DNA helicase activity	1/748	1/17758	0.0421219	0.833118
C-Y-TD	1	GO:0034476	BP	U5 snRNA 3'-end processing	1/748	1/17758	0.0421219	0.833118
C-Y-TD	1	GO:0034473	BP	U1 snRNA 3'-end processing	1/748	1/17758	0.0421219	0.833118
C-Y-TD	1	GO:0044332	BP	Wnt signaling pathway involved in dorsal/ventral axis specification	1/748	1/17758	0.0421219	0.833118
C-Y-TD	1	GO:1990592	BP	protein K69-linked ufmylation	1/748	1/17758	0.0421219	0.833118
C-Y-TD	1	GO:0051307	BP	meiotic chromosome separation	1/748	1/17758	0.0421219	0.833118
C-Y-TD	1	GO:0002028	BP	regulation of sodium ion transport	1/748	1/17758	0.0421219	0.833118
C-Y-TD	1	GO:0001765	BP	membrane raft assembly	1/748	1/17758	0.0421219	0.833118
C-Y-TD	1	GO:0097527	BP	necroptotic signaling pathway	1/748	1/17758	0.0421219	0.833118
C-Y-TD	1	GO:0008362	BP	chitin-based embryonic cuticle biosynthetic process	1/748	1/17758	0.0421219	0.833118
C-Y-TD	1	GO:0007420	BP	brain development	1/748	1/17758	0.0421219	0.833118
C-Y-TD	1	GO:0071047	BP	polyadenylation-dependent mRNA catabolic process	1/748	1/17758	0.0421219	0.833118
C-Y-TD	1	GO:0071042	BP	nuclear polyadenylation-dependent mRNA catabolic process	1/748	1/17758	0.0421219	0.833118
C-Y-TD	1	GO:0071043	BP	CUT metabolic process	1/748	1/17758	0.0421219	0.833118
C-Y-TD	1	GO:0071049	BP	nuclear retention of pre-mRNA with aberrant 3'-ends at the site of transcription	1/748	1/17758	0.0421219	0.833118
C-Y-TD	1	GO:0006959	BP	humoral immune response	1/748	1/17758	0.0421219	0.833118
C-Y-TD	1	GO:0051233	CC	spindle midzone	1/748	1/17758	0.0421219	0.833118
C-Y-TD	1	GO:1990415	CC	Pex17p-Pex14p docking complex	1/748	1/17758	0.0421219	0.833118
C-Y-TD	1	GO:0005674	CC	transcription factor TFIIF complex	1/748	1/17758	0.0421219	0.833118
C-Y-TD	1	GO:0044853	CC	plasma membrane raft	1/748	1/17758	0.0421219	0.833118
C-Y-TD	1	GO:0032133	CC	chromosome passenger complex	1/748	1/17758	0.0421219	0.833118
C-Y-TD	1	GO:0033186	CC	CAF-1 complex	1/748	1/17758	0.0421219	0.833118
C-Y-TD	1	GO:0000127	CC	transcription factor TFIIIC complex	1/748	1/17758	0.0421219	0.833118
C-Y-TD	1	GO:0005901	CC	caveola	1/748	1/17758	0.0421219	0.833118
C-Y-TD	1	GO:0097342	CC	ripoptosome	1/748	1/17758	0.0421219	0.833118
C-Y-TD	1	GO:1990429	CC	peroxisomal importomer complex	1/748	1/17758	0.0421219	0.833118
C-Y-TD	1	GO:0005971	CC	ribonucleoside-diphosphate reductase complex	1/748	1/17758	0.0421219	0.833118
C-Y-TD	1	GO:0032299	CC	ribonuclease H2 complex	1/748	1/17758	0.0421219	0.833118
C-Y-TD	1	GO:0052873	MF	FMN reductase (NADPH) activity	1/748	1/17758	0.0421219	0.833118
C-Y-TD	1	GO:0016838	MF	carbon-oxygen lyase activity, acting on phosphates	1/748	1/17758	0.0421219	0.833118
C-Y-TD	1	GO:0052906	MF	tRNA (guanine(37)-N(1))-methyltransferase activity	1/748	1/17758	0.0421219	0.833118
C-Y-TD	1	GO:0017091	MF	AU-rich element binding	1/748	1/17758	0.0421219	0.833118
C-Y-TD	1	GO:0004505	MF	phenylalanine 4-monooxygenase activity	1/748	1/17758	0.0421219	0.833118
C-Y-TD	1	GO:0003998	MF	acylphosphatase activity	1/748	1/17758	0.0421219	0.833118
C-Y-TD	1	GO:0004122	MF	cystathionine beta-synthase activity	1/748	1/17758	0.0421219	0.833118
C-Y-TD	1	GO:0009019	MF	tRNA (guanine-N1-)-methyltransferase activity	1/748	1/17758	0.0421219	0.833118
C-Y-TD	1	GO:0008157	MF	protein phosphatase 1 binding	1/748	1/17758	0.0421219	0.833118
C-Y-TD	1	GO:0004350	MF	glutamate-5-semialdehyde dehydrogenase activity	1/748	1/17758	0.0421219	0.833118
C-Y-TD	1	GO:0004809	MF	tRNA (guanine-N2-)-methyltransferase activity	1/748	1/17758	0.0421219	0.833118
C-Y-TD	1	GO:0005549	MF	odorant binding	1/748	1/17758	0.0421219	0.833118
C-Y-TD	1	GO:0051011	MF	microtubule minus-end binding	1/748	1/17758	0.0421219	0.833118
C-Y-TD	1	GO:0003874	MF	6-pyruvoyltetrahydropterin synthase activity	1/748	1/17758	0.0421219	0.833118
C-Y-TD	1	GO:0047522	MF	15-oxoprostaglandin 13-oxidase activity	1/748	1/17758	0.0421219	0.833118
C-Y-TD	1	GO:0004151	MF	dihydroorotase activity	1/748	1/17758	0.0421219	0.833118
C-Y-TD	1	GO:0017080	MF	sodium channel regulator activity	1/748	1/17758	0.0421219	0.833118
C-Y-TD	1	GO:0000064	MF	L-ornithine transmembrane transporter activity	1/748	1/17758	0.0421219	0.833118
C-Y-TD	1	GO:1904929	MF	coreceptor activity involved in Wnt signaling pathway, planar cell polarity pathway	1/748	1/17758	0.0421219	0.833118
C-Y-TD	1	GO:0050353	MF	trimethyllysine dioxygenase activity	1/748	1/17758	0.0421219	0.833118
C-Y-TD	1	GO:0004146	MF	dihydrofolate reductase activity	1/748	1/17758	0.0421219	0.833118
C-Y-TD	1	GO:0071936	MF	coreceptor activity involved in Wnt signaling pathway	1/748	1/17758	0.0421219	0.833118
C-Y-TD	1	GO:0004070	MF	aspartate carbamoyltransferase activity	1/748	1/17758	0.0421219	0.833118
C-Y-TD	1	GO:0030272	MF	5-formyltetrahydrofolate cyclo-ligase activity	1/748	1/17758	0.0421219	0.833118
C-Y-TD	1	GO:0071568	MF	UFM1 transferase activity	1/748	1/17758	0.0421219	0.833118
C-Y-TD	1	GO:0008124	MF	4-alpha-hydroxytetrahydrobiopterin dehydratase activity	1/748	1/17758	0.0421219	0.833118
C-Y-TD	1	GO:0008327	MF	methyl-CpG binding	1/748	1/17758	0.0421219	0.833118
C-Y-TD	1	GO:0005123	MF	death receptor binding	1/748	1/17758	0.0421219	0.833118
C-Y-Te	278	GO:0005575	CC	cellular_component	278/451	9584/17758	0.000946453	0.0982102
C-Y-Te	226	GO:0008150	BP	biological_process	226/451	7952/17758	0.0213775	0.626055
C-Y-Te	141	GO:0008152	BP	metabolic process	141/451	4636/17758	0.0125013	0.511106
C-Y-Te	125	GO:0044237	BP	cellular metabolic process	125/451	4003/17758	0.0100938	0.448206
C-Y-Te	85	GO:0034641	BP	cellular nitrogen compound metabolic process	85/451	2633/17758	0.0185976	0.626055
C-Y-Te	79	GO:0044444	CC	cytoplasmic part	79/451	2182/17758	0.00103926	0.10054
C-Y-Te	78	GO:0044260	BP	cellular macromolecule metabolic process	78/451	2362/17758	0.0138323	0.558709
C-Y-Te	76	GO:0044422	CC	organelle part	76/451	1970/17758	0.000185795	0.0270816
C-Y-Te	74	GO:0044446	CC	intracellular organelle part	74/451	1957/17758	0.00043531	0.0543024
C-Y-Te	74	GO:0032991	CC	protein-containing complex	74/451	2345/17758	0.0481857	0.866645
C-Y-Te	67	GO:0009058	BP	biosynthetic process	67/451	1772/17758	0.00103539	0.10054
C-Y-Te	64	GO:1901576	BP	organic substance biosynthetic process	64/451	1695/17758	0.00145771	0.126934
C-Y-Te	59	GO:0044249	BP	cellular biosynthetic process	59/451	1632/17758	0.0062068	0.32769
C-Y-Te	54	GO:0044271	BP	cellular nitrogen compound biosynthetic process	54/451	1347/17758	0.000801891	0.0911301
C-Y-Te	48	GO:0044267	BP	cellular protein metabolic process	48/451	1199/17758	0.00162797	0.136444
C-Y-Te	48	GO:0019538	BP	protein metabolic process	48/451	1383/17758	0.0258503	0.634894
C-Y-Te	47	GO:0034645	BP	cellular macromolecule biosynthetic process	47/451	1091/17758	0.000445434	0.0543024
C-Y-Te	47	GO:0005198	MF	structural molecule activity	47/451	1090/17758	0.000442773	0.0543024
C-Y-Te	47	GO:0009059	BP	macromolecule biosynthetic process	47/451	1148/17758	0.00125844	0.115587
C-Y-Te	46	GO:0016491	MF	oxidoreductase activity	46/451	1038/17758	0.000223273	0.0311884
C-Y-Te	46	GO:1901566	BP	organonitrogen compound biosynthetic process	46/451	1111/17758	0.00106463	0.10054
C-Y-Te	43	GO:1990904	CC	ribonucleoprotein complex	43/451	1024/17758	0.00136831	0.123605
C-Y-Te	40	GO:0043603	BP	cellular amide metabolic process	40/451	873/17758	0.000348875	0.0451638
C-Y-Te	39	GO:0006412	BP	translation	39/451	765/17758	4.69e-05	0.00899002
C-Y-Te	39	GO:0043043	BP	peptide biosynthetic process	39/451	768/17758	4.85e-05	0.0090018
C-Y-Te	39	GO:0043604	BP	amide biosynthetic process	39/451	792/17758	0.000106224	0.0169578
C-Y-Te	39	GO:0006518	BP	peptide metabolic process	39/451	810/17758	0.000131202	0.0199933
C-Y-Te	39	GO:0016020	CC	membrane	39/451	937/17758	0.00258784	0.197176
C-Y-Te	38	GO:0003735	MF	structural constituent of ribosome	38/451	770/17758	9.04e-05	0.0147844
C-Y-Te	35	GO:0003723	MF	RNA binding	35/451	932/17758	0.0238211	0.626055
C-Y-Te	33	GO:0043228	CC	non-membrane-bounded organelle	33/451	874/17758	0.026452	0.644949
C-Y-Te	33	GO:0043232	CC	intracellular non-membrane-bounded organelle	33/451	874/17758	0.026452	0.644949
C-Y-Te	28	GO:0005576	CC	extracellular region	28/451	314/17758	5.02e-07	0.0022031
C-Y-Te	27	GO:0044391	CC	ribosomal subunit	27/451	359/17758	1.79e-06	0.0022031
C-Y-Te	27	GO:0005840	CC	ribosome	27/451	659/17758	0.0155611	0.609905
C-Y-Te	25	GO:0005509	MF	calcium ion binding	25/451	489/17758	0.00105991	0.10054
C-Y-Te	23	GO:0031090	CC	organelle membrane	23/451	389/17758	0.000205167	0.0292691
C-Y-Te	22	GO:0044445	CC	cytosolic part	22/451	263/17758	1.07e-06	0.0022031
C-Y-Te	22	GO:0098772	MF	molecular function regulator	22/451	402/17758	0.000987487	0.10032
C-Y-Te	22	GO:0015074	BP	DNA integration	22/451	475/17758	0.00696371	0.359167
C-Y-Te	21	GO:0005975	BP	carbohydrate metabolic process	21/451	384/17758	0.0013826	0.123605
C-Y-Te	19	GO:0006091	BP	generation of precursor metabolites and energy	19/451	235/17758	9.48e-06	0.00268595
C-Y-Te	17	GO:0015934	CC	large ribosomal subunit	17/451	217/17758	4.15e-05	0.00818368
C-Y-Te	16	GO:0044421	CC	extracellular region part	16/451	215/17758	0.000127049	0.0198108
C-Y-Te	16	GO:0044429	CC	mitochondrial part	16/451	337/17758	0.0205561	0.626055
C-Y-Te	15	GO:0005743	CC	mitochondrial inner membrane	15/451	147/17758	5.16e-06	0.0022031
C-Y-Te	15	GO:0019866	CC	organelle inner membrane	15/451	148/17758	5.61e-06	0.0022031
C-Y-Te	15	GO:0022625	CC	cytosolic large ribosomal subunit	15/451	151/17758	7.18e-06	0.0022939
C-Y-Te	15	GO:0031966	CC	mitochondrial membrane	15/451	183/17758	6.98e-05	0.0119985
C-Y-Te	15	GO:0055114	BP	oxidation-reduction process	15/451	209/17758	0.000303326	0.0412215
C-Y-Te	14	GO:0005615	CC	extracellular space	14/451	144/17758	1.85e-05	0.00495592
C-Y-Te	14	GO:0030234	MF	enzyme regulator activity	14/451	304/17758	0.0394045	0.866645
C-Y-Te	12	GO:0004252	MF	serine-type endopeptidase activity	12/451	162/17758	0.000902196	0.0960194
C-Y-Te	12	GO:0009055	MF	electron transfer activity	12/451	163/17758	0.000952075	0.0982102
C-Y-Te	12	GO:0030246	MF	carbohydrate binding	12/451	182/17758	0.00243151	0.187394
C-Y-Te	12	GO:0015078	MF	proton transmembrane transporter activity	12/451	192/17758	0.00376049	0.235645
C-Y-Te	12	GO:0017171	MF	serine hydrolase activity	12/451	198/17758	0.00480451	0.280124
C-Y-Te	12	GO:0008236	MF	serine-type peptidase activity	12/451	198/17758	0.00480451	0.280124
C-Y-Te	12	GO:0016825	MF	hydrolase activity, acting on acid phosphorus-nitrogen bonds	12/451	198/17758	0.00480451	0.280124
C-Y-Te	12	GO:0032502	BP	developmental process	12/451	241/17758	0.0225724	0.626055
C-Y-Te	11	GO:0004857	MF	enzyme inhibitor activity	11/451	169/17758	0.0040019	0.246172
C-Y-Te	10	GO:0005102	MF	signaling receptor binding	10/451	78/17758	2.72e-05	0.00687113
C-Y-Te	10	GO:0015002	MF	heme-copper terminal oxidase activity	10/451	80/17758	3.4e-05	0.00703452
C-Y-Te	10	GO:0004129	MF	cytochrome-c oxidase activity	10/451	80/17758	3.4e-05	0.00703452
C-Y-Te	10	GO:0016676	MF	oxidoreductase activity, acting on a heme group of donors, oxygen as acceptor	10/451	80/17758	3.4e-05	0.00703452
C-Y-Te	10	GO:0016675	MF	oxidoreductase activity, acting on a heme group of donors	10/451	80/17758	3.4e-05	0.00703452
C-Y-Te	10	GO:0022904	BP	respiratory electron transport chain	10/451	88/17758	7.77e-05	0.013031
C-Y-Te	10	GO:0022900	BP	electron transport chain	10/451	96/17758	0.000162238	0.0241734
C-Y-Te	10	GO:0015935	CC	small ribosomal subunit	10/451	142/17758	0.00341112	0.235645
C-Y-Te	10	GO:0030414	MF	peptidase inhibitor activity	10/451	151/17758	0.00526564	0.304363
C-Y-Te	10	GO:0061134	MF	peptidase regulator activity	10/451	153/17758	0.0057687	0.326631
C-Y-Te	10	GO:0020037	MF	heme binding	10/451	160/17758	0.00783034	0.397746
C-Y-Te	10	GO:0046906	MF	tetrapyrrole binding	10/451	164/17758	0.00923979	0.413019
C-Y-Te	10	GO:0046034	BP	ATP metabolic process	10/451	182/17758	0.0271382	0.659282
C-Y-Te	9	GO:0048856	BP	anatomical structure development	9/451	154/17758	0.016971	0.626055
C-Y-Te	8	GO:0002181	BP	cytoplasmic translation	8/451	69/17758	0.000350263	0.0451638
C-Y-Te	8	GO:0016651	MF	oxidoreductase activity, acting on NAD(P)H	8/451	94/17758	0.00269197	0.200552
C-Y-Te	8	GO:0016705	MF	oxidoreductase activity, acting on paired donors, with incorporation or reduction of molecular oxygen	8/451	130/17758	0.0179621	0.626055
C-Y-Te	7	GO:0030546	MF	signaling receptor activator activity	7/451	36/17758	2.87e-05	0.00687113
C-Y-Te	7	GO:0048018	MF	receptor ligand activity	7/451	36/17758	2.87e-05	0.00687113
C-Y-Te	7	GO:0030545	MF	receptor regulator activity	7/451	37/17758	3.46e-05	0.00703452
C-Y-Te	7	GO:0009060	BP	aerobic respiration	7/451	56/17758	0.000515047	0.0616677
C-Y-Te	7	GO:0045333	BP	cellular respiration	7/451	61/17758	0.0008691	0.0942425
C-Y-Te	7	GO:0015980	BP	energy derivation by oxidation of organic compounds	7/451	68/17758	0.00165927	0.13735
C-Y-Te	7	GO:0004497	MF	monooxygenase activity	7/451	89/17758	0.00749973	0.38386
C-Y-Te	7	GO:0005996	BP	monosaccharide metabolic process	7/451	90/17758	0.00795967	0.39828
C-Y-Te	7	GO:0004866	MF	endopeptidase inhibitor activity	7/451	117/17758	0.0297251	0.71436
C-Y-Te	7	GO:0061135	MF	endopeptidase regulator activity	7/451	118/17758	0.0309382	0.730023
C-Y-Te	6	GO:0006006	BP	glucose metabolic process	6/451	54/17758	0.00239097	0.186412
C-Y-Te	6	GO:0050136	MF	NADH dehydrogenase (quinone) activity	6/451	58/17758	0.00344209	0.235645
C-Y-Te	6	GO:0008137	MF	NADH dehydrogenase (ubiquinone) activity	6/451	58/17758	0.00344209	0.235645
C-Y-Te	6	GO:0016655	MF	oxidoreductase activity, acting on NAD(P)H, quinone or similar compound as acceptor	6/451	58/17758	0.00344209	0.235645
C-Y-Te	6	GO:0003954	MF	NADH dehydrogenase activity	6/451	60/17758	0.00408087	0.248748
C-Y-Te	6	GO:0070469	CC	respirasome	6/451	66/17758	0.00652388	0.341739
C-Y-Te	6	GO:0016830	MF	carbon-carbon lyase activity	6/451	73/17758	0.0105473	0.465259
C-Y-Te	6	GO:0016051	BP	carbohydrate biosynthetic process	6/451	74/17758	0.0112392	0.492541
C-Y-Te	6	GO:0019318	BP	hexose metabolic process	6/451	83/17758	0.018964	0.626055
C-Y-Te	6	GO:0098797	CC	plasma membrane protein complex	6/451	87/17758	0.0233395	0.626055
C-Y-Te	6	GO:0030054	CC	cell junction	6/451	97/17758	0.0371024	0.840445
C-Y-Te	6	GO:0016209	MF	antioxidant activity	6/451	97/17758	0.0371024	0.840445
C-Y-Te	5	GO:0005179	MF	hormone activity	5/451	17/17758	4.97e-05	0.0090018
C-Y-Te	5	GO:0006094	BP	gluconeogenesis	5/451	30/17758	0.000871444	0.0942425
C-Y-Te	5	GO:0019319	BP	hexose biosynthetic process	5/451	30/17758	0.000871444	0.0942425
C-Y-Te	5	GO:0046364	BP	monosaccharide biosynthetic process	5/451	31/17758	0.0010176	0.10054
C-Y-Te	5	GO:0048513	BP	animal organ development	5/451	34/17758	0.00156562	0.132879
C-Y-Te	5	GO:0051301	BP	cell division	5/451	41/17758	0.00364667	0.235645
C-Y-Te	5	GO:0016831	MF	carboxy-lyase activity	5/451	41/17758	0.00364667	0.235645
C-Y-Te	5	GO:0005507	MF	copper ion binding	5/451	43/17758	0.00449436	0.271402
C-Y-Te	5	GO:0070069	CC	cytochrome complex	5/451	54/17758	0.0117739	0.506049
C-Y-Te	5	GO:0004867	MF	serine-type endopeptidase inhibitor activity	5/451	55/17758	0.0126885	0.515615
C-Y-Te	5	GO:0022627	CC	cytosolic small ribosomal subunit	5/451	69/17758	0.0308168	0.730023
C-Y-Te	5	GO:0004601	MF	peroxidase activity	5/451	71/17758	0.0342843	0.800963
C-Y-Te	5	GO:0098803	CC	respiratory chain complex	5/451	76/17758	0.0439759	0.866645
C-Y-Te	5	GO:0016684	MF	oxidoreductase activity, acting on peroxide as acceptor	5/451	76/17758	0.0439759	0.866645
C-Y-Te	4	GO:0004613	MF	phosphoenolpyruvate carboxykinase (GTP) activity	4/451	6/17758	5.91e-06	0.0022031
C-Y-Te	4	GO:0004611	MF	phosphoenolpyruvate carboxykinase activity	4/451	6/17758	5.91e-06	0.0022031
C-Y-Te	4	GO:0009262	BP	deoxyribonucleotide metabolic process	4/451	19/17758	0.00117514	0.109435
C-Y-Te	4	GO:0001558	BP	regulation of cell growth	4/451	20/17758	0.00143971	0.126934
C-Y-Te	4	GO:0019646	BP	aerobic electron transport chain	4/451	21/17758	0.00174313	0.139139
C-Y-Te	4	GO:0040008	BP	regulation of growth	4/451	26/17758	0.00393949	0.244576
C-Y-Te	4	GO:0003008	BP	system process	4/451	41/17758	0.0198196	0.626055
C-Y-Te	4	GO:0009628	BP	response to abiotic stimulus	4/451	47/17758	0.0310301	0.730023
C-Y-Te	4	GO:0000027	BP	ribosomal large subunit assembly	4/451	48/17758	0.0331954	0.778235
C-Y-Te	4	GO:0010557	BP	positive regulation of macromolecule biosynthetic process	4/451	52/17758	0.0427193	0.866645
C-Y-Te	4	GO:0010628	BP	positive regulation of gene expression	4/451	53/17758	0.0453164	0.866645
C-Y-Te	4	GO:0009891	BP	positive regulation of biosynthetic process	4/451	54/17758	0.0479998	0.866645
C-Y-Te	4	GO:0031328	BP	positive regulation of cellular biosynthetic process	4/451	54/17758	0.0479998	0.866645
C-Y-Te	3	GO:0048732	BP	gland development	3/451	6/17758	0.000307394	0.0412215
C-Y-Te	3	GO:0019692	BP	deoxyribose phosphate metabolic process	3/451	10/17758	0.00170941	0.138091
C-Y-Te	3	GO:0009394	BP	2'-deoxyribonucleotide metabolic process	3/451	10/17758	0.00170941	0.138091
C-Y-Te	3	GO:0022603	BP	regulation of anatomical structure morphogenesis	3/451	12/17758	0.00301752	0.222335
C-Y-Te	3	GO:0009263	BP	deoxyribonucleotide biosynthetic process	3/451	15/17758	0.00589746	0.326631
C-Y-Te	3	GO:0004602	MF	glutathione peroxidase activity	3/451	15/17758	0.00589746	0.326631
C-Y-Te	3	GO:0016724	MF	oxidoreductase activity, oxidizing metal ions, oxygen as acceptor	3/451	19/17758	0.0116511	0.504002
C-Y-Te	3	GO:0004322	MF	ferroxidase activity	3/451	19/17758	0.0116511	0.504002
C-Y-Te	3	GO:0006879	BP	cellular iron ion homeostasis	3/451	21/17758	0.0154047	0.609905
C-Y-Te	3	GO:0055072	BP	iron ion homeostasis	3/451	22/17758	0.0175073	0.626055
C-Y-Te	3	GO:0006120	BP	mitochondrial electron transport, NADH to ubiquinone	3/451	23/17758	0.0197618	0.626055
C-Y-Te	3	GO:0006826	BP	iron ion transport	3/451	24/17758	0.0221686	0.626055
C-Y-Te	3	GO:0006119	BP	oxidative phosphorylation	3/451	24/17758	0.0221686	0.626055
C-Y-Te	3	GO:2000026	BP	regulation of multicellular organismal development	3/451	24/17758	0.0221686	0.626055
C-Y-Te	3	GO:0046916	BP	cellular transition metal ion homeostasis	3/451	24/17758	0.0221686	0.626055
C-Y-Te	3	GO:0008417	MF	fucosyltransferase activity	3/451	22/17758	0.0175073	0.626055
C-Y-Te	3	GO:0016722	MF	oxidoreductase activity, oxidizing metal ions	3/451	23/17758	0.0197618	0.626055
C-Y-Te	3	GO:0055076	BP	transition metal ion homeostasis	3/451	26/17758	0.0274393	0.661802
C-Y-Te	3	GO:0005544	MF	calcium-dependent phospholipid binding	3/451	26/17758	0.0274393	0.661802
C-Y-Te	3	GO:0000041	BP	transition metal ion transport	3/451	29/17758	0.0364808	0.834826
C-Y-Te	3	GO:0005911	CC	cell-cell junction	3/451	29/17758	0.0364808	0.834826
C-Y-Te	3	GO:0072593	BP	reactive oxygen species metabolic process	3/451	31/17758	0.0432528	0.866645
C-Y-Te	3	GO:0007600	BP	sensory perception	3/451	31/17758	0.0432528	0.866645
C-Y-Te	3	GO:0050877	BP	nervous system process	3/451	32/17758	0.0468574	0.866645
C-Y-Te	3	GO:0045277	CC	respiratory chain complex IV	3/451	30/17758	0.0397934	0.866645
C-Y-Te	2	GO:0016411	MF	acylglycerol O-acyltransferase activity	2/451	2/17758	0.000643614	0.0757093
C-Y-Te	2	GO:0031017	BP	exocrine pancreas development	2/451	3/17758	0.00189829	0.149742
C-Y-Te	2	GO:0007266	BP	Rho protein signal transduction	2/451	4/17758	0.00373271	0.235645
C-Y-Te	2	GO:0071695	BP	anatomical structure maturation	2/451	4/17758	0.00373271	0.235645
C-Y-Te	2	GO:0031016	BP	pancreas development	2/451	4/17758	0.00373271	0.235645
C-Y-Te	2	GO:0046386	BP	deoxyribose phosphate catabolic process	2/451	4/17758	0.00373271	0.235645
C-Y-Te	2	GO:0019827	BP	stem cell population maintenance	2/451	4/17758	0.00373271	0.235645
C-Y-Te	2	GO:0007391	BP	dorsal closure	2/451	4/17758	0.00373271	0.235645
C-Y-Te	2	GO:0030718	BP	germ-line stem cell population maintenance	2/451	4/17758	0.00373271	0.235645
C-Y-Te	2	GO:0098727	BP	maintenance of cell number	2/451	4/17758	0.00373271	0.235645
C-Y-Te	2	GO:0008356	BP	asymmetric cell division	2/451	5/17758	0.00611675	0.326631
C-Y-Te	2	GO:0009204	BP	deoxyribonucleoside triphosphate catabolic process	2/451	5/17758	0.00611675	0.326631
C-Y-Te	2	GO:0017145	BP	stem cell division	2/451	5/17758	0.00611675	0.326631
C-Y-Te	2	GO:0098722	BP	asymmetric stem cell division	2/451	5/17758	0.00611675	0.326631
C-Y-Te	2	GO:0008107	MF	galactoside 2-alpha-L-fucosyltransferase activity	2/451	5/17758	0.00611675	0.326631
C-Y-Te	2	GO:0031127	MF	alpha-(1,2)-fucosyltransferase activity	2/451	5/17758	0.00611675	0.326631
C-Y-Te	2	GO:0009162	BP	deoxyribonucleoside monophosphate metabolic process	2/451	6/17758	0.00902143	0.405964
C-Y-Te	2	GO:0009143	BP	nucleoside triphosphate catabolic process	2/451	6/17758	0.00902143	0.405964
C-Y-Te	2	GO:0071467	BP	cellular response to pH	2/451	6/17758	0.00902143	0.405964
C-Y-Te	2	GO:0071469	BP	cellular response to alkaline pH	2/451	6/17758	0.00902143	0.405964
C-Y-Te	2	GO:0009264	BP	deoxyribonucleotide catabolic process	2/451	6/17758	0.00902143	0.405964
C-Y-Te	2	GO:0009268	BP	response to pH	2/451	6/17758	0.00902143	0.405964
C-Y-Te	2	GO:0048469	BP	cell maturation	2/451	6/17758	0.00902143	0.405964
C-Y-Te	2	GO:0010446	BP	response to alkaline pH	2/451	6/17758	0.00902143	0.405964
C-Y-Te	2	GO:0016331	BP	morphogenesis of embryonic epithelium	2/451	6/17758	0.00902143	0.405964
C-Y-Te	2	GO:0009177	BP	pyrimidine deoxyribonucleoside monophosphate biosynthetic process	2/451	6/17758	0.00902143	0.405964
C-Y-Te	2	GO:0009176	BP	pyrimidine deoxyribonucleoside monophosphate metabolic process	2/451	6/17758	0.00902143	0.405964
C-Y-Te	2	GO:0009157	BP	deoxyribonucleoside monophosphate biosynthetic process	2/451	6/17758	0.00902143	0.405964
C-Y-Te	2	GO:0021700	BP	developmental maturation	2/451	6/17758	0.00902143	0.405964
C-Y-Te	2	GO:0005184	MF	neuropeptide hormone activity	2/451	6/17758	0.00902143	0.405964
C-Y-Te	2	GO:0048729	BP	tissue morphogenesis	2/451	7/17758	0.0124189	0.510851
C-Y-Te	2	GO:0002009	BP	morphogenesis of an epithelium	2/451	7/17758	0.0124189	0.510851
C-Y-Te	2	GO:0030659	CC	cytoplasmic vesicle membrane	2/451	7/17758	0.0124189	0.510851
C-Y-Te	2	GO:0012506	CC	vesicle membrane	2/451	7/17758	0.0124189	0.510851
C-Y-Te	2	GO:0098636	CC	protein complex involved in cell adhesion	2/451	7/17758	0.0124189	0.510851
C-Y-Te	2	GO:0008305	CC	integrin complex	2/451	7/17758	0.0124189	0.510851
C-Y-Te	2	GO:0008374	MF	O-acyltransferase activity	2/451	7/17758	0.0124189	0.510851
C-Y-Te	2	GO:0007265	BP	Ras protein signal transduction	2/451	8/17758	0.0162823	0.609905
C-Y-Te	2	GO:0009265	BP	2'-deoxyribonucleotide biosynthetic process	2/451	8/17758	0.0162823	0.609905
C-Y-Te	2	GO:0046385	BP	deoxyribose phosphate biosynthetic process	2/451	8/17758	0.0162823	0.609905
C-Y-Te	2	GO:0031032	BP	actomyosin structure organization	2/451	8/17758	0.0162823	0.609905
C-Y-Te	2	GO:0009221	BP	pyrimidine deoxyribonucleotide biosynthetic process	2/451	8/17758	0.0162823	0.609905
C-Y-Te	2	GO:0009200	BP	deoxyribonucleoside triphosphate metabolic process	2/451	8/17758	0.0162823	0.609905
C-Y-Te	2	GO:0000278	BP	mitotic cell cycle	2/451	8/17758	0.0162823	0.609905
C-Y-Te	2	GO:0007605	BP	sensory perception of sound	2/451	8/17758	0.0162823	0.609905
C-Y-Te	2	GO:0098802	CC	plasma membrane receptor complex	2/451	8/17758	0.0162823	0.609905
C-Y-Te	2	GO:0048306	MF	calcium-dependent protein binding	2/451	8/17758	0.0162823	0.609905
C-Y-Te	2	GO:0009219	BP	pyrimidine deoxyribonucleotide metabolic process	2/451	9/17758	0.020586	0.626055
C-Y-Te	2	GO:0050954	BP	sensory perception of mechanical stimulus	2/451	9/17758	0.020586	0.626055
C-Y-Te	2	GO:0006801	BP	superoxide metabolic process	2/451	10/17758	0.0253051	0.626055
C-Y-Te	2	GO:0104004	BP	cellular response to environmental stimulus	2/451	10/17758	0.0253051	0.626055
C-Y-Te	2	GO:0071214	BP	cellular response to abiotic stimulus	2/451	10/17758	0.0253051	0.626055
C-Y-Te	2	GO:0009130	BP	pyrimidine nucleoside monophosphate biosynthetic process	2/451	11/17758	0.030416	0.723188
C-Y-Te	2	GO:0048598	BP	embryonic morphogenesis	2/451	11/17758	0.030416	0.723188
C-Y-Te	2	GO:0009129	BP	pyrimidine nucleoside monophosphate metabolic process	2/451	11/17758	0.030416	0.723188
C-Y-Te	2	GO:0009887	BP	animal organ morphogenesis	2/451	12/17758	0.0358957	0.827081
C-Y-Te	2	GO:0043235	CC	receptor complex	2/451	12/17758	0.0358957	0.827081
C-Y-Te	2	GO:0008241	MF	peptidyl-dipeptidase activity	2/451	12/17758	0.0358957	0.827081
C-Y-Te	2	GO:0009166	BP	nucleotide catabolic process	2/451	14/17758	0.0478747	0.866645
C-Y-Te	2	GO:0007610	BP	behavior	2/451	14/17758	0.0478747	0.866645
C-Y-Te	2	GO:0005924	CC	cell-substrate adherens junction	2/451	13/17758	0.0417223	0.866645
C-Y-Te	2	GO:0005925	CC	focal adhesion	2/451	13/17758	0.0417223	0.866645
C-Y-Te	2	GO:0030055	CC	cell-substrate junction	2/451	13/17758	0.0417223	0.866645
C-Y-Te	2	GO:0005520	MF	insulin-like growth factor binding	2/451	14/17758	0.0478747	0.866645
C-Y-Te	1	GO:0035160	BP	maintenance of epithelial integrity, open tracheal system	1/451	1/17758	0.025397	0.626055
C-Y-Te	1	GO:0046463	BP	acylglycerol biosynthetic process	1/451	1/17758	0.025397	0.626055
C-Y-Te	1	GO:0046460	BP	neutral lipid biosynthetic process	1/451	1/17758	0.025397	0.626055
C-Y-Te	1	GO:0030336	BP	negative regulation of cell migration	1/451	1/17758	0.025397	0.626055
C-Y-Te	1	GO:0046070	BP	dGTP metabolic process	1/451	1/17758	0.025397	0.626055
C-Y-Te	1	GO:0009146	BP	purine nucleoside triphosphate catabolic process	1/451	1/17758	0.025397	0.626055
C-Y-Te	1	GO:1902031	BP	regulation of NADP metabolic process	1/451	1/17758	0.025397	0.626055
C-Y-Te	1	GO:0007508	BP	larval heart development	1/451	1/17758	0.025397	0.626055
C-Y-Te	1	GO:0045176	BP	apical protein localization	1/451	1/17758	0.025397	0.626055
C-Y-Te	1	GO:0002011	BP	morphogenesis of an epithelial sheet	1/451	1/17758	0.025397	0.626055
C-Y-Te	1	GO:0033627	BP	cell adhesion mediated by integrin	1/451	1/17758	0.025397	0.626055
C-Y-Te	1	GO:0002191	BP	cap-dependent translational initiation	1/451	1/17758	0.025397	0.626055
C-Y-Te	1	GO:0001556	BP	oocyte maturation	1/451	1/17758	0.025397	0.626055
C-Y-Te	1	GO:0110020	BP	regulation of actomyosin structure organization	1/451	1/17758	0.025397	0.626055
C-Y-Te	1	GO:0021551	BP	central nervous system morphogenesis	1/451	1/17758	0.025397	0.626055
C-Y-Te	1	GO:0006930	BP	substrate-dependent cell migration, cell extension	1/451	1/17758	0.025397	0.626055
C-Y-Te	1	GO:0090128	BP	regulation of synapse maturation	1/451	1/17758	0.025397	0.626055
C-Y-Te	1	GO:0090129	BP	positive regulation of synapse maturation	1/451	1/17758	0.025397	0.626055
C-Y-Te	1	GO:0001745	BP	compound eye morphogenesis	1/451	1/17758	0.025397	0.626055
C-Y-Te	1	GO:0019432	BP	triglyceride biosynthetic process	1/451	1/17758	0.025397	0.626055
C-Y-Te	1	GO:0009155	BP	purine deoxyribonucleotide catabolic process	1/451	1/17758	0.025397	0.626055
C-Y-Te	1	GO:0009151	BP	purine deoxyribonucleotide metabolic process	1/451	1/17758	0.025397	0.626055
C-Y-Te	1	GO:0044332	BP	Wnt signaling pathway involved in dorsal/ventral axis specification	1/451	1/17758	0.025397	0.626055
C-Y-Te	1	GO:0051492	BP	regulation of stress fiber assembly	1/451	1/17758	0.025397	0.626055
C-Y-Te	1	GO:0035001	BP	dorsal trunk growth, open tracheal system	1/451	1/17758	0.025397	0.626055
C-Y-Te	1	GO:0097039	BP	protein linear polyubiquitination	1/451	1/17758	0.025397	0.626055
C-Y-Te	1	GO:0009215	BP	purine deoxyribonucleoside triphosphate metabolic process	1/451	1/17758	0.025397	0.626055
C-Y-Te	1	GO:0009217	BP	purine deoxyribonucleoside triphosphate catabolic process	1/451	1/17758	0.025397	0.626055
C-Y-Te	1	GO:0032185	BP	septin cytoskeleton organization	1/451	1/17758	0.025397	0.626055
C-Y-Te	1	GO:0006203	BP	dGTP catabolic process	1/451	1/17758	0.025397	0.626055
C-Y-Te	1	GO:0010669	BP	epithelial structure maintenance	1/451	1/17758	0.025397	0.626055
C-Y-Te	1	GO:0003344	BP	pericardium morphogenesis	1/451	1/17758	0.025397	0.626055
C-Y-Te	1	GO:0050957	BP	equilibrioception	1/451	1/17758	0.025397	0.626055
C-Y-Te	1	GO:0032231	BP	regulation of actin filament bundle assembly	1/451	1/17758	0.025397	0.626055
C-Y-Te	1	GO:0007431	BP	salivary gland development	1/451	1/17758	0.025397	0.626055
C-Y-Te	1	GO:0043470	BP	regulation of carbohydrate catabolic process	1/451	1/17758	0.025397	0.626055
C-Y-Te	1	GO:0043471	BP	regulation of cellular carbohydrate catabolic process	1/451	1/17758	0.025397	0.626055
C-Y-Te	1	GO:0043455	BP	regulation of secondary metabolic process	1/451	1/17758	0.025397	0.626055
C-Y-Te	1	GO:0043456	BP	regulation of pentose-phosphate shunt	1/451	1/17758	0.025397	0.626055
C-Y-Te	1	GO:0045676	BP	regulation of R7 cell differentiation	1/451	1/17758	0.025397	0.626055
C-Y-Te	1	GO:0043034	CC	costamere	1/451	1/17758	0.025397	0.626055
C-Y-Te	1	GO:0031252	CC	cell leading edge	1/451	1/17758	0.025397	0.626055
C-Y-Te	1	GO:0009925	CC	basal plasma membrane	1/451	1/17758	0.025397	0.626055
C-Y-Te	1	GO:0042734	CC	presynaptic membrane	1/451	1/17758	0.025397	0.626055
C-Y-Te	1	GO:0005927	CC	muscle tendon junction	1/451	1/17758	0.025397	0.626055
C-Y-Te	1	GO:0030425	CC	dendrite	1/451	1/17758	0.025397	0.626055
C-Y-Te	1	GO:1990430	MF	extracellular matrix protein binding	1/451	1/17758	0.025397	0.626055
C-Y-Te	1	GO:0071617	MF	lysophospholipid acyltransferase activity	1/451	1/17758	0.025397	0.626055
C-Y-Te	1	GO:0035240	MF	dopamine binding	1/451	1/17758	0.025397	0.626055
C-Y-Te	1	GO:0102121	MF	ceramidase activity	1/451	1/17758	0.025397	0.626055
C-Y-Te	1	GO:0004567	MF	beta-mannosidase activity	1/451	1/17758	0.025397	0.626055
C-Y-Te	1	GO:0016793	MF	triphosphoric monoester hydrolase activity	1/451	1/17758	0.025397	0.626055
C-Y-Te	1	GO:0016248	MF	channel inhibitor activity	1/451	1/17758	0.025397	0.626055
C-Y-Te	1	GO:0042171	MF	lysophosphatidic acid acyltransferase activity	1/451	1/17758	0.025397	0.626055
C-Y-Te	1	GO:0098808	MF	mRNA cap binding	1/451	1/17758	0.025397	0.626055
C-Y-Te	1	GO:0004144	MF	diacylglycerol O-acyltransferase activity	1/451	1/17758	0.025397	0.626055
C-Y-Te	1	GO:1901338	MF	catecholamine binding	1/451	1/17758	0.025397	0.626055
C-Y-Te	1	GO:0016985	MF	mannan endo-1,4-beta-mannosidase activity	1/451	1/17758	0.025397	0.626055
C-Y-Te	1	GO:0017040	MF	N-acylsphingosine amidohydrolase activity	1/451	1/17758	0.025397	0.626055
C-Y-Te	1	GO:0008200	MF	ion channel inhibitor activity	1/451	1/17758	0.025397	0.626055
C-Y-Te	1	GO:0046538	MF	2,3-bisphosphoglycerate-dependent phosphoglycerate mutase activity	1/451	1/17758	0.025397	0.626055
C-Y-Te	1	GO:0003841	MF	1-acylglycerol-3-phosphate O-acyltransferase activity	1/451	1/17758	0.025397	0.626055
C-Y-Te	1	GO:0072544	MF	L-DOPA binding	1/451	1/17758	0.025397	0.626055
C-Y-Te	1	GO:0072545	MF	tyrosine binding	1/451	1/17758	0.025397	0.626055
C-Y-Te	1	GO:0061650	MF	ubiquitin-like protein conjugating enzyme activity	1/451	1/17758	0.025397	0.626055
C-Y-Te	1	GO:0061631	MF	ubiquitin conjugating enzyme activity	1/451	1/17758	0.025397	0.626055
C-Y-Te	1	GO:0008832	MF	dGTPase activity	1/451	1/17758	0.025397	0.626055
Note:Control denotes the P. clarkii injected with saline (control group); YsiRNA denotes the P. clarkii injected with 0.02 µg/g body weight YsiRNA (treated group). Br: Brain; Te: Testis; AG: Androgenic gland; TD: Testicular ducts; AN: Abdominal nerve cord.

## Sheet: CvsW-GO
Table S4 The GO and KEGG enrichment analysis results of differentially expressed genes
Table S4-3 The GO enrichment analysis results of differentially expressed genes in WsiRNA group vs. control group
Group-tissue	Number	GO ID	Term Type	Description	Ratio_in_study	Ratio_in_pop	Pvalue_uncorrected	Pvalue_corrected
C-W-AG	161	GO:0044425	CC	membrane part	161/534	4644/17758	0.0356646	0.879159
C-W-AG	158	GO:0031224	CC	intrinsic component of membrane	158/534	4335/17758	0.00568933	0.298023
C-W-AG	157	GO:0016021	CC	integral component of membrane	157/534	4323/17758	0.00661958	0.341417
C-W-AG	75	GO:0140096	MF	catalytic activity, acting on a protein	75/534	1754/17758	0.0018969	0.116685
C-W-AG	52	GO:0008233	MF	peptidase activity	52/534	832/17758	1.84e-06	0.000592973
C-W-AG	43	GO:0005576	CC	extracellular region	43/534	314/17758	1.04e-06	0.000500067
C-W-AG	43	GO:0070011	MF	peptidase activity, acting on L-amino acid peptides	43/534	775/17758	0.000135146	0.0131326
C-W-AG	36	GO:0098772	MF	molecular function regulator	36/534	402/17758	5.93e-07	0.000412052
C-W-AG	36	GO:0004175	MF	endopeptidase activity	36/534	542/17758	9e-06	0.00111747
C-W-AG	32	GO:0030234	MF	enzyme regulator activity	32/534	304/17758	5.54e-07	0.000412052
C-W-AG	31	GO:1901135	BP	carbohydrate derivative metabolic process	31/534	531/17758	0.000421326	0.0324712
C-W-AG	30	GO:0004857	MF	enzyme inhibitor activity	30/534	169/17758	8.29e-07	0.000427574
C-W-AG	29	GO:0030414	MF	peptidase inhibitor activity	29/534	151/17758	6.79e-07	0.000413636
C-W-AG	29	GO:0061134	MF	peptidase regulator activity	29/534	153/17758	8.25e-07	0.000427574
C-W-AG	27	GO:0005525	MF	GTP binding	27/534	403/17758	0.000148916	0.013493
C-W-AG	27	GO:0001883	MF	purine nucleoside binding	27/534	403/17758	0.000148916	0.013493
C-W-AG	27	GO:0032561	MF	guanyl ribonucleotide binding	27/534	403/17758	0.000148916	0.013493
C-W-AG	27	GO:0019001	MF	guanyl nucleotide binding	27/534	403/17758	0.000148916	0.013493
C-W-AG	27	GO:0032550	MF	purine ribonucleoside binding	27/534	403/17758	0.000148916	0.013493
C-W-AG	27	GO:0032549	MF	ribonucleoside binding	27/534	411/17758	0.000174131	0.0147932
C-W-AG	27	GO:0001882	MF	nucleoside binding	27/534	412/17758	0.000178238	0.0149386
C-W-AG	25	GO:0044421	CC	extracellular region part	25/534	215/17758	5.88e-07	0.000412052
C-W-AG	24	GO:0005615	CC	extracellular space	24/534	144/17758	3.32e-07	0.000412052
C-W-AG	23	GO:0017144	BP	drug metabolic process	23/534	323/17758	0.000174297	0.0147932
C-W-AG	23	GO:0140110	MF	transcription regulator activity	23/534	374/17758	0.00112535	0.0732574
C-W-AG	22	GO:0003700	MF	DNA-binding transcription factor activity	22/534	324/17758	0.00038942	0.0307184
C-W-AG	19	GO:1901071	BP	glucosamine-containing compound metabolic process	19/534	146/17758	4.1e-07	0.000412052
C-W-AG	19	GO:0006040	BP	amino sugar metabolic process	19/534	150/17758	6.15e-07	0.000412052
C-W-AG	19	GO:0004252	MF	serine-type endopeptidase activity	19/534	162/17758	4.3e-07	0.000412052
C-W-AG	19	GO:0017171	MF	serine hydrolase activity	19/534	198/17758	8.8e-06	0.00111747
C-W-AG	19	GO:0008236	MF	serine-type peptidase activity	19/534	198/17758	8.8e-06	0.00111747
C-W-AG	19	GO:0016825	MF	hydrolase activity, acting on acid phosphorus-nitrogen bonds	19/534	198/17758	8.8e-06	0.00111747
C-W-AG	18	GO:0008061	MF	chitin binding	18/534	149/17758	5.56e-07	0.000412052
C-W-AG	18	GO:0006030	BP	chitin metabolic process	18/534	144/17758	1.58e-06	0.000592973
C-W-AG	18	GO:0006022	BP	aminoglycan metabolic process	18/534	163/17758	2.09e-06	0.000592973
C-W-AG	16	GO:0004866	MF	endopeptidase inhibitor activity	16/534	117/17758	4.36e-07	0.000412052
C-W-AG	16	GO:0061135	MF	endopeptidase regulator activity	16/534	118/17758	4.91e-07	0.000412052
C-W-AG	14	GO:0099513	CC	polymeric cytoskeletal fiber	14/534	203/17758	0.00537647	0.288818
C-W-AG	14	GO:0099512	CC	supramolecular fiber	14/534	204/17758	0.00547053	0.288818
C-W-AG	14	GO:0099080	CC	supramolecular complex	14/534	204/17758	0.00547053	0.288818
C-W-AG	14	GO:0099081	CC	supramolecular polymer	14/534	204/17758	0.00547053	0.288818
C-W-AG	13	GO:0004190	MF	aspartic-type endopeptidase activity	13/534	174/17758	0.00236467	0.142839
C-W-AG	13	GO:0070001	MF	aspartic-type peptidase activity	13/534	176/17758	0.00261318	0.153696
C-W-AG	13	GO:0030246	MF	carbohydrate binding	13/534	182/17758	0.00348984	0.199995
C-W-AG	13	GO:0004930	MF	G protein-coupled receptor activity	13/534	229/17758	0.0286984	0.772512
C-W-AG	12	GO:0042302	MF	structural constituent of cuticle	12/534	98/17758	3.74e-05	0.00424937
C-W-AG	12	GO:0005874	CC	microtubule	12/534	136/17758	0.000834073	0.0582548
C-W-AG	12	GO:0020037	MF	heme binding	12/534	160/17758	0.00331976	0.191888
C-W-AG	12	GO:0046906	MF	tetrapyrrole binding	12/534	164/17758	0.00405322	0.230312
C-W-AG	11	GO:0016209	MF	antioxidant activity	11/534	97/17758	0.000157791	0.0141065
C-W-AG	11	GO:0007166	BP	cell surface receptor signaling pathway	11/534	164/17758	0.017393	0.698325
C-W-AG	10	GO:0005200	MF	structural constituent of cytoskeleton	10/534	107/17758	0.00143608	0.0908388
C-W-AG	10	GO:0016798	MF	hydrolase activity, acting on glycosyl bonds	10/534	170/17758	0.0384717	0.921261
C-W-AG	8	GO:0004601	MF	peroxidase activity	8/534	71/17758	0.00127906	0.0824626
C-W-AG	8	GO:0006979	BP	response to oxidative stress	8/534	72/17758	0.00140186	0.0895184
C-W-AG	8	GO:0016684	MF	oxidoreductase activity, acting on peroxide as acceptor	8/534	76/17758	0.00198964	0.121277
C-W-AG	8	GO:0005887	CC	integral component of plasma membrane	8/534	113/17758	0.0207505	0.772512
C-W-AG	8	GO:0031226	CC	intrinsic component of plasma membrane	8/534	119/17758	0.0272778	0.772512
C-W-AG	7	GO:0008081	MF	phosphoric diester hydrolase activity	7/534	46/17758	0.000413592	0.0322457
C-W-AG	7	GO:0022853	MF	active ion transmembrane transporter activity	7/534	102/17758	0.0341833	0.856391
C-W-AG	6	GO:0004867	MF	serine-type endopeptidase inhibitor activity	6/534	55/17758	0.00598312	0.310983
C-W-AG	5	GO:0016831	MF	carboxy-lyase activity	5/534	41/17758	0.00740379	0.370466
C-W-AG	4	GO:0031409	MF	pigment binding	4/534	14/17758	0.000636466	0.045399
C-W-AG	4	GO:0040008	BP	regulation of growth	4/534	26/17758	0.00714525	0.360217
C-W-AG	4	GO:0030545	MF	receptor regulator activity	4/534	37/17758	0.0243808	0.772512
C-W-AG	3	GO:0003796	MF	lysozyme activity	3/534	12/17758	0.00485694	0.273662
C-W-AG	3	GO:0004784	MF	superoxide dismutase activity	3/534	14/17758	0.00768466	0.3761
C-W-AG	3	GO:0061783	MF	peptidoglycan muralytic activity	3/534	14/17758	0.00768466	0.3761
C-W-AG	3	GO:0016721	MF	oxidoreductase activity, acting on superoxide radicals as acceptor	3/534	14/17758	0.00768466	0.3761
C-W-AG	3	GO:0009263	BP	deoxyribonucleotide biosynthetic process	3/534	15/17758	0.00939398	0.446714
C-W-AG	3	GO:0009262	BP	deoxyribonucleotide metabolic process	3/534	19/17758	0.0183054	0.730581
C-W-AG	3	GO:0001558	BP	regulation of cell growth	3/534	20/17758	0.0210646	0.772512
C-W-AG	3	GO:0004620	MF	phospholipase activity	3/534	23/17758	0.03063	0.78387
C-W-AG	3	GO:0006119	BP	oxidative phosphorylation	3/534	24/17758	0.034245	0.856391
C-W-AG	3	GO:0046434	BP	organophosphate catabolic process	3/534	25/17758	0.0380706	0.918214
C-W-AG	2	GO:0018214	BP	protein carboxylation	2/534	2/17758	0.00090262	0.0605207
C-W-AG	2	GO:0017187	BP	peptidyl-glutamic acid carboxylation	2/534	2/17758	0.00090262	0.0605207
C-W-AG	2	GO:0008488	MF	gamma-glutamyl carboxylase activity	2/534	2/17758	0.00090262	0.0605207
C-W-AG	2	GO:0006684	BP	sphingomyelin metabolic process	2/534	4/17758	0.00520179	0.283561
C-W-AG	2	GO:0006685	BP	sphingomyelin catabolic process	2/534	4/17758	0.00520179	0.283561
C-W-AG	2	GO:0035150	BP	regulation of tube size	2/534	4/17758	0.00520179	0.283561
C-W-AG	2	GO:0016174	MF	NAD(P)H oxidase activity	2/534	4/17758	0.00520179	0.283561
C-W-AG	2	GO:0018200	BP	peptidyl-glutamic acid modification	2/534	5/17758	0.00849735	0.41286
C-W-AG	2	GO:0009162	BP	deoxyribonucleoside monophosphate metabolic process	2/534	6/17758	0.0124934	0.533554
C-W-AG	2	GO:0009395	BP	phospholipid catabolic process	2/534	6/17758	0.0124934	0.533554
C-W-AG	2	GO:0009177	BP	pyrimidine deoxyribonucleoside monophosphate biosynthetic process	2/534	6/17758	0.0124934	0.533554
C-W-AG	2	GO:0009176	BP	pyrimidine deoxyribonucleoside monophosphate metabolic process	2/534	6/17758	0.0124934	0.533554
C-W-AG	2	GO:0009157	BP	deoxyribonucleoside monophosphate biosynthetic process	2/534	6/17758	0.0124934	0.533554
C-W-AG	2	GO:0050664	MF	oxidoreductase activity, acting on NAD(P)H, oxygen as acceptor	2/534	6/17758	0.0124934	0.533554
C-W-AG	2	GO:0015377	MF	cation:chloride symporter activity	2/534	6/17758	0.0124934	0.533554
C-W-AG	2	GO:0015296	MF	anion:cation symporter activity	2/534	6/17758	0.0124934	0.533554
C-W-AG	2	GO:0008045	BP	motor neuron axon guidance	2/534	7/17758	0.0171449	0.694189
C-W-AG	2	GO:0009265	BP	2'-deoxyribonucleotide biosynthetic process	2/534	8/17758	0.022409	0.772512
C-W-AG	2	GO:0046385	BP	deoxyribose phosphate biosynthetic process	2/534	8/17758	0.022409	0.772512
C-W-AG	2	GO:0009221	BP	pyrimidine deoxyribonucleotide biosynthetic process	2/534	8/17758	0.022409	0.772512
C-W-AG	2	GO:0009190	BP	cyclic nucleotide biosynthetic process	2/534	8/17758	0.022409	0.772512
C-W-AG	2	GO:0007605	BP	sensory perception of sound	2/534	8/17758	0.022409	0.772512
C-W-AG	2	GO:0051346	BP	negative regulation of hydrolase activity	2/534	9/17758	0.0282448	0.772512
C-W-AG	2	GO:0009219	BP	pyrimidine deoxyribonucleotide metabolic process	2/534	9/17758	0.0282448	0.772512
C-W-AG	2	GO:0050954	BP	sensory perception of mechanical stimulus	2/534	9/17758	0.0282448	0.772512
C-W-AG	2	GO:0004767	MF	sphingomyelin phosphodiesterase activity	2/534	9/17758	0.0282448	0.772512
C-W-AG	2	GO:0009187	BP	cyclic nucleotide metabolic process	2/534	10/17758	0.0346133	0.856391
C-W-AG	2	GO:0019692	BP	deoxyribose phosphate metabolic process	2/534	10/17758	0.0346133	0.856391
C-W-AG	2	GO:0009394	BP	2'-deoxyribonucleotide metabolic process	2/534	10/17758	0.0346133	0.856391
C-W-AG	2	GO:0009130	BP	pyrimidine nucleoside monophosphate biosynthetic process	2/534	11/17758	0.0414773	0.975808
C-W-AG	2	GO:0043086	BP	negative regulation of catalytic activity	2/534	11/17758	0.0414773	0.975808
C-W-AG	2	GO:0009129	BP	pyrimidine nucleoside monophosphate metabolic process	2/534	11/17758	0.0414773	0.975808
C-W-AG	2	GO:0018024	MF	histone-lysine N-methyltransferase activity	2/534	11/17758	0.0414773	0.975808
C-W-AG	2	GO:0044092	BP	negative regulation of molecular function	2/534	12/17758	0.0488013	1
C-W-AG	2	GO:0009887	BP	animal organ morphogenesis	2/534	12/17758	0.0488013	1
C-W-AG	2	GO:0008241	MF	peptidyl-dipeptidase activity	2/534	12/17758	0.0488013	1
C-W-AG	2	GO:0042054	MF	histone methyltransferase activity	2/534	12/17758	0.0488013	1
C-W-AG	2	GO:0004089	MF	carbonate dehydratase activity	2/534	12/17758	0.0488013	1
C-W-AG	2	GO:0015491	MF	cation:cation antiporter activity	2/534	12/17758	0.0488013	1
C-W-AG	1	GO:0110110	BP	positive regulation of animal organ morphogenesis	1/534	1/17758	0.030071	0.772512
C-W-AG	1	GO:0008063	BP	Toll signaling pathway	1/534	1/17758	0.030071	0.772512
C-W-AG	1	GO:0000448	BP	cleavage in ITS2 between 5.8S rRNA and LSU-rRNA of tricistronic rRNA transcript (SSU-rRNA, 5.8S rRNA, LSU-rRNA)	1/534	1/17758	0.030071	0.772512
C-W-AG	1	GO:0016201	BP	synaptic target inhibition	1/534	1/17758	0.030071	0.772512
C-W-AG	1	GO:0071453	BP	cellular response to oxygen levels	1/534	1/17758	0.030071	0.772512
C-W-AG	1	GO:0071454	BP	cellular response to anoxia	1/534	1/17758	0.030071	0.772512
C-W-AG	1	GO:0110117	BP	positive regulation of compound eye photoreceptor cell differentiation	1/534	1/17758	0.030071	0.772512
C-W-AG	1	GO:0044854	BP	plasma membrane raft assembly	1/534	1/17758	0.030071	0.772512
C-W-AG	1	GO:0044857	BP	plasma membrane raft organization	1/534	1/17758	0.030071	0.772512
C-W-AG	1	GO:1901224	BP	positive regulation of NIK/NF-kappaB signaling	1/534	1/17758	0.030071	0.772512
C-W-AG	1	GO:1901222	BP	regulation of NIK/NF-kappaB signaling	1/534	1/17758	0.030071	0.772512
C-W-AG	1	GO:0008355	BP	olfactory learning	1/534	1/17758	0.030071	0.772512
C-W-AG	1	GO:0050908	BP	detection of light stimulus involved in visual perception	1/534	1/17758	0.030071	0.772512
C-W-AG	1	GO:0031293	BP	membrane protein intracellular domain proteolysis	1/534	1/17758	0.030071	0.772512
C-W-AG	1	GO:0050731	BP	positive regulation of peptidyl-tyrosine phosphorylation	1/534	1/17758	0.030071	0.772512
C-W-AG	1	GO:0050730	BP	regulation of peptidyl-tyrosine phosphorylation	1/534	1/17758	0.030071	0.772512
C-W-AG	1	GO:0070836	BP	caveola assembly	1/534	1/17758	0.030071	0.772512
C-W-AG	1	GO:0042479	BP	positive regulation of eye photoreceptor cell development	1/534	1/17758	0.030071	0.772512
C-W-AG	1	GO:0007612	BP	learning	1/534	1/17758	0.030071	0.772512
C-W-AG	1	GO:0036294	BP	cellular response to decreased oxygen levels	1/534	1/17758	0.030071	0.772512
C-W-AG	1	GO:0061097	BP	regulation of protein tyrosine kinase activity	1/534	1/17758	0.030071	0.772512
C-W-AG	1	GO:0061098	BP	positive regulation of protein tyrosine kinase activity	1/534	1/17758	0.030071	0.772512
C-W-AG	1	GO:0001746	BP	Bolwig's organ morphogenesis	1/534	1/17758	0.030071	0.772512
C-W-AG	1	GO:0016319	BP	mushroom body development	1/534	1/17758	0.030071	0.772512
C-W-AG	1	GO:0050962	BP	detection of light stimulus involved in sensory perception	1/534	1/17758	0.030071	0.772512
C-W-AG	1	GO:0007250	BP	activation of NF-kappaB-inducing kinase activity	1/534	1/17758	0.030071	0.772512
C-W-AG	1	GO:0042478	BP	regulation of eye photoreceptor cell development	1/534	1/17758	0.030071	0.772512
C-W-AG	1	GO:0045315	BP	positive regulation of compound eye photoreceptor development	1/534	1/17758	0.030071	0.772512
C-W-AG	1	GO:0045314	BP	regulation of compound eye photoreceptor development	1/534	1/17758	0.030071	0.772512
C-W-AG	1	GO:0006522	BP	alanine metabolic process	1/534	1/17758	0.030071	0.772512
C-W-AG	1	GO:0009078	BP	pyruvate family amino acid metabolic process	1/534	1/17758	0.030071	0.772512
C-W-AG	1	GO:0042048	BP	olfactory behavior	1/534	1/17758	0.030071	0.772512
C-W-AG	1	GO:0046534	BP	positive regulation of photoreceptor cell differentiation	1/534	1/17758	0.030071	0.772512
C-W-AG	1	GO:0001765	BP	membrane raft assembly	1/534	1/17758	0.030071	0.772512
C-W-AG	1	GO:0008377	BP	light-induced release of internally sequestered calcium ion	1/534	1/17758	0.030071	0.772512
C-W-AG	1	GO:0048619	BP	embryonic hindgut morphogenesis	1/534	1/17758	0.030071	0.772512
C-W-AG	1	GO:0008362	BP	chitin-based embryonic cuticle biosynthetic process	1/534	1/17758	0.030071	0.772512
C-W-AG	1	GO:0050919	BP	negative chemotaxis	1/534	1/17758	0.030071	0.772512
C-W-AG	1	GO:0008306	BP	associative learning	1/534	1/17758	0.030071	0.772512
C-W-AG	1	GO:0007420	BP	brain development	1/534	1/17758	0.030071	0.772512
C-W-AG	1	GO:0001895	BP	retina homeostasis	1/534	1/17758	0.030071	0.772512
C-W-AG	1	GO:2000047	BP	regulation of cell-cell adhesion mediated by cadherin	1/534	1/17758	0.030071	0.772512
C-W-AG	1	GO:0045792	BP	negative regulation of cell size	1/534	1/17758	0.030071	0.772512
C-W-AG	1	GO:0044853	CC	plasma membrane raft	1/534	1/17758	0.030071	0.772512
C-W-AG	1	GO:0031528	CC	microvillus membrane	1/534	1/17758	0.030071	0.772512
C-W-AG	1	GO:0005901	CC	caveola	1/534	1/17758	0.030071	0.772512
C-W-AG	1	GO:0035997	CC	rhabdomere microvillus membrane	1/534	1/17758	0.030071	0.772512
C-W-AG	1	GO:0016027	CC	inaD signaling complex	1/534	1/17758	0.030071	0.772512
C-W-AG	1	GO:0004567	MF	beta-mannosidase activity	1/534	1/17758	0.030071	0.772512
C-W-AG	1	GO:0003934	MF	GTP cyclohydrolase I activity	1/534	1/17758	0.030071	0.772512
C-W-AG	1	GO:0003933	MF	GTP cyclohydrolase activity	1/534	1/17758	0.030071	0.772512
C-W-AG	1	GO:0070325	MF	lipoprotein particle receptor binding	1/534	1/17758	0.030071	0.772512
C-W-AG	1	GO:0003876	MF	AMP deaminase activity	1/534	1/17758	0.030071	0.772512
C-W-AG	1	GO:0004505	MF	phenylalanine 4-monooxygenase activity	1/534	1/17758	0.030071	0.772512
C-W-AG	1	GO:0004502	MF	kynurenine 3-monooxygenase activity	1/534	1/17758	0.030071	0.772512
C-W-AG	1	GO:0008784	MF	alanine racemase activity	1/534	1/17758	0.030071	0.772512
C-W-AG	1	GO:0010461	MF	light-activated ion channel activity	1/534	1/17758	0.030071	0.772512
C-W-AG	1	GO:0004350	MF	glutamate-5-semialdehyde dehydrogenase activity	1/534	1/17758	0.030071	0.772512
C-W-AG	1	GO:0050750	MF	low-density lipoprotein particle receptor binding	1/534	1/17758	0.030071	0.772512
C-W-AG	1	GO:0016985	MF	mannan endo-1,4-beta-mannosidase activity	1/534	1/17758	0.030071	0.772512
C-W-AG	1	GO:0051731	MF	polynucleotide 5'-hydroxyl-kinase activity	1/534	1/17758	0.030071	0.772512
C-W-AG	1	GO:0004692	MF	cGMP-dependent protein kinase activity	1/534	1/17758	0.030071	0.772512
C-W-AG	1	GO:0030547	MF	receptor inhibitor activity	1/534	1/17758	0.030071	0.772512
C-W-AG	1	GO:0004058	MF	aromatic-L-amino-acid decarboxylase activity	1/534	1/17758	0.030071	0.772512
C-W-AG	1	GO:0047623	MF	adenosine-phosphate deaminase activity	1/534	1/17758	0.030071	0.772512
C-W-AG	1	GO:0047661	MF	amino-acid racemase activity	1/534	1/17758	0.030071	0.772512
C-W-AG	1	GO:0008448	MF	N-acetylglucosamine-6-phosphate deacetylase activity	1/534	1/17758	0.030071	0.772512
C-W-AG	1	GO:0032217	MF	riboflavin transmembrane transporter activity	1/534	1/17758	0.030071	0.772512
C-W-AG	1	GO:0042500	MF	aspartic endopeptidase activity, intramembrane cleaving	1/534	1/17758	0.030071	0.772512
C-W-AG	1	GO:0048019	MF	receptor antagonist activity	1/534	1/17758	0.030071	0.772512
C-W-AN	1530	GO:0005575	CC	cellular_component	1530/2652	9584/17758	4.16e-05	0.00383191
C-W-AN	832	GO:0044425	CC	membrane part	832/2652	4644/17758	8.26e-06	0.00115447
C-W-AN	795	GO:0031224	CC	intrinsic component of membrane	795/2652	4335/17758	8.08e-06	0.00115447
C-W-AN	794	GO:0016021	CC	integral component of membrane	794/2652	4323/17758	8.91e-06	0.00115447
C-W-AN	753	GO:0043167	MF	ion binding	753/2652	4682/17758	0.0105753	0.283853
C-W-AN	444	GO:0043169	MF	cation binding	444/2652	2645/17758	0.00412549	0.149694
C-W-AN	435	GO:0046872	MF	metal ion binding	435/2652	2627/17758	0.0127193	0.301354
C-W-AN	374	GO:0065007	BP	biological regulation	374/2652	2028/17758	1.05e-05	0.00121182
C-W-AN	332	GO:0050789	BP	regulation of biological process	332/2652	1841/17758	0.000124167	0.0099112
C-W-AN	315	GO:0050794	BP	regulation of cellular process	315/2652	1720/17758	5.64e-05	0.00491069
C-W-AN	300	GO:0140096	MF	catalytic activity, acting on a protein	300/2652	1754/17758	0.00811522	0.240764
C-W-AN	192	GO:0016491	MF	oxidoreductase activity	192/2652	1038/17758	0.00121729	0.0560091
C-W-AN	188	GO:0046914	MF	transition metal ion binding	188/2652	1041/17758	0.00470416	0.162584
C-W-AN	188	GO:0005515	MF	protein binding	188/2652	1049/17758	0.00639682	0.203273
C-W-AN	177	GO:0016020	CC	membrane	177/2652	937/17758	0.000686046	0.034848
C-W-AN	164	GO:0007165	BP	signal transduction	164/2652	616/17758	2.81e-06	0.00115447
C-W-AN	159	GO:0051179	BP	localization	159/2652	835/17758	0.00100619	0.0492448
C-W-AN	147	GO:0006810	BP	transport	147/2652	786/17758	0.00347246	0.133045
C-W-AN	147	GO:0051234	BP	establishment of localization	147/2652	790/17758	0.00418232	0.150186
C-W-AN	147	GO:0008233	MF	peptidase activity	147/2652	832/17758	0.0249861	0.414489
C-W-AN	142	GO:0016301	MF	kinase activity	142/2652	799/17758	0.0252904	0.414489
C-W-AN	110	GO:0048037	MF	cofactor binding	110/2652	572/17758	0.00418864	0.150186
C-W-AN	97	GO:0098772	MF	molecular function regulator	97/2652	402/17758	3.54e-06	0.00115447
C-W-AN	96	GO:0060089	MF	molecular transducer activity	96/2652	490/17758	0.0045963	0.15968
C-W-AN	94	GO:0038023	MF	signaling receptor activity	94/2652	479/17758	0.0050856	0.173974
C-W-AN	92	GO:0005622	CC	intracellular	92/2652	476/17758	0.00896325	0.26041
C-W-AN	86	GO:0004888	MF	transmembrane signaling receptor activity	86/2652	446/17758	0.0125892	0.299328
C-W-AN	76	GO:0032549	MF	ribonucleoside binding	76/2652	411/17758	0.0495458	0.597973
C-W-AN	76	GO:0001882	MF	nucleoside binding	76/2652	412/17758	0.0498506	0.597973
C-W-AN	75	GO:0140110	MF	transcription regulator activity	75/2652	374/17758	0.00656582	0.20766
C-W-AN	74	GO:0031090	CC	organelle membrane	74/2652	389/17758	0.0255931	0.414489
C-W-AN	66	GO:0003700	MF	DNA-binding transcription factor activity	66/2652	324/17758	0.00736196	0.22959
C-W-AN	64	GO:0006629	BP	lipid metabolic process	64/2652	269/17758	0.000130825	0.0100825
C-W-AN	64	GO:0030234	MF	enzyme regulator activity	64/2652	304/17758	0.00432865	0.153564
C-W-AN	64	GO:0065008	BP	regulation of biological quality	64/2652	338/17758	0.0447017	0.575339
C-W-AN	56	GO:0044421	CC	extracellular region part	56/2652	215/17758	1.87e-05	0.00205888
C-W-AN	55	GO:0030246	MF	carbohydrate binding	55/2652	182/17758	2.76e-06	0.00115447
C-W-AN	54	GO:0007166	BP	cell surface receptor signaling pathway	54/2652	164/17758	1.29e-06	0.00115447
C-W-AN	54	GO:0004930	MF	G protein-coupled receptor activity	54/2652	229/17758	0.000505314	0.0282344
C-W-AN	53	GO:0032774	BP	RNA biosynthetic process	53/2652	273/17758	0.0399255	0.541904
C-W-AN	51	GO:0006811	BP	ion transport	51/2652	243/17758	0.0108487	0.283853
C-W-AN	50	GO:0035556	BP	intracellular signal transduction	50/2652	213/17758	0.00092563	0.0456349
C-W-AN	48	GO:0005506	MF	iron ion binding	48/2652	128/17758	1.08e-06	0.00115447
C-W-AN	46	GO:0020037	MF	heme binding	46/2652	160/17758	9.46e-06	0.00115447
C-W-AN	46	GO:0046906	MF	tetrapyrrole binding	46/2652	164/17758	1.32e-05	0.00150523
C-W-AN	45	GO:0042578	MF	phosphoric ester hydrolase activity	45/2652	180/17758	0.000453461	0.0259868
C-W-AN	44	GO:0044283	BP	small molecule biosynthetic process	44/2652	222/17758	0.046139	0.575339
C-W-AN	43	GO:0016757	MF	transferase activity, transferring glycosyl groups	43/2652	212/17758	0.0326466	0.476289
C-W-AN	42	GO:0016705	MF	oxidoreductase activity, acting on paired donors, with incorporation or reduction of molecular oxygen	42/2652	130/17758	1.49e-06	0.00115447
C-W-AN	41	GO:0005615	CC	extracellular space	41/2652	144/17758	2.86e-05	0.0028629
C-W-AN	41	GO:0019899	MF	enzyme binding	41/2652	147/17758	5.77e-05	0.00496322
C-W-AN	41	GO:0022804	MF	active transmembrane transporter activity	41/2652	188/17758	0.0100628	0.283853
C-W-AN	41	GO:0046873	MF	metal ion transmembrane transporter activity	41/2652	199/17758	0.0276786	0.428603
C-W-AN	41	GO:0008237	MF	metallopeptidase activity	41/2652	204/17758	0.0473599	0.58102
C-W-AN	40	GO:0016798	MF	hydrolase activity, acting on glycosyl bonds	40/2652	170/17758	0.00323809	0.128224
C-W-AN	39	GO:0004857	MF	enzyme inhibitor activity	39/2652	169/17758	0.00458385	0.15968
C-W-AN	39	GO:0016741	MF	transferase activity, transferring one-carbon groups	39/2652	179/17758	0.0147652	0.327818
C-W-AN	39	GO:0044255	BP	cellular lipid metabolic process	39/2652	193/17758	0.042316	0.564074
C-W-AN	37	GO:0008168	MF	methyltransferase activity	37/2652	165/17758	0.0110511	0.283853
C-W-AN	36	GO:0004553	MF	hydrolase activity, hydrolyzing O-glycosyl compounds	36/2652	153/17758	0.00426377	0.152067
C-W-AN	35	GO:0030414	MF	peptidase inhibitor activity	35/2652	151/17758	0.0078455	0.240201
C-W-AN	35	GO:0061134	MF	peptidase regulator activity	35/2652	153/17758	0.00843616	0.247006
C-W-AN	34	GO:0051020	MF	GTPase binding	34/2652	99/17758	1.29e-06	0.00115447
C-W-AN	31	GO:0004497	MF	monooxygenase activity	31/2652	89/17758	2.99e-06	0.00115447
C-W-AN	31	GO:0051186	BP	cofactor metabolic process	31/2652	146/17758	0.0359065	0.500956
C-W-AN	30	GO:0048583	BP	regulation of response to stimulus	30/2652	126/17758	0.00798436	0.240389
C-W-AN	29	GO:0004866	MF	endopeptidase inhibitor activity	29/2652	117/17758	0.00570865	0.186615
C-W-AN	29	GO:0061135	MF	endopeptidase regulator activity	29/2652	118/17758	0.00596816	0.192387
C-W-AN	29	GO:0023051	BP	regulation of signaling	29/2652	124/17758	0.0111762	0.283853
C-W-AN	29	GO:0016791	MF	phosphatase activity	29/2652	131/17758	0.0261197	0.414489
C-W-AN	29	GO:0019842	MF	vitamin binding	29/2652	131/17758	0.0261197	0.414489
C-W-AN	28	GO:0017016	MF	Ras GTPase binding	28/2652	75/17758	1.54e-06	0.00115447
C-W-AN	28	GO:0031267	MF	small GTPase binding	28/2652	75/17758	1.54e-06	0.00115447
C-W-AN	28	GO:0009966	BP	regulation of signal transduction	28/2652	117/17758	0.0089716	0.26041
C-W-AN	28	GO:0010646	BP	regulation of cell communication	28/2652	123/17758	0.0213467	0.389302
C-W-AN	27	GO:0015291	MF	secondary active transmembrane transporter activity	27/2652	115/17758	0.0171269	0.354432
C-W-AN	26	GO:0005887	CC	integral component of plasma membrane	26/2652	113/17758	0.0232818	0.403371
C-W-AN	26	GO:0044432	CC	endoplasmic reticulum part	26/2652	117/17758	0.0360835	0.500956
C-W-AN	26	GO:0031226	CC	intrinsic component of plasma membrane	26/2652	119/17758	0.0387691	0.531655
C-W-AN	25	GO:0006357	BP	regulation of transcription by RNA polymerase II	25/2652	85/17758	0.00061089	0.0320002
C-W-AN	24	GO:0005102	MF	signaling receptor binding	24/2652	78/17758	0.00034256	0.0208806
C-W-AN	24	GO:0050660	MF	flavin adenine dinucleotide binding	24/2652	105/17758	0.0276047	0.428448
C-W-AN	24	GO:1901361	BP	organic cyclic compound catabolic process	24/2652	107/17758	0.039849	0.541904
C-W-AN	23	GO:0016042	BP	lipid catabolic process	23/2652	72/17758	0.000328882	0.0202308
C-W-AN	23	GO:0006790	BP	sulfur compound metabolic process	23/2652	74/17758	0.000419033	0.0244314
C-W-AN	23	GO:0030054	CC	cell junction	23/2652	97/17758	0.0213026	0.389302
C-W-AN	22	GO:0030001	BP	metal ion transport	22/2652	63/17758	0.000102436	0.0082751
C-W-AN	22	GO:1902531	BP	regulation of intracellular signal transduction	22/2652	79/17758	0.00371403	0.140692
C-W-AN	22	GO:0008509	MF	anion transmembrane transporter activity	22/2652	99/17758	0.0474001	0.58102
C-W-AN	21	GO:0005085	MF	guanyl-nucleotide exchange factor activity	21/2652	63/17758	0.000239611	0.0160659
C-W-AN	21	GO:0004713	MF	protein tyrosine kinase activity	21/2652	77/17758	0.00555511	0.183483
C-W-AN	21	GO:0005856	CC	cytoskeleton	21/2652	85/17758	0.0205964	0.389302
C-W-AN	21	GO:0005996	BP	monosaccharide metabolic process	21/2652	90/17758	0.0362043	0.501549
C-W-AN	20	GO:0005789	CC	endoplasmic reticulum membrane	20/2652	70/17758	0.0035285	0.134424
C-W-AN	20	GO:0006732	BP	coenzyme metabolic process	20/2652	80/17758	0.0172568	0.356022
C-W-AN	20	GO:0016627	MF	oxidoreductase activity, acting on the CH-CH group of donors	20/2652	86/17758	0.0466314	0.575339
C-W-AN	19	GO:0031012	CC	extracellular matrix	19/2652	77/17758	0.0235475	0.404835
C-W-AN	17	GO:0017048	MF	Rho GTPase binding	17/2652	45/17758	0.000144848	0.0110364
C-W-AN	16	GO:0051056	BP	regulation of small GTPase mediated signal transduction	16/2652	56/17758	0.00768785	0.236454
C-W-AN	15	GO:0005088	MF	Ras guanyl-nucleotide exchange factor activity	15/2652	40/17758	0.00038694	0.0228934
C-W-AN	15	GO:0008514	MF	organic anion transmembrane transporter activity	15/2652	45/17758	0.00227604	0.0959802
C-W-AN	15	GO:0008081	MF	phosphoric diester hydrolase activity	15/2652	46/17758	0.00262268	0.109224
C-W-AN	14	GO:0007229	BP	integrin-mediated signaling pathway	14/2652	33/17758	0.000130402	0.0100825
C-W-AN	14	GO:0007167	BP	enzyme linked receptor protein signaling pathway	14/2652	35/17758	0.000275434	0.018285
C-W-AN	14	GO:0030546	MF	signaling receptor activator activity	14/2652	36/17758	0.00038924	0.0228934
C-W-AN	14	GO:0048018	MF	receptor ligand activity	14/2652	36/17758	0.00038924	0.0228934
C-W-AN	14	GO:0030545	MF	receptor regulator activity	14/2652	37/17758	0.000540855	0.0297248
C-W-AN	14	GO:0046578	BP	regulation of Ras protein signal transduction	14/2652	45/17758	0.00529071	0.180072
C-W-AN	14	GO:0055080	BP	cation homeostasis	14/2652	46/17758	0.00631086	0.201497
C-W-AN	14	GO:0098771	BP	inorganic ion homeostasis	14/2652	47/17758	0.0116453	0.283853
C-W-AN	14	GO:0050801	BP	ion homeostasis	14/2652	47/17758	0.0116453	0.283853
C-W-AN	14	GO:0004725	MF	protein tyrosine phosphatase activity	14/2652	51/17758	0.0175884	0.36175
C-W-AN	14	GO:0048878	BP	chemical homeostasis	14/2652	54/17758	0.033224	0.476289
C-W-AN	13	GO:0042579	CC	microbody	13/2652	33/17758	0.000540026	0.0297248
C-W-AN	13	GO:0019199	MF	transmembrane receptor protein kinase activity	13/2652	35/17758	0.00103973	0.0505173
C-W-AN	13	GO:0035023	BP	regulation of Rho protein signal transduction	13/2652	36/17758	0.0014074	0.0624941
C-W-AN	13	GO:0005089	MF	Rho guanyl-nucleotide exchange factor activity	13/2652	36/17758	0.0014074	0.0624941
C-W-AN	12	GO:0016055	BP	Wnt signaling pathway	12/2652	23/17758	3.24e-05	0.0031438
C-W-AN	12	GO:1905114	BP	cell surface receptor signaling pathway involved in cell-cell signaling	12/2652	23/17758	3.24e-05	0.0031438
C-W-AN	12	GO:0030258	BP	lipid modification	12/2652	37/17758	0.00834624	0.245445
C-W-AN	12	GO:0006820	BP	anion transport	12/2652	43/17758	0.028688	0.439162
C-W-AN	12	GO:0044242	BP	cellular lipid catabolic process	12/2652	44/17758	0.0316	0.472599
C-W-AN	11	GO:0033865	BP	nucleoside bisphosphate metabolic process	11/2652	23/17758	0.000190592	0.014043
C-W-AN	11	GO:0033875	BP	ribonucleoside bisphosphate metabolic process	11/2652	23/17758	0.000190592	0.014043
C-W-AN	11	GO:0034032	BP	purine nucleoside bisphosphate metabolic process	11/2652	23/17758	0.000190592	0.014043
C-W-AN	11	GO:0000041	BP	transition metal ion transport	11/2652	29/17758	0.00205725	0.088422
C-W-AN	11	GO:0055065	BP	metal ion homeostasis	11/2652	35/17758	0.0140146	0.31962
C-W-AN	11	GO:0120038	CC	plasma membrane bounded cell projection part	11/2652	35/17758	0.0140146	0.31962
C-W-AN	11	GO:0044463	CC	cell projection part	11/2652	35/17758	0.0140146	0.31962
C-W-AN	11	GO:0002376	BP	immune system process	11/2652	39/17758	0.0383396	0.527858
C-W-AN	11	GO:0006066	BP	alcohol metabolic process	11/2652	40/17758	0.041275	0.55572
C-W-AN	11	GO:0110053	BP	regulation of actin filament organization	11/2652	42/17758	0.0498001	0.597973
C-W-AN	11	GO:1902903	BP	regulation of supramolecular fiber organization	11/2652	42/17758	0.0498001	0.597973
C-W-AN	10	GO:0005777	CC	peroxisome	10/2652	27/17758	0.0039914	0.148679
C-W-AN	10	GO:0004714	MF	transmembrane receptor protein tyrosine kinase activity	10/2652	28/17758	0.00539015	0.181923
C-W-AN	10	GO:0005911	CC	cell-cell junction	10/2652	29/17758	0.00714431	0.223844
C-W-AN	10	GO:0006955	BP	immune response	10/2652	30/17758	0.0093088	0.269032
C-W-AN	10	GO:0015711	BP	organic anion transport	10/2652	32/17758	0.0207192	0.389302
C-W-AN	10	GO:0006875	BP	cellular metal ion homeostasis	10/2652	33/17758	0.0236133	0.404929
C-W-AN	10	GO:0006869	BP	lipid transport	10/2652	35/17758	0.0317181	0.472599
C-W-AN	10	GO:0016702	MF	oxidoreductase activity, acting on single donors with incorporation of molecular oxygen, incorporation of two atoms of oxygen	10/2652	35/17758	0.0317181	0.472599
C-W-AN	9	GO:0005921	CC	gap junction	9/2652	15/17758	7.74e-05	0.00648531
C-W-AN	9	GO:0035383	BP	thioester metabolic process	9/2652	17/17758	0.000282768	0.0184074
C-W-AN	9	GO:0006637	BP	acyl-CoA metabolic process	9/2652	17/17758	0.000282768	0.0184074
C-W-AN	9	GO:0008083	MF	growth factor activity	9/2652	18/17758	0.00049074	0.0276505
C-W-AN	9	GO:0015297	MF	antiporter activity	9/2652	23/17758	0.00407577	0.149333
C-W-AN	9	GO:0016849	MF	phosphorus-oxygen lyase activity	9/2652	23/17758	0.00407577	0.149333
C-W-AN	9	GO:0004620	MF	phospholipase activity	9/2652	23/17758	0.00407577	0.149333
C-W-AN	9	GO:0055076	BP	transition metal ion homeostasis	9/2652	26/17758	0.0102472	0.283853
C-W-AN	9	GO:0051235	BP	maintenance of location	9/2652	27/17758	0.0133752	0.308181
C-W-AN	9	GO:0051129	BP	negative regulation of cellular component organization	9/2652	27/17758	0.0133752	0.308181
C-W-AN	9	GO:0007169	BP	transmembrane receptor protein tyrosine kinase signaling pathway	9/2652	27/17758	0.0133752	0.308181
C-W-AN	9	GO:0046943	MF	carboxylic acid transmembrane transporter activity	9/2652	27/17758	0.0133752	0.308181
C-W-AN	9	GO:0005342	MF	organic acid transmembrane transporter activity	9/2652	27/17758	0.0133752	0.308181
C-W-AN	9	GO:1901617	BP	organic hydroxy compound biosynthetic process	9/2652	28/17758	0.0279105	0.431198
C-W-AN	8	GO:0071949	MF	FAD binding	8/2652	14/17758	0.000315421	0.0195824
C-W-AN	8	GO:0001012	MF	RNA polymerase II regulatory region DNA binding	8/2652	15/17758	0.00058747	0.0310156
C-W-AN	8	GO:0000977	MF	RNA polymerase II regulatory region sequence-specific DNA binding	8/2652	15/17758	0.00058747	0.0310156
C-W-AN	8	GO:0120031	BP	plasma membrane bounded cell projection assembly	8/2652	19/17758	0.0039511	0.148001
C-W-AN	8	GO:0030031	BP	cell projection assembly	8/2652	19/17758	0.0039511	0.148001
C-W-AN	8	GO:0005815	CC	microtubule organizing center	8/2652	20/17758	0.00573343	0.186615
C-W-AN	8	GO:0003995	MF	acyl-CoA dehydrogenase activity	8/2652	20/17758	0.00573343	0.186615
C-W-AN	8	GO:0051651	BP	maintenance of location in cell	8/2652	21/17758	0.00806676	0.240389
C-W-AN	8	GO:0055072	BP	iron ion homeostasis	8/2652	22/17758	0.011045	0.283853
C-W-AN	8	GO:0008484	MF	sulfuric ester hydrolase activity	8/2652	22/17758	0.011045	0.283853
C-W-AN	8	GO:0034440	BP	lipid oxidation	8/2652	23/17758	0.0147619	0.327818
C-W-AN	8	GO:0098656	BP	anion transmembrane transport	8/2652	23/17758	0.0147619	0.327818
C-W-AN	8	GO:0019395	BP	fatty acid oxidation	8/2652	23/17758	0.0147619	0.327818
C-W-AN	8	GO:0009975	MF	cyclase activity	8/2652	23/17758	0.0147619	0.327818
C-W-AN	8	GO:0016722	MF	oxidoreductase activity, oxidizing metal ions	8/2652	23/17758	0.0147619	0.327818
C-W-AN	8	GO:0006826	BP	iron ion transport	8/2652	24/17758	0.0193085	0.389302
C-W-AN	8	GO:0046916	BP	cellular transition metal ion homeostasis	8/2652	24/17758	0.0193085	0.389302
C-W-AN	8	GO:0008138	MF	protein tyrosine/serine/threonine phosphatase activity	8/2652	24/17758	0.0193085	0.389302
C-W-AN	8	GO:0044272	BP	sulfur compound biosynthetic process	8/2652	25/17758	0.0247701	0.414489
C-W-AN	8	GO:0046434	BP	organophosphate catabolic process	8/2652	25/17758	0.0247701	0.414489
C-W-AN	8	GO:0097164	BP	ammonium ion metabolic process	8/2652	25/17758	0.0247701	0.414489
C-W-AN	8	GO:0010639	BP	negative regulation of organelle organization	8/2652	25/17758	0.0247701	0.414489
C-W-AN	8	GO:1904949	CC	ATPase complex	8/2652	26/17758	0.0460924	0.575339
C-W-AN	8	GO:0070603	CC	SWI/SNF superfamily-type complex	8/2652	26/17758	0.0460924	0.575339
C-W-AN	7	GO:0015491	MF	cation:cation antiporter activity	7/2652	12/17758	0.000650515	0.0332955
C-W-AN	7	GO:0005924	CC	cell-substrate adherens junction	7/2652	13/17758	0.00122794	0.0560091
C-W-AN	7	GO:0005925	CC	focal adhesion	7/2652	13/17758	0.00122794	0.0560091
C-W-AN	7	GO:0030055	CC	cell-substrate junction	7/2652	13/17758	0.00122794	0.0560091
C-W-AN	7	GO:0019200	MF	carbohydrate kinase activity	7/2652	16/17758	0.00542649	0.181923
C-W-AN	7	GO:0015298	MF	solute:cation antiporter activity	7/2652	16/17758	0.00542649	0.181923
C-W-AN	7	GO:0000096	BP	sulfur amino acid metabolic process	7/2652	17/17758	0.00805026	0.240389
C-W-AN	7	GO:0046165	BP	alcohol biosynthetic process	7/2652	17/17758	0.00805026	0.240389
C-W-AN	7	GO:0099023	CC	vesicle tethering complex	7/2652	17/17758	0.00805026	0.240389
C-W-AN	7	GO:0019838	MF	growth factor binding	7/2652	18/17758	0.0115006	0.283853
C-W-AN	7	GO:0016724	MF	oxidoreductase activity, oxidizing metal ions, oxygen as acceptor	7/2652	19/17758	0.0159045	0.340702
C-W-AN	7	GO:0004322	MF	ferroxidase activity	7/2652	19/17758	0.0159045	0.340702
C-W-AN	7	GO:0001558	BP	regulation of cell growth	7/2652	20/17758	0.0213813	0.389302
C-W-AN	7	GO:0006635	BP	fatty acid beta-oxidation	7/2652	20/17758	0.0213813	0.389302
C-W-AN	7	GO:0006879	BP	cellular iron ion homeostasis	7/2652	21/17758	0.0280385	0.43218
C-W-AN	7	GO:0070161	CC	anchoring junction	7/2652	22/17758	0.0359688	0.500956
C-W-AN	7	GO:0005912	CC	adherens junction	7/2652	22/17758	0.0359688	0.500956
C-W-AN	6	GO:0046915	MF	transition metal ion transmembrane transporter activity	6/2652	7/17758	6.74e-05	0.00572125
C-W-AN	6	GO:0016634	MF	oxidoreductase activity, acting on the CH-CH group of donors, oxygen as acceptor	6/2652	11/17758	0.00258683	0.108404
C-W-AN	6	GO:0006084	BP	acetyl-CoA metabolic process	6/2652	12/17758	0.00452315	0.158784
C-W-AN	6	GO:0043235	CC	receptor complex	6/2652	12/17758	0.00452315	0.158784
C-W-AN	6	GO:0060271	BP	cilium assembly	6/2652	14/17758	0.011253	0.283853
C-W-AN	6	GO:0006814	BP	sodium ion transport	6/2652	14/17758	0.011253	0.283853
C-W-AN	6	GO:0006887	BP	exocytosis	6/2652	15/17758	0.0164221	0.340898
C-W-AN	6	GO:0044782	BP	cilium organization	6/2652	15/17758	0.0164221	0.340898
C-W-AN	6	GO:1903825	BP	organic acid transmembrane transport	6/2652	15/17758	0.0164221	0.340898
C-W-AN	6	GO:0008202	BP	steroid metabolic process	6/2652	15/17758	0.0164221	0.340898
C-W-AN	6	GO:1905039	BP	carboxylic acid transmembrane transport	6/2652	15/17758	0.0164221	0.340898
C-W-AN	6	GO:0044448	CC	cell cortex part	6/2652	15/17758	0.0164221	0.340898
C-W-AN	6	GO:0016878	MF	acid-thiol ligase activity	6/2652	15/17758	0.0164221	0.340898
C-W-AN	6	GO:0004383	MF	guanylate cyclase activity	6/2652	16/17758	0.0230194	0.399858
C-W-AN	6	GO:0004559	MF	alpha-mannosidase activity	6/2652	16/17758	0.0230194	0.399858
C-W-AN	6	GO:0044439	CC	peroxisomal part	6/2652	17/17758	0.0311844	0.467767
C-W-AN	6	GO:0044438	CC	microbody part	6/2652	17/17758	0.0311844	0.467767
C-W-AN	6	GO:0015923	MF	mannosidase activity	6/2652	17/17758	0.0311844	0.467767
C-W-AN	6	GO:0032507	BP	maintenance of protein location in cell	6/2652	18/17758	0.0410263	0.553484
C-W-AN	6	GO:0008276	MF	protein methyltransferase activity	6/2652	18/17758	0.0410263	0.553484
C-W-AN	5	GO:0000987	MF	proximal promoter sequence-specific DNA binding	5/2652	6/17758	0.000389076	0.0228934
C-W-AN	5	GO:0098636	CC	protein complex involved in cell adhesion	5/2652	7/17758	0.00119324	0.0559489
C-W-AN	5	GO:0008305	CC	integrin complex	5/2652	7/17758	0.00119324	0.0559489
C-W-AN	5	GO:0003997	MF	acyl-CoA oxidase activity	5/2652	7/17758	0.00119324	0.0559489
C-W-AN	5	GO:0007178	BP	transmembrane receptor protein serine/threonine kinase signaling pathway	5/2652	8/17758	0.00278983	0.11406
C-W-AN	5	GO:0098802	CC	plasma membrane receptor complex	5/2652	8/17758	0.00278983	0.11406
C-W-AN	5	GO:0016405	MF	CoA-ligase activity	5/2652	8/17758	0.00278983	0.11406
C-W-AN	5	GO:0004683	MF	calmodulin-dependent protein kinase activity	5/2652	9/17758	0.00550681	0.182788
C-W-AN	5	GO:0030247	MF	polysaccharide binding	5/2652	9/17758	0.00550681	0.182788
C-W-AN	5	GO:0004407	MF	histone deacetylase activity	5/2652	10/17758	0.00966802	0.277026
C-W-AN	5	GO:0072509	MF	divalent inorganic cation transmembrane transporter activity	5/2652	10/17758	0.00966802	0.277026
C-W-AN	5	GO:0033866	BP	nucleoside bisphosphate biosynthetic process	5/2652	11/17758	0.015569	0.33566
C-W-AN	5	GO:0034030	BP	ribonucleoside bisphosphate biosynthetic process	5/2652	11/17758	0.015569	0.33566
C-W-AN	5	GO:0042430	BP	indole-containing compound metabolic process	5/2652	11/17758	0.015569	0.33566
C-W-AN	5	GO:0009130	BP	pyrimidine nucleoside monophosphate biosynthetic process	5/2652	11/17758	0.015569	0.33566
C-W-AN	5	GO:0034033	BP	purine nucleoside bisphosphate biosynthetic process	5/2652	11/17758	0.015569	0.33566
C-W-AN	5	GO:0009129	BP	pyrimidine nucleoside monophosphate metabolic process	5/2652	11/17758	0.015569	0.33566
C-W-AN	5	GO:0033558	MF	protein deacetylase activity	5/2652	11/17758	0.015569	0.33566
C-W-AN	5	GO:0015171	MF	amino acid transmembrane transporter activity	5/2652	11/17758	0.015569	0.33566
C-W-AN	5	GO:0009435	BP	NAD biosynthetic process	5/2652	12/17758	0.0234589	0.404835
C-W-AN	5	GO:0071897	BP	DNA biosynthetic process	5/2652	13/17758	0.0335285	0.476289
C-W-AN	5	GO:0006813	BP	potassium ion transport	5/2652	13/17758	0.0335285	0.476289
C-W-AN	5	GO:0017137	MF	Rab GTPase binding	5/2652	13/17758	0.0335285	0.476289
C-W-AN	5	GO:0016278	MF	lysine N-methyltransferase activity	5/2652	13/17758	0.0335285	0.476289
C-W-AN	5	GO:0005388	MF	calcium transmembrane transporter activity, phosphorylative mechanism	5/2652	13/17758	0.0335285	0.476289
C-W-AN	5	GO:0016279	MF	protein-lysine N-methyltransferase activity	5/2652	13/17758	0.0335285	0.476289
C-W-AN	5	GO:0009166	BP	nucleotide catabolic process	5/2652	14/17758	0.0459037	0.575339
C-W-AN	5	GO:0006555	BP	methionine metabolic process	5/2652	14/17758	0.0459037	0.575339
C-W-AN	5	GO:0000097	BP	sulfur amino acid biosynthetic process	5/2652	14/17758	0.0459037	0.575339
C-W-AN	5	GO:0051494	BP	negative regulation of cytoskeleton organization	5/2652	14/17758	0.0459037	0.575339
C-W-AN	5	GO:0005520	MF	insulin-like growth factor binding	5/2652	14/17758	0.0459037	0.575339
C-W-AN	4	GO:0097433	CC	dense body	4/2652	5/17758	0.0021861	0.0927709
C-W-AN	4	GO:0000978	MF	RNA polymerase II proximal promoter sequence-specific DNA binding	4/2652	5/17758	0.0021861	0.0927709
C-W-AN	4	GO:0048732	BP	gland development	4/2652	6/17758	0.00578015	0.187227
C-W-AN	4	GO:0048017	BP	inositol lipid-mediated signaling	4/2652	7/17758	0.011896	0.283853
C-W-AN	4	GO:0016514	CC	SWI/SNF complex	4/2652	7/17758	0.011896	0.283853
C-W-AN	4	GO:0015142	MF	tricarboxylic acid transmembrane transporter activity	4/2652	7/17758	0.011896	0.283853
C-W-AN	4	GO:0015137	MF	citrate transmembrane transporter activity	4/2652	7/17758	0.011896	0.283853
C-W-AN	4	GO:0016712	MF	oxidoreductase activity, acting on paired donors, with incorporation or reduction of molecular oxygen, reduced flavin or flavoprotein as one donor, and incorporation of one atom of oxygen	4/2652	7/17758	0.011896	0.283853
C-W-AN	4	GO:0070330	MF	aromatase activity	4/2652	7/17758	0.011896	0.283853
C-W-AN	4	GO:0042537	BP	benzene-containing compound metabolic process	4/2652	8/17758	0.0210022	0.389302
C-W-AN	4	GO:0042436	BP	indole-containing compound catabolic process	4/2652	8/17758	0.0210022	0.389302
C-W-AN	4	GO:0046218	BP	indolalkylamine catabolic process	4/2652	8/17758	0.0210022	0.389302
C-W-AN	4	GO:0006569	BP	tryptophan catabolic process	4/2652	8/17758	0.0210022	0.389302
C-W-AN	4	GO:0017136	MF	NAD-dependent histone deacetylase activity	4/2652	8/17758	0.0210022	0.389302
C-W-AN	4	GO:0031078	MF	histone deacetylase activity (H3-K14 specific)	4/2652	8/17758	0.0210022	0.389302
C-W-AN	4	GO:0032041	MF	NAD-dependent histone deacetylase activity (H3-K14 specific)	4/2652	8/17758	0.0210022	0.389302
C-W-AN	4	GO:0042402	BP	cellular biogenic amine catabolic process	4/2652	9/17758	0.0333985	0.476289
C-W-AN	4	GO:0006586	BP	indolalkylamine metabolic process	4/2652	9/17758	0.0333985	0.476289
C-W-AN	4	GO:0051103	BP	DNA ligation involved in DNA repair	4/2652	9/17758	0.0333985	0.476289
C-W-AN	4	GO:0009310	BP	amine catabolic process	4/2652	9/17758	0.0333985	0.476289
C-W-AN	4	GO:0006568	BP	tryptophan metabolic process	4/2652	9/17758	0.0333985	0.476289
C-W-AN	4	GO:0006266	BP	DNA ligation	4/2652	9/17758	0.0333985	0.476289
C-W-AN	4	GO:0000118	CC	histone deacetylase complex	4/2652	9/17758	0.0333985	0.476289
C-W-AN	4	GO:0016813	MF	hydrolase activity, acting on carbon-nitrogen (but not peptide) bonds, in linear amidines	4/2652	9/17758	0.0333985	0.476289
C-W-AN	4	GO:0003910	MF	DNA ligase (ATP) activity	4/2652	9/17758	0.0333985	0.476289
C-W-AN	4	GO:0016160	MF	amylase activity	4/2652	9/17758	0.0333985	0.476289
C-W-AN	4	GO:0034979	MF	NAD-dependent protein deacetylase activity	4/2652	9/17758	0.0333985	0.476289
C-W-AN	4	GO:0003909	MF	DNA ligase activity	4/2652	9/17758	0.0333985	0.476289
C-W-AN	4	GO:0004556	MF	alpha-amylase activity	4/2652	9/17758	0.0333985	0.476289
C-W-AN	4	GO:0103025	MF	alpha-amylase activity (releasing maltohexaose)	4/2652	9/17758	0.0333985	0.476289
C-W-AN	4	GO:0019692	BP	deoxyribose phosphate metabolic process	4/2652	10/17758	0.0492189	0.596768
C-W-AN	4	GO:0009394	BP	2'-deoxyribonucleotide metabolic process	4/2652	10/17758	0.0492189	0.596768
C-W-AN	4	GO:0046854	BP	phosphatidylinositol phosphorylation	4/2652	10/17758	0.0492189	0.596768
C-W-AN	4	GO:0046834	BP	lipid phosphorylation	4/2652	10/17758	0.0492189	0.596768
C-W-AN	3	GO:0031017	BP	exocrine pancreas development	3/2652	3/17758	0.00332752	0.128224
C-W-AN	3	GO:0019805	BP	quinolinate biosynthetic process	3/2652	3/17758	0.00332752	0.128224
C-W-AN	3	GO:0046874	BP	quinolinate metabolic process	3/2652	3/17758	0.00332752	0.128224
C-W-AN	3	GO:0034627	BP	'de novo' NAD biosynthetic process	3/2652	3/17758	0.00332752	0.128224
C-W-AN	3	GO:0034354	BP	'de novo' NAD biosynthetic process from tryptophan	3/2652	3/17758	0.00332752	0.128224
C-W-AN	3	GO:0006000	BP	fructose metabolic process	3/2652	3/17758	0.00332752	0.128224
C-W-AN	3	GO:0005451	MF	monovalent cation:proton antiporter activity	3/2652	3/17758	0.00332752	0.128224
C-W-AN	3	GO:0015385	MF	sodium:proton antiporter activity	3/2652	3/17758	0.00332752	0.128224
C-W-AN	3	GO:0051139	MF	metal ion:proton antiporter activity	3/2652	3/17758	0.00332752	0.128224
C-W-AN	3	GO:0019427	BP	acetyl-CoA biosynthetic process from acetate	3/2652	4/17758	0.0118207	0.283853
C-W-AN	3	GO:0071805	BP	potassium ion transmembrane transport	3/2652	4/17758	0.0118207	0.283853
C-W-AN	3	GO:0051125	BP	regulation of actin nucleation	3/2652	4/17758	0.0118207	0.283853
C-W-AN	3	GO:0007179	BP	transforming growth factor beta receptor signaling pathway	3/2652	4/17758	0.0118207	0.283853
C-W-AN	3	GO:1901568	BP	fatty acid derivative metabolic process	3/2652	4/17758	0.0118207	0.283853
C-W-AN	3	GO:0071577	BP	zinc ion transmembrane transport	3/2652	4/17758	0.0118207	0.283853
C-W-AN	3	GO:0019827	BP	stem cell population maintenance	3/2652	4/17758	0.0118207	0.283853
C-W-AN	3	GO:0043420	BP	anthranilate metabolic process	3/2652	4/17758	0.0118207	0.283853
C-W-AN	3	GO:0034315	BP	regulation of Arp2/3 complex-mediated actin nucleation	3/2652	4/17758	0.0118207	0.283853
C-W-AN	3	GO:0030718	BP	germ-line stem cell population maintenance	3/2652	4/17758	0.0118207	0.283853
C-W-AN	3	GO:0006829	BP	zinc ion transport	3/2652	4/17758	0.0118207	0.283853
C-W-AN	3	GO:0007064	BP	mitotic sister chromatid cohesion	3/2652	4/17758	0.0118207	0.283853
C-W-AN	3	GO:0006083	BP	acetate metabolic process	3/2652	4/17758	0.0118207	0.283853
C-W-AN	3	GO:0098727	BP	maintenance of cell number	3/2652	4/17758	0.0118207	0.283853
C-W-AN	3	GO:0017119	CC	Golgi transport complex	3/2652	4/17758	0.0118207	0.283853
C-W-AN	3	GO:0004565	MF	beta-galactosidase activity	3/2652	4/17758	0.0118207	0.283853
C-W-AN	3	GO:0003993	MF	acid phosphatase activity	3/2652	4/17758	0.0118207	0.283853
C-W-AN	3	GO:0042813	MF	Wnt-activated receptor activity	3/2652	4/17758	0.0118207	0.283853
C-W-AN	3	GO:0005385	MF	zinc ion transmembrane transporter activity	3/2652	4/17758	0.0118207	0.283853
C-W-AN	3	GO:0004815	MF	aspartate-tRNA ligase activity	3/2652	4/17758	0.0118207	0.283853
C-W-AN	3	GO:0003987	MF	acetate-CoA ligase activity	3/2652	4/17758	0.0118207	0.283853
C-W-AN	3	GO:0016208	MF	AMP binding	3/2652	4/17758	0.0118207	0.283853
C-W-AN	3	GO:0015925	MF	galactosidase activity	3/2652	4/17758	0.0118207	0.283853
C-W-AN	3	GO:0035591	MF	signaling adaptor activity	3/2652	4/17758	0.0118207	0.283853
C-W-AN	3	GO:0070192	BP	chromosome organization involved in meiotic cell cycle	3/2652	5/17758	0.0262726	0.414489
C-W-AN	3	GO:0019321	BP	pentose metabolic process	3/2652	5/17758	0.0262726	0.414489
C-W-AN	3	GO:0046189	BP	phenol-containing compound biosynthetic process	3/2652	5/17758	0.0262726	0.414489
C-W-AN	3	GO:0033539	BP	fatty acid beta-oxidation using acyl-CoA dehydrogenase	3/2652	5/17758	0.0262726	0.414489
C-W-AN	3	GO:0015744	BP	succinate transport	3/2652	5/17758	0.0262726	0.414489
C-W-AN	3	GO:0015740	BP	C4-dicarboxylate transport	3/2652	5/17758	0.0262726	0.414489
C-W-AN	3	GO:0000271	BP	polysaccharide biosynthetic process	3/2652	5/17758	0.0262726	0.414489
C-W-AN	3	GO:0005978	BP	glycogen biosynthetic process	3/2652	5/17758	0.0262726	0.414489
C-W-AN	3	GO:0030334	BP	regulation of cell migration	3/2652	5/17758	0.0262726	0.414489
C-W-AN	3	GO:0071422	BP	succinate transmembrane transport	3/2652	5/17758	0.0262726	0.414489
C-W-AN	3	GO:0009250	BP	glucan biosynthetic process	3/2652	5/17758	0.0262726	0.414489
C-W-AN	3	GO:0033692	BP	cellular polysaccharide biosynthetic process	3/2652	5/17758	0.0262726	0.414489
C-W-AN	3	GO:0032300	CC	mismatch repair complex	3/2652	5/17758	0.0262726	0.414489
C-W-AN	3	GO:0000145	CC	exocyst	3/2652	5/17758	0.0262726	0.414489
C-W-AN	3	GO:0016580	CC	Sin3 complex	3/2652	5/17758	0.0262726	0.414489
C-W-AN	3	GO:0070822	CC	Sin3-type complex	3/2652	5/17758	0.0262726	0.414489
C-W-AN	3	GO:0015141	MF	succinate transmembrane transporter activity	3/2652	5/17758	0.0262726	0.414489
C-W-AN	3	GO:0015165	MF	pyrimidine nucleotide-sugar transmembrane transporter activity	3/2652	5/17758	0.0262726	0.414489
C-W-AN	3	GO:0016653	MF	oxidoreductase activity, acting on NAD(P)H, heme protein as acceptor	3/2652	5/17758	0.0262726	0.414489
C-W-AN	3	GO:0018105	BP	peptidyl-serine phosphorylation	3/2652	6/17758	0.046765	0.575339
C-W-AN	3	GO:0043173	BP	nucleotide salvage	3/2652	6/17758	0.046765	0.575339
C-W-AN	3	GO:0009162	BP	deoxyribonucleoside monophosphate metabolic process	3/2652	6/17758	0.046765	0.575339
C-W-AN	3	GO:0006471	BP	protein ADP-ribosylation	3/2652	6/17758	0.046765	0.575339
C-W-AN	3	GO:0043650	BP	dicarboxylic acid biosynthetic process	3/2652	6/17758	0.046765	0.575339
C-W-AN	3	GO:0009395	BP	phospholipid catabolic process	3/2652	6/17758	0.046765	0.575339
C-W-AN	3	GO:0009177	BP	pyrimidine deoxyribonucleoside monophosphate biosynthetic process	3/2652	6/17758	0.046765	0.575339
C-W-AN	3	GO:0009176	BP	pyrimidine deoxyribonucleoside monophosphate metabolic process	3/2652	6/17758	0.046765	0.575339
C-W-AN	3	GO:0009157	BP	deoxyribonucleoside monophosphate biosynthetic process	3/2652	6/17758	0.046765	0.575339
C-W-AN	3	GO:0008203	BP	cholesterol metabolic process	3/2652	6/17758	0.046765	0.575339
C-W-AN	3	GO:0018958	BP	phenol-containing compound metabolic process	3/2652	6/17758	0.046765	0.575339
C-W-AN	3	GO:0006835	BP	dicarboxylic acid transport	3/2652	6/17758	0.046765	0.575339
C-W-AN	3	GO:2000145	BP	regulation of cell motility	3/2652	6/17758	0.046765	0.575339
C-W-AN	3	GO:0048015	BP	phosphatidylinositol-mediated signaling	3/2652	6/17758	0.046765	0.575339
C-W-AN	3	GO:0099568	CC	cytoplasmic region	3/2652	6/17758	0.046765	0.575339
C-W-AN	3	GO:0031253	CC	cell projection membrane	3/2652	6/17758	0.046765	0.575339
C-W-AN	3	GO:0031903	CC	microbody membrane	3/2652	6/17758	0.046765	0.575339
C-W-AN	3	GO:0005778	CC	peroxisomal membrane	3/2652	6/17758	0.046765	0.575339
C-W-AN	3	GO:0050664	MF	oxidoreductase activity, acting on NAD(P)H, oxygen as acceptor	3/2652	6/17758	0.046765	0.575339
C-W-AN	3	GO:0005338	MF	nucleotide-sugar transmembrane transporter activity	3/2652	6/17758	0.046765	0.575339
C-W-AN	3	GO:0015377	MF	cation:chloride symporter activity	3/2652	6/17758	0.046765	0.575339
C-W-AN	3	GO:0005184	MF	neuropeptide hormone activity	3/2652	6/17758	0.046765	0.575339
C-W-AN	3	GO:0008453	MF	alanine-glyoxylate transaminase activity	3/2652	6/17758	0.046765	0.575339
C-W-AN	3	GO:0004613	MF	phosphoenolpyruvate carboxykinase (GTP) activity	3/2652	6/17758	0.046765	0.575339
C-W-AN	3	GO:0004611	MF	phosphoenolpyruvate carboxykinase activity	3/2652	6/17758	0.046765	0.575339
C-W-AN	3	GO:0015556	MF	C4-dicarboxylate transmembrane transporter activity	3/2652	6/17758	0.046765	0.575339
C-W-AN	3	GO:0015296	MF	anion:cation symporter activity	3/2652	6/17758	0.046765	0.575339
C-W-AN	3	GO:0004435	MF	phosphatidylinositol phospholipase C activity	3/2652	6/17758	0.046765	0.575339
C-W-AN	3	GO:0004629	MF	phospholipase C activity	3/2652	6/17758	0.046765	0.575339
C-W-AN	2	GO:0006309	BP	apoptotic DNA fragmentation	2/2652	2/17758	0.0222956	0.389302
C-W-AN	2	GO:0007130	BP	synaptonemal complex assembly	2/2652	2/17758	0.0222956	0.389302
C-W-AN	2	GO:0090598	BP	male anatomical structure morphogenesis	2/2652	2/17758	0.0222956	0.389302
C-W-AN	2	GO:0003333	BP	amino acid transmembrane transport	2/2652	2/17758	0.0222956	0.389302
C-W-AN	2	GO:0070193	BP	synaptonemal complex organization	2/2652	2/17758	0.0222956	0.389302
C-W-AN	2	GO:0035112	BP	genitalia morphogenesis	2/2652	2/17758	0.0222956	0.389302
C-W-AN	2	GO:0048563	BP	post-embryonic animal organ morphogenesis	2/2652	2/17758	0.0222956	0.389302
C-W-AN	2	GO:0034629	BP	cellular protein-containing complex localization	2/2652	2/17758	0.0222956	0.389302
C-W-AN	2	GO:0030509	BP	BMP signaling pathway	2/2652	2/17758	0.0222956	0.389302
C-W-AN	2	GO:0000256	BP	allantoin catabolic process	2/2652	2/17758	0.0222956	0.389302
C-W-AN	2	GO:0048803	BP	imaginal disc-derived male genitalia morphogenesis	2/2652	2/17758	0.0222956	0.389302
C-W-AN	2	GO:0048805	BP	imaginal disc-derived genitalia morphogenesis	2/2652	2/17758	0.0222956	0.389302
C-W-AN	2	GO:0048808	BP	male genitalia morphogenesis	2/2652	2/17758	0.0222956	0.389302
C-W-AN	2	GO:0006003	BP	fructose 2,6-bisphosphate metabolic process	2/2652	2/17758	0.0222956	0.389302
C-W-AN	2	GO:0033619	BP	membrane protein proteolysis	2/2652	2/17758	0.0222956	0.389302
C-W-AN	2	GO:0001894	BP	tissue homeostasis	2/2652	2/17758	0.0222956	0.389302
C-W-AN	2	GO:0035126	BP	post-embryonic genitalia morphogenesis	2/2652	2/17758	0.0222956	0.389302
C-W-AN	2	GO:0000737	BP	DNA catabolic process, endonucleolytic	2/2652	2/17758	0.0222956	0.389302
C-W-AN	2	GO:0000795	CC	synaptonemal complex	2/2652	2/17758	0.0222956	0.389302
C-W-AN	2	GO:0016328	CC	lateral plasma membrane	2/2652	2/17758	0.0222956	0.389302
C-W-AN	2	GO:0031594	CC	neuromuscular junction	2/2652	2/17758	0.0222956	0.389302
C-W-AN	2	GO:0099086	CC	synaptonemal structure	2/2652	2/17758	0.0222956	0.389302
C-W-AN	2	GO:0004371	MF	glycerone kinase activity	2/2652	2/17758	0.0222956	0.389302
C-W-AN	2	GO:0005375	MF	copper ion transmembrane transporter activity	2/2652	2/17758	0.0222956	0.389302
C-W-AN	2	GO:0000246	MF	delta24(24-1) sterol reductase activity	2/2652	2/17758	0.0222956	0.389302
C-W-AN	2	GO:0004953	MF	icosanoid receptor activity	2/2652	2/17758	0.0222956	0.389302
C-W-AN	2	GO:0004954	MF	prostanoid receptor activity	2/2652	2/17758	0.0222956	0.389302
C-W-AN	2	GO:0004955	MF	prostaglandin receptor activity	2/2652	2/17758	0.0222956	0.389302
C-W-AN	2	GO:0004046	MF	aminoacylase activity	2/2652	2/17758	0.0222956	0.389302
C-W-AN	2	GO:0004957	MF	prostaglandin E receptor activity	2/2652	2/17758	0.0222956	0.389302
C-W-AN	2	GO:0004128	MF	cytochrome-b5 reductase activity, acting on NAD(P)H	2/2652	2/17758	0.0222956	0.389302
C-W-AN	2	GO:0017049	MF	GTP-Rho binding	2/2652	2/17758	0.0222956	0.389302
C-W-AN	2	GO:0035497	MF	cAMP response element binding	2/2652	2/17758	0.0222956	0.389302
C-W-AN	2	GO:0004555	MF	alpha,alpha-trehalase activity	2/2652	2/17758	0.0222956	0.389302
C-W-AN	2	GO:0003873	MF	6-phosphofructo-2-kinase activity	2/2652	2/17758	0.0222956	0.389302
C-W-AN	2	GO:0015927	MF	trehalase activity	2/2652	2/17758	0.0222956	0.389302
C-W-Br	1162	GO:0005575	CC	cellular_component	1162/1949	9584/17758	9.25e-06	0.00261032
C-W-Br	918	GO:0008150	BP	biological_process	918/1949	7952/17758	0.0298114	0.899037
C-W-Br	680	GO:0009987	BP	cellular process	680/1949	5830/17758	0.04088	0.95447
C-W-Br	664	GO:0044464	CC	cell part	664/1949	5651/17758	0.024952	0.87137
C-W-Br	561	GO:0044424	CC	intracellular part	561/1949	4725/17758	0.0224859	0.847011
C-W-Br	545	GO:0008152	BP	metabolic process	545/1949	4636/17758	0.0491079	0.95447
C-W-Br	478	GO:0044237	BP	cellular metabolic process	478/1949	4003/17758	0.0269903	0.899037
C-W-Br	314	GO:0032991	CC	protein-containing complex	314/1949	2345/17758	9.42e-05	0.0170624
C-W-Br	305	GO:1901564	BP	organonitrogen compound metabolic process	305/1949	2220/17758	2.11e-05	0.00487711
C-W-Br	296	GO:0043226	CC	organelle	296/1949	2415/17758	0.032615	0.899037
C-W-Br	295	GO:0044444	CC	cytoplasmic part	295/1949	2182/17758	7.69e-05	0.0147264
C-W-Br	291	GO:0043229	CC	intracellular organelle	291/1949	2379/17758	0.0375452	0.95447
C-W-Br	248	GO:0044422	CC	organelle part	248/1949	1970/17758	0.0160499	0.672589
C-W-Br	247	GO:0044446	CC	intracellular organelle part	247/1949	1957/17758	0.0156704	0.660818
C-W-Br	237	GO:0009058	BP	biosynthetic process	237/1949	1772/17758	0.000877041	0.0964026
C-W-Br	229	GO:1901576	BP	organic substance biosynthetic process	229/1949	1695/17758	0.000594903	0.0767081
C-W-Br	221	GO:0044249	BP	cellular biosynthetic process	221/1949	1632/17758	0.000750557	0.0882892
C-W-Br	190	GO:0019538	BP	protein metabolic process	190/1949	1383/17758	0.000901253	0.0974662
C-W-Br	185	GO:0044271	BP	cellular nitrogen compound biosynthetic process	185/1949	1347/17758	0.00107874	0.113015
C-W-Br	175	GO:0044267	BP	cellular protein metabolic process	175/1949	1199/17758	6.86e-05	0.0135337
C-W-Br	160	GO:1901566	BP	organonitrogen compound biosynthetic process	160/1949	1111/17758	0.000286952	0.0409365
C-W-Br	159	GO:0009059	BP	macromolecule biosynthetic process	159/1949	1148/17758	0.00175612	0.154763
C-W-Br	157	GO:1990904	CC	ribonucleoprotein complex	157/1949	1024/17758	1.43e-05	0.00368684
C-W-Br	157	GO:0005198	MF	structural molecule activity	157/1949	1090/17758	0.0003086	0.0425162
C-W-Br	150	GO:0034645	BP	cellular macromolecule biosynthetic process	150/1949	1091/17758	0.00315713	0.243317
C-W-Br	138	GO:0043603	BP	cellular amide metabolic process	138/1949	873/17758	1.07e-05	0.00285721
C-W-Br	138	GO:0003723	MF	RNA binding	138/1949	932/17758	0.000241579	0.03761
C-W-Br	137	GO:0016491	MF	oxidoreductase activity	137/1949	1038/17758	0.0211738	0.811258
C-W-Br	128	GO:0043604	BP	amide biosynthetic process	128/1949	792/17758	9.18e-06	0.00261032
C-W-Br	125	GO:0043228	CC	non-membrane-bounded organelle	125/1949	874/17758	0.00184654	0.154763
C-W-Br	125	GO:0043232	CC	intracellular non-membrane-bounded organelle	125/1949	874/17758	0.00184654	0.154763
C-W-Br	124	GO:0006518	BP	peptide metabolic process	124/1949	810/17758	0.000110535	0.0190035
C-W-Br	120	GO:0043043	BP	peptide biosynthetic process	120/1949	768/17758	5.68e-05	0.0115421
C-W-Br	119	GO:0006412	BP	translation	119/1949	765/17758	8.94e-05	0.0166573
C-W-Br	117	GO:0003735	MF	structural constituent of ribosome	117/1949	770/17758	0.000246958	0.03761
C-W-Br	113	GO:0044281	BP	small molecule metabolic process	113/1949	844/17758	0.0239505	0.854192
C-W-Br	98	GO:0005840	CC	ribosome	98/1949	659/17758	0.00180326	0.154763
C-W-Br	88	GO:0007165	BP	signal transduction	88/1949	616/17758	0.01033	0.548861
C-W-Br	74	GO:0005509	MF	calcium ion binding	74/1949	489/17758	0.00412593	0.297466
C-W-Br	71	GO:0044391	CC	ribosomal subunit	71/1949	359/17758	3.22e-06	0.00242349
C-W-Br	63	GO:0098772	MF	molecular function regulator	63/1949	402/17758	0.00355488	0.267815
C-W-Br	62	GO:0005576	CC	extracellular region	62/1949	314/17758	6.36e-06	0.00242349
C-W-Br	52	GO:0044445	CC	cytosolic part	52/1949	263/17758	2.38e-05	0.0053249
C-W-Br	52	GO:0044429	CC	mitochondrial part	52/1949	337/17758	0.0106048	0.548861
C-W-Br	47	GO:0017144	BP	drug metabolic process	47/1949	323/17758	0.0474046	0.95447
C-W-Br	46	GO:0030234	MF	enzyme regulator activity	46/1949	304/17758	0.0257622	0.879004
C-W-Br	45	GO:0015934	CC	large ribosomal subunit	45/1949	217/17758	2.47e-05	0.00534264
C-W-Br	42	GO:0065003	BP	protein-containing complex assembly	42/1949	272/17758	0.0239302	0.854192
C-W-Br	40	GO:0034660	BP	ncRNA metabolic process	40/1949	218/17758	0.00100079	0.106513
C-W-Br	40	GO:0034622	BP	cellular protein-containing complex assembly	40/1949	253/17758	0.0191775	0.765387
C-W-Br	35	GO:0022625	CC	cytosolic large ribosomal subunit	35/1949	151/17758	1.75e-05	0.00418632
C-W-Br	35	GO:0044421	CC	extracellular region part	35/1949	215/17758	0.0155989	0.660818
C-W-Br	31	GO:0008061	MF	chitin binding	31/1949	149/17758	0.000493734	0.0662098
C-W-Br	31	GO:0006040	BP	amino sugar metabolic process	31/1949	150/17758	0.000522146	0.0686468
C-W-Br	31	GO:0046906	MF	tetrapyrrole binding	31/1949	164/17758	0.002359	0.188299
C-W-Br	30	GO:0006030	BP	chitin metabolic process	30/1949	144/17758	0.000657472	0.0827842
C-W-Br	30	GO:1901071	BP	glucosamine-containing compound metabolic process	30/1949	146/17758	0.000724087	0.0866965
C-W-Br	30	GO:0006022	BP	aminoglycan metabolic process	30/1949	163/17758	0.00509893	0.331926
C-W-Br	30	GO:0004857	MF	enzyme inhibitor activity	30/1949	169/17758	0.00874562	0.523566
C-W-Br	29	GO:0020037	MF	heme binding	29/1949	160/17758	0.00702269	0.435992
C-W-Br	28	GO:0005506	MF	iron ion binding	28/1949	128/17758	0.000310708	0.0425162
C-W-Br	28	GO:0034470	BP	ncRNA processing	28/1949	145/17758	0.00294935	0.229947
C-W-Br	28	GO:0019899	MF	enzyme binding	28/1949	147/17758	0.00328631	0.250394
C-W-Br	28	GO:0004252	MF	serine-type endopeptidase activity	28/1949	162/17758	0.0155622	0.660818
C-W-Br	27	GO:0007166	BP	cell surface receptor signaling pathway	27/1949	164/17758	0.0318255	0.899037
C-W-Br	26	GO:0015935	CC	small ribosomal subunit	26/1949	142/17758	0.00959117	0.548861
C-W-Br	26	GO:0030414	MF	peptidase inhibitor activity	26/1949	151/17758	0.0182007	0.744119
C-W-Br	26	GO:0061134	MF	peptidase regulator activity	26/1949	153/17758	0.0259572	0.879004
C-W-Br	26	GO:0022618	BP	ribonucleoprotein complex assembly	26/1949	162/17758	0.0431093	0.95447
C-W-Br	25	GO:0005743	CC	mitochondrial inner membrane	25/1949	147/17758	0.0238734	0.854192
C-W-Br	25	GO:0019866	CC	organelle inner membrane	25/1949	148/17758	0.0331691	0.899037
C-W-Br	22	GO:0016705	MF	oxidoreductase activity, acting on paired donors, with incorporation or reduction of molecular oxygen	22/1949	130/17758	0.0345336	0.903635
C-W-Br	21	GO:0016072	BP	rRNA metabolic process	21/1949	97/17758	0.00272606	0.215038
C-W-Br	21	GO:0004866	MF	endopeptidase inhibitor activity	21/1949	117/17758	0.0244314	0.866734
C-W-Br	21	GO:0061135	MF	endopeptidase regulator activity	21/1949	118/17758	0.0252867	0.875647
C-W-Br	21	GO:0044451	CC	nucleoplasm part	21/1949	123/17758	0.0409722	0.95447
C-W-Br	20	GO:0006364	BP	rRNA processing	20/1949	90/17758	0.00188063	0.155674
C-W-Br	20	GO:1901361	BP	organic cyclic compound catabolic process	20/1949	107/17758	0.0183822	0.746986
C-W-Br	19	GO:0042302	MF	structural constituent of cuticle	19/1949	98/17758	0.0136524	0.598297
C-W-Br	19	GO:0051020	MF	GTPase binding	19/1949	99/17758	0.0143899	0.626523
C-W-Br	19	GO:0046700	BP	heterocycle catabolic process	19/1949	100/17758	0.0152524	0.659789
C-W-Br	19	GO:0019439	BP	aromatic compound catabolic process	19/1949	105/17758	0.0269995	0.899037
C-W-Br	18	GO:0003746	MF	translation elongation factor activity	18/1949	94/17758	0.0188025	0.756378
C-W-Br	18	GO:0044270	BP	cellular nitrogen compound catabolic process	18/1949	99/17758	0.0338187	0.899037
C-W-Br	17	GO:0004497	MF	monooxygenase activity	17/1949	89/17758	0.0248318	0.87137
C-W-Br	17	GO:0005996	BP	monosaccharide metabolic process	17/1949	90/17758	0.0258408	0.879004
C-W-Br	15	GO:0002181	BP	cytoplasmic translation	15/1949	69/17758	0.0101091	0.548861
C-W-Br	15	GO:0034655	BP	nucleobase-containing compound catabolic process	15/1949	75/17758	0.0236151	0.854192
C-W-Br	15	GO:0017016	MF	Ras GTPase binding	15/1949	75/17758	0.0236151	0.854192
C-W-Br	15	GO:0031267	MF	small GTPase binding	15/1949	75/17758	0.0236151	0.854192
C-W-Br	15	GO:0019843	MF	rRNA binding	15/1949	79/17758	0.0295094	0.899037
C-W-Br	15	GO:0015002	MF	heme-copper terminal oxidase activity	15/1949	80/17758	0.031593	0.899037
C-W-Br	15	GO:0004129	MF	cytochrome-c oxidase activity	15/1949	80/17758	0.031593	0.899037
C-W-Br	15	GO:0016676	MF	oxidoreductase activity, acting on a heme group of donors, oxygen as acceptor	15/1949	80/17758	0.031593	0.899037
C-W-Br	15	GO:0016675	MF	oxidoreductase activity, acting on a heme group of donors	15/1949	80/17758	0.031593	0.899037
C-W-Br	14	GO:0098742	BP	cell-cell adhesion via plasma-membrane adhesion molecules	14/1949	71/17758	0.0330919	0.899037
C-W-Br	13	GO:0030001	BP	metal ion transport	13/1949	63/17758	0.023538	0.854192
C-W-Br	12	GO:0016879	MF	ligase activity, forming carbon-nitrogen bonds	12/1949	58/17758	0.031395	0.899037
C-W-Br	10	GO:0005581	CC	collagen trimer	10/1949	40/17758	0.00958819	0.548861
C-W-Br	10	GO:0006401	BP	RNA catabolic process	10/1949	46/17758	0.0299478	0.899037
C-W-Br	9	GO:0031399	BP	regulation of protein modification process	9/1949	40/17758	0.0362239	0.934157
C-W-Br	9	GO:0097708	CC	intracellular vesicle	9/1949	41/17758	0.0394679	0.95447
C-W-Br	9	GO:0031410	CC	cytoplasmic vesicle	9/1949	41/17758	0.0394679	0.95447
C-W-Br	8	GO:0016055	BP	Wnt signaling pathway	8/1949	23/17758	0.00223352	0.180431
C-W-Br	8	GO:1905114	BP	cell surface receptor signaling pathway involved in cell-cell signaling	8/1949	23/17758	0.00223352	0.180431
C-W-Br	8	GO:0015662	MF	ion transmembrane transporter activity, phosphorylative mechanism	8/1949	28/17758	0.00860829	0.519987
C-W-Br	8	GO:0030154	BP	cell differentiation	8/1949	30/17758	0.0133026	0.590689
C-W-Br	8	GO:0046903	BP	secretion	8/1949	35/17758	0.0497739	0.95447
C-W-Br	7	GO:0032040	CC	small-subunit processome	7/1949	20/17758	0.00403946	0.294398
C-W-Br	7	GO:0005768	CC	endosome	7/1949	24/17758	0.0121969	0.548861
C-W-Br	7	GO:0006952	BP	defense response	7/1949	29/17758	0.0339094	0.899037
C-W-Br	7	GO:0140352	BP	export from cell	7/1949	30/17758	0.0401811	0.95447
C-W-Br	7	GO:0000956	BP	nuclear-transcribed mRNA catabolic process	7/1949	30/17758	0.0401811	0.95447
C-W-Br	7	GO:0006094	BP	gluconeogenesis	7/1949	30/17758	0.0401811	0.95447
C-W-Br	7	GO:0032940	BP	secretion by cell	7/1949	30/17758	0.0401811	0.95447
C-W-Br	7	GO:0019319	BP	hexose biosynthetic process	7/1949	30/17758	0.0401811	0.95447
C-W-Br	6	GO:1905354	CC	exoribonuclease complex	6/1949	10/17758	0.000246143	0.03761
C-W-Br	6	GO:0000178	CC	exosome (RNase complex)	6/1949	10/17758	0.000246143	0.03761
C-W-Br	6	GO:0006887	BP	exocytosis	6/1949	15/17758	0.0036095	0.268908
C-W-Br	6	GO:0055072	BP	iron ion homeostasis	6/1949	22/17758	0.0275583	0.899037
C-W-Br	6	GO:0034440	BP	lipid oxidation	6/1949	23/17758	0.0339234	0.899037
C-W-Br	6	GO:0001932	BP	regulation of protein phosphorylation	6/1949	23/17758	0.0339234	0.899037
C-W-Br	6	GO:0019395	BP	fatty acid oxidation	6/1949	23/17758	0.0339234	0.899037
C-W-Br	6	GO:0016722	MF	oxidoreductase activity, oxidizing metal ions	6/1949	23/17758	0.0339234	0.899037
C-W-Br	6	GO:0018298	BP	protein-chromophore linkage	6/1949	24/17758	0.0411655	0.95447
C-W-Br	6	GO:0006826	BP	iron ion transport	6/1949	24/17758	0.0411655	0.95447
C-W-Br	6	GO:0031401	BP	positive regulation of protein modification process	6/1949	24/17758	0.0411655	0.95447
C-W-Br	6	GO:0042325	BP	regulation of phosphorylation	6/1949	25/17758	0.0493112	0.95447
C-W-Br	6	GO:0044272	BP	sulfur compound biosynthetic process	6/1949	25/17758	0.0493112	0.95447
C-W-Br	6	GO:0046434	BP	organophosphate catabolic process	6/1949	25/17758	0.0493112	0.95447
C-W-Br	5	GO:0000291	BP	nuclear-transcribed mRNA catabolic process, exonucleolytic	5/1949	7/17758	0.000275	0.0400842
C-W-Br	5	GO:0032006	BP	regulation of TOR signaling	5/1949	13/17758	0.00956782	0.548861
C-W-Br	5	GO:0005388	MF	calcium transmembrane transporter activity, phosphorylative mechanism	5/1949	13/17758	0.00956782	0.548861
C-W-Br	5	GO:0033108	BP	mitochondrial respiratory chain complex assembly	5/1949	14/17758	0.013558	0.598069
C-W-Br	5	GO:0035383	BP	thioester metabolic process	5/1949	17/17758	0.031743	0.899037
C-W-Br	5	GO:0006637	BP	acyl-CoA metabolic process	5/1949	17/17758	0.031743	0.899037
C-W-Br	5	GO:0099023	CC	vesicle tethering complex	5/1949	17/17758	0.031743	0.899037
C-W-Br	5	GO:0030490	BP	maturation of SSU-rRNA	5/1949	18/17758	0.0400927	0.95447
C-W-Br	5	GO:0045859	BP	regulation of protein kinase activity	5/1949	19/17758	0.0496516	0.95447
C-W-Br	5	GO:0009262	BP	deoxyribonucleotide metabolic process	5/1949	19/17758	0.0496516	0.95447
C-W-Br	5	GO:0008083	MF	growth factor activity	5/1949	18/17758	0.0400927	0.95447
C-W-Br	5	GO:0016724	MF	oxidoreductase activity, oxidizing metal ions, oxygen as acceptor	5/1949	19/17758	0.0496516	0.95447
C-W-Br	5	GO:0008199	MF	ferric iron binding	5/1949	19/17758	0.0496516	0.95447
C-W-Br	5	GO:0060090	MF	molecular adaptor activity	5/1949	19/17758	0.0496516	0.95447
C-W-Br	5	GO:0004322	MF	ferroxidase activity	5/1949	19/17758	0.0496516	0.95447
C-W-Br	4	GO:0034427	BP	nuclear-transcribed mRNA catabolic process, exonucleolytic, 3'-5'	4/1949	6/17758	0.00180745	0.154763
C-W-Br	4	GO:0000176	CC	nuclear exosome (RNase complex)	4/1949	6/17758	0.00180745	0.154763
C-W-Br	4	GO:0004613	MF	phosphoenolpyruvate carboxykinase (GTP) activity	4/1949	6/17758	0.00180745	0.154763
C-W-Br	4	GO:0004611	MF	phosphoenolpyruvate carboxykinase activity	4/1949	6/17758	0.00180745	0.154763
C-W-Br	4	GO:0004683	MF	calmodulin-dependent protein kinase activity	4/1949	9/17758	0.0115707	0.548861
C-W-Br	4	GO:0006801	BP	superoxide metabolic process	4/1949	10/17758	0.0176292	0.725176
C-W-Br	4	GO:0071941	BP	nitrogen cycle metabolic process	4/1949	10/17758	0.0176292	0.725176
C-W-Br	4	GO:0016075	BP	rRNA catabolic process	4/1949	11/17758	0.0253357	0.875647
C-W-Br	4	GO:0000462	BP	maturation of SSU-rRNA from tricistronic rRNA transcript (SSU-rRNA, 5.8S rRNA, LSU-rRNA)	4/1949	12/17758	0.0347707	0.903635
C-W-Br	4	GO:0034661	BP	ncRNA catabolic process	4/1949	12/17758	0.0347707	0.903635
C-W-Br	4	GO:0043235	CC	receptor complex	4/1949	12/17758	0.0347707	0.903635
C-W-Br	4	GO:0031123	BP	RNA 3'-end processing	4/1949	13/17758	0.045972	0.95447
C-W-Br	4	GO:0019901	MF	protein kinase binding	4/1949	13/17758	0.045972	0.95447
C-W-Br	4	GO:0019900	MF	kinase binding	4/1949	13/17758	0.045972	0.95447
C-W-Br	3	GO:0016074	BP	snoRNA metabolic process	3/1949	3/17758	0.00132025	0.12468
C-W-Br	3	GO:0007157	BP	heterophilic cell-cell adhesion via plasma membrane cell adhesion molecules	3/1949	3/17758	0.00132025	0.12468
C-W-Br	3	GO:0071051	BP	polyadenylation-dependent snoRNA 3'-end processing	3/1949	3/17758	0.00132025	0.12468
C-W-Br	3	GO:0043144	BP	snoRNA processing	3/1949	3/17758	0.00132025	0.12468
C-W-Br	3	GO:0031126	BP	snoRNA 3'-end processing	3/1949	3/17758	0.00132025	0.12468
C-W-Br	3	GO:0034475	BP	U4 snRNA 3'-end processing	3/1949	4/17758	0.00484691	0.32063
C-W-Br	3	GO:0034472	BP	snRNA 3'-end processing	3/1949	4/17758	0.00484691	0.32063
C-W-Br	3	GO:0043009	BP	chordate embryonic development	3/1949	4/17758	0.00484691	0.32063
C-W-Br	3	GO:0071027	BP	nuclear RNA surveillance	3/1949	4/17758	0.00484691	0.32063
C-W-Br	3	GO:0000177	CC	cytoplasmic exosome (RNase complex)	3/1949	4/17758	0.00484691	0.32063
C-W-Br	3	GO:0033539	BP	fatty acid beta-oxidation using acyl-CoA dehydrogenase	3/1949	5/17758	0.0111271	0.548861
C-W-Br	3	GO:0071025	BP	RNA surveillance	3/1949	5/17758	0.0111271	0.548861
C-W-Br	3	GO:0005669	CC	transcription factor TFIID complex	3/1949	5/17758	0.0111271	0.548861
C-W-Br	3	GO:0000978	MF	RNA polymerase II proximal promoter sequence-specific DNA binding	3/1949	5/17758	0.0111271	0.548861
C-W-Br	3	GO:0016714	MF	oxidoreductase activity, acting on paired donors, with incorporation or reduction of molecular oxygen, reduced pteridine as one donor, and incorporation of one atom of oxygen	3/1949	5/17758	0.0111271	0.548861
C-W-Br	3	GO:0043628	BP	ncRNA 3'-end processing	3/1949	6/17758	0.0204468	0.787906
C-W-Br	3	GO:0031125	BP	rRNA 3'-end processing	3/1949	6/17758	0.0204468	0.787906
C-W-Br	3	GO:0016272	CC	prefoldin complex	3/1949	6/17758	0.0204468	0.787906
C-W-Br	3	GO:0050664	MF	oxidoreductase activity, acting on NAD(P)H, oxygen as acceptor	3/1949	6/17758	0.0204468	0.787906
C-W-Br	3	GO:0000987	MF	proximal promoter sequence-specific DNA binding	3/1949	6/17758	0.0204468	0.787906
C-W-Br	3	GO:0000050	BP	urea cycle	3/1949	7/17758	0.0328938	0.899037
C-W-Br	3	GO:0016180	BP	snRNA processing	3/1949	7/17758	0.0328938	0.899037
C-W-Br	3	GO:0098636	CC	protein complex involved in cell adhesion	3/1949	7/17758	0.0328938	0.899037
C-W-Br	3	GO:0008305	CC	integrin complex	3/1949	7/17758	0.0328938	0.899037
C-W-Br	3	GO:0003997	MF	acyl-CoA oxidase activity	3/1949	7/17758	0.0328938	0.899037
C-W-Br	3	GO:0016073	BP	snRNA metabolic process	3/1949	8/17758	0.0484093	0.95447
C-W-Br	3	GO:1902532	BP	negative regulation of intracellular signal transduction	3/1949	8/17758	0.0484093	0.95447
C-W-Br	3	GO:0019627	BP	urea metabolic process	3/1949	8/17758	0.0484093	0.95447
C-W-Br	3	GO:0070461	CC	SAGA-type complex	3/1949	8/17758	0.0484093	0.95447
C-W-Br	3	GO:0098802	CC	plasma membrane receptor complex	3/1949	8/17758	0.0484093	0.95447
C-W-Br	2	GO:0030855	BP	epithelial cell differentiation	2/1949	2/17758	0.0120403	0.548861
C-W-Br	2	GO:0032261	BP	purine nucleotide salvage	2/1949	2/17758	0.0120403	0.548861
C-W-Br	2	GO:0032264	BP	IMP salvage	2/1949	2/17758	0.0120403	0.548861
C-W-Br	2	GO:0061013	BP	regulation of mRNA catabolic process	2/1949	2/17758	0.0120403	0.548861
C-W-Br	2	GO:0035151	BP	regulation of tube size, open tracheal system	2/1949	2/17758	0.0120403	0.548861
C-W-Br	2	GO:0034629	BP	cellular protein-containing complex localization	2/1949	2/17758	0.0120403	0.548861
C-W-Br	2	GO:0046695	CC	SLIK (SAGA-like) complex	2/1949	2/17758	0.0120403	0.548861
C-W-Br	2	GO:0055037	CC	recycling endosome	2/1949	2/17758	0.0120403	0.548861
C-W-Br	2	GO:0000033	MF	alpha-1,3-mannosyltransferase activity	2/1949	2/17758	0.0120403	0.548861
C-W-Br	2	GO:0048027	MF	mRNA 5'-UTR binding	2/1949	2/17758	0.0120403	0.548861
C-W-Br	2	GO:0017049	MF	GTP-Rho binding	2/1949	2/17758	0.0120403	0.548861
C-W-Br	2	GO:0035497	MF	cAMP response element binding	2/1949	2/17758	0.0120403	0.548861
C-W-Br	2	GO:0070181	MF	small ribosomal subunit rRNA binding	2/1949	2/17758	0.0120403	0.548861
C-W-Br	2	GO:0050665	BP	hydrogen peroxide biosynthetic process	2/1949	3/17758	0.0334804	0.899037
C-W-Br	2	GO:0051238	BP	sequestering of metal ion	2/1949	3/17758	0.0334804	0.899037
C-W-Br	2	GO:0006880	BP	intracellular sequestering of iron ion	2/1949	3/17758	0.0334804	0.899037
C-W-Br	2	GO:0097577	BP	sequestering of iron ion	2/1949	3/17758	0.0334804	0.899037
C-W-Br	2	GO:0006422	BP	aspartyl-tRNA aminoacylation	2/1949	3/17758	0.0334804	0.899037
C-W-Br	2	GO:0016339	BP	calcium-dependent cell-cell adhesion via plasma membrane cell adhesion molecules	2/1949	3/17758	0.0334804	0.899037
C-W-Br	2	GO:0017000	BP	antibiotic biosynthetic process	2/1949	3/17758	0.0334804	0.899037
C-W-Br	2	GO:0080171	BP	lytic vacuole organization	2/1949	3/17758	0.0334804	0.899037
C-W-Br	2	GO:0044331	BP	cell-cell adhesion mediated by cadherin	2/1949	3/17758	0.0334804	0.899037
C-W-Br	2	GO:0033617	BP	mitochondrial respiratory chain complex IV assembly	2/1949	3/17758	0.0334804	0.899037
C-W-Br	2	GO:0071028	BP	nuclear mRNA surveillance	2/1949	3/17758	0.0334804	0.899037
C-W-Br	2	GO:0006433	BP	prolyl-tRNA aminoacylation	2/1949	3/17758	0.0334804	0.899037
C-W-Br	2	GO:0019482	BP	beta-alanine metabolic process	2/1949	3/17758	0.0334804	0.899037
C-W-Br	2	GO:0019483	BP	beta-alanine biosynthetic process	2/1949	3/17758	0.0334804	0.899037
C-W-Br	2	GO:0007040	BP	lysosome organization	2/1949	3/17758	0.0334804	0.899037
C-W-Br	2	GO:0016012	CC	sarcoglycan complex	2/1949	3/17758	0.0334804	0.899037
C-W-Br	2	GO:0052742	MF	phosphatidylinositol kinase activity	2/1949	3/17758	0.0334804	0.899037
C-W-Br	2	GO:0017113	MF	dihydropyrimidine dehydrogenase (NADP+) activity	2/1949	3/17758	0.0334804	0.899037
C-W-Br	2	GO:0004827	MF	proline-tRNA ligase activity	2/1949	3/17758	0.0334804	0.899037
C-W-Br	2	GO:0004415	MF	hyalurononglucosaminidase activity	2/1949	3/17758	0.0334804	0.899037
C-W-Br	2	GO:0035004	MF	phosphatidylinositol 3-kinase activity	2/1949	3/17758	0.0334804	0.899037
C-W-Br	2	GO:0016303	MF	1-phosphatidylinositol-3-kinase activity	2/1949	3/17758	0.0334804	0.899037
C-W-TD	220	GO:0043167	MF	ion binding	220/658	4682/17758	4.76e-05	0.0110049
C-W-TD	152	GO:0016787	MF	hydrolase activity	152/658	3188/17758	0.000746777	0.104315
C-W-TD	121	GO:0043169	MF	cation binding	121/658	2645/17758	0.0119858	0.666541
C-W-TD	118	GO:0046872	MF	metal ion binding	118/658	2627/17758	0.0250297	0.871738
C-W-TD	116	GO:0036094	MF	small molecule binding	116/658	2407/17758	0.002512	0.251387
C-W-TD	109	GO:0043168	MF	anion binding	109/658	2327/17758	0.0094666	0.587718
C-W-TD	107	GO:0097367	MF	carbohydrate derivative binding	107/658	2205/17758	0.00311634	0.298501
C-W-TD	106	GO:1901265	MF	nucleoside phosphate binding	106/658	2242/17758	0.00836567	0.529168
C-W-TD	106	GO:0000166	MF	nucleotide binding	106/658	2242/17758	0.00836567	0.529168
C-W-TD	99	GO:0032555	MF	purine ribonucleotide binding	99/658	1995/17758	0.00246565	0.25131
C-W-TD	99	GO:0017076	MF	purine nucleotide binding	99/658	1996/17758	0.00247375	0.25131
C-W-TD	99	GO:0032553	MF	ribonucleotide binding	99/658	2023/17758	0.00393359	0.344844
C-W-TD	98	GO:0035639	MF	purine ribonucleoside triphosphate binding	98/658	1985/17758	0.00297946	0.293783
C-W-TD	53	GO:0016491	MF	oxidoreductase activity	53/658	1038/17758	0.0174688	0.821404
C-W-TD	42	GO:0016817	MF	hydrolase activity, acting on acid anhydrides	42/658	776/17758	0.0146218	0.742719
C-W-TD	42	GO:0008233	MF	peptidase activity	42/658	832/17758	0.0474833	1
C-W-TD	41	GO:0016818	MF	hydrolase activity, acting on acid anhydrides, in phosphorus-containing anhydrides	41/658	771/17758	0.01909	0.831161
C-W-TD	40	GO:0016462	MF	pyrophosphatase activity	40/658	769/17758	0.0311334	0.871738
C-W-TD	38	GO:0017111	MF	nucleoside-triphosphatase activity	38/658	748/17758	0.0474689	1
C-W-TD	34	GO:0001883	MF	purine nucleoside binding	34/658	403/17758	1.09e-05	0.00457778
C-W-TD	34	GO:0005525	MF	GTP binding	34/658	403/17758	1.09e-05	0.00457778
C-W-TD	34	GO:0032561	MF	guanyl ribonucleotide binding	34/658	403/17758	1.09e-05	0.00457778
C-W-TD	34	GO:0019001	MF	guanyl nucleotide binding	34/658	403/17758	1.09e-05	0.00457778
C-W-TD	34	GO:0032550	MF	purine ribonucleoside binding	34/658	403/17758	1.09e-05	0.00457778
C-W-TD	34	GO:0032549	MF	ribonucleoside binding	34/658	411/17758	1.39e-05	0.00462251
C-W-TD	34	GO:0001882	MF	nucleoside binding	34/658	412/17758	1.44e-05	0.00462251
C-W-TD	33	GO:0005509	MF	calcium ion binding	33/658	489/17758	0.000917083	0.118557
C-W-TD	25	GO:0098772	MF	molecular function regulator	25/658	402/17758	0.0107498	0.633309
C-W-TD	24	GO:0007017	BP	microtubule-based process	24/658	380/17758	0.0123701	0.666541
C-W-TD	23	GO:0003924	MF	GTPase activity	23/658	317/17758	0.00224969	0.239432
C-W-TD	22	GO:0005576	CC	extracellular region	22/658	314/17758	0.00388004	0.344844
C-W-TD	19	GO:0030234	MF	enzyme regulator activity	19/658	304/17758	0.0298126	0.871738
C-W-TD	18	GO:0044421	CC	extracellular region part	18/658	215/17758	0.00139752	0.164393
C-W-TD	17	GO:0006520	BP	cellular amino acid metabolic process	17/658	250/17758	0.016398	0.820513
C-W-TD	16	GO:0005874	CC	microtubule	16/658	136/17758	4.42e-05	0.0105939
C-W-TD	16	GO:0099513	CC	polymeric cytoskeletal fiber	16/658	203/17758	0.00419961	0.346935
C-W-TD	16	GO:0099512	CC	supramolecular fiber	16/658	204/17758	0.00436674	0.346935
C-W-TD	16	GO:0099080	CC	supramolecular complex	16/658	204/17758	0.00436674	0.346935
C-W-TD	16	GO:0099081	CC	supramolecular polymer	16/658	204/17758	0.00436674	0.346935
C-W-TD	15	GO:0005615	CC	extracellular space	15/658	144/17758	0.000297799	0.0487042
C-W-TD	15	GO:0030246	MF	carbohydrate binding	15/658	182/17758	0.00424479	0.346935
C-W-TD	14	GO:0030414	MF	peptidase inhibitor activity	14/658	151/17758	0.00147912	0.168093
C-W-TD	14	GO:0061134	MF	peptidase regulator activity	14/658	153/17758	0.00167641	0.187339
C-W-TD	14	GO:0004857	MF	enzyme inhibitor activity	14/658	169/17758	0.00582433	0.42448
C-W-TD	13	GO:0005200	MF	structural constituent of cytoskeleton	13/658	107/17758	0.000162716	0.0294868
C-W-TD	13	GO:0005506	MF	iron ion binding	13/658	128/17758	0.000937137	0.118557
C-W-TD	12	GO:0004866	MF	endopeptidase inhibitor activity	12/658	117/17758	0.00133482	0.164393
C-W-TD	12	GO:0061135	MF	endopeptidase regulator activity	12/658	118/17758	0.00143713	0.166137
C-W-TD	12	GO:0004252	MF	serine-type endopeptidase activity	12/658	162/17758	0.0197418	0.85009
C-W-TD	11	GO:0044451	CC	nucleoplasm part	11/658	123/17758	0.00600983	0.433289
C-W-TD	11	GO:0016705	MF	oxidoreductase activity, acting on paired donors, with incorporation or reduction of molecular oxygen	11/658	130/17758	0.00900139	0.564059
C-W-TD	10	GO:1901605	BP	alpha-amino acid metabolic process	10/658	129/17758	0.0292763	0.871738
C-W-TD	8	GO:0016209	MF	antioxidant activity	8/658	97/17758	0.0274945	0.871738
C-W-TD	7	GO:0006869	BP	lipid transport	7/658	35/17758	0.000252475	0.0434064
C-W-TD	7	GO:0004601	MF	peroxidase activity	7/658	71/17758	0.0159061	0.801883
C-W-TD	7	GO:0006979	BP	response to oxidative stress	7/658	72/17758	0.0170749	0.821404
C-W-TD	7	GO:0016684	MF	oxidoreductase activity, acting on peroxide as acceptor	7/658	76/17758	0.0223573	0.871738
C-W-TD	7	GO:0005102	MF	signaling receptor binding	7/658	78/17758	0.0253814	0.871738
C-W-TD	6	GO:0051213	MF	dioxygenase activity	6/658	63/17758	0.0288255	0.871738
C-W-TD	6	GO:0007156	BP	homophilic cell adhesion via plasma membrane adhesion molecules	6/658	70/17758	0.0449339	1
C-W-TD	6	GO:1901607	BP	alpha-amino acid biosynthetic process	6/658	71/17758	0.0476134	1
C-W-TD	6	GO:0098742	BP	cell-cell adhesion via plasma-membrane adhesion molecules	6/658	71/17758	0.0476134	1
C-W-TD	5	GO:0009262	BP	deoxyribonucleotide metabolic process	5/658	19/17758	0.000518929	0.0740302
C-W-TD	5	GO:0040008	BP	regulation of growth	5/658	26/17758	0.00236882	0.248171
C-W-TD	5	GO:0009072	BP	aromatic amino acid family metabolic process	5/658	36/17758	0.0100191	0.605208
C-W-TD	5	GO:0030546	MF	signaling receptor activator activity	5/658	36/17758	0.0100191	0.605208
C-W-TD	5	GO:0048018	MF	receptor ligand activity	5/658	36/17758	0.0100191	0.605208
C-W-TD	5	GO:0030545	MF	receptor regulator activity	5/658	37/17758	0.0112399	0.633309
C-W-TD	5	GO:1903047	BP	mitotic cell cycle process	5/658	38/17758	0.0125583	0.666541
C-W-TD	5	GO:0009064	BP	glutamine family amino acid metabolic process	5/658	43/17758	0.020722	0.871738
C-W-TD	4	GO:0007568	BP	aging	4/658	8/17758	0.000116075	0.0235843
C-W-TD	4	GO:0031409	MF	pigment binding	4/658	14/17758	0.00138922	0.164393
C-W-TD	4	GO:0009263	BP	deoxyribonucleotide biosynthetic process	4/658	15/17758	0.00183926	0.198907
C-W-TD	4	GO:0031683	MF	G-protein beta/gamma-subunit complex binding	4/658	17/17758	0.00302336	0.293791
C-W-TD	4	GO:0008083	MF	growth factor activity	4/658	18/17758	0.00377451	0.344844
C-W-TD	4	GO:0001558	BP	regulation of cell growth	4/658	20/17758	0.00563559	0.415238
C-W-TD	4	GO:0031418	MF	L-ascorbic acid binding	4/658	24/17758	0.0109962	0.633309
C-W-TD	4	GO:0009084	BP	glutamine family amino acid biosynthetic process	4/658	25/17758	0.012715	0.666541
C-W-TD	4	GO:0005201	MF	extracellular matrix structural constituent	4/658	27/17758	0.0166441	0.821404
C-W-TD	4	GO:0090575	CC	RNA polymerase II transcription factor complex	4/658	28/17758	0.0188632	0.826653
C-W-TD	4	GO:0044798	CC	nuclear transcription factor complex	4/658	32/17758	0.0295141	0.871738
C-W-TD	4	GO:0048029	MF	monosaccharide binding	4/658	33/17758	0.0326323	0.871738
C-W-TD	4	GO:0007049	BP	cell cycle	4/658	37/17758	0.046963	1
C-W-TD	3	GO:0000775	CC	chromosome, centromeric region	3/658	6/17758	0.000931383	0.118557
C-W-TD	3	GO:0019692	BP	deoxyribose phosphate metabolic process	3/658	10/17758	0.00499983	0.380953
C-W-TD	3	GO:0009394	BP	2'-deoxyribonucleotide metabolic process	3/658	10/17758	0.00499983	0.380953
C-W-TD	3	GO:0017137	MF	Rab GTPase binding	3/658	13/17758	0.0109684	0.633309
C-W-TD	3	GO:0005388	MF	calcium transmembrane transporter activity, phosphorylative mechanism	3/658	13/17758	0.0109684	0.633309
C-W-TD	3	GO:0009166	BP	nucleotide catabolic process	3/658	14/17758	0.013581	0.695117
C-W-TD	3	GO:0098687	CC	chromosomal region	3/658	14/17758	0.013581	0.695117
C-W-TD	3	GO:0005520	MF	insulin-like growth factor binding	3/658	14/17758	0.013581	0.695117
C-W-TD	3	GO:1901292	BP	nucleoside phosphate catabolic process	3/658	16/17758	0.0197784	0.85009
C-W-TD	3	GO:0016592	CC	mediator complex	3/658	17/17758	0.0233687	0.871738
C-W-TD	3	GO:0019838	MF	growth factor binding	3/658	18/17758	0.0272876	0.871738
C-W-TD	2	GO:0035497	MF	cAMP response element binding	2/658	2/17758	0.00137097	0.164393
C-W-TD	2	GO:0051127	BP	positive regulation of actin nucleation	2/658	3/17758	0.0040116	0.344844
C-W-TD	2	GO:2000601	BP	positive regulation of Arp2/3 complex-mediated actin nucleation	2/658	3/17758	0.0040116	0.344844
C-W-TD	2	GO:0051125	BP	regulation of actin nucleation	2/658	4/17758	0.00782621	0.509464
C-W-TD	2	GO:0046386	BP	deoxyribose phosphate catabolic process	2/658	4/17758	0.00782621	0.509464
C-W-TD	2	GO:0030968	BP	endoplasmic reticulum unfolded protein response	2/658	4/17758	0.00782621	0.509464
C-W-TD	2	GO:0034315	BP	regulation of Arp2/3 complex-mediated actin nucleation	2/658	4/17758	0.00782621	0.509464
C-W-TD	2	GO:0006561	BP	proline biosynthetic process	2/658	4/17758	0.00782621	0.509464
C-W-TD	2	GO:0072529	BP	pyrimidine-containing compound catabolic process	2/658	4/17758	0.00782621	0.509464
C-W-TD	2	GO:0004055	MF	argininosuccinate synthase activity	2/658	4/17758	0.00782621	0.509464
C-W-TD	2	GO:0009204	BP	deoxyribonucleoside triphosphate catabolic process	2/658	5/17758	0.0127244	0.666541
C-W-TD	2	GO:0004748	MF	ribonucleoside-diphosphate reductase activity, thioredoxin disulfide as acceptor	2/658	5/17758	0.0127244	0.666541
C-W-TD	2	GO:0061731	MF	ribonucleoside-diphosphate reductase activity	2/658	5/17758	0.0127244	0.666541
C-W-TD	2	GO:0000978	MF	RNA polymerase II proximal promoter sequence-specific DNA binding	2/658	5/17758	0.0127244	0.666541
C-W-TD	2	GO:0016728	MF	oxidoreductase activity, acting on CH or CH2 groups, disulfide as acceptor	2/658	5/17758	0.0127244	0.666541
C-W-TD	2	GO:0009162	BP	deoxyribonucleoside monophosphate metabolic process	2/658	6/17758	0.0186209	0.821404
C-W-TD	2	GO:0009143	BP	nucleoside triphosphate catabolic process	2/658	6/17758	0.0186209	0.821404
C-W-TD	2	GO:0009264	BP	deoxyribonucleotide catabolic process	2/658	6/17758	0.0186209	0.821404
C-W-TD	2	GO:0009268	BP	response to pH	2/658	6/17758	0.0186209	0.821404
C-W-TD	2	GO:0010446	BP	response to alkaline pH	2/658	6/17758	0.0186209	0.821404
C-W-TD	2	GO:0009177	BP	pyrimidine deoxyribonucleoside monophosphate biosynthetic process	2/658	6/17758	0.0186209	0.821404
C-W-TD	2	GO:0009176	BP	pyrimidine deoxyribonucleoside monophosphate metabolic process	2/658	6/17758	0.0186209	0.821404
C-W-TD	2	GO:0009157	BP	deoxyribonucleoside monophosphate biosynthetic process	2/658	6/17758	0.0186209	0.821404
C-W-TD	2	GO:0071469	BP	cellular response to alkaline pH	2/658	6/17758	0.0186209	0.821404
C-W-TD	2	GO:0071467	BP	cellular response to pH	2/658	6/17758	0.0186209	0.821404
C-W-TD	2	GO:0006560	BP	proline metabolic process	2/658	6/17758	0.0186209	0.821404
C-W-TD	2	GO:0005819	CC	spindle	2/658	6/17758	0.0186209	0.821404
C-W-TD	2	GO:0004045	MF	aminoacyl-tRNA hydrolase activity	2/658	6/17758	0.0186209	0.821404
C-W-TD	2	GO:0000987	MF	proximal promoter sequence-specific DNA binding	2/658	6/17758	0.0186209	0.821404
C-W-TD	2	GO:0032456	BP	endocytic recycling	2/658	7/17758	0.0254353	0.871738
C-W-TD	2	GO:0009265	BP	2'-deoxyribonucleotide biosynthetic process	2/658	8/17758	0.0330916	0.871738
C-W-TD	2	GO:0046385	BP	deoxyribose phosphate biosynthetic process	2/658	8/17758	0.0330916	0.871738
C-W-TD	2	GO:0009221	BP	pyrimidine deoxyribonucleotide biosynthetic process	2/658	8/17758	0.0330916	0.871738
C-W-TD	2	GO:0009200	BP	deoxyribonucleoside triphosphate metabolic process	2/658	8/17758	0.0330916	0.871738
C-W-TD	2	GO:0000910	BP	cytokinesis	2/658	8/17758	0.0330916	0.871738
C-W-TD	2	GO:0006526	BP	arginine biosynthetic process	2/658	8/17758	0.0330916	0.871738
C-W-TD	2	GO:0047429	MF	nucleoside-triphosphate diphosphatase activity	2/658	8/17758	0.0330916	0.871738
C-W-TD	2	GO:0016405	MF	CoA-ligase activity	2/658	8/17758	0.0330916	0.871738
C-W-TD	2	GO:0009219	BP	pyrimidine deoxyribonucleotide metabolic process	2/658	9/17758	0.0415182	0.969964
C-W-TD	2	GO:0003868	MF	4-hydroxyphenylpyruvate dioxygenase activity	2/658	9/17758	0.0415182	0.969964
C-W-TD	1	GO:2000813	BP	negative regulation of barbed-end actin filament capping	1/658	1/17758	0.0370537	0.871738
C-W-TD	1	GO:2000812	BP	regulation of barbed-end actin filament capping	1/658	1/17758	0.0370537	0.871738
C-W-TD	1	GO:0030381	BP	chorion-containing eggshell pattern formation	1/658	1/17758	0.0370537	0.871738
C-W-TD	1	GO:0048056	BP	R3/R4 cell differentiation	1/658	1/17758	0.0370537	0.871738
C-W-TD	1	GO:0045466	BP	R7 cell differentiation	1/658	1/17758	0.0370537	0.871738
C-W-TD	1	GO:0030335	BP	positive regulation of cell migration	1/658	1/17758	0.0370537	0.871738
C-W-TD	1	GO:0046070	BP	dGTP metabolic process	1/658	1/17758	0.0370537	0.871738
C-W-TD	1	GO:0060147	BP	regulation of posttranscriptional gene silencing	1/658	1/17758	0.0370537	0.871738
C-W-TD	1	GO:0009146	BP	purine nucleoside triphosphate catabolic process	1/658	1/17758	0.0370537	0.871738
C-W-TD	1	GO:0030836	BP	positive regulation of actin filament depolymerization	1/658	1/17758	0.0370537	0.871738
C-W-TD	1	GO:0007494	BP	midgut development	1/658	1/17758	0.0370537	0.871738
C-W-TD	1	GO:0060966	BP	regulation of gene silencing by RNA	1/658	1/17758	0.0370537	0.871738
C-W-TD	1	GO:0060964	BP	regulation of gene silencing by miRNA	1/658	1/17758	0.0370537	0.871738
C-W-TD	1	GO:0008586	BP	imaginal disc-derived wing vein morphogenesis	1/658	1/17758	0.0370537	0.871738
C-W-TD	1	GO:0042675	BP	compound eye cone cell differentiation	1/658	1/17758	0.0370537	0.871738
C-W-TD	1	GO:0044854	BP	plasma membrane raft assembly	1/658	1/17758	0.0370537	0.871738
C-W-TD	1	GO:0044857	BP	plasma membrane raft organization	1/658	1/17758	0.0370537	0.871738
C-W-TD	1	GO:0090224	BP	regulation of spindle organization	1/658	1/17758	0.0370537	0.871738
C-W-TD	1	GO:0045329	BP	carnitine biosynthetic process	1/658	1/17758	0.0370537	0.871738
C-W-TD	1	GO:0051101	BP	regulation of DNA binding	1/658	1/17758	0.0370537	0.871738
C-W-TD	1	GO:0051100	BP	negative regulation of binding	1/658	1/17758	0.0370537	0.871738
C-W-TD	1	GO:0060048	BP	cardiac muscle contraction	1/658	1/17758	0.0370537	0.871738
C-W-TD	1	GO:0051695	BP	actin filament uncapping	1/658	1/17758	0.0370537	0.871738
C-W-TD	1	GO:0051098	BP	regulation of binding	1/658	1/17758	0.0370537	0.871738
C-W-TD	1	GO:0070836	BP	caveola assembly	1/658	1/17758	0.0370537	0.871738
C-W-TD	1	GO:0006216	BP	cytidine catabolic process	1/658	1/17758	0.0370537	0.871738
C-W-TD	1	GO:1990564	BP	protein polyufmylation	1/658	1/17758	0.0370537	0.871738
C-W-TD	1	GO:1902745	BP	positive regulation of lamellipodium organization	1/658	1/17758	0.0370537	0.871738
C-W-TD	1	GO:0060236	BP	regulation of mitotic spindle organization	1/658	1/17758	0.0370537	0.871738
C-W-TD	1	GO:0051638	BP	barbed-end actin filament uncapping	1/658	1/17758	0.0370537	0.871738
C-W-TD	1	GO:0006941	BP	striated muscle contraction	1/658	1/17758	0.0370537	0.871738
C-W-TD	1	GO:0048565	BP	digestive tract development	1/658	1/17758	0.0370537	0.871738
C-W-TD	1	GO:0046087	BP	cytidine metabolic process	1/658	1/17758	0.0370537	0.871738
C-W-TD	1	GO:0044706	BP	multi-multicellular organism process	1/658	1/17758	0.0370537	0.871738
C-W-TD	1	GO:0042381	BP	hemolymph coagulation	1/658	1/17758	0.0370537	0.871738
C-W-TD	1	GO:0043392	BP	negative regulation of DNA binding	1/658	1/17758	0.0370537	0.871738
C-W-TD	1	GO:0019082	BP	viral protein processing	1/658	1/17758	0.0370537	0.871738
C-W-TD	1	GO:0001765	BP	membrane raft assembly	1/658	1/17758	0.0370537	0.871738
C-W-TD	1	GO:0009155	BP	purine deoxyribonucleotide catabolic process	1/658	1/17758	0.0370537	0.871738
C-W-TD	1	GO:0009151	BP	purine deoxyribonucleotide metabolic process	1/658	1/17758	0.0370537	0.871738
C-W-TD	1	GO:0006522	BP	alanine metabolic process	1/658	1/17758	0.0370537	0.871738
C-W-TD	1	GO:1903779	BP	regulation of cardiac conduction	1/658	1/17758	0.0370537	0.871738
C-W-TD	1	GO:0009078	BP	pyruvate family amino acid metabolic process	1/658	1/17758	0.0370537	0.871738
C-W-TD	1	GO:1990592	BP	protein K69-linked ufmylation	1/658	1/17758	0.0370537	0.871738
C-W-TD	1	GO:0008362	BP	chitin-based embryonic cuticle biosynthetic process	1/658	1/17758	0.0370537	0.871738
C-W-TD	1	GO:0007530	BP	sex determination	1/658	1/17758	0.0370537	0.871738
C-W-TD	1	GO:0009215	BP	purine deoxyribonucleoside triphosphate metabolic process	1/658	1/17758	0.0370537	0.871738
C-W-TD	1	GO:0009217	BP	purine deoxyribonucleoside triphosphate catabolic process	1/658	1/17758	0.0370537	0.871738
C-W-TD	1	GO:0046135	BP	pyrimidine nucleoside catabolic process	1/658	1/17758	0.0370537	0.871738
C-W-TD	1	GO:0046131	BP	pyrimidine ribonucleoside metabolic process	1/658	1/17758	0.0370537	0.871738
C-W-TD	1	GO:0046133	BP	pyrimidine ribonucleoside catabolic process	1/658	1/17758	0.0370537	0.871738
C-W-TD	1	GO:0007420	BP	brain development	1/658	1/17758	0.0370537	0.871738
C-W-TD	1	GO:0009972	BP	cytidine deamination	1/658	1/17758	0.0370537	0.871738
C-W-TD	1	GO:0006203	BP	dGTP catabolic process	1/658	1/17758	0.0370537	0.871738
C-W-TD	1	GO:1901881	BP	positive regulation of protein depolymerization	1/658	1/17758	0.0370537	0.871738
C-W-TD	1	GO:0007458	BP	progression of morphogenetic furrow involved in compound eye morphogenesis	1/658	1/17758	0.0370537	0.871738
C-W-TD	1	GO:2000147	BP	positive regulation of cell motility	1/658	1/17758	0.0370537	0.871738
C-W-TD	1	GO:0006959	BP	humoral immune response	1/658	1/17758	0.0370537	0.871738
C-W-TD	1	GO:0000408	CC	EKC/KEOPS complex	1/658	1/17758	0.0370537	0.871738
C-W-TD	1	GO:0005674	CC	transcription factor TFIIF complex	1/658	1/17758	0.0370537	0.871738
C-W-TD	1	GO:0044853	CC	plasma membrane raft	1/658	1/17758	0.0370537	0.871738
C-W-TD	1	GO:0000811	CC	GINS complex	1/658	1/17758	0.0370537	0.871738
C-W-TD	1	GO:0032133	CC	chromosome passenger complex	1/658	1/17758	0.0370537	0.871738
C-W-TD	1	GO:0005901	CC	caveola	1/658	1/17758	0.0370537	0.871738
C-W-TD	1	GO:0030027	CC	lamellipodium	1/658	1/17758	0.0370537	0.871738
C-W-TD	1	GO:0005785	CC	signal recognition particle receptor complex	1/658	1/17758	0.0370537	0.871738
C-W-TD	1	GO:0051233	CC	spindle midzone	1/658	1/17758	0.0370537	0.871738
C-W-TD	1	GO:0031261	CC	DNA replication preinitiation complex	1/658	1/17758	0.0370537	0.871738
C-W-TD	1	GO:0005971	CC	ribonucleoside-diphosphate reductase complex	1/658	1/17758	0.0370537	0.871738
C-W-TD	1	GO:0032299	CC	ribonuclease H2 complex	1/658	1/17758	0.0370537	0.871738
C-W-TD	1	GO:0004850	MF	uridine phosphorylase activity	1/658	1/17758	0.0370537	0.871738
C-W-TD	1	GO:0004420	MF	hydroxymethylglutaryl-CoA reductase (NADPH) activity	1/658	1/17758	0.0370537	0.871738
C-W-TD	1	GO:0120015	MF	sterol transfer activity	1/658	1/17758	0.0370537	0.871738
C-W-TD	1	GO:0004766	MF	spermidine synthase activity	1/658	1/17758	0.0370537	0.871738
C-W-TD	1	GO:0015248	MF	sterol transporter activity	1/658	1/17758	0.0370537	0.871738
C-W-TD	1	GO:0004567	MF	beta-mannosidase activity	1/658	1/17758	0.0370537	0.871738
C-W-TD	1	GO:0045322	MF	unmethylated CpG binding	1/658	1/17758	0.0370537	0.871738
C-W-TD	1	GO:0016793	MF	triphosphoric monoester hydrolase activity	1/658	1/17758	0.0370537	0.871738
C-W-TD	1	GO:0030729	MF	acetoacetate-CoA ligase activity	1/658	1/17758	0.0370537	0.871738
C-W-TD	1	GO:0004505	MF	phenylalanine 4-monooxygenase activity	1/658	1/17758	0.0370537	0.871738
C-W-TD	1	GO:0003998	MF	acylphosphatase activity	1/658	1/17758	0.0370537	0.871738
C-W-TD	1	GO:0008413	MF	8-oxo-7,8-dihydroguanosine triphosphate pyrophosphatase activity	1/658	1/17758	0.0370537	0.871738
C-W-TD	1	GO:0004122	MF	cystathionine beta-synthase activity	1/658	1/17758	0.0370537	0.871738
C-W-TD	1	GO:0004126	MF	cytidine deaminase activity	1/658	1/17758	0.0370537	0.871738
C-W-TD	1	GO:0008784	MF	alanine racemase activity	1/658	1/17758	0.0370537	0.871738
C-W-TD	1	GO:0034041	MF	ATPase-coupled sterol transmembrane transporter activity	1/658	1/17758	0.0370537	0.871738
C-W-TD	1	GO:0034040	MF	ATPase-coupled lipid transmembrane transporter activity	1/658	1/17758	0.0370537	0.871738
C-W-TD	1	GO:0004350	MF	glutamate-5-semialdehyde dehydrogenase activity	1/658	1/17758	0.0370537	0.871738
C-W-TD	1	GO:0005549	MF	odorant binding	1/658	1/17758	0.0370537	0.871738
C-W-TD	1	GO:0016985	MF	mannan endo-1,4-beta-mannosidase activity	1/658	1/17758	0.0370537	0.871738
C-W-TD	1	GO:0047522	MF	15-oxoprostaglandin 13-oxidase activity	1/658	1/17758	0.0370537	0.871738
C-W-TD	1	GO:0120020	MF	cholesterol transfer activity	1/658	1/17758	0.0370537	0.871738
C-W-TD	1	GO:0005212	MF	structural constituent of eye lens	1/658	1/17758	0.0370537	0.871738
C-W-TD	1	GO:0050353	MF	trimethyllysine dioxygenase activity	1/658	1/17758	0.0370537	0.871738
C-W-TD	1	GO:0003844	MF	1,4-alpha-glucan branching enzyme activity	1/658	1/17758	0.0370537	0.871738
C-W-TD	1	GO:0047661	MF	amino-acid racemase activity	1/658	1/17758	0.0370537	0.871738
C-W-TD	1	GO:0071568	MF	UFM1 transferase activity	1/658	1/17758	0.0370537	0.871738
C-W-TD	1	GO:0001191	MF	obsolete transcriptional repressor activity, RNA polymerase II transcription factor binding	1/658	1/17758	0.0370537	0.871738
C-W-TD	1	GO:0008832	MF	dGTPase activity	1/658	1/17758	0.0370537	0.871738
C-W-Te	23	GO:0005576	CC	extracellular region	23/410	314/17758	1.19e-06	0.00243942
C-W-Te	14	GO:0005743	CC	mitochondrial inner membrane	14/410	147/17758	8.04e-06	0.00485977
C-W-Te	14	GO:0019866	CC	organelle inner membrane	14/410	148/17758	8.7e-06	0.00485977
C-W-Te	14	GO:0031966	CC	mitochondrial membrane	14/410	183/17758	9.27e-05	0.031092
C-W-Te	6	GO:0030546	MF	signaling receptor activator activity	6/410	36/17758	0.000158145	0.0461028
C-W-Te	6	GO:0048018	MF	receptor ligand activity	6/410	36/17758	0.000158145	0.0461028
C-W-Te	6	GO:0030545	MF	receptor regulator activity	6/410	37/17758	0.000185115	0.0477383
C-W-Te	3	GO:0005184	MF	neuropeptide hormone activity	3/410	6/17758	0.000232017	0.0536439
C-W-Te	4	GO:0005179	MF	hormone activity	4/410	17/17758	0.000524969	0.113546
C-W-Te	6	GO:0070069	CC	cytochrome complex	6/410	54/17758	0.00147902	0.230624
C-W-Te	6	GO:0009060	BP	aerobic respiration	6/410	56/17758	0.00178891	0.260753
C-W-Te	4	GO:0006119	BP	oxidative phosphorylation	4/410	24/17758	0.0020629	0.271211
C-W-Te	7	GO:0005102	MF	signaling receptor binding	7/410	78/17758	0.00214624	0.276742
C-W-Te	7	GO:0015002	MF	heme-copper terminal oxidase activity	7/410	80/17758	0.00248149	0.291466
C-W-Te	7	GO:0004129	MF	cytochrome-c oxidase activity	7/410	80/17758	0.00248149	0.291466
C-W-Te	7	GO:0016676	MF	oxidoreductase activity, acting on a heme group of donors, oxygen as acceptor	7/410	80/17758	0.00248149	0.291466
C-W-Te	7	GO:0016675	MF	oxidoreductase activity, acting on a heme group of donors	7/410	80/17758	0.00248149	0.291466
C-W-Te	6	GO:0045333	BP	cellular respiration	6/410	61/17758	0.00277819	0.300447
C-W-Te	19	GO:0031090	CC	organelle membrane	19/410	389/17758	0.00290583	0.307542
C-W-Te	5	GO:0006820	BP	anion transport	5/410	43/17758	0.00299505	0.308951
C-W-Te	2	GO:0072529	BP	pyrimidine-containing compound catabolic process	2/410	4/17758	0.00309385	0.311086
C-W-Te	12	GO:0055114	BP	oxidation-reduction process	12/410	209/17758	0.00347972	0.338138
C-W-Te	11	GO:0030246	MF	carbohydrate binding	11/410	182/17758	0.0034327	0.338138
C-W-Te	7	GO:0022904	BP	respiratory electron transport chain	7/410	88/17758	0.00424046	0.394893
C-W-Te	3	GO:0009263	BP	deoxyribonucleotide biosynthetic process	3/410	15/17758	0.00452129	0.399804
C-W-Te	3	GO:0016814	MF	hydrolase activity, acting on carbon-nitrogen (but not peptide) bonds, in cyclic amidines	3/410	15/17758	0.00452129	0.399804
C-W-Te	10	GO:0009055	MF	electron transfer activity	10/410	163/17758	0.00465097	0.399804
C-W-Te	6	GO:0015980	BP	energy derivation by oxidation of organic compounds	6/410	68/17758	0.00478704	0.401213
C-W-Te	4	GO:0045277	CC	respiratory chain complex IV	4/410	30/17758	0.00477159	0.401213
C-W-Te	124	GO:0016021	CC	integral component of membrane	124/410	4323/17758	0.00612944	0.498013
C-W-Te	124	GO:0031224	CC	intrinsic component of membrane	124/410	4335/17758	0.00623909	0.498013
C-W-Te	10	GO:0004674	MF	protein serine/threonine kinase activity	10/410	170/17758	0.00622424	0.498013
C-W-Te	7	GO:0022900	BP	electron transport chain	7/410	96/17758	0.00681136	0.537296
C-W-Te	2	GO:0009162	BP	deoxyribonucleoside monophosphate metabolic process	2/410	6/17758	0.00750058	0.556362
C-W-Te	2	GO:0009177	BP	pyrimidine deoxyribonucleoside monophosphate biosynthetic process	2/410	6/17758	0.00750058	0.556362
C-W-Te	2	GO:0009176	BP	pyrimidine deoxyribonucleoside monophosphate metabolic process	2/410	6/17758	0.00750058	0.556362
C-W-Te	2	GO:0009157	BP	deoxyribonucleoside monophosphate biosynthetic process	2/410	6/17758	0.00750058	0.556362
C-W-Te	6	GO:0098803	CC	respiratory chain complex	6/410	76/17758	0.00820337	0.597865
C-W-Te	3	GO:0009262	BP	deoxyribonucleotide metabolic process	3/410	19/17758	0.00899335	0.648391
C-W-Te	9	GO:0004553	MF	hydrolase activity, hydrolyzing O-glycosyl compounds	9/410	153/17758	0.00922159	0.657774
C-W-Te	5	GO:0050136	MF	NADH dehydrogenase (quinone) activity	5/410	58/17758	0.0107686	0.736771
C-W-Te	5	GO:0008137	MF	NADH dehydrogenase (ubiquinone) activity	5/410	58/17758	0.0107686	0.736771
C-W-Te	5	GO:0016655	MF	oxidoreductase activity, acting on NAD(P)H, quinone or similar compound as acceptor	5/410	58/17758	0.0107686	0.736771
C-W-Te	12	GO:0006091	BP	generation of precursor metabolites and energy	12/410	235/17758	0.0126542	0.789828
C-W-Te	2	GO:0009265	BP	2'-deoxyribonucleotide biosynthetic process	2/410	8/17758	0.013579	0.789828
C-W-Te	2	GO:0007178	BP	transmembrane receptor protein serine/threonine kinase signaling pathway	2/410	8/17758	0.013579	0.789828
C-W-Te	2	GO:0046385	BP	deoxyribose phosphate biosynthetic process	2/410	8/17758	0.013579	0.789828
C-W-Te	2	GO:0009221	BP	pyrimidine deoxyribonucleotide biosynthetic process	2/410	8/17758	0.013579	0.789828
C-W-Te	5	GO:0030001	BP	metal ion transport	5/410	63/17758	0.0150529	0.789828
C-W-Te	3	GO:0098656	BP	anion transmembrane transport	3/410	23/17758	0.015357	0.789828
C-W-Te	2	GO:0009219	BP	pyrimidine deoxyribonucleotide metabolic process	2/410	9/17758	0.0171944	0.789828
C-W-Te	3	GO:0006826	BP	iron ion transport	3/410	24/17758	0.0172562	0.789828
C-W-Te	19	GO:0015074	BP	DNA integration	19/410	475/17758	0.0191234	0.789828
C-W-Te	2	GO:0019692	BP	deoxyribose phosphate metabolic process	2/410	10/17758	0.0211682	0.789828
C-W-Te	2	GO:0009394	BP	2'-deoxyribonucleotide metabolic process	2/410	10/17758	0.0211682	0.789828
C-W-Te	3	GO:0040008	BP	regulation of growth	3/410	26/17758	0.0214303	0.789828
C-W-Te	1	GO:0046463	BP	acylglycerol biosynthetic process	1/410	1/17758	0.0230882	0.789828
C-W-Te	1	GO:0046460	BP	neutral lipid biosynthetic process	1/410	1/17758	0.0230882	0.789828
C-W-Te	1	GO:0034316	BP	negative regulation of Arp2/3 complex-mediated actin nucleation	1/410	1/17758	0.0230882	0.789828
C-W-Te	1	GO:1901503	BP	ether biosynthetic process	1/410	1/17758	0.0230882	0.789828
C-W-Te	1	GO:0018027	BP	peptidyl-lysine dimethylation	1/410	1/17758	0.0230882	0.789828
C-W-Te	1	GO:0018026	BP	peptidyl-lysine monomethylation	1/410	1/17758	0.0230882	0.789828
C-W-Te	1	GO:0018023	BP	peptidyl-lysine trimethylation	1/410	1/17758	0.0230882	0.789828
C-W-Te	1	GO:0031053	BP	primary miRNA processing	1/410	1/17758	0.0230882	0.789828
C-W-Te	1	GO:0046504	BP	glycerol ether biosynthetic process	1/410	1/17758	0.0230882	0.789828
C-W-Te	1	GO:0009269	BP	response to desiccation	1/410	1/17758	0.0230882	0.789828
C-W-Te	1	GO:0051126	BP	negative regulation of actin nucleation	1/410	1/17758	0.0230882	0.789828
C-W-Te	1	GO:1901224	BP	positive regulation of NIK/NF-kappaB signaling	1/410	1/17758	0.0230882	0.789828
C-W-Te	1	GO:1901222	BP	regulation of NIK/NF-kappaB signaling	1/410	1/17758	0.0230882	0.789828
C-W-Te	1	GO:0045176	BP	apical protein localization	1/410	1/17758	0.0230882	0.789828
C-W-Te	1	GO:0009414	BP	response to water deprivation	1/410	1/17758	0.0230882	0.789828
C-W-Te	1	GO:0009415	BP	response to water	1/410	1/17758	0.0230882	0.789828
C-W-Te	1	GO:0006216	BP	cytidine catabolic process	1/410	1/17758	0.0230882	0.789828
C-W-Te	1	GO:0007589	BP	body fluid secretion	1/410	1/17758	0.0230882	0.789828
C-W-Te	1	GO:0032957	BP	inositol trisphosphate metabolic process	1/410	1/17758	0.0230882	0.789828
C-W-Te	1	GO:0046087	BP	cytidine metabolic process	1/410	1/17758	0.0230882	0.789828
C-W-Te	1	GO:0097384	BP	cellular lipid biosynthetic process	1/410	1/17758	0.0230882	0.789828
C-W-Te	1	GO:0019432	BP	triglyceride biosynthetic process	1/410	1/17758	0.0230882	0.789828
C-W-Te	1	GO:0001101	BP	response to acid chemical	1/410	1/17758	0.0230882	0.789828
C-W-Te	1	GO:0007250	BP	activation of NF-kappaB-inducing kinase activity	1/410	1/17758	0.0230882	0.789828
C-W-Te	1	GO:0008611	BP	ether lipid biosynthetic process	1/410	1/17758	0.0230882	0.789828
C-W-Te	1	GO:0008362	BP	chitin-based embryonic cuticle biosynthetic process	1/410	1/17758	0.0230882	0.789828
C-W-Te	1	GO:0046135	BP	pyrimidine nucleoside catabolic process	1/410	1/17758	0.0230882	0.789828
C-W-Te	1	GO:0046131	BP	pyrimidine ribonucleoside metabolic process	1/410	1/17758	0.0230882	0.789828
C-W-Te	1	GO:0046133	BP	pyrimidine ribonucleoside catabolic process	1/410	1/17758	0.0230882	0.789828
C-W-Te	1	GO:1990744	BP	primary miRNA methylation	1/410	1/17758	0.0230882	0.789828
C-W-Te	1	GO:0032185	BP	septin cytoskeleton organization	1/410	1/17758	0.0230882	0.789828
C-W-Te	1	GO:0009972	BP	cytidine deamination	1/410	1/17758	0.0230882	0.789828
C-W-Te	1	GO:0046485	BP	ether lipid metabolic process	1/410	1/17758	0.0230882	0.789828
C-W-Te	1	GO:1990729	BP	primary miRNA modification	1/410	1/17758	0.0230882	0.789828
C-W-Te	4	GO:0005581	CC	collagen trimer	4/410	40/17758	0.0132883	0.789828
C-W-Te	129	GO:0044425	CC	membrane part	129/410	4644/17758	0.0144892	0.789828
C-W-Te	8	GO:0005615	CC	extracellular space	8/410	144/17758	0.0187441	0.789828
C-W-Te	1	GO:0036396	CC	RNA N6-methyladenosine methyltransferase complex	1/410	1/17758	0.0230882	0.789828
C-W-Te	1	GO:0045293	CC	mRNA editing complex	1/410	1/17758	0.0230882	0.789828
C-W-Te	5	GO:0003954	MF	NADH dehydrogenase activity	5/410	60/17758	0.0123665	0.789828
C-W-Te	9	GO:0004252	MF	serine-type endopeptidase activity	9/410	162/17758	0.0130755	0.789828
C-W-Te	2	GO:0102148	MF	N-acetyl-beta-D-galactosaminidase activity	2/410	8/17758	0.013579	0.789828
C-W-Te	2	GO:0005310	MF	dicarboxylic acid transmembrane transporter activity	2/410	8/17758	0.013579	0.789828
C-W-Te	3	GO:0016679	MF	oxidoreductase activity, acting on diphenols and related substances as donors	3/410	22/17758	0.0135823	0.789828
C-W-Te	36	GO:0016491	MF	oxidoreductase activity	36/410	1038/17758	0.0139998	0.789828
C-W-Te	3	GO:0016722	MF	oxidoreductase activity, oxidizing metal ions	3/410	23/17758	0.015357	0.789828
C-W-Te	17	GO:0098772	MF	molecular function regulator	17/410	402/17758	0.0168601	0.789828
C-W-Te	30	GO:0008233	MF	peptidase activity	30/410	832/17758	0.0171354	0.789828
C-W-Te	2	GO:0004767	MF	sphingomyelin phosphodiesterase activity	2/410	9/17758	0.0171944	0.789828
C-W-Te	9	GO:0016798	MF	hydrolase activity, acting on glycosyl bonds	9/410	170/17758	0.0174072	0.789828
C-W-Te	2	GO:0016725	MF	oxidoreductase activity, acting on CH or CH2 groups	2/410	10/17758	0.0211682	0.789828
C-W-Te	1	GO:0035240	MF	dopamine binding	1/410	1/17758	0.0230882	0.789828
C-W-Te	1	GO:0052725	MF	inositol-1,3,4-trisphosphate 6-kinase activity	1/410	1/17758	0.0230882	0.789828
C-W-Te	1	GO:0005185	MF	neurohypophyseal hormone activity	1/410	1/17758	0.0230882	0.789828
C-W-Te	1	GO:0051765	MF	inositol tetrakisphosphate kinase activity	1/410	1/17758	0.0230882	0.789828
C-W-Te	1	GO:0051766	MF	inositol trisphosphate kinase activity	1/410	1/17758	0.0230882	0.789828
C-W-Te	1	GO:0003934	MF	GTP cyclohydrolase I activity	1/410	1/17758	0.0230882	0.789828
C-W-Te	1	GO:0003933	MF	GTP cyclohydrolase activity	1/410	1/17758	0.0230882	0.789828
C-W-Te	1	GO:0008609	MF	alkylglycerone-phosphate synthase activity	1/410	1/17758	0.0230882	0.789828
C-W-Te	1	GO:0016248	MF	channel inhibitor activity	1/410	1/17758	0.0230882	0.789828
C-W-Te	1	GO:0033608	MF	formyl-CoA transferase activity	1/410	1/17758	0.0230882	0.789828
C-W-Te	1	GO:0004126	MF	cytidine deaminase activity	1/410	1/17758	0.0230882	0.789828
C-W-Te	1	GO:0047325	MF	inositol tetrakisphosphate 1-kinase activity	1/410	1/17758	0.0230882	0.789828
C-W-Te	1	GO:0004350	MF	glutamate-5-semialdehyde dehydrogenase activity	1/410	1/17758	0.0230882	0.789828
C-W-Te	1	GO:0004144	MF	diacylglycerol O-acyltransferase activity	1/410	1/17758	0.0230882	0.789828
C-W-Te	1	GO:1901338	MF	catecholamine binding	1/410	1/17758	0.0230882	0.789828
C-W-Te	1	GO:0008200	MF	ion channel inhibitor activity	1/410	1/17758	0.0230882	0.789828
C-W-Te	1	GO:0052716	MF	hydroquinone:oxygen oxidoreductase activity	1/410	1/17758	0.0230882	0.789828
C-W-Te	1	GO:0004037	MF	allantoicase activity	1/410	1/17758	0.0230882	0.789828
C-W-Te	1	GO:0071933	MF	Arp2/3 complex binding	1/410	1/17758	0.0230882	0.789828
C-W-Te	1	GO:0047623	MF	adenosine-phosphate deaminase activity	1/410	1/17758	0.0230882	0.789828
C-W-Te	1	GO:0008613	MF	diuretic hormone activity	1/410	1/17758	0.0230882	0.789828
C-W-Te	1	GO:0003876	MF	AMP deaminase activity	1/410	1/17758	0.0230882	0.789828
C-W-Te	1	GO:0072544	MF	L-DOPA binding	1/410	1/17758	0.0230882	0.789828
C-W-Te	1	GO:0072545	MF	tyrosine binding	1/410	1/17758	0.0230882	0.789828
C-W-Te	1	GO:0016682	MF	oxidoreductase activity, acting on diphenols and related substances as donors, oxygen as acceptor	1/410	1/17758	0.0230882	0.789828
C-W-Te	1	GO:0046975	MF	histone methyltransferase activity (H3-K36 specific)	1/410	1/17758	0.0230882	0.789828
C-W-Te	1	GO:0052726	MF	inositol-1,3,4-trisphosphate 5-kinase activity	1/410	1/17758	0.0230882	0.789828
C-W-Te	1	GO:0016422	MF	mRNA (2'-O-methyladenosine-N6-)-methyltransferase activity	1/410	1/17758	0.0230882	0.789828
C-W-Te	3	GO:0046943	MF	carboxylic acid transmembrane transporter activity	3/410	27/17758	0.0237057	0.790781
C-W-Te	3	GO:0005342	MF	organic acid transmembrane transporter activity	3/410	27/17758	0.0237057	0.790781
C-W-Te	3	GO:0005201	MF	extracellular matrix structural constituent	3/410	27/17758	0.0237057	0.790781
C-W-Te	2	GO:0009130	BP	pyrimidine nucleoside monophosphate biosynthetic process	2/410	11/17758	0.025482	0.829402
C-W-Te	2	GO:0009129	BP	pyrimidine nucleoside monophosphate metabolic process	2/410	11/17758	0.025482	0.829402
C-W-Te	2	GO:0019239	MF	deaminase activity	2/410	11/17758	0.025482	0.829402
C-W-Te	23	GO:0007165	BP	signal transduction	23/410	616/17758	0.0272661	0.874733
C-W-Te	3	GO:0000041	BP	transition metal ion transport	3/410	29/17758	0.0286333	0.909887
C-W-Te	54	GO:0140096	MF	catalytic activity, acting on a protein	54/410	1754/17758	0.0290394	0.915613
C-W-Te	5	GO:0017016	MF	Ras GTPase binding	5/410	75/17758	0.0296115	0.923465
C-W-Te	5	GO:0031267	MF	small GTPase binding	5/410	75/17758	0.0296115	0.923465
C-W-Te	2	GO:0008241	MF	peptidyl-dipeptidase activity	2/410	12/17758	0.0301181	0.926339
C-W-Te	2	GO:0004563	MF	beta-N-acetylhexosaminidase activity	2/410	12/17758	0.0301181	0.926339
C-W-Te	8	GO:0020037	MF	heme binding	8/410	160/17758	0.03252	0.99112
C-W-Te	5	GO:0016810	MF	hydrolase activity, acting on carbon-nitrogen (but not peptide) bonds	5/410	77/17758	0.032674	0.991309
C-W-Te	3	GO:0015711	BP	organic anion transport	3/410	32/17758	0.0369588	1
C-W-Te	3	GO:0009124	BP	nucleoside monophosphate biosynthetic process	3/410	33/17758	0.0399798	1
C-W-Te	2	GO:0006814	BP	sodium ion transport	2/410	14/17758	0.0402894	1
C-W-Te	1	GO:0051780	BP	behavioral response to nutrient	1/410	2/17758	0.0456446	1
C-W-Te	1	GO:0046654	BP	tetrahydrofolate biosynthetic process	1/410	2/17758	0.0456446	1
C-W-Te	1	GO:0048383	BP	mesectoderm development	1/410	2/17758	0.0456446	1
C-W-Te	1	GO:0061343	BP	cell adhesion involved in heart morphogenesis	1/410	2/17758	0.0456446	1
C-W-Te	1	GO:0040014	BP	regulation of multicellular organism growth	1/410	2/17758	0.0456446	1
C-W-Te	1	GO:0003333	BP	amino acid transmembrane transport	1/410	2/17758	0.0456446	1
C-W-Te	1	GO:0060027	BP	convergent extension involved in gastrulation	1/410	2/17758	0.0456446	1
C-W-Te	1	GO:0035050	BP	embryonic heart tube development	1/410	2/17758	0.0456446	1
C-W-Te	1	GO:0060004	BP	reflex	1/410	2/17758	0.0456446	1
C-W-Te	1	GO:0032261	BP	purine nucleotide salvage	1/410	2/17758	0.0456446	1
C-W-Te	1	GO:0032264	BP	IMP salvage	1/410	2/17758	0.0456446	1
C-W-Te	1	GO:0003371	BP	establishment or maintenance of cytoskeleton polarity involved in ameboidal cell migration	1/410	2/17758	0.0456446	1
C-W-Te	1	GO:0003015	BP	heart process	1/410	2/17758	0.0456446	1
C-W-Te	1	GO:0030201	BP	heparan sulfate proteoglycan metabolic process	1/410	2/17758	0.0456446	1
C-W-Te	1	GO:0000256	BP	allantoin catabolic process	1/410	2/17758	0.0456446	1
C-W-Te	1	GO:0055059	BP	asymmetric neuroblast division	1/410	2/17758	0.0456446	1
C-W-Te	1	GO:0055057	BP	neuroblast division	1/410	2/17758	0.0456446	1
C-W-Te	1	GO:0007637	BP	proboscis extension reflex	1/410	2/17758	0.0456446	1
C-W-Te	1	GO:0009396	BP	folic acid-containing compound biosynthetic process	1/410	2/17758	0.0456446	1
C-W-Te	1	GO:0036445	BP	neuronal stem cell division	1/410	2/17758	0.0456446	1
C-W-Te	1	GO:0035151	BP	regulation of tube size, open tracheal system	1/410	2/17758	0.0456446	1
C-W-Te	1	GO:0015701	BP	bicarbonate transport	1/410	2/17758	0.0456446	1
C-W-Te	1	GO:0015012	BP	heparan sulfate proteoglycan biosynthetic process	1/410	2/17758	0.0456446	1
C-W-Te	1	GO:0048103	BP	somatic stem cell division	1/410	2/17758	0.0456446	1
C-W-Te	1	GO:0030509	BP	BMP signaling pathway	1/410	2/17758	0.0456446	1
C-W-Te	1	GO:0040003	BP	chitin-based cuticle development	1/410	2/17758	0.0456446	1
C-W-Te	1	GO:0022404	BP	molting cycle process	1/410	2/17758	0.0456446	1
C-W-Te	1	GO:0010470	BP	regulation of gastrulation	1/410	2/17758	0.0456446	1
C-W-Te	1	GO:0006431	BP	methionyl-tRNA aminoacylation	1/410	2/17758	0.0456446	1
C-W-Te	1	GO:0003380	BP	establishment or maintenance of cytoskeleton polarity involved in gastrulation	1/410	2/17758	0.0456446	1
C-W-Te	2	GO:0007033	BP	vacuole organization	2/410	15/17758	0.0457922	1
C-W-Te	2	GO:1903825	BP	organic acid transmembrane transport	2/410	15/17758	0.0457922	1
C-W-Te	2	GO:1905039	BP	carboxylic acid transmembrane transport	2/410	15/17758	0.0457922	1
C-W-Te	3	GO:0007167	BP	enzyme linked receptor protein signaling pathway	3/410	35/17758	0.0463837	1
C-W-Te	3	GO:0009123	BP	nucleoside monophosphate metabolic process	3/410	36/17758	0.0497637	1
C-W-Te	14	GO:0044429	CC	mitochondrial part	14/410	337/17758	0.0401557	1
C-W-Te	1	GO:0030672	CC	synaptic vesicle membrane	1/410	2/17758	0.0456446	1
C-W-Te	1	GO:0030658	CC	transport vesicle membrane	1/410	2/17758	0.0456446	1
C-W-Te	1	GO:0099501	CC	exocytic vesicle membrane	1/410	2/17758	0.0456446	1
C-W-Te	22	GO:0016773	MF	phosphotransferase activity, alcohol group as acceptor	22/410	596/17758	0.0355192	1
C-W-Te	4	GO:0004867	MF	serine-type endopeptidase inhibitor activity	4/410	55/17758	0.0379572	1
C-W-Te	2	GO:0005520	MF	insulin-like growth factor binding	2/410	14/17758	0.0402894	1
C-W-Te	1	GO:0070547	MF	L-tyrosine aminotransferase activity	1/410	2/17758	0.0456446	1
C-W-Te	1	GO:0070405	MF	ammonium ion binding	1/410	2/17758	0.0456446	1
C-W-Te	1	GO:0003830	MF	beta-1,4-mannosylglycoprotein 4-beta-N-acetylglucosaminyltransferase activity	1/410	2/17758	0.0456446	1
C-W-Te	1	GO:0016411	MF	acylglycerol O-acyltransferase activity	1/410	2/17758	0.0456446	1
C-W-Te	1	GO:0001517	MF	N-acetylglucosamine 6-O-sulfotransferase activity	1/410	2/17758	0.0456446	1
C-W-Te	1	GO:0004825	MF	methionine-tRNA ligase activity	1/410	2/17758	0.0456446	1
C-W-Te	1	GO:0017049	MF	GTP-Rho binding	1/410	2/17758	0.0456446	1
C-W-Te	1	GO:0019531	MF	oxalate transmembrane transporter activity	1/410	2/17758	0.0456446	1
C-W-Te	1	GO:0099106	MF	ion channel regulator activity	1/410	2/17758	0.0456446	1
C-W-Te	1	GO:0004838	MF	L-tyrosine:2-oxoglutarate aminotransferase activity	1/410	2/17758	0.0456446	1
C-W-Te	2	GO:0008536	MF	Ran GTPase binding	2/410	15/17758	0.0457922	1
C-W-Te	2	GO:0015929	MF	hexosaminidase activity	2/410	15/17758	0.0457922	1
Note:Control denotes the P. clarkii injected with saline (control group); WsiRNA denotes the P. clarkii injected with 0.02 µg/g body weight WsiRNA. Br: Brain; Te: Testis; AG: Androgenic gland; TD: Testicular ducts; AN: Abdominal nerve cord.

## Sheet: GvsY-GO
Table S4 The GO and KEGG enrichment analysis results of differentially expressed genes
Table S4-4 The GO enrichment analysis results of differentially expressed genes in GsiRNA group vs. YsiRNA group
Group-tissue	Number	GO ID	Term Type	Description	Ratio_in_study	Ratio_in_pop	Pvalue_uncorrected	Pvalue_corrected
G-Y-AG	118	GO:0016021	CC	integral component of membrane	118/408	4323/17758	0.0308786	1
G-Y-AG	118	GO:0031224	CC	intrinsic component of membrane	118/408	4335/17758	0.0356804	1
G-Y-AG	77	GO:0043169	MF	cation binding	77/408	2645/17758	0.0288763	1
G-Y-AG	76	GO:0046872	MF	metal ion binding	76/408	2627/17758	0.0339646	1
G-Y-AG	36	GO:0008233	MF	peptidase activity	36/408	832/17758	0.000305339	0.127956
G-Y-AG	36	GO:0005215	MF	transporter activity	36/408	1068/17758	0.0201072	0.890469
G-Y-AG	35	GO:0070011	MF	peptidase activity, acting on L-amino acid peptides	35/408	775/17758	0.000180911	0.109949
G-Y-AG	34	GO:0016491	MF	oxidoreductase activity	34/408	1038/17758	0.041405	1
G-Y-AG	34	GO:0046914	MF	transition metal ion binding	34/408	1041/17758	0.0417143	1
G-Y-AG	32	GO:0004175	MF	endopeptidase activity	32/408	542/17758	1.13e-06	0.00320612
G-Y-AG	32	GO:0022857	MF	transmembrane transporter activity	32/408	968/17758	0.0358532	1
G-Y-AG	23	GO:0005576	CC	extracellular region	23/408	314/17758	1.09e-06	0.00320612
G-Y-AG	20	GO:0015074	BP	DNA integration	20/408	475/17758	0.0115864	0.826458
G-Y-AG	19	GO:0140110	MF	transcription regulator activity	19/408	374/17758	0.00126113	0.301996
G-Y-AG	17	GO:0003700	MF	DNA-binding transcription factor activity	17/408	324/17758	0.00191226	0.356159
G-Y-AG	16	GO:0098772	MF	molecular function regulator	16/408	402/17758	0.0402534	1
G-Y-AG	15	GO:0017144	BP	drug metabolic process	15/408	323/17758	0.0125012	0.882319
G-Y-AG	13	GO:0020037	MF	heme binding	13/408	160/17758	8.51e-05	0.0633994
G-Y-AG	13	GO:0046906	MF	tetrapyrrole binding	13/408	164/17758	0.000109381	0.0733402
G-Y-AG	13	GO:0004190	MF	aspartic-type endopeptidase activity	13/408	174/17758	0.00019773	0.109949
G-Y-AG	13	GO:0070001	MF	aspartic-type peptidase activity	13/408	176/17758	0.000221323	0.109949
G-Y-AG	12	GO:0004252	MF	serine-type endopeptidase activity	12/408	162/17758	0.000373292	0.138822
G-Y-AG	12	GO:0017171	MF	serine hydrolase activity	12/408	198/17758	0.00214817	0.360088
G-Y-AG	12	GO:0008236	MF	serine-type peptidase activity	12/408	198/17758	0.00214817	0.360088
G-Y-AG	12	GO:0016825	MF	hydrolase activity, acting on acid phosphorus-nitrogen bonds	12/408	198/17758	0.00214817	0.360088
G-Y-AG	11	GO:0008061	MF	chitin binding	11/408	149/17758	0.000667104	0.186372
G-Y-AG	10	GO:0006030	BP	chitin metabolic process	10/408	144/17758	0.00183603	0.356159
G-Y-AG	10	GO:1901071	BP	glucosamine-containing compound metabolic process	10/408	146/17758	0.00203347	0.360088
G-Y-AG	10	GO:0006040	BP	amino sugar metabolic process	10/408	150/17758	0.00247968	0.37787
G-Y-AG	10	GO:0006022	BP	aminoglycan metabolic process	10/408	163/17758	0.00449579	0.531487
G-Y-AG	9	GO:0005506	MF	iron ion binding	9/408	128/17758	0.00281411	0.419303
G-Y-AG	9	GO:0030414	MF	peptidase inhibitor activity	9/408	151/17758	0.00824355	0.690912
G-Y-AG	9	GO:0061134	MF	peptidase regulator activity	9/408	153/17758	0.00894847	0.705877
G-Y-AG	9	GO:0004857	MF	enzyme inhibitor activity	9/408	169/17758	0.0163418	0.890469
G-Y-AG	9	GO:0042578	MF	phosphoric ester hydrolase activity	9/408	180/17758	0.0235326	0.891448
G-Y-AG	8	GO:0016705	MF	oxidoreductase activity, acting on paired donors, with incorporation or reduction of molecular oxygen	8/408	130/17758	0.0103611	0.746999
G-Y-AG	8	GO:0048856	BP	anatomical structure development	8/408	154/17758	0.0260652	0.965566
G-Y-AG	6	GO:0016810	MF	hydrolase activity, acting on carbon-nitrogen (but not peptide) bonds	6/408	77/17758	0.00853191	0.705877
G-Y-AG	6	GO:0004497	MF	monooxygenase activity	6/408	89/17758	0.016658	0.890469
G-Y-AG	6	GO:0042302	MF	structural constituent of cuticle	6/408	98/17758	0.0254673	0.948659
G-Y-AG	5	GO:0008081	MF	phosphoric diester hydrolase activity	5/408	46/17758	0.00394863	0.499539
G-Y-AG	5	GO:0051173	BP	positive regulation of nitrogen compound metabolic process	5/408	86/17758	0.048008	1
G-Y-AG	5	GO:0010604	BP	positive regulation of macromolecule metabolic process	5/408	86/17758	0.048008	1
G-Y-AG	5	GO:0005102	MF	signaling receptor binding	5/408	78/17758	0.0336685	1
G-Y-AG	3	GO:0032147	BP	activation of protein kinase activity	3/408	7/17758	0.000393382	0.138822
G-Y-AG	3	GO:0045860	BP	positive regulation of protein kinase activity	3/408	14/17758	0.00362917	0.467954
G-Y-AG	3	GO:0033674	BP	positive regulation of kinase activity	3/408	15/17758	0.00445983	0.531487
G-Y-AG	3	GO:0001934	BP	positive regulation of protein phosphorylation	3/408	16/17758	0.0053964	0.556659
G-Y-AG	3	GO:0042327	BP	positive regulation of phosphorylation	3/408	17/17758	0.00644233	0.645094
G-Y-AG	3	GO:0010562	BP	positive regulation of phosphorus metabolic process	3/408	18/17758	0.00760066	0.645094
G-Y-AG	3	GO:0045937	BP	positive regulation of phosphate metabolic process	3/408	18/17758	0.00760066	0.645094
G-Y-AG	3	GO:0045859	BP	regulation of protein kinase activity	3/408	19/17758	0.00887404	0.705877
G-Y-AG	3	GO:0006144	BP	purine nucleobase metabolic process	3/408	19/17758	0.00887404	0.705877
G-Y-AG	3	GO:0043549	BP	regulation of kinase activity	3/408	20/17758	0.0102647	0.746999
G-Y-AG	3	GO:0051347	BP	positive regulation of transferase activity	3/408	20/17758	0.0102647	0.746999
G-Y-AG	3	GO:0072523	BP	purine-containing compound catabolic process	3/408	22/17758	0.0134054	0.890469
G-Y-AG	3	GO:0001932	BP	regulation of protein phosphorylation	3/408	23/17758	0.0151583	0.890469
G-Y-AG	3	GO:0031401	BP	positive regulation of protein modification process	3/408	24/17758	0.0170343	0.890469
G-Y-AG	3	GO:0042325	BP	regulation of phosphorylation	3/408	25/17758	0.019034	0.890469
G-Y-AG	3	GO:0040008	BP	regulation of growth	3/408	26/17758	0.0211581	0.890469
G-Y-AG	3	GO:0008484	MF	sulfuric ester hydrolase activity	3/408	22/17758	0.0134054	0.890469
G-Y-AG	3	GO:0051338	BP	regulation of transferase activity	3/408	27/17758	0.0234066	0.891448
G-Y-AG	3	GO:0019220	BP	regulation of phosphate metabolic process	3/408	31/17758	0.033641	1
G-Y-AG	3	GO:0051174	BP	regulation of phosphorus metabolic process	3/408	31/17758	0.033641	1
G-Y-AG	3	GO:0043085	BP	positive regulation of catalytic activity	3/408	35/17758	0.0458276	1
G-Y-AG	3	GO:0045892	BP	negative regulation of transcription, DNA-templated	3/408	36/17758	0.049171	1
G-Y-AG	3	GO:1903507	BP	negative regulation of nucleic acid-templated transcription	3/408	36/17758	0.049171	1
G-Y-AG	3	GO:1902679	BP	negative regulation of RNA biosynthetic process	3/408	36/17758	0.049171	1
G-Y-AG	3	GO:0009072	BP	aromatic amino acid family metabolic process	3/408	36/17758	0.049171	1
G-Y-AG	3	GO:0051253	BP	negative regulation of RNA metabolic process	3/408	36/17758	0.049171	1
G-Y-AG	2	GO:0018214	BP	protein carboxylation	2/408	2/17758	0.000526612	0.160497
G-Y-AG	2	GO:0017187	BP	peptidyl-glutamic acid carboxylation	2/408	2/17758	0.000526612	0.160497
G-Y-AG	2	GO:0008488	MF	gamma-glutamyl carboxylase activity	2/408	2/17758	0.000526612	0.160497
G-Y-AG	2	GO:0071709	BP	membrane assembly	2/408	3/17758	0.00155575	0.336495
G-Y-AG	2	GO:0005833	CC	hemoglobin complex	2/408	3/17758	0.00155575	0.336495
G-Y-AG	2	GO:0004528	MF	phosphodiesterase I activity	2/408	4/17758	0.00306417	0.437133
G-Y-AG	2	GO:0070304	BP	positive regulation of stress-activated protein kinase signaling cascade	2/408	5/17758	0.00502939	0.531487
G-Y-AG	2	GO:0032874	BP	positive regulation of stress-activated MAPK cascade	2/408	5/17758	0.00502939	0.531487
G-Y-AG	2	GO:0099003	BP	vesicle-mediated transport in synapse	2/408	5/17758	0.00502939	0.531487
G-Y-AG	2	GO:0018200	BP	peptidyl-glutamic acid modification	2/408	5/17758	0.00502939	0.531487
G-Y-AG	2	GO:0046330	BP	positive regulation of JNK cascade	2/408	5/17758	0.00502939	0.531487
G-Y-AG	2	GO:0070302	BP	regulation of stress-activated protein kinase signaling cascade	2/408	6/17758	0.00742974	0.645094
G-Y-AG	2	GO:0046328	BP	regulation of JNK cascade	2/408	6/17758	0.00742974	0.645094
G-Y-AG	2	GO:0032872	BP	regulation of stress-activated MAPK cascade	2/408	6/17758	0.00742974	0.645094
G-Y-AG	2	GO:0005819	CC	spindle	2/408	6/17758	0.00742974	0.645094
G-Y-AG	2	GO:0005344	MF	oxygen carrier activity	2/408	6/17758	0.00742974	0.645094
G-Y-AG	2	GO:0043410	BP	positive regulation of MAPK cascade	2/408	7/17758	0.0102443	0.746999
G-Y-AG	2	GO:0003785	MF	actin monomer binding	2/408	7/17758	0.0102443	0.746999
G-Y-AG	2	GO:0019825	MF	oxygen binding	2/408	7/17758	0.0102443	0.746999
G-Y-AG	2	GO:0043408	BP	regulation of MAPK cascade	2/408	8/17758	0.0134528	0.890469
G-Y-AG	2	GO:0080135	BP	regulation of cellular response to stress	2/408	8/17758	0.0134528	0.890469
G-Y-AG	2	GO:0006542	BP	glutamine biosynthetic process	2/408	10/17758	0.0209745	0.890469
G-Y-AG	2	GO:0003868	MF	4-hydroxyphenylpyruvate dioxygenase activity	2/408	9/17758	0.0170358	0.890469
G-Y-AG	2	GO:0004356	MF	glutamate-ammonia ligase activity	2/408	10/17758	0.0209745	0.890469
G-Y-AG	2	GO:0016211	MF	ammonia ligase activity	2/408	10/17758	0.0209745	0.890469
G-Y-AG	2	GO:0016880	MF	acid-ammonia (or amide) ligase activity	2/408	10/17758	0.0209745	0.890469
G-Y-AG	2	GO:0016725	MF	oxidoreductase activity, acting on CH or CH2 groups	2/408	10/17758	0.0209745	0.890469
G-Y-AG	2	GO:0080134	BP	regulation of response to stress	2/408	13/17758	0.0347463	1
G-Y-AG	2	GO:0030198	BP	extracellular matrix organization	2/408	14/17758	0.0399325	1
G-Y-AG	2	GO:0006887	BP	exocytosis	2/408	15/17758	0.0453899	1
G-Y-AG	2	GO:0043062	BP	extracellular structure organization	2/408	15/17758	0.0453899	1
G-Y-AG	2	GO:0098657	BP	import into cell	2/408	15/17758	0.0453899	1
G-Y-AG	2	GO:0034450	MF	ubiquitin-ubiquitin ligase activity	2/408	14/17758	0.0399325	1
G-Y-AG	2	GO:0031409	MF	pigment binding	2/408	14/17758	0.0399325	1
G-Y-AG	2	GO:0004198	MF	calcium-dependent cysteine-type endopeptidase activity	2/408	15/17758	0.0453899	1
G-Y-AG	2	GO:0016814	MF	hydrolase activity, acting on carbon-nitrogen (but not peptide) bonds, in cyclic amidines	2/408	15/17758	0.0453899	1
G-Y-AG	1	GO:0006971	BP	hypotonic response	1/408	1/17758	0.0229756	0.890469
G-Y-AG	1	GO:0097343	BP	ripoptosome assembly	1/408	1/17758	0.0229756	0.890469
G-Y-AG	1	GO:0030381	BP	chorion-containing eggshell pattern formation	1/408	1/17758	0.0229756	0.890469
G-Y-AG	1	GO:0048056	BP	R3/R4 cell differentiation	1/408	1/17758	0.0229756	0.890469
G-Y-AG	1	GO:0045466	BP	R7 cell differentiation	1/408	1/17758	0.0229756	0.890469
G-Y-AG	1	GO:0007494	BP	midgut development	1/408	1/17758	0.0229756	0.890469
G-Y-AG	1	GO:0016201	BP	synaptic target inhibition	1/408	1/17758	0.0229756	0.890469
G-Y-AG	1	GO:0008586	BP	imaginal disc-derived wing vein morphogenesis	1/408	1/17758	0.0229756	0.890469
G-Y-AG	1	GO:0042675	BP	compound eye cone cell differentiation	1/408	1/17758	0.0229756	0.890469
G-Y-AG	1	GO:0044854	BP	plasma membrane raft assembly	1/408	1/17758	0.0229756	0.890469
G-Y-AG	1	GO:0044857	BP	plasma membrane raft organization	1/408	1/17758	0.0229756	0.890469
G-Y-AG	1	GO:0090224	BP	regulation of spindle organization	1/408	1/17758	0.0229756	0.890469
G-Y-AG	1	GO:0071472	BP	cellular response to salt stress	1/408	1/17758	0.0229756	0.890469
G-Y-AG	1	GO:0071476	BP	cellular hypotonic response	1/408	1/17758	0.0229756	0.890469
G-Y-AG	1	GO:0051101	BP	regulation of DNA binding	1/408	1/17758	0.0229756	0.890469
G-Y-AG	1	GO:0051100	BP	negative regulation of binding	1/408	1/17758	0.0229756	0.890469
G-Y-AG	1	GO:1901224	BP	positive regulation of NIK/NF-kappaB signaling	1/408	1/17758	0.0229756	0.890469
G-Y-AG	1	GO:1901222	BP	regulation of NIK/NF-kappaB signaling	1/408	1/17758	0.0229756	0.890469
G-Y-AG	1	GO:0071477	BP	cellular hypotonic salinity response	1/408	1/17758	0.0229756	0.890469
G-Y-AG	1	GO:0017156	BP	calcium-ion regulated exocytosis	1/408	1/17758	0.0229756	0.890469
G-Y-AG	1	GO:0042779	BP	tRNA 3'-trailer cleavage	1/408	1/17758	0.0229756	0.890469
G-Y-AG	1	GO:0046101	BP	hypoxanthine biosynthetic process	1/408	1/17758	0.0229756	0.890469
G-Y-AG	1	GO:0046100	BP	hypoxanthine metabolic process	1/408	1/17758	0.0229756	0.890469
G-Y-AG	1	GO:0051098	BP	regulation of binding	1/408	1/17758	0.0229756	0.890469
G-Y-AG	1	GO:1990504	BP	dense core granule exocytosis	1/408	1/17758	0.0229756	0.890469
G-Y-AG	1	GO:1901026	BP	ripoptosome assembly involved in necroptotic process	1/408	1/17758	0.0229756	0.890469
G-Y-AG	1	GO:0070836	BP	caveola assembly	1/408	1/17758	0.0229756	0.890469
G-Y-AG	1	GO:0043103	BP	hypoxanthine salvage	1/408	1/17758	0.0229756	0.890469
G-Y-AG	1	GO:0060236	BP	regulation of mitotic spindle organization	1/408	1/17758	0.0229756	0.890469
G-Y-AG	1	GO:0042539	BP	hypotonic salinity response	1/408	1/17758	0.0229756	0.890469
G-Y-AG	1	GO:0048565	BP	digestive tract development	1/408	1/17758	0.0229756	0.890469
G-Y-AG	1	GO:0043392	BP	negative regulation of DNA binding	1/408	1/17758	0.0229756	0.890469
G-Y-AG	1	GO:0001765	BP	membrane raft assembly	1/408	1/17758	0.0229756	0.890469
G-Y-AG	1	GO:0007250	BP	activation of NF-kappaB-inducing kinase activity	1/408	1/17758	0.0229756	0.890469
G-Y-AG	1	GO:0097527	BP	necroptotic signaling pathway	1/408	1/17758	0.0229756	0.890469
G-Y-AG	1	GO:0008362	BP	chitin-based embryonic cuticle biosynthetic process	1/408	1/17758	0.0229756	0.890469
G-Y-AG	1	GO:0007530	BP	sex determination	1/408	1/17758	0.0229756	0.890469
G-Y-AG	1	GO:0050919	BP	negative chemotaxis	1/408	1/17758	0.0229756	0.890469
G-Y-AG	1	GO:0007458	BP	progression of morphogenetic furrow involved in compound eye morphogenesis	1/408	1/17758	0.0229756	0.890469
G-Y-AG	1	GO:0009651	BP	response to salt stress	1/408	1/17758	0.0229756	0.890469
G-Y-AG	1	GO:0044853	CC	plasma membrane raft	1/408	1/17758	0.0229756	0.890469
G-Y-AG	1	GO:0005901	CC	caveola	1/408	1/17758	0.0229756	0.890469
G-Y-AG	1	GO:0097342	CC	ripoptosome	1/408	1/17758	0.0229756	0.890469
G-Y-AG	1	GO:0005971	CC	ribonucleoside-diphosphate reductase complex	1/408	1/17758	0.0229756	0.890469
G-Y-AG	1	GO:0004855	MF	xanthine oxidase activity	1/408	1/17758	0.0229756	0.890469
G-Y-AG	1	GO:0033829	MF	O-fucosylpeptide 3-beta-N-acetylglucosaminyltransferase activity	1/408	1/17758	0.0229756	0.890469
G-Y-AG	1	GO:0003934	MF	GTP cyclohydrolase I activity	1/408	1/17758	0.0229756	0.890469
G-Y-AG	1	GO:0003933	MF	GTP cyclohydrolase activity	1/408	1/17758	0.0229756	0.890469
G-Y-AG	1	GO:0004505	MF	phenylalanine 4-monooxygenase activity	1/408	1/17758	0.0229756	0.890469
G-Y-AG	1	GO:0000064	MF	L-ornithine transmembrane transporter activity	1/408	1/17758	0.0229756	0.890469
G-Y-AG	1	GO:0005212	MF	structural constituent of eye lens	1/408	1/17758	0.0229756	0.890469
G-Y-AG	1	GO:0004037	MF	allantoicase activity	1/408	1/17758	0.0229756	0.890469
G-Y-AG	1	GO:0004058	MF	aromatic-L-amino-acid decarboxylase activity	1/408	1/17758	0.0229756	0.890469
G-Y-AG	1	GO:0016153	MF	urocanate hydratase activity	1/408	1/17758	0.0229756	0.890469
G-Y-AG	1	GO:0015379	MF	insulin-like growth factor receptor binding	1/408	1/17758	0.0229756	0.890469
G-Y-AG	1	GO:0016727	MF	isoleucine-tRNA ligase activity	1/408	1/17758	0.0229756	0.890469
G-Y-AG	1	GO:0001191	MF	urate oxidase activity	1/408	1/17758	0.0229756	0.890469
G-Y-AG	1	GO:0005123	MF	tumor necrosis factor receptor superfamily binding	1/408	1/17758	0.0229756	0.890469
G-Y-AG	1	GO:0046654	BP	magnesium ion transmembrane transporter activity	1/408	2/17758	0.0454245	1
G-Y-AG	1	GO:0006970	BP	JAK pathway signal transduction adaptor activity	1/408	2/17758	0.0454245	1
G-Y-AG	1	GO:1904893	BP	oxidoreductase activity, acting on other nitrogenous compounds as donors, oxygen as acceptor	1/408	2/17758	0.0454245	1
G-Y-AG	1	GO:1904892	BP		1/408	2/17758	0.0454245	1
G-Y-AG	1	GO:0001941	BP	postsynaptic membrane organization	1/408	2/17758	0.0454245	1
G-Y-AG	1	GO:0042246	BP	tissue regeneration	1/408	2/17758	0.0454245	1
G-Y-AG	1	GO:0031099	BP	regeneration	1/408	2/17758	0.0454245	1
G-Y-AG	1	GO:0048488	BP	synaptic vesicle endocytosis	1/408	2/17758	0.0454245	1
G-Y-AG	1	GO:0008258	BP	head involution	1/408	2/17758	0.0454245	1
G-Y-AG	1	GO:0007158	BP	neuron cell-cell adhesion	1/408	2/17758	0.0454245	1
G-Y-AG	1	GO:0040014	BP	regulation of multicellular organism growth	1/408	2/17758	0.0454245	1
G-Y-AG	1	GO:0071470	BP	cellular response to osmotic stress	1/408	2/17758	0.0454245	1
G-Y-AG	1	GO:0043096	BP	purine nucleobase salvage	1/408	2/17758	0.0454245	1
G-Y-AG	1	GO:0048663	BP	neuron fate commitment	1/408	2/17758	0.0454245	1
G-Y-AG	1	GO:0140238	BP	presynaptic endocytosis	1/408	2/17758	0.0454245	1
G-Y-AG	1	GO:0046103	BP	inosine biosynthetic process	1/408	2/17758	0.0454245	1
G-Y-AG	1	GO:0046102	BP	inosine metabolic process	1/408	2/17758	0.0454245	1
G-Y-AG	1	GO:0043506	BP	regulation of JUN kinase activity	1/408	2/17758	0.0454245	1
G-Y-AG	1	GO:0043507	BP	positive regulation of JUN kinase activity	1/408	2/17758	0.0454245	1
G-Y-AG	1	GO:0006428	BP	isoleucyl-tRNA aminoacylation	1/408	2/17758	0.0454245	1
G-Y-AG	1	GO:0000256	BP	allantoin catabolic process	1/408	2/17758	0.0454245	1
G-Y-AG	1	GO:0006154	BP	adenosine catabolic process	1/408	2/17758	0.0454245	1
G-Y-AG	1	GO:0033212	BP	iron import into cell	1/408	2/17758	0.0454245	1
G-Y-AG	1	GO:0033215	BP	reductive iron assimilation	1/408	2/17758	0.0454245	1
G-Y-AG	1	GO:0097105	BP	presynaptic membrane assembly	1/408	2/17758	0.0454245	1
G-Y-AG	1	GO:0097104	BP	postsynaptic membrane assembly	1/408	2/17758	0.0454245	1
G-Y-AG	1	GO:0009396	BP	folic acid-containing compound biosynthetic process	1/408	2/17758	0.0454245	1
G-Y-AG	1	GO:0046085	BP	adenosine metabolic process	1/408	2/17758	0.0454245	1
G-Y-AG	1	GO:0035151	BP	regulation of tube size, open tracheal system	1/408	2/17758	0.0454245	1
G-Y-AG	1	GO:0046415	BP	urate metabolic process	1/408	2/17758	0.0454245	1
G-Y-AG	1	GO:0031579	BP	membrane raft organization	1/408	2/17758	0.0454245	1
G-Y-AG	1	GO:0007257	BP	activation of JUN kinase activity	1/408	2/17758	0.0454245	1
G-Y-AG	1	GO:0097090	BP	presynaptic membrane organization	1/408	2/17758	0.0454245	1
G-Y-AG	1	GO:0019628	BP	urate catabolic process	1/408	2/17758	0.0454245	1
G-Y-AG	1	GO:0046552	BP	photoreceptor cell fate commitment	1/408	2/17758	0.0454245	1
G-Y-AG	1	GO:0040003	BP	chitin-based cuticle development	1/408	2/17758	0.0454245	1
G-Y-AG	1	GO:0046426	BP	negative regulation of receptor signaling pathway via JAK-STAT	1/408	2/17758	0.0454245	1
G-Y-AG	1	GO:0046425	BP	regulation of receptor signaling pathway via JAK-STAT	1/408	2/17758	0.0454245	1
G-Y-AG	1	GO:0033573	CC	high-affinity iron permease complex	1/408	2/17758	0.0454245	1
G-Y-AG	1	GO:1905862	CC	ferroxidase complex	1/408	2/17758	0.0454245	1
G-Y-AG	1	GO:0004666	MF	prostaglandin-endoperoxide synthase activity	1/408	2/17758	0.0454245	1
G-Y-AG	1	GO:0008418	MF	protein-N-terminal asparagine amidohydrolase activity	1/408	2/17758	0.0454245	1
G-Y-AG	1	GO:0017034	MF	Rap guanyl-nucleotide exchange factor activity	1/408	2/17758	0.0454245	1
G-Y-AG	1	GO:0008332	MF	low voltage-gated calcium channel activity	1/408	2/17758	0.0454245	1
G-Y-AG	1	GO:0005159	MF	insulin-like growth factor receptor binding	1/408	2/17758	0.0454245	1
G-Y-AG	1	GO:0004822	MF	isoleucine-tRNA ligase activity	1/408	2/17758	0.0454245	1
G-Y-AG	1	GO:0004846	MF	urate oxidase activity	1/408	2/17758	0.0454245	1
G-Y-AG	1	GO:0032813	MF	tumor necrosis factor receptor superfamily binding	1/408	2/17758	0.0454245	1
G-Y-AG	1	GO:0015095	MF	magnesium ion transmembrane transporter activity	1/408	2/17758	0.0454245	1
G-Y-AG	1	GO:0008269	MF	JAK pathway signal transduction adaptor activity	1/408	2/17758	0.0454245	1
G-Y-AG	1	GO:0016663	MF	oxidoreductase activity, acting on other nitrogenous compounds as donors, oxygen as acceptor	1/408	2/17758	0.0454245	1
G-Y-AN	27	GO:0044421	CC	extracellular region part	27/565	215/17758	3.95502e-07	0.00243132
G-Y-AN	23	GO:0005615	CC	extracellular space	23/565	144/17758	7.54233e-07	0.00243132
G-Y-AN	65	GO:0016491	MF	oxidoreductase activity	65/565	1038/17758	2.50877e-06	0.00243132
G-Y-AN	18	GO:0020037	MF	heme binding	18/565	160/17758	3.52011e-06	0.00243132
G-Y-AN	15	GO:0004866	MF	endopeptidase inhibitor activity	15/565	117/17758	4.56267e-06	0.00243132
G-Y-AN	18	GO:0046906	MF	tetrapyrrole binding	18/565	164/17758	5.00488e-06	0.00243132
G-Y-AN	15	GO:0061135	MF	endopeptidase regulator activity	15/565	118/17758	5.07659e-06	0.00243132
G-Y-AN	19	GO:0030246	MF	carbohydrate binding	19/565	182/17758	5.763e-06	0.00257606
G-Y-AN	17	GO:0030414	MF	peptidase inhibitor activity	17/565	151/17758	6.47892e-06	0.00271507
G-Y-AN	17	GO:0061134	MF	peptidase regulator activity	17/565	153/17758	7.73872e-06	0.00288267
G-Y-AN	15	GO:0005506	MF	iron ion binding	15/565	128/17758	1.38502e-05	0.00442217
G-Y-AN	17	GO:0004857	MF	enzyme inhibitor activity	17/565	169/17758	2.87381e-05	0.00875859
G-Y-AN	15	GO:0005743	CC	mitochondrial inner membrane	15/565	147/17758	7.1138e-05	0.0198742
G-Y-AN	14	GO:0016705	MF	oxidoreductase activity, acting on paired donors, with incorporation or reduction of molecular oxygen	14/565	130/17758	6.84877e-05	0.0198742
G-Y-AN	15	GO:0019866	CC	organelle inner membrane	15/565	148/17758	7.68897e-05	0.0204003
G-Y-AN	10	GO:0004601	MF	peroxidase activity	10/565	71/17758	7.91062e-05	0.0204003
G-Y-AN	10	GO:0006979	BP	response to oxidative stress	10/565	72/17758	8.92899e-05	0.0221737
G-Y-AN	11	GO:0004497	MF	monooxygenase activity	11/565	89/17758	0.000118542	0.0283866
G-Y-AN	3	GO:0016174	MF	NAD(P)H oxidase activity	3/565	4/17758	0.000125127	0.0286291
G-Y-AN	10	GO:0016684	MF	oxidoreductase activity, acting on peroxide as acceptor	10/565	76/17758	0.00014187	0.0306852
G-Y-AN	16	GO:0031966	CC	mitochondrial membrane	16/565	183/17758	0.000255456	0.0521981
G-Y-AN	11	GO:0016209	MF	antioxidant activity	11/565	97/17758	0.000256903	0.0521981
G-Y-AN	5	GO:0001558	BP	regulation of cell growth	5/565	20/17758	0.000333913	0.0658497
G-Y-AN	5	GO:0008484	MF	sulfuric ester hydrolase activity	5/565	22/17758	0.000538076	0.100217
G-Y-AN	3	GO:0050664	MF	oxidoreductase activity, acting on NAD(P)H, oxygen as acceptor	3/565	6/17758	0.000596354	0.108069
G-Y-AN	8	GO:0030001	BP	metal ion transport	8/565	63/17758	0.000829665	0.146392
G-Y-AN	2	GO:0004359	MF	glutaminase activity	2/565	2/17758	0.00101056	0.167017
G-Y-AN	2	GO:0015321	MF	sodium-dependent phosphate transmembrane transporter activity	2/565	2/17758	0.00101056	0.167017
G-Y-AN	4	GO:0004602	MF	glutathione peroxidase activity	4/565	15/17758	0.00104619	0.167017
G-Y-AN	5	GO:0040008	BP	regulation of growth	5/565	26/17758	0.00121006	0.188685
G-Y-AN	25	GO:0098772	MF	molecular function regulator	25/565	402/17758	0.00136909	0.208631
G-Y-AN	170	GO:0016021	CC	integral component of membrane	170/565	4323/17758	0.00166774	0.248419
G-Y-AN	170	GO:0031224	CC	intrinsic component of membrane	170/565	4335/17758	0.00170429	0.248419
G-Y-AN	17	GO:0006091	BP	generation of precursor metabolites and energy	17/565	235/17758	0.00192079	0.265511
G-Y-AN	5	GO:0000041	BP	transition metal ion transport	5/565	29/17758	0.00201955	0.265511
G-Y-AN	341	GO:0005575	CC	cellular_component	341/565	9584/17758	0.00199832	0.265511
G-Y-AN	4	GO:0019838	MF	growth factor binding	4/565	18/17758	0.00217408	0.272442
G-Y-AN	32	GO:0048037	MF	cofactor binding	32/565	572/17758	0.00218688	0.272442
G-Y-AN	20	GO:0030234	MF	enzyme regulator activity	20/565	304/17758	0.00237525	0.289564
G-Y-AN	17	GO:0006811	BP	ion transport	17/565	243/17758	0.00243003	0.289838
G-Y-AN	2	GO:0050665	BP	hydrogen peroxide biosynthetic process	2/565	3/17758	0.00296761	0.320932
G-Y-AN	2	GO:0017000	BP	antibiotic biosynthetic process	2/565	3/17758	0.00296761	0.320932
G-Y-AN	20	GO:0005576	CC	extracellular region	20/565	314/17758	0.00306459	0.32616
G-Y-AN	22	GO:0044391	CC	ribosomal subunit	22/565	359/17758	0.00337405	0.337657
G-Y-AN	8	GO:0015002	MF	heme-copper terminal oxidase activity	8/565	80/17758	0.00388263	0.366662
G-Y-AN	8	GO:0004129	MF	cytochrome-c oxidase activity	8/565	80/17758	0.00388263	0.366662
G-Y-AN	8	GO:0016676	MF	oxidoreductase activity, acting on a heme group of donors, oxygen as acceptor	8/565	80/17758	0.00388263	0.366662
G-Y-AN	8	GO:0016675	MF	oxidoreductase activity, acting on a heme group of donors	8/565	80/17758	0.00388263	0.366662
G-Y-AN	178	GO:0044425	CC	membrane part	178/565	4644/17758	0.00405432	0.372387
G-Y-AN	12	GO:0022610	BP	biological adhesion	12/565	157/17758	0.00446236	0.398935
G-Y-AN	47	GO:0022857	MF	transmembrane transporter activity	47/565	968/17758	0.00446217	0.398935
G-Y-AN	4	GO:0055072	BP	iron ion homeostasis	4/565	22/17758	0.00469941	0.4146
G-Y-AN	15	GO:0015934	CC	large ribosomal subunit	15/565	217/17758	0.0049787	0.427977
G-Y-AN	4	GO:0016722	MF	oxidoreductase activity, oxidizing metal ions	4/565	23/17758	0.00554777	0.470859
G-Y-AN	12	GO:0004252	MF	serine-type endopeptidase activity	12/565	162/17758	0.00571828	0.473347
G-Y-AN	2	GO:0031016	BP	pancreas development	2/565	4/17758	0.00581009	0.475081
G-Y-AN	4	GO:0006826	BP	iron ion transport	4/565	24/17758	0.00649253	0.518243
G-Y-AN	8	GO:0022904	BP	respiratory electron transport chain	8/565	88/17758	0.00691114	0.52019
G-Y-AN	50	GO:0005215	MF	transporter activity	50/565	1068/17758	0.00668537	0.52019
G-Y-AN	6	GO:0004867	MF	serine-type endopeptidase inhibitor activity	6/565	55/17758	0.00781477	0.540186
G-Y-AN	14	GO:0055114	BP	oxidation-reduction process	14/565	209/17758	0.00828549	0.557551
G-Y-AN	4	GO:0055076	BP	transition metal ion homeostasis	4/565	26/17758	0.00868864	0.557551
G-Y-AN	11	GO:0022625	CC	cytosolic large ribosomal subunit	11/565	151/17758	0.00898069	0.557551
G-Y-AN	23	GO:0005525	MF	GTP binding	23/565	403/17758	0.00876325	0.557551
G-Y-AN	23	GO:0001883	MF	purine nucleoside binding	23/565	403/17758	0.00876325	0.557551
G-Y-AN	23	GO:0032561	MF	guanyl ribonucleotide binding	23/565	403/17758	0.00876325	0.557551
G-Y-AN	23	GO:0019001	MF	guanyl nucleotide binding	23/565	403/17758	0.00876325	0.557551
G-Y-AN	23	GO:0032550	MF	purine ribonucleoside binding	23/565	403/17758	0.00876325	0.557551
G-Y-AN	3	GO:0071949	MF	FAD binding	3/565	14/17758	0.0089739	0.557551
G-Y-AN	3	GO:0005520	MF	insulin-like growth factor binding	3/565	14/17758	0.0089739	0.557551
G-Y-AN	11	GO:0007155	BP	cell adhesion	11/565	152/17758	0.00941313	0.568462
G-Y-AN	2	GO:0044550	BP	secondary metabolite biosynthetic process	2/565	5/17758	0.00947988	0.568462
G-Y-AN	2	GO:0034755	BP	iron ion transmembrane transport	2/565	5/17758	0.00947988	0.568462
G-Y-AN	23	GO:0032549	MF	ribonucleoside binding	23/565	411/17758	0.00949556	0.568462
G-Y-AN	23	GO:0001882	MF	nucleoside binding	23/565	412/17758	0.00961341	0.570424
G-Y-AN	11	GO:0004553	MF	hydrolase activity, hydrolyzing O-glycosyl compounds	11/565	153/17758	0.00986146	0.574966
G-Y-AN	8	GO:0016651	MF	oxidoreductase activity, acting on NAD(P)H	8/565	94/17758	0.0101562	0.587046
G-Y-AN	8	GO:0051188	BP	cofactor biosynthetic process	8/565	95/17758	0.0107912	0.59241
G-Y-AN	3	GO:0005921	CC	gap junction	3/565	15/17758	0.0109558	0.59241
G-Y-AN	40	GO:0008233	MF	peptidase activity	40/565	832/17758	0.0109087	0.59241
G-Y-AN	3	GO:0015929	MF	hexosaminidase activity	3/565	15/17758	0.0109558	0.59241
G-Y-AN	5	GO:0009064	BP	glutamine family amino acid metabolic process	5/565	43/17758	0.0113774	0.595401
G-Y-AN	8	GO:0022900	BP	electron transport chain	8/565	96/17758	0.0114551	0.595401
G-Y-AN	7	GO:0031012	CC	extracellular matrix	7/565	77/17758	0.0112094	0.595401
G-Y-AN	23	GO:0022890	MF	inorganic cation transmembrane transporter activity	23/565	423/17758	0.0113135	0.595401
G-Y-AN	8	GO:0030054	CC	cell junction	8/565	97/17758	0.0121487	0.622237
G-Y-AN	16	GO:0044445	CC	cytosolic part	16/565	263/17758	0.0121571	0.622237
G-Y-AN	12	GO:0016798	MF	hydrolase activity, acting on glycosyl bonds	12/565	170/17758	0.0122869	0.624119
G-Y-AN	4	GO:0005911	CC	cell-cell junction	4/565	29/17758	0.0128083	0.645712
G-Y-AN	2	GO:0008453	MF	alanine-glyoxylate transaminase activity	2/565	6/17758	0.0139216	0.696601
G-Y-AN	5	GO:0055080	BP	cation homeostasis	5/565	46/17758	0.0149955	0.739301
G-Y-AN	4	GO:0072593	BP	reactive oxygen species metabolic process	4/565	31/17758	0.0161449	0.772223
G-Y-AN	5	GO:0098771	BP	inorganic ion homeostasis	5/565	47/17758	0.0163543	0.772223
G-Y-AN	5	GO:0050801	BP	ion homeostasis	5/565	47/17758	0.0163543	0.772223
G-Y-AN	43	GO:0016020	CC	membrane	43/565	937/17758	0.0163244	0.772223
G-Y-AN	6	GO:0042626	MF	ATPase-coupled transmembrane transporter activity	6/565	65/17758	0.0170921	0.801417
G-Y-AN	2	GO:0070189	BP	kynurenine metabolic process	2/565	7/17758	0.0190827	0.805998
G-Y-AN	4	GO:0055065	BP	metal ion homeostasis	4/565	35/17758	0.0243316	0.805998
G-Y-AN	2	GO:0031032	BP	actomyosin structure organization	2/565	8/17758	0.024913	0.805998
G-Y-AN	2	GO:0042537	BP	benzene-containing compound metabolic process	2/565	8/17758	0.024913	0.805998
G-Y-AN	2	GO:0042436	BP	indole-containing compound catabolic process	2/565	8/17758	0.024913	0.805998
G-Y-AN	2	GO:0043101	BP	purine-containing compound salvage	2/565	8/17758	0.024913	0.805998
G-Y-AN	2	GO:0046218	BP	indolalkylamine catabolic process	2/565	8/17758	0.024913	0.805998
G-Y-AN	2	GO:0019748	BP	secondary metabolic process	2/565	8/17758	0.024913	0.805998
G-Y-AN	2	GO:0006569	BP	tryptophan catabolic process	2/565	8/17758	0.024913	0.805998
G-Y-AN	4	GO:0009072	BP	aromatic amino acid family metabolic process	4/565	36/17758	0.0267053	0.805998
G-Y-AN	3	GO:0006541	BP	glutamine metabolic process	3/565	21/17758	0.0278217	0.805998
G-Y-AN	3	GO:0006879	BP	cellular iron ion homeostasis	3/565	21/17758	0.0278217	0.805998
G-Y-AN	5	GO:0048878	BP	chemical homeostasis	5/565	54/17758	0.0281786	0.805998
G-Y-AN	2	GO:0042402	BP	cellular biogenic amine catabolic process	2/565	9/17758	0.0313648	0.805998
G-Y-AN	2	GO:0006586	BP	indolalkylamine metabolic process	2/565	9/17758	0.0313648	0.805998
G-Y-AN	2	GO:0009310	BP	amine catabolic process	2/565	9/17758	0.0313648	0.805998
G-Y-AN	2	GO:0006568	BP	tryptophan metabolic process	2/565	9/17758	0.0313648	0.805998
G-Y-AN	3	GO:0072523	BP	purine-containing compound catabolic process	3/565	22/17758	0.0314726	0.805998
G-Y-AN	1	GO:0006971	BP	hypotonic response	1/565	1/17758	0.0318166	0.805998
G-Y-AN	1	GO:0051043	BP	regulation of membrane protein ectodomain proteolysis	1/565	1/17758	0.0318166	0.805998
G-Y-AN	1	GO:0051045	BP	negative regulation of membrane protein ectodomain proteolysis	1/565	1/17758	0.0318166	0.805998
G-Y-AN	1	GO:0046070	BP	dGTP metabolic process	1/565	1/17758	0.0318166	0.805998
G-Y-AN	1	GO:0009146	BP	purine nucleoside triphosphate catabolic process	1/565	1/17758	0.0318166	0.805998
G-Y-AN	1	GO:0048134	BP	germ-line cyst formation	1/565	1/17758	0.0318166	0.805998
G-Y-AN	1	GO:0048135	BP	female germ-line cyst formation	1/565	1/17758	0.0318166	0.805998
G-Y-AN	1	GO:0019442	BP	tryptophan catabolic process to acetyl-CoA	1/565	1/17758	0.0318166	0.805998
[truncated: 774 more rows]

## Sheet: CvsG-KEGG
Table S4 The GO and KEGG enrichment analysis results of differentially expressed genes
[truncated: 1,411 more rows]

[truncated: 3 more sheets: CvsY-KEGG, CvsW-KEGG, GvsY-KEGG]
