# Supplementary material for: Two Short Repeats in the 5′ Untranslated Region of Insulin-like Androgenic Gland Factor in Procambarus clarkii (PcIAG) That Regulate PcIAG Expression
Source: Int J Mol Sci. 2022 Sep 7;23(18):10348. doi: 10.3390/ijms231810348 (PMC9499548; doi:10.3390/ijms231810348)
Supplement: Supplementary file 1 [file ijms-23-10348-s001.zip › Table S9 Known and novel miRNA in gonadal tissue .xlsx]

## Sheet: Known miRNA
Table S9 Known and novel miRNAs in gonadal tissue
Table S9-1 Known miRNAs in gonadal tissue
miRNA_name	miRNA_seq	miRNA_len	pre_name	pre_seq	pre_len	pre_position
aae-bantam-3p	UGAGAUCAUUUUGAAAGCUGAU	22	aae-bantam	AGAACCGGUUUUCAUUUUCGAUCUGACUUAUUUGAUUUAACAAGAGUGAGAUCAUUUUGAAAGCUGAUUUU	71	supercont1.49(-):1579552-1579622
aae-let-7	UGAGGUAGUUGGUUGUAUAGU	21	aae-let-7	CACGUUGAGGUAGUUGGUUGUAUAGUAGUGACUGAUUAAAUAUCUGCUAUGCAAUCUGCUAGCUUGUCGUG	71	supercont1.43(+):1156331-1156351
aae-miR-1	UGGAAUGUAAAGAAGUAUGGAG	22	aae-mir-1	CGAAAGUUCCAUGCUUCCUUGCAUUCAAUAGUGAUUCUGAAAGCAUAUGGAAUGUAAAGAAGUAUGGAGCGCUCGG	76	supercont1.812(+):291326-291401
aae-miR-100	AACCCGUAGAUCCGAACUUGUG	22	aae-mir-100	GCGUAGUGGUUGUAGUUACCCAUUUGCAGGAACCCGUAGAUCCGAACUUGUGCUGCCGUUUCACAUGUUACAAGAACGGAUGUAUGGGAUUCUGCCGAUGUAUGGCUAAAGCAUCGAUCGAUUUGU	126	supercont1.43(+):1142154-1142279
aae-miR-12-5p	UGAGUAUUACAUCAGGUACUGGU	23	aae-mir-12	UUCGGACUGAGUAUUACAUCAGGUACUGGUGUCGAUAUUCGAAUCACCAACGAAUCGGGUUCCUUUGAUUAACUUACCAGUACUUAUGUUAUGCUCUCUCCG	102	supercont1.68(-):2720396-2720497
aae-miR-133	UUGGUCCCCUUCAACCAGCUGU	22	aae-mir-133	CUCGGAAUCGCUGAAUAUAGCUGGUUGACUUCGGGUCAAAUCGUCAAAUAUUUGCAAAGAUAUUUCCUCAGUGAAAUCAUUUGGUCCCCUUCAACCAGCUGUAGCAGUGAUGCAUUACA	119	supercont1.778(-):350289-350407
aae-miR-14	UCAGUCUUUUUCUCUCUCCUAU	22	aae-mir-14	GUGGAAUUACACCUCAACGAAUUUGAACUCUGCUCUACCCGAUAAGCCUGUGGGAGCGAGAUUAAGGCUUGCUGGUCAUUUAUUACACUCGAAGUCAGUCUUUUUCUCUCUCCUAUUGGUAUAACGGUGUUUCAACGAGUCCGAGUUCCCGCACCGUAGUCAUCCACAUCAUC	173	supercont1.249(-):1088962-1089134
aae-miR-184	UGGACGGAGAACUGAUAAGGGC	22	aae-mir-184	CCGGUGUAUUCGUACCCUUAUCAUUCUUGCGCCCCGUGUUAUAUUGUUGGCGACUGGACGGAGAACUGAUAAGGGCCCGGGUCACCUU	88	supercont1.496(-):143366-143453
aae-miR-190	AGAUAUGUUUGAUAUUCUUGGUUG	24	aae-mir-190	GGGUGAUUCCGGUGAGAUAUGUUUGAUAUUCUUGGUUGUUAAAUUUUAUAUUAUCACCCAGGAAUCAAACAUAUUAUUACUGUGGUCAUCAUGAGACUUCG	101	supercont1.195(-):82191-82291
aae-miR-193	UACUGGCCUACUAAGUCCCAAC	22	aae-mir-193	GCUUGCUAUGUAAUUUUUUCAAUCGAACUGGGAUUUUGUGGACCAGAAGAUUUCCUCCAUUCGAUAAUAGCUACUGGCCUACUAAGUCCCAACUUGUUUGGAAAUUGUCCGACAGAUAGCAAGC	124	supercont1.519(+):717066-717189
aae-miR-252-3p	CUGCUGCCCAAGUGCUUAUCG	21	aae-mir-252	GAAUUCUUUACUAAGUACUAGUGCCGCAGGAGAGAUUUGAACCCCUGCUGCCCAAGUGCUUAUCGAAGAGU	71	supercont1.56(-):1580021-1580091
aae-miR-252-5p	UAAGUACUAGUGCCGCAGGAG	21	aae-mir-252	GAAUUCUUUACUAAGUACUAGUGCCGCAGGAGAGAUUUGAACCCCUGCUGCCCAAGUGCUUAUCGAAGAGU	71	supercont1.56(-):1580021-1580091
aae-miR-263a-5p	AAUGGCACUGGAAGAAUUCACGG	23	aae-mir-263a	UCCUAGUACACGUAAUGGCACUGGAAGAAUUCACGGGUAUAUUUUGAAAUCCCCGUGUUCUGGCAGUGGCAUCCCUGGUACUAAGGUGAUUCAUCAG	97	supercont1.981(-):164938-165034
aae-miR-275-3p	UCAGGUACCUGAAGUAGCGC	20	aae-mir-275	AUCCUUUCGAUUUCGCGCGCUAAGCAGGAACCGAGACUUUGUCAUUUGCUAGCAGUCAGGUACCUGAAGUAGCGCGCGUGAUC	83	supercont1.24(+):486536-486618
aae-miR-276-3p	UAGGAACUUCAUACCGUGCUC	21	aae-mir-276-1	ACUGGUGAUUGCCAUCAGCGAGGUAUAGAGUUCCUACGUUGCGUGUGCGAAAUUGGUAGGAACUUCAUACCGUGCUCUUGGCUAGCCGUGA	91	supercont1.134(+):38970-39060
aae-miR-276-3p	UAGGAACUUCAUACCGUGCUC	21	aae-mir-276-2	GGUGAAGUGUGCAGUAAUUAGUGCCAGGUAGGUUAGAUUUCCAGUGUCUCGAGUUAAUCCGUCAGCGAGGUAUAGAGUUCCUAUGCGUUCGGAUAAAAUAUUCCAUAGGAACUUCAUACCGUGCUCUUGGAUUGCUUGGAAGUCAUCGAGAGGGUAAUGGUGGAAGUUCGUGGCUAAUUUGUAAAUCAUC	190	supercont1.5(-):2769446-2769635
aae-miR-2765	UGGUAACUCCACCACCGUUGGC	22	aae-mir-2765	AAACGUUUCCGGAGCCUGGUAACUCCACCACCGUUGGCGAUAUUUGACAGCCAAUGGGAGCUGGAGUUCCCGCGUGCCGAACGUUCA	87	supercont1.1(+):5248294-5248380
aae-miR-278-3p	UCGGUGGGACUUUCGUCCGUUU	22	aae-mir-278	UGGUGCGAACGGACGAUAGUCUUCAGCGGCCGUGCAUUUGAUAGAAUUGGUCGGUGGGACUUUCGUCCGUUUGUAACCGCC	81	supercont1.16(+):3596261-3596341
aae-miR-279	UGACUAGAUCCACACUCAUUAA	22	aae-mir-279	ACAUCCCAACGGUUGUCGAUGGGUGUGAAUCUAGUGUUUCACAUGAUUUUCGAUAGCCUGUGACUAGAUCCACACUCAUUAACAAAAGUUGCCGG	95	supercont1.437(-):572245-572339
aae-miR-281-3p	UGUCAUGGAAUUGCUCUCUUUA	22	aae-mir-281	UGGUUUCGAAUAUGAAAAUAAAGAGAGCUAUCCGUCGACAGUAGGGAUAUGAUUCACUGUCAUGGAAUUGCUCUCUUUAUGUACAAUUCGAUAUUCA	97	supercont1.957(+):134442-134538
aae-miR-281-5p	AAGAGAGCUAUCCGUCGAC	19	aae-mir-281	UGGUUUCGAAUAUGAAAAUAAAGAGAGCUAUCCGUCGACAGUAGGGAUAUGAUUCACUGUCAUGGAAUUGCUCUCUUUAUGUACAAUUCGAUAUUCA	97	supercont1.957(+):134442-134538
aae-miR-283	CAAUAUCAGCUGGUAAUUCUGGGC	24	aae-mir-283	GUUCGACUGAAAGGUCAAUAUCAGCUGGUAAUUCUGGGCUUACCCCACCGUUAUACGCUUCCCGGAAUUCCAACUGAUAUCCACUUUUUAGUCGAGAUGGUCA	103	supercont1.68(-):2729329-2729431
aae-miR-285	UAGCACCAUUCGAAAUCAGUAC	22	aae-mir-285	GUUAAUCUUCCUAAGUACUGGCUUCCAAAGGUGAGUAGAUGGCAUUCGAUACACUCUAGCACCAUUCGAAAUCAGUACUGAAGGCGAAGAUUUGUUCUGCGUGA	104	supercont1.23(-):3339127-3339230
aae-miR-2a-3p	UAUCACAGCCAGCUUUGAAGAGC	23	aae-mir-2a	UGGGAACUGUUUCCACUCUCAAAGUGGUUGUGAAAUGAGUUACUCUUGAACGAUCUCAUAUCACAGCCAGCUUUGAAGAGCGAAACGGUUUCUCGCA	97	supercont1.268(-):888581-888677
aae-miR-2b	UAUCACAGCCAGCUUUGAUGAGCU	24	aae-mir-2b	GGGCGUAUUCUAGACUCUCAAAGUGGCUGUGAAAUGGUUUUAUUUUGCUCAUAUCACAGCCAGCUUUGAUGAGCUGGACUGCGCACC	87	supercont1.268(-):887244-887330
aae-miR-2c	UAUCACAGCCAGCUUUGAUGAGC	23	aae-mir-2c	UGCGUUGGCAUCAAAUUUGGUUGUUUUAGUACGACCUCUUUGAAACCCCUAUCACAGCCAGCUUUGAUGAGCAACGCA	78	supercont1.268(-):889085-889162
aae-miR-305-5p	AUUGUACUUCAUCAGGUGCUCUGG	24	aae-mir-305	AAUGUCACAUGUCUAUUGUACUUCAUCAGGUGCUCUGGUUGUUUUCGAUACCCGGCACAUGUUGGAGUACACUUAAUGUGCUGACAGU	88	supercont1.24(+):495587-495674
aae-miR-306-5p	UCAGGUACUGAGUGACUCUCAG	22	aae-mir-306	CAUUCGCAAUUUCACCGGUUCAGGUACUGAGUGACUCUCAGAUGUGCAUUUCUCAAGCAAUCUCGUCCUCAGGACCUGAGGUUGAAAAACCCUGAGAGCACCUCGGUAUCUAAGCCAGUGUUGCGAAAA	129	supercont1.785(+):213059-213187
aae-miR-31	UGGCAAGAUGUUGGCAUAGCUGA	23	aae-mir-31	CGAGAUUUUGGGAGAUUGAAGGUCGUGUUUGCAGAGUGAAAUUGGCAACUUGGCAAGAUGUUGGCAUAGCUGAAAGUUUUGAGUUUAGCUAUUCAACUUCUUGUCUAUUUUUCCAAUUUAUUGACAACGAAGAGGCGUUUUUCCGUGAU	149	supercont1.636(-):483181-483329
aae-miR-315-5p	UUUUGAUUGUUGCUCAGAAAGC	22	aae-mir-315	AGUGUUUCUAUAAAAUUUUGAUUGUUGCUCAGAAAGCCGUGCAUUUGAAACGGGUCGCUUUCGAGCAGUAAUCAAAGUCAAAUAAAACACCA	92	supercont1.612(+):104128-104219
aae-miR-317	UGAACACAGCUGGUGGUAUCU	21	aae-mir-317-1	GAGGAAUUUCGGCUACCGGGAUACACCCUGUGCUCGCUUUGCAUUCGAAACUAGUGAACACAGCUGGUGGUAUCUCAGUGGCCCUAAUCCGA	92	supercont1.153(-):2154700-2154791
aae-miR-317	UGAACACAGCUGGUGGUAUCU	21	aae-mir-317-2	GGAAUUUCGGCUACCGGGAUACACCCUGUGCUCGCUUUGCAUUCGAAACUAGUGAACACAGCUGGUGGUAUCUCAGUGGCCCUAAUCC	88	supercont1.265(+):429451-429538
aae-miR-33	GUGCAUUGUAGUUGCAUUGCA	21	aae-mir-33	CCACCCGGGUGCAUUGUAGUUGCAUUGCACUUUUGCGUUCGAUAACACGGUGCAAUACUUCUGCAAUGCAAGCCAGGUGG	80	supercont1.487(+):351648-351727
aae-miR-34-5p	UGGCAGUGUGGUUAGCUGGUUG	22	aae-mir-34	CAAGGCAAUACGCUAUGGCAGUGUGGUUAGCUGGUUGUGUAGAACUUUGGGGGGCUUCCGUGGCGUUCGCGCGCACACGGGGGCUCAGAUUCACAACCACUAUCCGCCCUGCCGCCGCGAGGUGCCAGG	129	supercont1.265(+):509521-509649
aae-miR-71-3p	UCUCACUACCUUGUCUUUCAUG	22	aae-mir-71	CGGCAAGAAAGACAUGGGUAGUGAGAUAGUUUCACCCUAUUGCACUGGGAUCUCACUACCUUGUCUUUCAUGCUGAU	77	supercont1.268(-):889378-889454
aae-miR-71-5p	AGAAAGACAUGGGUAGUGAGAU	22	aae-mir-71	CGGCAAGAAAGACAUGGGUAGUGAGAUAGUUUCACCCUAUUGCACUGGGAUCUCACUACCUUGUCUUUCAUGCUGAU	77	supercont1.268(-):889378-889454
aae-miR-79-3p	UAAAGCUAGAUUACCAAAGCAU	22	aae-mir-79	GAACCCAUCGUCCAUGCUUUGGCGCUUUAGCUGUAUGAUAGAAUUUAAUAUUUCAUAAAGCUAGAUUACCAAAGCAUGGAAGGCUUGGGCGGUGUC	96	supercont1.785(+):213262-213357
aae-miR-8-5p	CAUCUUACCGGGCAGCAUUAGA	22	aae-mir-8	GUCUGUUCACAUCUUACCGGGCAGCAUUAGAUAUUUUUGAAAUACUUCUAAUACUGUCAGGUAAAGAUGUCGUCCGAAC	79	supercont1.411(+):876043-876121
aae-miR-87	GUGAGCAAAUUUUCAGGUGUGU	22	aae-mir-87	ACCAGAUUGUCACUGGCCAGCCUGAAAUUUGCUAAACCUGUGUGUAUUUGAUUCAAACAAUCAAGGUGAGCAAAUUUUCAGGUGUGUCGGAGAACAAUCGCAAUCAU	107	supercont1.360(+):1010781-1010887
aae-miR-92a-3p	UAUUGCACUUGUCCCGGCCUA	21	aae-mir-92a	AAUCUACGCAUCGGUACGGACAGGGGCAACAUUGUGACAUUUGAAAGCUAAUAUUGCACUUGUCCCGGCCUAUGCGUGGAGU	82	supercont1.116(+):1267202-1267283
aae-miR-92b-3p	AAUUGCACUUGUCCCGGCCUGC	22	aae-mir-92b	GCUCCGAAUGUAGGUCGUGACUUGUGCCCGUUUGCUGAAUUUUAAUGGUCAAAUUGCACUUGUCCCGGCCUGCAGCCAAGAGC	83	supercont1.116(+):1319150-1319232
aae-miR-9a	UCUUUGGUUAUCUAGCUGUAUGA	23	aae-mir-9a-2	GUCAAAGUUCUCUUUGGUUAUCUAGCUGUAUGAGUGAAUUUAGAACAUCAUAAAGCUAGCAUACCGAAGUUAAUAGUUGAC	81	supercont1.517(+):574909-574989
aae-miR-9a	UCUUUGGUUAUCUAGCUGUAUGA	23	aae-mir-9a-1	GUCAAAGUUCUCUUUGGUUAUCUAGCUGUAUGAGUGAAUUUAGAACAUCAUAAAGCUAGCAUACCGAAGUUAAUAGUUGAC	81	supercont1.517(+):555107-555187
aae-miR-iab-4-5p	ACGUAUACUGAAUGUAUCCUGA	22	aae-mir-iab-4-1	GCUUCAUGAACGUAUACUGAAUGUAUCCUGAGUGCUAUCUAUCCGGUAUACCUUCAGUAUACGUAACAGGAGGC	74	supercont1.423(-):763483-763556
aae-miR-iab-4-5p	ACGUAUACUGAAUGUAUCCUGA	22	aae-mir-iab-4-2	GCUUCAUGAACGUAUACUGAAUGUAUCCUGAGUGCUAUCUAUCCGGUAUACCUUCAGUAUACGUAACAGGAGGC	74	supercont1.708(+):50256-50329
bdo-bantam	UGAGAUCAUUUUGAAAGCUGAU	22	bdo-bantam	CGGUUUUCGAUUUGAUUUGGCUGUUUCUUCAACAAGUGAGAUCAUUUUGAAAGCUGAU	58	scaffold00126(+):40590-40611
bdo-let-7	UGAGGUAGUAGGUUGUAUAGU	21	bdo-let-7	UGAGGUAGUAGGUUGUAUAGUAGUAUUAACGGCAUGCUAUACAACGUGCUAGCUUUCU	58	scaffold00010(+):2862318-2862338
bdo-miR-100	AACCCGUAAAUCCGAACUUGUG	22	bdo-mir-100	AACCCGUAAAUCCGAACUUGUGCUGUUGUUUGUGUUGCAAGACCGGCAUUAUGGGAGUC	59	scaffold00010(+):2862114-2862172
bdo-miR-12	UGAGUAUUACAUCAGGUACUGG	22	bdo-mir-12	UGAGUAUUACAUCAGGUACUGGUGUGCUAUCGCUUGUUAAAUCUACCAGUACUUAUGUCAUACUGUCC	68	scaffold00073(+):1266978-1267045
bdo-miR-13a	UAUCACAGCCAUUUUGACGAGUU	23	bdo-mir-13a	GCGUUAAAACGGUUGUGAAUUAUGUUGCAAUAGUAAGCCAUAUCACAGCCAUUUUGACGAGUU	63	scaffold00073(+):242058-242120
bdo-miR-13b	UAUCACAGCCAUUUUGACGAGUU	23	bdo-mir-13b	UCGUUAAAAUGUUUGUGUUUAUGUCGCCAUUUGCAUACUCAUAUCACAGCCAUUUUGACGAGUU	64	scaffold00020(+):1021893-1021956
bdo-miR-190	AGAUAUGUUUGAUAUUCUUGGUUG	24	bdo-mir-190	AGAUAUGUUUGAUAUUCUUGGUUGUUACAUUUAAAGGUUCACCCAGGAAUCAAACAUAUUAUU	63	scaffold00086(-):882723-882785
bdo-miR-252	CUAAGUACUAGUGCCGCAGGAG	22	bdo-mir-252	CUAAGUACUAGUGCCGCAGGAGAUAGUUCAAACGACACGUAGUAGACCCCUGCUGCCCCAGUGCUUAUCA	70	scaffold00214(+):97423-97492
bdo-miR-263a	AAUGGCACUGGAAGAAUUCACGGG	24	bdo-mir-263a	AAUGGCACUGGAAGAAUUCACGGGAUUUUUUAUAUAUAAUUCCCGUGAUCUCUUAGUGGCAUCUA	65	scaffold00022(-):329546-329610
bdo-miR-263b	CUUGGCACUGGGAGAAUUCACAG	23	bdo-mir-263b	CUUGGCACUGGGAGAAUUCACAGUUGACUUUUACAAUACUCUGUGGUUCUUUGGGUGCCAAAAC	64	scaffold00044(-):704215-704278
bdo-miR-276b	AGCGAGGUAUAGAGUUCCUACG	22	bdo-mir-276b	AGCGAGGUAUAGAGUUCCUACGUGACUUUAAAGAAUUGUAGGAACUUAAUACCGUGCUCU	60	scaffold00015(+):91733-91792
bdo-miR-2a	UAUCACAGCCAGCUUUGAUGAGCU	24	bdo-mir-2a-1	UCUCACAAAGUGGUUGUGAAAUGCUCUAUUUGAAACUGCAUAUCACAGCCAGCUUUGAUGAGCU	64	scaffold00002(-):2204625-2204688
bdo-miR-2a-2	UCACAGCCAGCUUUGAUGAGCUA	23	bdo-mir-2a-2	CCUCAUCAAGUGGUUGUGAUAUGGAUUCUCAACGCAUAUCACAGCCAGCUUUGAUGAGCUA	61	scaffold00002(-):2204162-2204222
bdo-miR-2b	UAUCACAGCCAGCUUUGAGGAGCG	24	bdo-mir-2b-1	UUCUUCAAAGUGGCUGCGAAAUGUUGACAUUUUCUGCUUAAAAUAUAUUUUUGAAAUUCAUAUCACAGCCAGCUUUGAGGAGCG	84	scaffold00002(-):2205154-2205237
bdo-miR-2b	UAUCACAGCCAGCUUUGAGGAGCG	24	bdo-mir-2b-2	UUCUUCAAAGCGGUUGUGAAAUGUUUCAUUUAAAAUCAUAUCACAGCCAGCUUUGAGGAGCG	62	scaffold00022(-):1637400-1637461
bdo-miR-304	UAAUCUCAAUUUGUAACUGUGAG	23	bdo-mir-304	UAAUCUCAAUUUGUAACUGUGAGCGAAUUCGAUAUGCUGAACUCACGUUGCAUAUGGAGAUUGCC	65	scaffold00073(+):1266554-1266618
bdo-miR-315	UUUUGAUUGUUGCUCAGAAAGCC	23	bdo-mir-315	UUUUGAUUGUUGCUCAGAAAGCCCUUUAUUUGAGCAGGCUUUCGAGCAAUAAUUAAAAC	59	scaffold00100(+):130753-130811
bdo-miR-375	UUUGUUCGUUUGGCUUAAGUUA	22	bdo-mir-375	ACUUGAGCCAAGUGAAUAGAAACUGUCACAAUUGUUUAAACAAAAGUUUGUUCGUUUGGCUUAAGUUA	68	scaffold00122(-):685392-685459
bdo-miR-5a	AAAGGAACGUUCGUUGUGAUAU	22	bdo-mir-5a	AAAGGAACGUUCGUUGUGAUAUACGUACACUUUAAAGAAUAUAUCACAGUGAUUUUCCUUUAU	63	scaffold00054(-):203235-203297
bdo-miR-87	UUGAGCAAAAUUUCAGGUGUGUGA	24	bdo-mir-87	CGCGCCUGUAUCUUGCUGAACCGUAUCUUUGCUUUCUUCCGGUUGAGCAAAAUUUCAGGUGUGUGA	66	scaffold00447(-):75699-75764
bdo-miR-92b	AAUUGCACUAGUCCCGGCCUGC	22	bdo-mir-92b	AGGUCGUGCCUGGUGCUUAAUUUGUUUUUGUUAUUGUGUCUCAAAUUGCACUAGUCCCGGCCUGC	65	scaffold00012(-):2827330-2827394
bdo-miR-958	UGAGAUUCUUCUAAUCUACUGG	22	bdo-mir-958	AGUGGACUAGGGAGCUCUGCACAGUUUUAUUCAAUGCUGUGAGAUUCUUCUAAUCUACUGG	61	scaffold00264(+):137658-137718
bdo-miR-9b	UCUUUGGUGAUUUUAGCUGUAUG	23	bdo-mir-9b	UCUUUGGUGAUUUUAGCUGUAUGGUGGGCGUACUAGAAAUCCAUAGAGCUUUAUUACCAAAAACC	65	scaffold00027(-):1320120-1320184
bmo-bantam-3p	UGAGAUCAUUGUGAAAGCUAAUU	23	bmo-bantam	UAAAAGGAACUACGAAACUGGUUUUCAUAAUGAUUUGACAGAUUGUUUUGUAUUCUGAGAUCAUUGUGAAAGCUAAUUUUGUUCCUGGUA	90	NW_004582023.1(+):2305314-2305403
bmo-bantam-5p	CUGGUUUUCAUAAUGAUUUGACA	23	bmo-bantam	UAAAAGGAACUACGAAACUGGUUUUCAUAAUGAUUUGACAGAUUGUUUUGUAUUCUGAGAUCAUUGUGAAAGCUAAUUUUGUUCCUGGUA	90	NW_004582023.1(+):2305314-2305403
bmo-let-7-3p	CUGUAUAGCCUGCUAACUUUCC	22	bmo-let-7	GGUACUGCCGUCGGCUUGUUGAGGUAGUAGGUUGUAUAGUACGGAAAUACAACACAUAGGUGCGACUGUAUAGCCUGCUAACUUUCCGAGCUGACGGAAUGACA	104	NW_004582019.1(-):3373685-3373788
bmo-let-7-5p	UGAGGUAGUAGGUUGUAUAGU	21	bmo-let-7	GGUACUGCCGUCGGCUUGUUGAGGUAGUAGGUUGUAUAGUACGGAAAUACAACACAUAGGUGCGACUGUAUAGCCUGCUAACUUUCCGAGCUGACGGAAUGACA	104	NW_004582019.1(-):3373685-3373788
bmo-miR-10-3p	CAAAUUCGGUUCUAGAGAGGUUU	23	bmo-mir-10	AGUGCCCUACAUCUACCCUGUAGAUCCGAAUUUGUUUGAAGUGAGGCGACAAAUUCGGUUCUAGAGAGGUUUGUGUGGUGCACG	84	NW_004582018.1(-):2516858-2516941
bmo-miR-10-5p	ACCCUGUAGAUCCGAAUUUGU	21	bmo-mir-10	AGUGCCCUACAUCUACCCUGUAGAUCCGAAUUUGUUUGAAGUGAGGCGACAAAUUCGGUUCUAGAGAGGUUUGUGUGGUGCACG	84	NW_004582018.1(-):2516858-2516941
bmo-miR-100	AACCCGUAGAUCCGAACUUGUG	22	bmo-mir-100	CAUUAAGCCUCUUUAACUGGAACCCGUAGAUCCGAACUUGUGCGCUAUUGUCGUUGGGGACUCCGUCCAAUCGCGCGUAACGAUAGCGACUAUUCAAUGGCAACAAUAUCGAUUCUAAAAGUUGCCGGCAAUCAAAACCAAA	142	NW_004582019.1(-):3376172-3376313
bmo-miR-1000	AUAUUGUCCUGUCACAGCAGU	21	bmo-mir-1000	GGCGCGUCGCGGCCAUAUUGUCCUGUCACAGCAGUACUUGGAAGCUACUGCUGCGUCUGGACAAGCCGGCCGCGGCGCCGCC	82	NW_004581752.1(+):862500-862581
bmo-miR-11-3p	CAUCACAGUCAGAGUUCUAGCU	22	bmo-mir-11	GUUUUGUGGCUAGCACUCGACAUGUGACCUGUGUUCGGUAAUCACAUCACAGUCAGAGUUCUAGCUACACGGCGCG	76	NW_004581691.1(+):1165065-1165140
bmo-miR-1175-3p	UGAGAUUCAACUCCUCCAACUUAA	24	bmo-mir-1175	GUGACAGAUUAAGUGGAGGUGUGAUCUCUUCACUUUUUAUGUUUAAAGUGAGAUUCAACUCCUCCAACUUAACCCUGGAUCG	82	NW_004581697.1(-):1535938-1536019
bmo-miR-12	UGAGUAUUACUUCAGGUACUGGU	23	bmo-mir-12	UUCUGAGUAUUACUUCAGGUACUGGUUGUAUUAAAUAAAAAACGGAAUAAGUUAUUAACACAGCCUAAUAGAGAUAUUACGGAUUUACGA	90	NW_004581701.1(-):690490-690579
bmo-miR-137	UUAUUGCUUGAGAAUACACGUA	22	bmo-mir-137	UAACACGCUUGGAGGUCACGCGUAUUCUUGGGGAAUUAACACAUAUGUGAGAUGUUAUUGCUUGAGAAUACACGUAGCUGACAAGGAGUA	90	NW_004582035.1(-):1646055-1646144
bmo-miR-13a-3p	UAUCACAGCCACUUUGAUGUG	21	bmo-mir-13a	GAUAAUCUCGAUCCUGUCAAAGCGGCGGUGAAAUGUCUCCUCCCUUUCAUAUCACAGCCACUUUGAUGUGGUCGGUUUA	79	NW_004582015.1(-):7692416-7692494
bmo-miR-13b-3p	UAUCACAGCCAUUUUUGACGAGU	23	bmo-mir-13b	GUCCAUGGCCCACUCGUAAAAAUGGCUGUGUCGUGUAGCAACCCUCAUAUCACAGCCAUUUUUGACGAGUUGGGCUGUGU	80	NW_004582015.1(-):7692288-7692367
bmo-miR-14-3p	UCAGUCUUUUUCUCUCUCCUA	21	bmo-mir-14	UUGUCAUUUGUGUCGGGGAGAGAAAUCGACGAGGCUGUUUUAUUUAGUCAGUCUUUUUCUCUCUCCUAUAUGAGUGACAU	80	NW_004582033.1(-):1273977-1274056
bmo-miR-184-3p	ACUGGACGGAGAACUGAUAAGGGC	24	bmo-mir-184	GUGCAGUGACGUGCCCUUGUCAUUCUUCAGGCCCUGUGUAUUUACAACUACUGGACGGAGAACUGAUAAGGGCACGCCGUGUAC	84	NW_004582034.1(-):4769236-4769319
bmo-miR-190-5p	AGAUAUGUUUGAUAUUCUUGGUU	23	bmo-mir-190	GAGCCGCGCGUCGUCGAGAUAUGUUUGAUAUUCUUGGUUGUUUGUUUUGGAUCACCCGGGAAUCAAACAUAUUACUCUACGACCGCGGCC	90	NW_004581767.1(+):450675-450764
bmo-miR-1a-3p	UGGAAUGUAAAGAAGUAUGGAG	22	bmo-mir-1a	AGCCUUGCGCAAGUUCCGUGCUUCCUUACUUCCCAUAGUCAUUGUAAUCAUAUGGAAUGUAAAGAAGUAUGGAGCUGCGCGGGCG	85	NW_004582020.1(-):5628055-5628139
bmo-miR-1b-3p	UGGGAAGUAAGGAAGCACGGAA	22	bmo-mir-1b	CCGCGCAGCUCCAUACUUCUUUACAUUCCAUAUGAUUACAAUGACUAUGGGAAGUAAGGAAGCACGGAACUUGCGCAAG	79	NW_004582020.1(+):5628058-5628136
bmo-miR-1b-5p	CCAUACUUCUUUACAUUCCAUA	22	bmo-mir-1b	CCGCGCAGCUCCAUACUUCUUUACAUUCCAUAUGAUUACAAUGACUAUGGGAAGUAAGGAAGCACGGAACUUGCGCAAG	79	NW_004582020.1(+):5628058-5628136
bmo-miR-210	UUGUGCGUGUGACAGCGGCU	20	bmo-mir-210	AAUGAAGUCCAAAGCAGCUGCUGGCCACUGCACAAGAUUAGUCAAGUUUAUACUCUUGUGCGUGUGACAGCGGCUAUUGCGGGCAUUUCAUU	92	NW_004582008.1(+):4476417-4476508
bmo-miR-252-5p	CUAAGUACUAGUGCCGCAGGAG	22	bmo-mir-252	AACUAAACCUUGUUCCUAAGUACUAGUGCCGCAGGAGCGUUUUGUAGUAUCUCCUGCUGCCUAAGUGCUUAUCAAUGAGGGUUUA	85	NW_004581747.1(-):1258448-1258532
bmo-miR-263a-5p	AAUGGCACUGGAAGAAUUCAC	21	bmo-mir-263a	AUCGAUCCAAGCACAGGCAAUGGCACUGGAAGAAUUCACGGGUUCAGUUUAUAUAUUCCCGUGAUCUCUUAGUGGCAUCACUGGUGCAGGACGAC	95	NW_004582020.1(-):2312197-2312291
bmo-miR-263b-5p	CUUGGCACUGGGAGAAUUCAC	21	bmo-mir-263b	AGCCGACGCUGUUCCUUGGCACUGGGAGAAUUCACAGGAGUUGUAAUUCAUACCCGUGAAUUUCCCGAUGCCUUAGCUCAGUGUGGUCA	89	NW_004581687.1(+):1534394-1534482
bmo-miR-2755-3p	CACCCUGUCAGACCAUACUUGUU	23	bmo-mir-2755	UUUGGUGAAGCAAGGUGGCCUAGCAGAGUGUUUUCAACAAAGCUUGCACCCUGUCAGACCAUACUUGUUUUAACUAACC	79	NW_004581693.1(-):228097-228175
bmo-miR-276-3p	UAGGAACUUCAUACCGUGCUCU	22	bmo-mir-276	CUGGUAAUUACCACUAGCGAGGUAUAGAGUUCCUACGUAUGCUAACACUGUAGGAACUUCAUACCGUGCUCUUGGGUUUGCCAA	84	-
bmo-miR-276-5p	AGCGAGGUAUAGAGUUCCUACG	22	bmo-mir-276	CUGGUAAUUACCACUAGCGAGGUAUAGAGUUCCUACGUAUGCUAACACUGUAGGAACUUCAUACCGUGCUCUUGGGUUUGCCAA	84	-
bmo-miR-2765	UGGUAACUCCACCACCGUUGGC	22	bmo-mir-2765	UAUCUGGGCCUGGUAACUCCACCACCGUUGGCGUUAUCAAUCCGCCAACGGGGUAAGAGUUCCCUUUCCUAGACG	75	NW_004582019.1(+):1827507-1827581
bmo-miR-277-3p	UAAAUGCACUAUCUGGUACGACA	23	bmo-mir-277	UUGAUUACGCCUCGGGGUUCGUGCCAGGAGUGCGUUUGCAAAGAGGCCGACAUGUUUGCGUUAUUGCAAUGUUAACACUGUAAAUGCACUAUCUGGUACGACAUCCCGGGGCGUGUAGCAAC	122	NW_004581681.1(-):3821386-3821507
bmo-miR-2775a	CGCGGGAGAAAAGUAGGACAUU	22	bmo-mir-2775a	CAUUGUGCACCGCGGGAGAAAAGUAGGACAUUUCCUCCCACGCGGGAUGAGAUGUCCUACUUUUUCCCGCGGUGCACAUAC	81	NW_004581741.1(-):701730-701810
bmo-miR-2779	AUAUCCGGCUCGAAGGACCA	20	bmo-mir-2779	UUGCUGGUUUAUAUCCGGCUCGAAGGACCAUAUGUUGCGUUGUGGUAAUUGAGCGUGGACUGUAUUUGUUAUU	73	NW_004582020.1(-):6075805-6075877
bmo-miR-278-3p	UCGGUGGGAUCUUCGUCCGUUU	22	bmo-mir-278	GUAUCAAGUGCUACGCCCGGACGAACUUCCCAGCUCGGCCGACAAUCAGGGGUCGGUGGGAUCUUCGUCCGUUUGUAUCGCUUAUAC	87	NW_004582026.1(+):5082537-5082623
bmo-miR-2780a-5p	AAGGGUGUUAAAUGAAGACUUAU	23	bmo-mir-2780a-3	CCACGGUGAAAAGGGUGUUAAAUGAAGACUUAUGGCUUCGGUCAUAUCGAAGUUAAACAGGACAUCGUUUGAAUGCUCGUCAAAUGGA	88	NW_004582015.1(+):1839171-1839258
bmo-miR-2780a-5p	AAGGGUGUUAAAUGAAGACUUAU	23	bmo-mir-2780a-1	CCACGGUGAAAAGGGUGUUAAAUGAAGACUUAUUAGGGCUUCGGGCAUAUCGAAGAAAAACAGGAAAUCGUUUGAAUGCUCGUCUAAUGGA	91	NW_004582022.1(-):1297811-1297901
bmo-miR-2780a-5p	AAGGGUGUUAAAUGAAGACUUAU	23	bmo-mir-2780a-2	CCACGGUGAAAAGGGUGUUAAAUGAAGACUUAUGGCUUCGGGCAUGUCGAAGAAAAACAGGACAUCGUUUGAAUGCUCGUCUAAUGGA	88	NW_004581758.1(-):328891-328978
bmo-miR-2780b	AAGGGUGUUAAAUGAAGACUUAA	23	bmo-mir-2780b-1	CCACGGUGAAAAGGGUGUUAAAUGAAGACUUAAGGCUUCGGGCAUAUCGAAGAAAAACAGGACAUCGUUUGAAUGCUCGUCUAAUGGA	88	NW_004622599.1(+):234-321
bmo-miR-2780b	AAGGGUGUUAAAUGAAGACUUAA	23	bmo-mir-2780b-2	CCACGGUGAAAAGGGUGUUAAAUGAAGACUUAAGAGCUUCGGGCAUAUCGGAGAAAAACAGGACAUCGUUUGAAUGCUCGUCUAAUGGA	89	NW_004582030.1(-):1959607-1959695
bmo-miR-279a	UGACUAGAUCCACACUCAU	19	bmo-mir-279a	ACGUCAAUUUCUUUCGAUGAGUGGAGGUUUAGUGCAUGUUUAUUUACACCAUGACUAGAUCCACACUCAUCCAUGGAAGUUGCGA	85	NW_004581691.1(+):11805-11889
bmo-miR-279b-3p	UGACUAGAUCUACACUCAUUGA	22	bmo-mir-279b	UUUGUAGUUAAUGGGUAUAGGUCUAGUAUCACCGGGCUGAUUCUGUGACUAGAUCUACACUCAUUGAGUGCUUAUGG	77	NW_004581681.1(+):2936576-2936652
bmo-miR-279c-3p	UGACUAGAUCCAUACUCGUCUG	22	bmo-mir-279c	UGAUAUUUGUGGGCGAGUUUGCUUCUGGUUCAUGUUUUAUAUUGAUCAUGACUAGAUCCAUACUCGUCUGCAGCCAUCAA	80	NW_004581681.1(+):2936836-2936915
bmo-miR-279d-3p	UGACUAGAUUUUCACUUAUCCU	22	bmo-mir-279d	UUCCUCAGACGAUGAGUGACCGUUUAGUUCAAGUUGUCAAUUCUUGACUAGAUUUUCACUUAUCCUCUGCGGGCAC	76	NW_004582019.1(+):739120-739195
bmo-miR-2807a	UUCCAGCUGCAUACAAAUUUCA	22	bmo-mir-2807a-1	UAAAAGUUAAGUCAAAUUUGUAUGAAGUUGGAACGCUUGCCUAUGUUUGCCGCUAGGGGCACUGUUCCAGCUGCAUACAAAUUUCAGGUAACUUUU	96	NW_004581758.1(-):99259-99354
bmo-miR-2807a	UUCCAGCUGCAUACAAAUUUCA	22	bmo-mir-2807a-6	AGCGUAAAACUAAAAUUUGUAUGGAGUUGGAACGUUUGCUUAUGUUUGCCACUAGGGGCGCUGUUCCAGCUGCAUACAAAUUUCAGUUAACUUUU	95	NW_004581701.1(+):620630-620724
bmo-miR-2807a	UUCCAGCUGCAUACAAAUUUCA	22	bmo-mir-2807a-2	AAAAGUUAAGUCAAAUUUGUAUGGAGUUGGAACGUUUGCCUAUGUUUGCCGCUAGGGGCACUGUUCCAGCUGCAUACAAAUUUCAGGUAACUCUU	95	NW_004582011.1(+):2765847-2765941
bmo-miR-2807a	UUCCAGCUGCAUACAAAUUUCA	22	bmo-mir-2807a-5	AAAAGUUAAGUCAAAUUUGUAUGGAGUUGGAAUGUUUGCCUAUGUUUGCCCCGGGGGUCAUUGUUCCAGCUGCAUACAAAUUUCAGGUAACCUUU	95	NW_004581691.1(+):38121-38215
bmo-miR-2807a	UUCCAGCUGCAUACAAAUUUCA	22	bmo-mir-2807a-3	UAAAAGUUAAGUCAAAUUUGUAGGGAGUUGGAACGUUUGCCUAUGUUAGCCGCUAGGGGCGCUGUUCCAGCUGCAUACAAAUUUCAGGUAAUUUUU	96	NW_004582026.1(+):2535554-2535649
bmo-miR-2807a	UUCCAGCUGCAUACAAAUUUCA	22	bmo-mir-2807a-4	UAAAAGCUAACUCAAAUUUGUAGGGAGUUGGAACGUUUGCCUAUGUUUGUCGCUAGGGGCACUGUUCCAGCUGCAUACAAAUUUCAGGUAACUUUU	96	NW_004581883.1(+):38187-38282
bmo-miR-281-3p	ACUGUCAUGGAGUUGCUCUCUU	22	bmo-mir-281	UCUGUUAAUGAAGAGAGCUAUCCGUCGACAGUAUUGCUGAUAAACACUGUCAUGGAGUUGCUCUCUUUAUGAACGGA	77	NW_004582034.1(+):1683515-1683591
bmo-miR-281-5p	AAGAGAGCUAUCCGUCGACAGU	22	bmo-mir-281	UCUGUUAAUGAAGAGAGCUAUCCGUCGACAGUAUUGCUGAUAAACACUGUCAUGGAGUUGCUCUCUUUAUGAACGGA	77	NW_004582034.1(+):1683515-1683591
bmo-miR-282-5p	ACCUAGCCUCUCCUUGGCUUUGUCUGU	27	bmo-mir-282	CGGGACUUUGACCUAGCCUCUCCUUGGCUUUGUCUGUUUCGUUAGUAGCUCAGACAUAGCCUGAUAGAGGUUACGUUUUGUCCCU	85	NW_004581722.1(-):736220-736304
bmo-miR-283-5p	UAAAUAUCAGCUGGUAAUUCU	21	bmo-mir-283	AACGUUUCCCGACUAAAUAUCAGCUGGUAAUUCUGGGCUUUAUUAAUCCCAGGCUAUCAGCUGGUAUACAGUUAUGAUACGUA	83	NW_004581701.1(-):692153-692235
bmo-miR-2840	UAGGAACUGGAAGAAGAGGAGG	22	bmo-mir-2840	AGUCUCCAGGUAGGAACUGGAAGAAGAGGAGGAUUUUGGUCUUCCUCUUCUCCCUCUUCUUCUCUGGAAGCG	72	NW_004582026.1(-):3455321-3455392
bmo-miR-285	UAGCACCAUUCGAAUUCAGUGC	22	bmo-mir-285	UGUCCAUGUUUUGACAACUGUAUUCGAGUGUGUGGAAGAGUUUUAAAAAUCCUCUAGCACCAUUCGAAUUCAGUGCUCGAACGUGGUUA	89	NW_004582025.1(-):2320232-2320320
bmo-miR-2a-2-5p	CUCACAAAGUGGUUGUCGUAUG	22	bmo-mir-2a-2	AAUGUUUCGUCGCUCACAAAGUGGUUGUCGUAUGCGUUUUUACUUUGGCCAUAUCACAGCCAGCUUUGAUGAGCGAUGAA	80	NW_004582015.1(-):7692153-7692232
bmo-miR-2a-3p	UAUCACAGCCAGCUUUGAUGAGC	23	bmo-mir-2a-2	AAUGUUUCGUCGCUCACAAAGUGGUUGUCGUAUGCGUUUUUACUUUGGCCAUAUCACAGCCAGCUUUGAUGAGCGAUGAA	80	NW_004582015.1(-):7692153-7692232
bmo-miR-2a-3p	UAUCACAGCCAGCUUUGAUGAGC	23	bmo-mir-2a-1	GGCGGAAUGUAGUCGUGGCAUCAAAGUCGGUUUGUCAUAGGUCAUAACGUAACUAUCACAGCCAGCUUUGAUGAGCACGACUUCAUCUGU	90	NW_004582015.1(-):7692561-7692650
bmo-miR-2b-3p	UAUCACAGCCAGCUUUGUUGAGU	23	bmo-mir-2b	CGCUAGAACUCGACAAGGUGGUUGUGACAUGGGGGCUCAGGAUCAUAUCACAGCCAGCUUUGUUGAGUUCUCGGCU	76	NW_004582015.1(-):7692030-7692105
bmo-miR-305-3p	GGCGCUUGUUGGAGUACACUU	21	bmo-mir-305	CGACCGCCGCACGCCCAUUGUACUUCAUCAGGUGCUCUGGUGAUCAUAGUUCCAGGCGCUUGUUGGAGUACACUUACCGUGUCGGCGGUUA	91	NW_004582013.1(+):1926822-1926912
bmo-miR-305-5p	AUUGUACUUCAUCAGGUGCUCUG	23	bmo-mir-305	CGACCGCCGCACGCCCAUUGUACUUCAUCAGGUGCUCUGGUGAUCAUAGUUCCAGGCGCUUGUUGGAGUACACUUACCGUGUCGGCGGUUA	91	NW_004582013.1(+):1926822-1926912
bmo-miR-306a-5p	UCAGGUACUAGGUGACUCUGA	21	bmo-mir-306a	CCGCGGGAGACGGAGGCGGGCGGCCGCCUCAGGUACUAGGUGACUCUGAGUGGUGCCGGUCUCAGAGCCGCCUCGUGCCUCAGCGCGGGCUCCGCCGACACGUCCGCC	108	NW_004581774.1(+):30978-31085
bmo-miR-316-5p	UGUCUUUUUCCGCUUUGCUGCUG	23	bmo-mir-316	UGCAUAAAUUUGUCUUUUUCCGCUUUGCUGCUGAUUUUUUUCGUACGUCAACGGCAAAGUGAAAAGGUCUCCUUUAUGAGAA	82	NW_004582031.1(+):2958961-2959042
bmo-miR-317-3p	AGUGAACACAGCUGGUGGUAUC	22	bmo-mir-317	GGGCUAUCGAACGACCGGGUGCCACGCUGUGCUCUCUCGAAAAUUAUGGCGGAGUGAACACAGCUGGUGGUAUCUCAGUUGUUCCCUAGUUC	92	NW_004581681.1(-):3841495-3841586
bmo-miR-3223-5p	UACCUUUUACCUUUACCACAGA	22	bmo-mir-3223	ACUUUUACCUUUUACCUUUACCACAGACACUUGUACCUUUUCUAAGCCCUAAUUGGCUGGGAGAGAGGUUGACCUGGCUCUCUGGGGAGGAUAAUUUGGUGC	102	NW_004582459.1(+):2677-2778
bmo-miR-3261	UAGAAUUUAAGGAUAAGGUAGGGU	24	bmo-mir-3261	UAAUAGUCCUGCAUACUUAUGCCAUGAAAACGUAGAAUUUAAGGAUAAGGUAGGGUAAAUUUUACUCCAUUACAAUAUAGAUUUAAAUUUUAUAGCUCAUGGUAGAGUAGCUUAUUUAUC	120	NW_004582023.1(+):1514036-1514155
bmo-miR-3286-3p	UUGUGCGUGUUCCAAUAGUUAU	22	bmo-mir-3286	AUGAUUGGCGAAUAAUCGAAGCCCAAAACAACUAUUGGUCACUGCACAGGAAUAGUGAAACCUGCAUACUCUUGUGCGUGUUCCAAUAGUUAUUGUGGGUGCUUCAAAAUCGACAUGUCA	120	NW_004582008.1(+):4481275-4481394
bmo-miR-34-5p	UGGCAGUGUGGUUAGCUGGUUG	22	bmo-mir-34	AGAAUCAGGGUAGACCGCGUUGGCAGUGUGGUUAGCUGGUUGUGUAUGGAAAUGACAACAGCCACUAACGACACUGCUCCUGCGUGCACCCUAAAUCA	98	NW_004581681.1(-):3813355-3813452
bmo-miR-3418	CUCUUAGAAUCUUUCUGGUCAG	22	bmo-mir-3418	AUCCGUCUCCUCUGAAAGCUAACUCCAAAAGAAGCUUACGAGGCUUUGUACAAUAUCUAUAGACGUAAAGUACACUCCGGCGCCUCUUAGAAUCUUUCUGGUCAGACAUGAGACGAAAAUGUG	123	NW_004581759.1(-):943693-943815
bmo-miR-375-3p	UUUGUUCGCCCCGGCUCGUGUCG	23	bmo-mir-375	CAGCAAGGCGACCCGAGCGGUCUGAGCAAACUGUGACAAUAUCUAGUUUGUUCGCCCCGGCUCGUGUCGCCAAGCGUCA	79	NW_004581700.1(+):2059423-2059501
bmo-miR-375-5p	ACCCGAGCGGUCUGAGCAAACU	22	bmo-mir-375	CAGCAAGGCGACCCGAGCGGUCUGAGCAAACUGUGACAAUAUCUAGUUUGUUCGCCCCGGCUCGUGUCGCCAAGCGUCA	79	NW_004581700.1(+):2059423-2059501
bmo-miR-6497-3p	GAUGCGGCCGGUGCCGGGUCU	21	bmo-mir-6497	GGAUCCGUAACUUCGGAAUAAGGAUUGGCUCUGAGGACCGGGGCGUGUCGGGUUUGGACGGGAAGCGGAUGCGGCCGGUGCCGGGUCUGGUCGAUGUUCGUGCGUUAUGUUCG	113	NW_004622558.1(+):7-119
bmo-miR-6497-5p	GCUCUGAGGACCGGGGCGUGUC	22	bmo-mir-6497	GGAUCCGUAACUUCGGAAUAAGGAUUGGCUCUGAGGACCGGGGCGUGUCGGGUUUGGACGGGAAGCGGAUGCGGCCGGUGCCGGGUCUGGUCGAUGUUCGUGCGUUAUGUUCG	113	NW_004622558.1(+):7-119
bmo-miR-7-5p	UGGAAGACUAGUGAUUUUGUUGU	23	bmo-mir-7	CGCUUCGUGUUGUAUGGAAGACUAGUGAUUUUGUUGUUUUUGUUGACUAACAAGAAAUCACUAAUCUGCCUACAAAGCGACAGCA	85	NW_004582035.1(+):2817062-2817146
bmo-miR-71-3p	UUCUCACUACCUUGUCUUUCAU	22	bmo-mir-71	GCAAGAUGCUCUCUACCUCUUGAAAGACAUGGGUAGUGAGAUGUCCCGUACAUCUAAAAUUCUCACUACCUUGUCUUUCAUGCGGAUUGGGCAAAUAUCUUCACUCGGCUUCGGAAGAU	119	NW_004582015.1(-):7707526-7707644
bmo-miR-71-5p	UGAAAGACAUGGGUAGUGA	19	bmo-mir-71	GCAAGAUGCUCUCUACCUCUUGAAAGACAUGGGUAGUGAGAUGUCCCGUACAUCUAAAAUUCUCACUACCUUGUCUUUCAUGCGGAUUGGGCAAAUAUCUUCACUCGGCUUCGGAAGAU	119	NW_004582015.1(-):7707526-7707644
bmo-miR-750-3p	CCAGAUCUAUCUUUCCAGCU	20	bmo-mir-750	CUUCAUGUCUGAGUUGGACAGGGGAUCUUGACAGUUUCAUGGUUCGCUGCCAGAUCUAUCUUUCCAGCUCACGCGUGGA	79	NW_004581697.1(-):1536089-1536167
bmo-miR-750-5p	AGUUGGACAGGGGAUCUUGACA	22	bmo-mir-750	CUUCAUGUCUGAGUUGGACAGGGGAUCUUGACAGUUUCAUGGUUCGCUGCCAGAUCUAUCUUUCCAGCUCACGCGUGGA	79	NW_004581697.1(-):1536089-1536167
bmo-miR-79-3p	UUCAUAAAGCUAGAUUACCAAAGCAU	26	bmo-mir-79	CGCCGCCGGGCGCGCUGCGACGCUUUGGCGAUUUAGCUCCGUGACAUCAUUCCGUUCAUAAAGCUAGAUUACCAAAGCAUCGCGUCGCGCCGUCUCAACG	100	NW_004581774.1(+):31444-31543
bmo-miR-8-3p	UAAUACUGUCAGGUAAAGAUGUC	23	bmo-mir-8	CACGACGGAGUAACGGUUCGCAUCUUACCGGGCAGCAUUAGAGUCCUGUCUAUAUUUUCUAAUACUGUCAGGUAAAGAUGUCGUCCGCGCUCCACGUUCGUC	102	NW_004582017.1(+):79866-79967
bmo-miR-8-5p	CAUCUUACCGGGCAGCAUUAGA	22	bmo-mir-8	CACGACGGAGUAACGGUUCGCAUCUUACCGGGCAGCAUUAGAGUCCUGUCUAUAUUUUCUAAUACUGUCAGGUAAAGAUGUCGUCCGCGCUCCACGUUCGUC	102	NW_004582017.1(+):79866-79967
bmo-miR-87	UGAGCAAACUUUCAGGUGUGU	21	bmo-mir-87	UGAAGAAGUUCGGUACACUAAUGGGCCUGAAUCGUUGCUCAGACCUGUAUUUUCGACCAGGUGAGCAAACUUUCAGGUGUGUUAGUGCCGGCUGGUCUACA	101	NW_004581697.1(+):299073-299173
bmo-miR-927-3p	CAAAGCGUUUGGAUUCUAA	19	bmo-mir-927	UGCAGCCUUUUUGCUUUAGAAUUCCUACGCUUUACCGUUGCCAAGUAGUUGGGCAAAGCGUUUGGAUUCUAAAACGAAAUAACUGCCA	88	NW_004581679.1(+):1013971-1014058
bmo-miR-927-5p	UUUAGAAUUCCUACGCUUUACC	22	bmo-mir-927	UGCAGCCUUUUUGCUUUAGAAUUCCUACGCUUUACCGUUGCCAAGUAGUUGGGCAAAGCGUUUGGAUUCUAAAACGAAAUAACUGCCA	88	NW_004581679.1(+):1013971-1014058
bmo-miR-929-5p	AUUGACUCUAGUAGGGAGUCC	21	bmo-mir-929	UGUUAAAUUGACUCUAGUAGGGAGUCCGUUCCGCGCGACUCCCUAAUCGAGUCAGGUUGACUUCUUUGAUGCUAAAUCGACG	82	NW_004582032.1(+):396204-396285
bmo-miR-92a	UAUUGCACCAGUCCCGGCCUAU	22	bmo-mir-92a	GGCCCGUUUGGCUGGGCAGUGACUGGCGCCAUAUUCGGUACGUGUGCGAUAUUGCACCAGUCCCGGCCUAUCCGAGCGGGC	81	NW_004581739.1(-):696247-696327
bmo-miR-92b	AAUUGCACCAAUCCCGGCCUGC	22	bmo-mir-92b	GCGGUGGCCACGCUUAGGACGCGAUUAGGUGUAAACGUUUGUGUUUCAUAUCAAAUUGCACCAAUCCCGGCCUGCCUGUGGCCACAGC	88	NW_004581739.1(-):696074-696161
bmo-miR-965-3p	UAAGCGUAUAGCUUUUCCCCUU	22	bmo-mir-965	AUAUAAAUGGCUGCAUAGCUAAACGGGAGAAGCUAUAGCGCUAUAUGUCAAUAUUAAAAUCAUAAGCGUAUAGCUUUUCCCCUUGGUUAUGCAUGCAUAUUCUC	104	NW_004582012.1(-):8411478-8411581
bmo-miR-970-3p	UCAUAAGACACACGCGGCUCU	21	bmo-mir-970	UGGAGGAAUAGACAGAGCCUUGCGUGUGCUCUUAUUGGUAGUGUGACUGAUAAUCUAUCAUAAGACACACGCGGCUCUGUCUGACUCCAGCG	92	NW_004582019.1(+):2368588-2368679
bmo-miR-989a	GUGUGAUGUGACGUAGUGGAA	21	bmo-mir-989a	GGUUCAGGGUUGAAAUGGCCAUUACCUCACAGUCACGUGGUCAUGAUGGUACAACGUGUGAUGUGACGUAGUGGAAGUCUCGACCUGGAUA	91	NW_004622344.1(+):425-515
bmo-miR-993a-3p	GAAGCUCGUCUCUACAGGUAUCU	23	bmo-mir-993a	GGCACAUUCGUGAUCUACCCUGUAGAUCCGGGCUUUUGUAGAUUAAUUACAUCAGAAGCUCGUCUCUACAGGUAUCUCACGGCUGGAA	88	NW_004582018.1(+):2433576-2433663
bmo-miR-993a-5p	UCUACCCUGUAGAUCCGGGCUUUU	24	bmo-mir-993a	GGCACAUUCGUGAUCUACCCUGUAGAUCCGGGCUUUUGUAGAUUAAUUACAUCAGAAGCUCGUCUCUACAGGUAUCUCACGGCUGGAA	88	NW_004582018.1(+):2433576-2433663
bmo-miR-993b-3p	AAAGCUCGUCUCUACAGGUAUAU	23	bmo-mir-993b	GGCACAUUCGUGAUCUACCCUGUAGAUCCGGGCUUUCGUAAAAAACAAAUCGAAAGCUCGUCUCUACAGGUAUAUCACGGCUGGCCCACGCCACCUUUUCUACAAUUAGUCAAGAACUG	119	NW_004581721.1(-):2625-2743
bmo-miR-998	UAGCACCAUGGGAUUCAGCU	20	bmo-mir-998	CUCGGUCGCGAGCUGCCUCCCGUGCGGCUGCAGUGCUCGCGUGUAGCACCAUGGGAUUCAGCUCACGGCCGCU	73	NW_004581691.1(+):1166010-1166082
bmo-miR-9a-3p	AUAAAGCUAGGUUACCGGAGUUA	23	bmo-mir-9a	AGUAGAUUGGUUAAUUAUCUUUGGUUAUCUAGCUGUAUGAGUAUUACUGACGUCAUAAAGCUAGGUUACCGGAGUUAAGUGCCGUCUACA	90	NW_004582229.1(-):9274-9363
bmo-miR-9a-5p	UCUUUGGUUAUCUAGCUGUAUGA	23	bmo-mir-9a	AGUAGAUUGGUUAAUUAUCUUUGGUUAUCUAGCUGUAUGAGUAUUACUGACGUCAUAAAGCUAGGUUACCGGAGUUAAGUGCCGUCUACA	90	NW_004582229.1(-):9274-9363
bmo-miR-9b-5p	GCUUUGGUAAUCUAGCUUUAUGA	23	bmo-mir-9b	GACGGCGCGACGCGAUGCUUUGGUAAUCUAGCUUUAUGAACGGAAUGAUGUCACGGAGCUAAAUCGCCAAAGCGUCGCAGCGCGCCCGGC	90	NW_004581774.1(-):31448-31537
bmo-miR-9c-3p	UAAAGUUAUGGUACCGAAGUUA	22	bmo-mir-9c	CAGCGCGCCGAGGGUCGCGGGCCGUCUCUUUGGUAUCCUAGCUGUAGGCGUGCGCGGCCCUAAAGUUAUGGUACCGAAGUUACGGCUCGUGACGUAUCAGUCGACGUC	108	NW_004581774.1(+):28981-29088
bmo-miR-9c-5p	UCUUUGGUAUCCUAGCUG	18	bmo-mir-9c	CAGCGCGCCGAGGGUCGCGGGCCGUCUCUUUGGUAUCCUAGCUGUAGGCGUGCGCGGCCCUAAAGUUAUGGUACCGAAGUUACGGCUCGUGACGUAUCAGUCGACGUC	108	NW_004581774.1(+):28981-29088
bmo-miR-iab-4-5p	ACGUAUACUGAAUGUAUCCUGA	22	bmo-mir-iab-4	GCGUCGCCUUCUGUACGUAUACUGAAUGUAUCCUGAGUGCGCGAUUCUUGUCCGGUAUACCUUCAGUAUACGUAACAGAAGAUGACAC	88	NW_004582018.1(+):3486590-3486677
bmo-miR-iab-8	UUACGUAUACUGAAGGUAUACCG	23	bmo-mir-iab-8	GUGUCAUCUUCUGUUACGUAUACUGAAGGUAUACCGGACAAGAAUCGCGCACUCAGGAUACAUUCAGUAUACGUACAGAAGGCGACGC	88	NW_004582018.1(-):3486590-3486677
dme-let-7-5p	UGAGGUAGUAGGUUGUAUAGU	21	dme-let-7	UCUGGCAAAUUGAGGUAGUAGGUUGUAUAGUAGUAAUUACACAUCAUACUAUACAAUGUGCUAGCUUUCUUUGCUUGA	78	chr2L(+):18472034-18472111
dme-miR-1-3p	UGGAAUGUAAAGAAGUAUGGAG	22	dme-mir-1	UUCAGCCUUUGAGAGUUCCAUGCUUCCUUGCAUUCAAUAGUUAUAUUCAAGCAUAUGGAAUGUAAAGAAGUAUGGAGCGAAAUCUGGCGAG	91	chr2L(+):20487441-20487531
dme-miR-100-5p	AACCCGUAAAUCCGAACUUGUG	22	dme-mir-100	CCAUUAACAGAAACCCGUAAAUCCGAACUUGUGCUGUUUUAUAUCUGUUACAAGACCGGCAUUAUGGGAGUCUGUCAAUGCAAACAACUGGUUUUUGGCA	100	chr2L(+):18471434-18471533
dme-miR-1000-5p	AUAUUGUCCUGUCACAGCAGU	21	dme-mir-1000	GACGCUUGCCAUUGAUAUUGUCCUGUCACAGCAGUAUUGUAACACUAUAUUAUAGUUUACUGCUGGGUCGGGGCAUUAACAUUGUUGAGCGUCAUUAGCA	100	chr3R(-):25588859-25588958
dme-miR-12-5p	UGAGUAUUACAUCAGGUACUGGU	23	dme-mir-12	UACGGUUGAGUAUUACAUCAGGUACUGGUGUGCCUUAAAUCCAACAACCAGUACUUAUGUCAUACUACGCCGUG	74	chrX(+):15509473-15509546
dme-miR-13a-5p	CUCCUCAAAGGGUUGUGAAAUG	22	dme-mir-13a	UACGUAACUCCUCAAAGGGUUGUGAAAUGUCGACUAUUAUCUACUCAUAUCACAGCCAUUUUGAUGAGUUUCGUG	75	chr3R(-):15417542-15417616
dme-miR-184-3p	UGGACGGAGAACUGAUAAGGGC	22	dme-mir-184	GGUUGGCCGGUGCAUUCGUACCCUUAUCAUUCUCUCGCCCCGUGUGCACUUAAAGACAACUGGACGGAGAACUGAUAAGGGCUCGUAUCACCAAUUCAUC	100	chr2R(-):13329402-13329501
dme-miR-210-3p	CUUGUGCGUGUGACAGCGGCUAU	23	dme-mir-210	AAAGGUGCUUAUUGCAGCUGCUGGCCACUGCACAAGAUUAGACUUAAGACUCUUGUGCGUGUGACAGCGGCUAUUGUAAGAGGCCAUAGAAGCAACAGCC	100	chrX(+):18128219-18128318
dme-miR-2489-3p	UAUUGUAUGUUGUAUUUGCAGU	22	dme-mir-2489	GCAAUAAGUUAGACGUGAGUAUGGCUAUACAAAUCAUCUGGAACGUAAGUUCUAAUGUAUGUAUUGUAUGUUGUAUUUGCAGUUUUAUGAUAGCA	95	chr2L(+):13609974-13610068
dme-miR-2491-3p	CAACAACAGCAGCAGCAA	18	dme-mir-2491	CGCGAACCACUUUGUGCCGCUGUUGCCUUUGCAGUUGCUGUUUUCCAUGUUGCUACUGCGGCCAAUUGUUGCGCAUCAGCAACAUCAACAACAUCAACAACAGCAGCAGCAACUGCAGUAGCAGCACUCGUGAUUCACUUUCGA	144	chrX(-):22833440-22833583
dme-miR-2493-5p	GCUCACACACACACACAGCCA	21	dme-mir-2493	CGCUAUUAUUAAAACCCCCAACGCUCACACACACACACAGCCAUGUGCAUGGAGCAAAAAACUAUGGCCGUGUGUAUUUGUGCGAGGCGUUGGCGUUCUGACCAGC	106	chr3R(-):15130754-15130859
dme-miR-252-3p	UCCUGCUGCCCAAGUGCUUAUU	22	dme-mir-252	ACCAAGUUCGCUUUCCUAAGUACUAGUGCCGCAGGAGUUAGGUUCGUGUCCGCAAUACCUCCUGCUGCCCAAGUGCUUAUUAAAGCGGCGAGU	93	chr3R(-):13464219-13464311
dme-miR-252-5p	CUAAGUACUAGUGCCGCAGGAG	22	dme-mir-252	ACCAAGUUCGCUUUCCUAAGUACUAGUGCCGCAGGAGUUAGGUUCGUGUCCGCAAUACCUCCUGCUGCCCAAGUGCUUAUUAAAGCGGCGAGU	93	chr3R(-):13464219-13464311
dme-miR-263a-5p	AAUGGCACUGGAAGAAUUCACGGG	24	dme-mir-263a	UAGAUCUCGGCACAGUUAAUGGCACUGGAAGAAUUCACGGGGUAAUUUUUAUACAACCCGUGAUCUCUUAGUGGCAUCUAUGGUGCGAGAAUAA	94	chr2L(-):11953410-11953503
dme-miR-263b-5p	CUUGGCACUGGGAGAAUUCAC	21	dme-mir-263b	UUGCUGACUUUGAGUCUUGGCACUGGGAGAAUUCACAGUUGACUUUAUUAUUCUGUGGUUCUGCGGGUGCCAAAACUUAAAAACCGGCUU	90	chr3L(-):15843406-15843495
dme-miR-279-3p	UGACUAGAUCCACACUCAUUAA	22	dme-mir-279	GGAAUUCAUACUACUGUUUUUAGUGGGUGGGGGUCCAGUGUUUCACAUUGAUUUUCUUAGUAUUUGUGACUAGAUCCACACUCAUUAAUAACGGUAGUUC	100	chr3R(+):29215585-29215684
dme-miR-285-3p	UAGCACCAUUCGAAAUCAGUGC	22	dme-mir-285	UCGAAUCGAAGAACUGAGAUCGAUUGGUGCAUAGAUAUCAGGAGAACCCACUCAAUUUAACUCUAGCACCAUUCGAAAUCAGUGCUUUUGAUAAGAAAC	99	chr3L(-):11946093-11946191
dme-miR-289-5p	UAAAUAUUUAAGUGGAGCCUGCGACU	26	dme-mir-289	GAGUUUACAGUAAAAUAAAUAUUUAAGUGGAGCCUGCGACUUCAGUCCCUCUGACUGACUGGGGUAAGUCACUUGAGCGUUUGUUGGCACGUAAAAGAC	99	chr3L(+):13620822-13620920
dme-miR-2a-3p	UAUCACAGCCAGCUUUGAUGAGC	23	dme-mir-2a-1	GCUGGGCUCUCAAAGUGGUUGUGAAAUGCAUUUCCGCUUUGCGCGGCAUAUCACAGCCAGCUUUGAUGAGCUUAGC	76	chr2L(-):19569897-19569972
dme-miR-2a-3p	UAUCACAGCCAGCUUUGAUGAGC	23	dme-mir-2a-2	AUCUAAGCCUCAUCAAGUGGUUGUGAUAUGGAUACCCAACGCAUAUCACAGCCAGCUUUGAUGAGCUAGGAU	72	chr2L(-):19569490-19569561
dme-miR-2b-3p	UAUCACAGCCAGCUUUGAGGAGC	23	dme-mir-2b-1	CUUCAACUGUCUUCAAAGUGGCAGUGACAUGUUGUCAACAAUAUUCAUAUCACAGCCAGCUUUGAGGAGCGUUGCGG	77	chr2L(-):8258616-8258692
dme-miR-2b-3p	UAUCACAGCCAGCUUUGAGGAGC	23	dme-mir-2b-2	UUGUGUCAUUCUUCAAAGUGGUUGUGAAAUGUUUGCCUUUUUAUGCCUAUUCAUAUCACAGCCAGCUUUGAGGAGCGACGCGA	83	chr2L(-):19570182-19570264
dme-miR-2c-3p	UAUCACAGCCAGCUUUGAUGGGC	23	dme-mir-2c	UCGUAUCUUACUUUCAAUGUCAUCAAAAAGGGCUGAAGAAAGAUAUUUCUGCAUUUGAAUCGUAUCACAGCCAGCUUUGAUGGGCAUUGCAAUGAGCAGCGA	102	chr3R(-):15417744-15417845
dme-miR-307a-3p	UCACAACCUCCUUGAGUGAGCGA	23	dme-mir-307a	UGUCUUGCUUUGACUCACUCAACCUGGGUGUGAUGUUAUUUCGAUAUGGUAUCCAUCACAACCUCCUUGAGUGAGCGAUAGCAGGACA	88	chr2R(-):9621251-9621338
dme-miR-311-3p	UAUUGCACAUUCACCGGCCUGA	22	dme-mir-311	UCUAGAUCAUUUUUCGGACGGUAUAUGGGUUAAUAUUUCAUUUGUCGAAUAUAUUGCACAUUCACCGGCCUGAAAAUAUCAAGA	84	chr2R(-):20583877-20583960
dme-miR-317-3p	UGAACACAGCUGGUGGUAUCCAGU	24	dme-mir-317	AUGCAACUGCCAUUGGGAUACACCCUGUGCUCGCUUUGAAUGAAAUGCAAGCAAGUGAACACAGCUGGUGGUAUCCAGUGGCCGUUUGGCAU	92	chr3R(+):10091126-10091217
dme-miR-31b-5p	UGGCAAGAUGUCGGAAUAGCUG	22	dme-mir-31b	CAAAUAAUGAAUUUGGCAAGAUGUCGGAAUAGCUGAGAGCACAGCGGAUCGAACAUUUUAUCGUCCGAAAAAAUGUGAUUAUUUUUGAAAAGCGGCUAUGCCUCAUCUAGUCAAUUGCAUUACUUUG	127	chrX(-):8993305-8993431
dme-miR-4949-5p	CGGCACACUCGCACACACACA	21	dme-mir-4949	AUAAUGCGCCGCCAUCUUGCGGCACACUCGCACACACACACGUGUGCCAUUCUGGUUUUGCAGUGGUGUGCGUGUGUGCCUCGAGUCGUUGCGUCACUG	99	chr3R(-):31219274-31219372
dme-miR-4961-5p	UCUCUAUGUGUAUGUAUGUAUC	22	dme-mir-4961	CGAUAUCCAAUAGUAGCCAACUCUCUCGCUCUCUAUGUGUAUGUAUGUAUCUUGCUAUCCAUAUAUGUAUAUCCAUAUCAGAGAGCCAGGAUUGGUUGAGACCAUACGAUAUAACCCGAAACCACACUGGCCA	133	chrX(+):1373623-1373755
dme-miR-4968-3p	CAGCAACAGCAGCAGCAGCAGA	22	dme-mir-4968	UUUUCCUCAGAGCCGCGACUGCUGGCGUGUUAUUGUUGCUGUUGCAGCUAGCUGCCACGGUUUGUUGCUUCACUGAUUACGCGCAAUGCAGCAACAGCAGCAGCAGCAGAAGCAACAGCAACUAACUGCAGAGGAGCAAUAGCAGCUGAGAGUUC	155	chr3L(-):11552539-11552693
dme-miR-79-3p	UAAAGCUAGAUUACCAAAGCAU	22	dme-mir-79	UGAAGCUGACUUGCCAUUGCUUUGGCGCUUUAGCUGUAUGAUAGAUUUAAACUACUUCAUAAAGCUAGAUUACCAAAGCAUUGGCUUCUGCAGGUCA	97	chr2L(+):16698554-16698650
dme-miR-8-5p	CAUCUUACCGGGCAGCAUUAGA	22	dme-mir-8	AAGGACAUCUGUUCACAUCUUACCGGGCAGCAUUAGAUCCUUUUUAUAACUCUAAUACUGUCAGGUAAAGAUGUCGUCCGUGUCCUU	87	chr2R(+):16831432-16831518
dme-miR-92b-3p	AAUUGCACUAGUCCCGGCCUGC	22	dme-mir-92b	UAAAACGUCACCUGAUGUAGGCCGUGCCCAGUGCUUAUUUGUUGCAUUUUCGAAAUACAAAUUGCACUAGUCCCGGCCUGCAAUGAGUGUCGCAGUCGAC	100	chr3R(+):25651398-25651497
dme-miR-965-3p	UAAGCGUAUAGCUUUUCCCCUU	22	dme-mir-965	GACAAUAUUGCUCAACAUUUUGGGGGGUAAAACUGUACGUUAUAUGUGCCCUUCUGUGAUAUUCAUAAGCGUAUAGCUUUUCCCCUUAAAAGUUAGAGCUAUUGCAA	107	chr2L(-):243035-243141
dme-miR-9a-3p	UAAAGCUAGCUUACCGAAGUUA	22	dme-mir-9a	GCUAUGUUGUCUUUGGUUAUCUAGCUGUAUGAGUGAUAAAUAACGUCAUAAAGCUAGCUUACCGAAGUUAAUAUUAGC	78	chr3L(+):19565131-19565208
dme-miR-9a-5p	UCUUUGGUUAUCUAGCUGUAUGA	23	dme-mir-9a	GCUAUGUUGUCUUUGGUUAUCUAGCUGUAUGAGUGAUAAAUAACGUCAUAAAGCUAGCUUACCGAAGUUAAUAUUAGC	78	chr3L(+):19565131-19565208
dpu-bantam	UGAGAUCAUUGUGAAAGCUGAUU	23	dpu-bantam	UCGGCUUUUAAACCUCGAGACUAGUUUUCUCAGUGAUCUGCCAGAUAUUAUUUGAAUUUCUGAGAUCAUUGUGAAAGCUGAUUUUGUGGAUAGCCUCGACU	101	GL732637.1(+):370209-370231
dpu-miR-1	UGGAAUGUAAAGAAGUAUGGAG	22	dpu-mir-1	GCGCCUUGGCGUGGGUUCCGUGCUUCCUUACUUCCCAUAGUCAAAUGACAAAACGUAUGGAAUGUAAAGAAGUAUGGAGCAAAUGCCGGGCCAU	94	GL732523.1(-):1720868-1720961
dpu-miR-10	UACCCUGUAGAUCCGAAUUUGU	22	dpu-mir-10	GUUCAUCAUGCUCUACAUCUACCCUGUAGAUCCGAAUUUGUAGUUGCAUCACAAGACAAAUUCGGUUCUAGAGAGGUUCGUGUGGGGCAUAAACAGCUACA	101	GL732529.1(-):304804-304904
dpu-miR-100	AACCCGUAGAUCCGAACUUGUGU	23	dpu-mir-100	AACUUACGUUGACUCGCUCGAACCCGUAGAUCCGAACUUGUGUGUGAAUUCACCCCAAAUUCAUAAUUGAUGACAUCACAAGUACGAUUCUAAGGGUCCAA	101	GL732593.1(-):446640-446740
dpu-miR-12	UGAGUAUUACAUCAGGUACUGGU	23	dpu-mir-12	GAUUUUGGUGUUUCCGUCCGUGAGUAUUACAUCAGGUACUGGUUGUAUGUGCAUGAUACCAGUACCAUUGUAACACUCUCAACGGUCAACAUUUCUGUCAA	101	GL732523.1(-):1847825-1847925
dpu-miR-124	UAAGGCACGCGGUGAAUGCCAAG	23	dpu-mir-124	AAGACACACAGUUCUCCUCGUGUUCAUUGUUGUGCCUUUUGUAUUAUUGAAUUCGGAUCAUAAGGCACGCGGUGAAUGCCAAGAGCACGGCCCAACAUUCG	101	GL732642.1(+):76880-76980
dpu-miR-133	UUGGUCCCCUUCAACCAGCUGU	22	dpu-mir-133	AAACAGAGCCCUGCUUUAGCUGGCUGAAUCCGGGCCAAAUUGUUAUUCAUAGAGCAGCAUUUGGUCCCCUUCAACCAGCUGUAGUUGGCAUUCUGAGCAAC	101	GL732523.1(-):1708478-1708578
dpu-miR-137	UAUUGCUUGAGAAUACACGUUG	22	dpu-mir-137	GAAAAUGCCUUUAGACCUCGGCGGGUAUUCUCAGGUGAUUAACACGUGAUAAGAAGUUGUUAUUGCUUGAGAAUACACGUUGUAUCUAACAAAAACAACCG	101	GL732614.1(+):410915-411015
dpu-miR-153	UUGCAUAGUCACAAAAGUGAUG	22	dpu-mir-153	AUAUCAUCUGUGGCUCACCUCUCAUUUUUGUGAUUUUUGCAAUUUAAAUUAAACAAUUAAUUGCAUAGUCACAAAAGUGAUGGGUGCUUUGCAGAAUUUGU	101	GL732525.1(-):3560627-3560727
dpu-miR-193	UACUGGCCUGCUAAGUCCCAAA	22	dpu-mir-193	AAUGUUUUUACUUUUCGGGAUUUAGUGGAUCAGCUGUUGAUUUAUGUAAAAUACUGGCCUGCUAAGUCCCAAAAAGUGAAAAUUCA	86	GL732689.1(-):85444-85529
dpu-miR-2	UAUCACAGCCAGCUUUGAUGAGC	23	dpu-mir-2-2	CAAGGGUGUCGUGUGUAUUAGCUUGUCAGAGUGGUUGUGAUGUGCGUCAUGUUGUACUCGUAUCACAGCCAGCUUUGAUGAGCGCUACGCUCGACUUGUUG	101	GL732602.1(+):241023-241123
dpu-miR-2	UAUCACAGCCAGCUUUGAUGAGC	23	dpu-mir-2-1	CUACUACGUGCCGCUCGCAAAGUGGCUGUCAUGUGUCCCAAUUUCAAGUUUAGCGUUUCAUAUCACAGCCAGCUUUGAUGAGCGGGACGUUUUGUGGCCUU	101	GL732602.1(+):240851-240951
dpu-miR-252a	CUAAGUACUCGUGCCGCAGGAG	22	dpu-mir-252a	AGAUGAUUCCUACCCCGUUCCUAAGUACUCGUGCCGCAGGAGAGAUGUAUUAAUCUGCAAGUUCCUCCUGCUGCUCAAGUUCUUAACCAAUGGGUGGGAG	100	GL732805.1(+):66046-66145
dpu-miR-252b	CUAAGUAGUAGUGCCGCAGGUA	22	dpu-mir-252b	UAAAUUUGGUUAUGAGGUCGCUAAGUAGUAGUGCCGCAGGUAAUUGCUAUUAAAUCUCAUAUUACCUGGACAAGGCUACUUAACGUUCUUUUAACUUUAAA	101	GL732530.1(+):127360-127460
dpu-miR-263a	AAUGGCACUGGAAGAAUUCAC	21	dpu-mir-263a	GUUGUUGGCCGAUUCCCGCAAUGGCACUGGAAGAAUUCACGGGUCGCAAUUAAAUUUGACAGAUUUGAAUUUCUGGAAAAUGACACACUCGUGGAUCUUCA	101	GL732609.1(+):475601-475701
dpu-miR-263b	CUUGGCACUGGAAGAAUUCACA	22	dpu-mir-263b	GUGAUCCUUGGCACUGGAAGAAUUCACAGAGUGCAUUACGACAGGUCGUGGGUUCCCUGGUGCCAGAGAUUGC	73	GL732609.1(+):475811-475883
dpu-miR-275	UCAGGUACCUGAAGUAGCGCGCG	23	dpu-mir-275	AUAUUACUGGCCACUCCCCGUGCUGCGACAGGUGCUUCCGGCUGUGUUAAUAAUUGCGAGUCAGGUACCUGAAGUAGCGCGCGGAGUGGCUCGGAACGAUCUC	103	GL732526.1(+):1790722-1790824
dpu-miR-276	UAGGAACUUCAUACCGUGCUCU	22	dpu-mir-276	GACGUGUCGCUAGCGAGGUAUAGAGUUCCUACGUCUUGUCACUGAAUUCAAGUCGAUUGGUAGGAACUUCAUACCGUGCUCUCGACGCCAAUCCGAUAGUC	101	GL732537.1(+):755607-755707
dpu-miR-278	UCGGUGGGACUUUCGUCCGUGU	22	dpu-mir-278	AAAAAGUUUUCUCUGUUUUCGAGAGACGGAAGUCUUGCACAAGAAAUUUAAAAAAACAGGUCGGUGGGACUUUCGUCCGUGUGUGAUGCACUUGACAACAC	101	GL732582.1(-):694686-694786
dpu-miR-279a	UGACUAGAUCCACACUCAUCCA	22	dpu-mir-279a	UCUGGUCCAUGUUAACUUGAUUUGGCGACCGAACUGAAAAUUGUUGGUUGAUAAUUUCAUGACUAGAUCCACACUCAUCCAGUGACACAGUUGGUAAUUCG	101	GL732585.1(-):523633-523733
dpu-miR-281	UGUCAUGGAGCUGCUCUCUUUAU	23	dpu-mir-281	AGAGCUUGAGCCGCAAAGAGAGCUAUCCGUGAACAGUAUGCUGUGUGUGCGAAAAUUCACUGUCAUGGAGCUGCUCUCUUUAUGGACA	88	GL732533.1(-):1065344-1065431
dpu-miR-305	UUUGUACUUUAUCAGGUGCUCU	22	dpu-mir-305	AGUAGAGAAGUGACCUGCUUUGUACUUUAUCAGGUGCUCUGUUUGAAAUUUACCUCAGGGCCCCUGUGCAAGUACAUAGCUGGUUGUUCUCAUCCUCGCCGA	102	-
dpu-miR-307	UCACAACCUCCUUGAGUGAG	20	dpu-mir-307	UUUGGUUGUGGUGUAGUUUUCCAAACAAAUAUGAUCAAUUUCGGUCACUUUCUGUUUUCGUCACAACCUCCUUGAGUGAGUGAAGUAGCGAAAGAUAAUUC	101	GL732569.1(-):641082-641182
dpu-miR-31	AGGCAAGAUGUCGGCAUAGCUGA	23	dpu-mir-31	GAAUGGAGGGUUUCGCGCGAAGGCAAGAUGUCGGCAUAGCUGACGUGCUAAUCCGAGUGUAGCUGUGUUACAUCGUGCCAACGUGAACCGCUCCCAAUGAC	101	-
dpu-miR-315	UUUUGAUUGUUGCUCAGAAAGC	22	dpu-mir-315	UAUAUAAUAGCUCCCAAUGUUUUUGAUUGUUGCUCAGAAAGCCGUGCCAUUUCACAUUUUUGGCUGACGUCAAAAAAUCACAACUGGCUUUCGAGAAAUAA	101	GL732580.1(+):431888-431988
dpu-miR-317	UGAACACAGCUGGUGGUAUCUCAGU	25	dpu-mir-317	AAAUUUCCACACCGGGACGGGGAACCACCCUGCGUUCGCCUGUUGUUGGAAUUUUCCAGGUGAACACAGCUGGUGGUAUCUCAGUCCUUGUGAUAUUGGAA	101	GL732526.1(-):1243945-1244045
dpu-miR-33	GUGCAUUGUAGUUGCAUUGCAC	22	dpu-mir-33	ACACACUGGGGGUAGCCCGUGUGCAUUGUAGUUGCAUUGCACGUUGUCAAUUCUUUGUUUCGCGCAAUGCUUCGGCAGUGCAACUCGGGAUGCCAACCGCU	101	GL732612.1(-):265085-265185
dpu-miR-34	UGGCAGUGUGGUUAGCUGGUUGUG	24	dpu-mir-34	GGGCAAAAGUGUAUUGAUGGUUGGCAGUGUGGUUAGCUGGUUGUGAAAUAUUUACUUGAAUCCACAGCCACUAUCCAAACUGUCCACUGUCGAUGACACGA	101	GL732526.1(-):1242035-1242135
dpu-miR-7	UGGAAGACUAGUGAUUUUGUUGU	23	dpu-mir-7	GGCCUCCGGCUGUUGUGGUAUGGAAGACUAGUGAUUUUGUUGUUCGGCAUAAAGACCGGUAACAAAAAAUCUCUAGUUCACCUACCAAGGCAG	93	GL732712.1(-):112541-112633
dpu-miR-71	UGAAAGACAUGGGUAGUGAGAUG	23	dpu-mir-71	GCGUUGUGAAAGGCAUCGGCCUGAAAGACAUGGGUAGUGAGAUGUUGGCCUGGUAGUUCCUCACCUCUCACUACUUUGUCGUUCAUGUCGUGCACUUUUCC	101	GL732602.1(+):240409-240509
dpu-miR-745	GAGCUGCCCAGUGAAGGGCUUU	22	dpu-mir-745	CCUGUGUUGGGUCGGUCCUUCCCGGGGCACCUUGCUGAUAGGUAGUCAAGCACGCGAGCUGCCCAGUGAAGGGCUUUCCGAAUCAGGA	88	GL732585.1(-):361986-362073
dpu-miR-8	UAAUACUGUCAGGUAAAGAUGUC	23	dpu-mir-8	AUCGGUUUCCAUCUUACCGGGCAGCAUUAGAUUGGCUUUUUAAACAAGCAUCGUGAUUUCUAAUACUGUCAGGUAAAGAUGUCCUCCGUGCUUGUGAA	98	GL732653.1(+):139386-139483
dpu-miR-9-3p	AUAAAGCUAGGUUACCAAAGUUA	23	dpu-mir-9	UCGUCAUGGCGCUGCUUUUUUCUUUGGUUAUCUAGCUGUAUGAGUGUUAGAAGACGUCAUAAAGCUAGGUUACCAAAGUUAAGAACUGCCCCUCUUCAUCG	101	GL732524.1(+):1526193-1526293
dpu-miR-9-5p	UCUUUGGUUAUCUAGCUGUAUGA	23	dpu-mir-9	UCGUCAUGGCGCUGCUUUUUUCUUUGGUUAUCUAGCUGUAUGAGUGUUAGAAGACGUCAUAAAGCUAGGUUACCAAAGUUAAGAACUGCCCCUCUUCAUCG	101	GL732524.1(+):1526193-1526293
dpu-miR-92	AAUUGCACUCGUCCCGGCCUGC	22	dpu-mir-92	ACCUUGAUAGUCAACCUUAUGAAGGCUUUGACUUGGGCAACUUCGUUUAAAUGUUUGUCGAAUUGCACUCGUCCCGGCCUGCUUAACUGGACUAAAAAAAC	101	GL732560.1(+):876310-876410
dpu-miR-965	UAAGCGUAUGGCUUUUCCCCUG	22	dpu-mir-965	AAGUGUGCAAAGCAAGGGAAAGGUUGUAGCUCUUAUGUCUCAUUUUGAUUAGCAUAAGCGUAUGGCUUUUCCCCUGCAGUGUCACUUGAUG	91	GL732554.1(-):27767-27857
dpu-miR-981	UUCGUUGUCGACGAAACCUGCA	22	dpu-mir-981	AAUUGUGCCGUGCUUGUCCGGGUUUCGCGACGCUCGAACGCCGUUUACUUUCACAGUCCGUUCGUUGUCGACGAAACCUGCAUAUCGCACGGUCACUCU	99	GL732524.1(-):1450974-1451072
dpu-miR-993	GAAGCUCGUUUCUACAGGUAUCU	23	dpu-mir-993	CAAAGCCUGCCAGUACCGAUACCCUGUAGCUCCGGGCUUUUGUUUGGUUUCUAAUAAUCAGAAGCUCGUUUCUACAGGUAUCUUACGGGUAAACGAAAGAA	101	GL732529.1(+):282300-282400
dpu-miR-iab-4-3p	CGGUAUACCUUCAGUAUACGUAAC	24	dpu-mir-iab-4	UGGAUGUUUAACCCCCUGGACGUAUACUGAAUGUAUCCUGAGCUUCAUUCAUUCCGGUAUACCUUCAGUAUACGUAACAGGAGGCAACACUUUCAAC	97	GL732529.1(+):515528-515624
dpu-miR-iab-4-5p	ACGUAUACUGAAUGUAUCCUGA	22	dpu-mir-iab-4	UGGAUGUUUAACCCCCUGGACGUAUACUGAAUGUAUCCUGAGCUUCAUUCAUUCCGGUAUACCUUCAGUAUACGUAACAGGAGGCAACACUUUCAAC	97	GL732529.1(+):515528-515624
mja-miR-6489-3p	CGACGGAAAGGUGUCCAAGCUGG	23	mja-mir-6489	GAUUGAAUGGUCUAGUGAGGGCACCGGACUGGCGCCCUUGGAGCCGCUACCGCCUCGGCGGGCAGCGCCCUCGGGUCGACGGAAAGGUGUCCAAGCUGGGUCAUUUA	107	-
mja-miR-6489-5p	GGCACCGGACUGGCGCCCUU	20	mja-mir-6489	GAUUGAAUGGUCUAGUGAGGGCACCGGACUGGCGCCCUUGGAGCCGCUACCGCCUCGGCGGGCAGCGCCCUCGGGUCGACGGAAAGGUGUCCAAGCUGGGUCAUUUA	107	-
tcf-bantam	UGAGAUCAUUGUGAAAGCUGAUU	23	tcf-bantam	CUAGUUUUCUCAGUGAUCUGCCAGAUAUUGUUAAAAUUUCUGAGAUCAUUGUGAAAGCUGAUU	63	-
tcf-let-7-3p	CUGUACAACUUGCUAACUUUCC	22	tcf-let-7	UGAGGUAGUAGGUUGUAUGGUUCAGAAUUACACCGUUCAGGCGAAACUGUACAACUUGCUAACUUUCC	68	-
tcf-let-7-5p	UGAGGUAGUAGGUUGUAUGGUU	22	tcf-let-7	UGAGGUAGUAGGUUGUAUGGUUCAGAAUUACACCGUUCAGGCGAAACUGUACAACUUGCUAACUUUCC	68	-
tcf-miR-1	UGGAAUGUAAAGAAGUAUGGAG	22	tcf-mir-1	CCAUGCUUCCUUACUUCCCAUAGCGAUAUGACAUAUGGAAUGUAAAGAAGUAUGGAG	57	-
tcf-miR-10-3p	CAAAUUCGGUUCUAGAGAGGUUC	23	tcf-mir-10	UACCCUGUAGAUCCGAAUUUGUAUUUCCCACAAUGACAAAUUCGGUUCUAGAGAGGUUC	59	-
tcf-miR-10-5p	UACCCUGUAGAUCCGAAUUUGU	22	tcf-mir-10	UACCCUGUAGAUCCGAAUUUGUAUUUCCCACAAUGACAAAUUCGGUUCUAGAGAGGUUC	59	-
tcf-miR-100	AACCCGUAGAUCCGAACUUGUG	22	tcf-mir-100	AACCCGUAGAUCCGAACUUGUGUGGCAACCUCGCAAUUUCUUUCGCAAGUUCGAUUCUAAGGGCGCA	67	-
tcf-miR-1175-3p	UGAGAUUCAACUCCUCCAACUUUG	24	tcf-mir-1175	AAGUGGAGCAGUAGUCUCGUCACUUGGAUACUUAGCAAGUGAGAUUCAACUCCUCCAACUUUG	63	-
tcf-miR-12	UGAGUAUUACAUCAGGUACUGGU	23	tcf-mir-12	UGAGUAUUACAUCAGGUACUGGUUGAACUUGGGACACCAGUACUUCUGUAACACUCUCC	59	-
tcf-miR-124-3p	UAAGGCACGCGGUGAAUGCCAA	22	tcf-mir-124	CGUGUUCACUGUUGGCCUUGAUGUGGAUAUUGUCAUAAGGCACGCGGUGAAUGCCAA	57	-
tcf-miR-125	UCCCUGAGACCCUAACUUGUGA	22	tcf-mir-125	UCCCUGAGACCCUAACUUGUGAUAGCAAUCUCACAGGCUAGCUUCUCAGGUAU	53	-
tcf-miR-133	UUGGUCCCCUUCAACCAGCUGU	22	tcf-mir-133	AGCUGGUUGAAUCCGGGCCAAAUUGUUAUUCAUAGCGGAGCAUUUGGUCCCCUUCAACCAGCUGU	65	-
tcf-miR-137	UUAUUGCUUGAGAAUACACGU	21	tcf-mir-137	GCGUAUUCUUAAGUGAUUAGCACGCAUUUUAAGUUGUUAUUGCUUGAGAAUACACGU	57	-
tcf-miR-153-3p	UUGCAUAGUCACAAAAGUGAUG	22	tcf-mir-153	UCAUUUUUGUGAUUUUUGCAAUUGUAUUAAAGAUUUUAAUUGCAUAGUCACAAAAGUGAUG	61	-
tcf-miR-184-3p	UGGACGGAGAACUGAUAAGGGC	22	tcf-mir-184	CCUUAUCAUUCACCAGUCCGGUUGGAAUUCUGUAGACUGGACGGAGAACUGAUAAGGGC	59	-
tcf-miR-190	AGAUAUGUUUGAUAUUCUUGGUUG	24	tcf-mir-190	AGAUAUGUUUGAUAUUCUUGGUUGUGGCUUUCCAACUCAACCAGAUAUCAGACAUAUUAUUA	62	-
tcf-miR-193	UACUGGCCUGCUAAGUCCCAAG	22	tcf-mir-193	AGGGACUUGGCGGAACUGUGGGUUGGGACUUGGACCUCUUAAGGAAGCCUACUGGCCUGCUAAGUCCCAAG	71	-
tcf-miR-210-3p	CUUGUGCGUGUGACAGCGGCU	21	tcf-mir-210	AGCUGCUGGACACUGCUCAAGAUUAGAAUGGUACACAACUCUUGUGCGUGUGACAGCGGCU	61	-
tcf-miR-210-5p	AGCUGCUGGACACUGCUCAAGAU	23	tcf-mir-210	AGCUGCUGGACACUGCUCAAGAUUAGAAUGGUACACAACUCUUGUGCGUGUGACAGCGGCU	61	-
tcf-miR-219	UGAUUGUCCAAACGCAAUUCUUG	23	tcf-mir-219	UGAUUGUCCAAACGCAAUUCUUGUAACAUAUUAUUCAACAAGAAGUGUGUGGGGACAUCAUU	62	-
tcf-miR-252a-5p	UAAGUACUAGUGCCGCAGGAG	21	tcf-mir-252a	UAAGUACUAGUGCCGCAGGAGAGGGAAUUCGAGUCCUCCUGCAGCUAUAGUGCUUACC	58	-
tcf-miR-252b	CUAAGUAGUUGUGCCGCAGGUAA	23	tcf-mir-252b	CUAAGUAGUUGUGCCGCAGGUAACCGAUCCGAGUGCUUACCUGCACACGCCUGCUUACAUC	61	-
tcf-miR-263a	AAUGGCACUGGAAGAAUUCACGGG	24	tcf-mir-263a	AAUGGCACUGGAAGAAUUCACGGGAAGAGGCACAUUGAGACGGCCCCCGUGGCUCUCCAGUGCUGUACC	69	-
tcf-miR-263b	CUUGGCACUGGAAGAAUUCACAGA	24	tcf-mir-263b	CUUGGCACUGGAAGAAUUCACAGAGUAUUUGAAACCAUCGUGGAUUCCCUGGUGCCAUAGA	61	-
tcf-miR-275	UCAGGUACCUGAAGUAGCGCGC	22	tcf-mir-275	CUGUGCUACGGCAGGUGCUUGCGUCUGAGUCAGAUCAGUCAGGUACCUGAAGUAGCGCGC	60	-
tcf-miR-276-3p	UAGGAACUUCAUACCGUGCUCU	22	tcf-mir-276	AGCGAGGUAUAGAGUUCCUACGUCAUUUUAUGCGGUAGGAACUUCAUACCGUGCUCU	57	-
tcf-miR-276-5p	AGCGAGGUAUAGAGUUCCUACG	22	tcf-mir-276	AGCGAGGUAUAGAGUUCCUACGUCAUUUUAUGCGGUAGGAACUUCAUACCGUGCUCU	57	-
tcf-miR-277	UAAAUGCAUUUUCUGGUAUGUC	22	tcf-mir-277	CGUACCAGGAAUGUGUUUACAUUAUGUUUCGUAAAAGAUGUAAAUGCAUUUUCUGGUAUGUC	62	-
tcf-miR-278	UCGGUGGGAUUUUCGUCCGUU	21	tcf-mir-278	CCGGACGAAAAUCUUCUUGCCAGACCUUAAUUCCAAAUCAUGUCGUAUGAUGUAUUGGUCGGUGGGAUUUUCGUCCGUU	79	-
tcf-miR-279a	UGACUAGAUCCACACUCAUCCA	22	tcf-mir-279a	GGUGAAUGUGUAUCUGGUGCAUGUGUAUCAAUUUCCAUGACUAGAUCCACACUCAUCCA	59	-
tcf-miR-279b	UGACUAGAUCCAUACUCAUCU	21	tcf-mir-279b	GGUGGGUAUGUUUCUAGUGCAUGCAUGAGGUUGUUUAUAAGAACCAUGACUAGAUCCAUACUCAUCU	67	-
tcf-miR-279c	UGACUAGAUCCCACACUCGUCCGG	24	tcf-mir-279c	GGCGAGUGGGCAUCUGGUACAUGUGUUUUCACUAAGUUGGUCAUGACUAGAUCCCACACUCGUCCGG	67	-
tcf-miR-279d	UGACUAGAUUCACACUCAUCCA	22	tcf-mir-279d	GAUGAGUGCGUUUCUGGUGCAUAGUACUGUAACAUAUGACUAGAUUCACACUCAUCCA	58	-
tcf-miR-279e	UGACUAGAUCCUACACUCGUCC	22	tcf-mir-279e	UGGCGAGUGGGUUUGUAGUCCACGUGCAAUAGUUUCCGUGACUAGAUCCUACACUCGUCC	60	-
tcf-miR-279f	UGACUAGAUCCAUACUCACCAG	22	tcf-mir-279f	GGUGGGCAUGGCUCUGACGUCAUGGAGAAUUGAACGCGUGACUAGAUCCAUACUCACCAG	60	-
tcf-miR-281-3p	UGUCAUGGAGCUGCUCUCUUUA	22	tcf-mir-281	AAGAGAGCUAUCCGUCGACAGUCAAGAAUUCACGAUACUGUCAUGGAGCUGCUCUCUUUA	60	-
tcf-miR-281-5p	AAGAGAGCUAUCCGUCGACAGU	22	tcf-mir-281	AAGAGAGCUAUCCGUCGACAGUCAAGAAUUCACGAUACUGUCAUGGAGCUGCUCUCUUUA	60	-
tcf-miR-282	UAGCCUCUCCUAGGCUUUGUCU	22	tcf-mir-282	UAGCCUCUCCUAGGCUUUGUCUGUCUGUUGUGACCGGAGACACUGCCUUGAGGAGGCCAUCC	62	-
tcf-miR-283	AAAUAUCAGCAGGUAAUUCUGGGC	24	tcf-mir-283	AAAUAUCAGCAGGUAAUUCUGGGCUGUUCCCAUCCCAGACUACCCGUUGAUAUGCAA	57	-
tcf-miR-285	UAGCACCAUUGGAAUUCAGUUUA	23	tcf-mir-285	ACUGAAUUCUUUUGAUGCGUAGAUUGACUCCGUUUAGUAUUCUAGCACCAUUGGAAUUCAGUUUA	65	-
tcf-miR-2944a	UAUCACAGCCGUAGUUACCUAGA	23	tcf-mir-2944a	AAGGAACUACCGCUGUGGUAUGUGGAGCCUUCCGUAUCACAGCCGUAGUUACCUAGA	57	-
tcf-miR-2a-3p	UAUCACAGCCAGCUUUGAUGAG	22	tcf-mir-2a-2	CUCGUCAGAGUGGUAGUGAUGUGUAGACGUAACUUCAUAUCACAGCCAGCUUUGAUGAG	59	-
tcf-miR-2a-3p	UAUCACAGCCAGCUUUGAUGAG	22	tcf-mir-2a-1	CUCACAAAGUGGCUGUCAUGUGUAGGUGAUUCACGUUGGAUUGCAUAUCACAGCCAGCUUUGAUGAG	67	-
tcf-miR-2b	UAUCACAGCCAGCUUUGACGAG	22	tcf-mir-2b	AGUCGAAGCGGGUUGGGAAAUGGUGUGACGAAAACGCAUAUCACAGCCAGCUUUGACGAG	60	-
tcf-miR-305	AUUGUACUUCAUCAGGUGCUCUGG	24	tcf-mir-305	AUUGUACUUCAUCAGGUGCUCUGGUACAGCUUCACCCGGCACCUGUUGGAGUGCAAUUU	59	-
tcf-miR-307	UCACAACCUCCUUGAGUGAGUG	22	tcf-mir-307	UCACUCAACUUGGGUGUGGCGCGUGAUUCAAAAAAAUGUCGUCACAACCUCCUUGAGUGAGUG	63	-
tcf-miR-31	AGGCAAGAUGUCGGCAUAGCU	21	tcf-mir-31	AGGCAAGAUGUCGGCAUAGCUGAGAUAUUUUCACUUUUUGGUAUAGAAAAGUAAGCUGUGUUUACAUCGUGCCAUC	76	-
tcf-miR-315-5p	UUUUGAUUGUUGCUCAGAAAGCC	23	tcf-mir-315	UUUUGAUUGUUGCUCAGAAAGCCGUGCGACAAGUGAGGCUUUCGAGUAACAAUCAGAGUC	60	-
tcf-miR-317	UGAACACAGCUGGUGGUAUCU	21	tcf-mir-317	CGGGAGCCACCCUGAGUUCACUUGGACUUGAAAAGUGAACACAGCUGGUGGUAUCU	56	-
tcf-miR-33	GUGCAUUGUAGUUGCAUUGCA	21	tcf-mir-33	GUGCAUUGUAGUUGCAUUGCAUGGUCGGUUUAAGAUGUGCAGUGUUUCUGCAGUGCAAACC	61	-
tcf-miR-34	UGGCAGUGUGGUUAGCUGGUUG	22	tcf-mir-34	UGGCAGUGUGGUUAGCUGGUUGUGUGGAUUUCAAGUUUUCACAGCCACUAUCCAUACUGCGCCC	64	-
tcf-miR-375	UUUGUUCGUUCGGCUCGAGUUA	22	tcf-mir-375	ACUCGAGCCCUUCGUAGCACAUCCCAUAUACGUUGGAAUUGAUUUGUUCGUUCGGCUCGAGUUA	64	-
tcf-miR-7	UGGAAGACUAGUGAUUUUGUUGUU	24	tcf-mir-7	UGGAAGACUAGUGAUUUUGUUGUUCGAUAUAUGGGGAAACAAAAAGUCACUAGUUAUCCUA	61	-
tcf-miR-71-5p	UGAAAGACAUGGGUAGUGAGAU	22	tcf-mir-71	UGAAAGACAUGGGUAGUGAGAUGUUGGCAUAUCGUACCUCUCACUAUCUUGUCGUUCAUG	60	-
tcf-miR-745	GAGCUGCCCAGUGAAGGGCUUUC	23	tcf-mir-745	CAGUCCUUUCCCGGGCACUAGCUUCUGGUAUCGAAAGAGCUGCCCAGUGAAGGGCUUUC	59	-
tcf-miR-750	CCAGAUCUAUCUCUUCCAGCUCA	23	tcf-mir-750	AGUUGGAAGUGGGGAUCUAGGCACCUGCAACUUGCUCACAAUUUCGCAAAGCUUUCCUUCAACUCGUUGCUGAAAGAGCUUUGCUGAAAUCGUGCCAGAUCUAUCUCUUCCAGCUCA	117	-
tcf-miR-8-3p	UAAUACUGUCAGGUAAAGAUGUC	23	tcf-mir-8	CAUCUUACCGGGCAGCAUUAGAUGUACAAAAAAACUUCUAAUACUGUCAGGUAAAGAUGUC	61	-
tcf-miR-8-5p	CAUCUUACCGGGCAGCAUUAGA	22	tcf-mir-8	CAUCUUACCGGGCAGCAUUAGAUGUACAAAAAAACUUCUAAUACUGUCAGGUAAAGAUGUC	61	-
tcf-miR-87	UUGAGCAAAGCUUCAGGUGCGU	22	tcf-mir-87	GGCCUGAGGCUCCUUUGCUCAACAGGGUCUUGUUGAUGUUGAGCAAAGCUUCAGGUGCGU	60	-
tcf-miR-92a	UAUUGCACUCGUCCCGGCCUGU	22	tcf-mir-92a	AGACUGCGACUUGGGCAAUGUUCUGUCGUCUUAAGAGUAAUAUUGCACUCGUCCCGGCCUGU	62	-
tcf-miR-92b	AAUUGCACUUGUCCCGGCCUGC	22	tcf-mir-92b	AGGCUGGUUCAGGGGCAAAUUGUUGGAUAACGUGAGUCAAAUUGCACUUGUCCCGGCCUGC	61	-
tcf-miR-965	UAAGCGUAUGGCUUUUCCCCUG	22	tcf-mir-965	AGGGAAAAGCUGUGACGAUUGUGCGAAUCUAAGAAUUGCAUAAGCGUAUGGCUUUUCCCCUG	62	-
tcf-miR-981	UUCGUUGUCGACGAAACCUGCAC	23	tcf-mir-981	UCGGGUUUCGCGAUAUUCGAACUGUGCUUCCCGGAGCCUAUUGCUACCGAGUUCGUUGUCGACGAAACCUGCAC	74	-
tcf-miR-993-3p	GAAGCUCGUCUCUACAGGUAUCU	23	tcf-mir-993	CUACCCUGUGGAUCCGGGCUUUUGUAGAAUUUAGCCAUCAGAAGCUCGUCUCUACAGGUAUCU	63	-
tcf-miR-995	UAGCACCACAGGAUUCAGCUU	21	tcf-mir-995	ACUGAAUCUUGCGGUGGGUACCAGCUUCGCACGGCCGUACUGUACUGUACAUCAAGCUUGCUUUCCGACUCAAGGUAGCACCACAGGAUUCAGCUU	96	-
tcf-miR-996	UGACUAGAGUUACACUCAUCU	21	tcf-mir-996	GAUGGGUGUUGCUUUGGUGCAUGUGAUACUAUACUCUCCAUGACUAGAGUUACACUCAUCU	61	-
tcf-miR-998	UAGCACCACGGGAUUCAGCCGC	22	tcf-mir-998	UGGAUCCAGUGGAUGGGAUGCUGGGAUAUUCACGUUCGAUAAUGCAUAGCACCACGGGAUUCAGCCGC	68	-
tcf-miR-9a-3p	AUAAAGCUAGGUUACCAAAGUU	22	tcf-mir-9a	UCUUUGGUUAUCUAGCUGUAUGAGUGAAACAGACGUCAUAAAGCUAGGUUACCAAAGUU	59	-
tcf-miR-9a-5p	UCUUUGGUUAUCUAGCUGUAUGA	23	tcf-mir-9a	UCUUUGGUUAUCUAGCUGUAUGAGUGAAACAGACGUCAUAAAGCUAGGUUACCAAAGUU	59	-
tcf-miR-9b-3p	AUAAAGCUAGAUCAGCAAGGC	21	tcf-mir-9b	UCUUUGGUGGUCUAGCUGUAUGACUGUGUUCGACUCAUAAAGCUAGAUCAGCAAGGC	57	-
tcf-miR-9b-5p	UCUUUGGUGGUCUAGCUGUAUGA	23	tcf-mir-9b	UCUUUGGUGGUCUAGCUGUAUGACUGUGUUCGACUCAUAAAGCUAGAUCAGCAAGGC	57	-
tcf-miR-iab-4	ACGUAUACUGAAUGUAUCCUGA	22	tcf-mir-iab-4	ACGUAUACUGAAUGUAUCCUGAGCAUAUACAUUCCGGUAUACCUUCAGUAUACGUAAC	58	-
tcf-miR-iab-8	UACGUAUACUGAAGGUAUACCGGA	24	tcf-mir-iab-8	UACGUAUACUGAAGGUAUACCGGAAUGUAUAUGCUCAGGAUACAUUCAGUAUACGUCC	58	-

## Sheet: Novel miRNA
Table S10 Known and novel miRNAs in gonadal tissue
Table S10-2 Novel miRNAs in gonadal tissue
miRNA_id	miRNA_seq	miRNA_len	pre_name	pre_seq	pre_len	pre_position	score
SEQ14455_4438	uugagcaaagcuucaggggguuu	23	SEQ14455_4438	ccuccuggaaccuugcccagccaugcauuauaagucguugagcaaagcuucaggggguuu	60	SEQ14455(-):31166-31226	495047
SEQ52799_9422	uauuaugcuaagauucguguau	22	SEQ52799_9422	ucauggaucucggcaucaugucguguacaacugauauuaugcuaagauucguguau	56	SEQ52799(-):32044-32100	371587
SEQ392829_20909	auaaagcuagauuaccaaaguc	22	SEQ392829_20909	ucuuuggugaucuagcugugugagagaugauggacgucauaaagcuagauuaccaaaguc	60	SEQ392829(+):664-724	323223
SEQ39002_8168	caucacagugauaguaccuuacu	23	SEQ39002_8168	guaggaacuaccacugugguaggguugaagugccucccaucacagugauaguaccuuacu	60	SEQ39002(-):88901-88961	303165
SEQ39002_8166	caucacagugauaguaccuuacu	23	SEQ39002_8166	guaggaacuaccacugugguaggguugaagugccucccaucacagugauaguaccuuacu	60	SEQ39002(-):70287-70347	303165
SEQ23317_6170	aaauaucagcugguaaauuugg	22	SEQ23317_6170	aaauaucagcugguaaauuuggguugugcgcagugugugccucaaauuucugacugguauugcg	64	SEQ23317(+):44758-44822	232746
SEQ30238_7080	caagcucgauucuauggggaua	22	SEQ30238_7080	aaacccguagauccgaacuuguggugauaucaacacaagcucgauucuauggggaua	57	SEQ30238(+):46080-46137	189166
SEQ269799_18058	gcucuccuguaaggauacucuu	22	SEQ269799_18058	agagaauccguaugggggaguagaagauaugucgcugcucuccuguaaggauacucuu	58	SEQ269799(-):1082-1140	187891
SEQ312865_18993	ugacuagaucuacacucauca	21	SEQ312865_18993	gguggguggaguucuagugcauggugaccuguggcaugacuagaucuacacucauca	57	SEQ312865(+):247-304	187096
SEQ30985_7187	ugacuagauugcuuacucauuca	23	SEQ30985_7187	gguggguaauagucuagugcacauuucuuuucuauugugacuagauugcuuacucauuca	60	SEQ30985(+):67537-67597	160809
SEQC9486141_28174	ugacuagacucuuacucaucug	22	SEQC9486141_28174	gguagguaagagucugguucaugugaugaaguaaccaugacuagacucuuacucaucug	59	SEQC9486141(-):55-114	160227
SEQ61315_10120	ugacuagacucuuacucaucug	22	SEQ61315_10120	gguagguaagagucugguucaugugaugaaguaaccaugacuagacucuuacucaucug	59	SEQ61315(-):9378-9437	160227
SEQ29243_6941	uaucacagccuacuugacgaguu	23	SEQ29243_6941	ccguuaaguuugcuguggugugcugauauagaccauaucacagccuacuugacgaguu	58	SEQ29243(+):32049-32107	130906
SEQ30238_7082	ugagguaguagguuguauaguug	23	SEQ30238_7082	ugagguaguagguuguauaguugagcgcuacaucauuacaggagaacuguacaacuugcuaacuuuccg	69	SEQ30238(+):46996-47065	129325
SEQ77823_11331	auagguagcucugaguccaga	21	SEQ77823_11331	uggauucagagucgccuguuugucucugaucaauuaaauagguagcucugaguccaga	58	SEQ77823(+):1827-1885	120933
SEQC9500399_28213	ugacuagaggacuacucaucc	21	SEQC9500399_28213	ggugaguaguacuuugguuuaugaauaaugaaugcaugacuagaggacuacucaucc	57	SEQC9500399(+):322-379	79893.3
SEQ50685_9162	cuuggacauaugaagacucaua	22	SEQ50685_9162	cgagucuucauauuuccaaguugauaaucagcuaacuuggacauaugaagacucaua	57	SEQ50685(+):16388-16445	70768.7
SEQ69823_10746	cacggggucaugucgacaguac	22	SEQ69823_10746	cacggggucaugucgacaguacauaucucaacguacugucgacaugacccuguaug	56	SEQ69823(+):12516-12572	66844.6
SEQ599_440	ucuccaguagccuguuaggcau	22	SEQ599_440	ccuaauugguugcugaggaaggugaauuggcaggcuucuccaguagccuguuaggcau	58	SEQ599(-):34215-34273	60172.9
SEQ48931_9034	cuuggacauaugaagacucagg	22	SEQ48931_9034	ugagucuucauauguccaaguugauauucggcuaacuuggacauaugaagacucagg	57	SEQ48931(-):32485-32542	59494.8
SEQ218513_16763	uagcaccaguggauucagcaug	22	SEQ218513_16763	uguuggaucuccugguccuguguuuguaucuuaucauagcaccaguggauucagcaug	58	SEQ218513(+):9749-9807	47279.2
SEQ72856_10937	uaaaugcauugucugguauguca	23	SEQ72856_10937	cguaccagaagugcguuuacauguggcuucccccuugugaaucuguaaaugcauugucugguauguca	68	SEQ72856(+):31355-31423	47269
SEQ92515_12347	cggcaucuguuggaguacaguag	23	SEQ92515_12347	auuguacuucaucaggugcucggcgaccacgaucccggcaucuguuggaguacaguag	58	SEQ92515(+):1461-1519	46577.8
SEQ218513_16761	uaucacaguguuaguuaccucca	23	SEQ218513_16761	caggaacuaccacugugguaugccuuaaguggcaguuauuaacauaucacaguguuaguuaccucca	67	SEQ218513(+):5859-5926	41750.4
SEQ392910_20916	cuucccuggugauugcuugguc	22	SEQ392910_20916	cuucccuggugauugcuuggucaaccucaagggccaggcauucaccagggaacgc	55	SEQ392910(+):1695-1750	33437.7
SEQ392910_20914	cuucccuggugauugcuugguc	22	SEQ392910_20914	cuucccuggugauugcuuggucagccucaaagaccaggcauucaccagggaaauc	55	SEQ392910(+):855-910	33430.1
SEQ32647_7372	aagcauugcgauggucaga	19	SEQ32647_7372	aagcauugcgauggucagagauaaauguugacgcaaugugauu	43	SEQ32647(+):107805-107848	29676.6
SEQ32647_7371	aagcauugcgauggucaga	19	SEQ32647_7371	aagcauugcgauggucagagauaaauguugacgcaaugugauu	43	SEQ32647(+):107805-107848	29670.5
SEQ83357_11716	ucuuuggugaucuagcuguaugag	24	SEQ83357_11716	ucuuuggugaucuagcuguaugagggauuugaagucauauagcuggaacaccaugg	56	SEQ83357(+):13422-13478	26563.2
SEQ298477_18700	ugacuagagauucacucaucc	21	SEQ298477_18700	gaugggugaaacuauaguccauguaaauuuuacagcaugacuagagauucacucaucc	58	SEQ298477(-):886-944	26458.5
SEQ23317_6172	uaaucucacaagguaacgcuga	22	SEQ23317_6172	uaaucucacaagguaacgcugaggugcuugcagaucucagacuaccaggugagauuuca	59	SEQ23317(+):46359-46418	21328.2
SEQ313672_19011	cggacacucaugagguuuguua	22	SEQ313672_19011	cggacacucaugagguuuguuauaugucauucaggugacaaaccucaugaguguccaga	59	SEQ313672(-):1235-1294	20487.8
SEQ14146_3730	uaauacugucagguaaagauguaa	24	SEQ14146_3730	caucuuaccggacagcauuagagaguuaugacgucuaauacugucagguaaagauguaa	59	SEQ14146(-):421101-421160	19590
SEQC9571120_28339	uggaauguaaagaaguauggagu	23	SEQC9571120_28339	ccgugcuuccuuacgucccauacgcauacacagcuauggaauguaaagaaguauggagu	59	SEQC9571120(+):196-255	18335
SEQ248573_17539	uuacuguggacauggcuucugu	22	SEQ248573_17539	uuacuguggacauggcuucuguugagaaagagcccagaagccauguccacagucgag	57	SEQ248573(-):437-494	17738.6
SEQ69823_10747	acagggucaugucgacaguac	21	SEQ69823_10747	acagggucaugucgacaguacguugagauauguacugucgacaugaccccgugug	55	SEQ69823(-):12513-12568	16272.1
SEQC4708958_22190	ccggacaggcccccaauu	18	SEQC4708958_22190	aggucccggguucaaaucccggacaggcccccaauu	36	SEQC4708958(+):118-154	16260.6
SEQC4708958_22189	ccggacaggcccccaauu	18	SEQC4708958_22189	aggucccggguucaaaucccggacaggcccccaauu	36	SEQC4708958(+):118-154	16260.1
SEQ68770_10708	ugacuagauccauacucaucua	22	SEQ68770_10708	gguggguaggguucuggugcauguugauuccgccaugacuagauccauacucaucua	57	SEQ68770(-):61146-61203	15979.5
SEQ48931_9031	ugagucuucauauguccaaguu	22	SEQ48931_9031	ugagucuucauauguccaaguuagccgaauaucaacuuggacauaugaagacuca	55	SEQ48931(+):32488-32543	15801.4
SEQC8100622_26187	ugucagacaucaggaacuugug	22	SEQC8100622_26187	ugucagacaucaggaacuuguguaaaaaugucgucaaguaccugaugucugauguc	56	SEQC8100622(-):37-93	14843.2
SEQ40452_8302	uuuugauuguugcucagaaggccg	24	SEQ40452_8302	uuuugauuguugcucagaaggccggccaacgacgggccuucucugaacaaucaaaggg	58	SEQ40452(+):16006-16064	13794.7
SEQC6703892_24462	ccauuaccuucuuccccucuu	21	SEQC6703892_24462	gaggggaggguggugaucaguagagaugaagaacuaccauuaccuucuuccccucuu	57	SEQC6703892(-):225-282	9145.9
SEQ265243_17917	uagucaugagauacucuuccuuu	23	SEQ265243_17917	aggaagagucacggccucagaguggggucugccgccgguggccggacggucgucagcacgagcccuagucaugagauacucuuccuuu	88	SEQ265243(+):24-112	7401.4
SEQ22539_6001	uauugcacuuuccccggccua	21	SEQ22539_6001	gguugagggaagcugcaauguucggcuaacugagcaauauugcacuuuccccggccua	58	SEQ22539(+):23241-23299	4822.8
SEQ349602_19751	uagcaccacaggauucagcaua	22	SEQ349602_19751	gcuggcugcugugguggguaugugucuuuggucauagcaccacaggauucagcaua	56	SEQ349602(+):1027-1083	4452.3
SEQ313672_19009	acaaaccucaugaguguccaga	22	SEQ313672_19009	cggacacucaugagguuugucgcuuggcauucagaugacaaaccucaugaguguccaga	59	SEQ313672(-):811-870	4191.6
SEQ4212_1348	ccgugcuagaaggucguaacca	22	SEQ4212_1348	ccgugcuagaaggucguaaccagggaguugacgugguuacgaccuucuagcacggcu	57	SEQ4212(-):3720-3777	3339.2
SEQ35662_7774	ccgacgagucuucaguuggguug	23	SEQ35662_7774	ccgacgagucuucaguuggguuguuuaauagucaaccuaccugcugacccguggug	56	SEQ35662(+):129119-129175	2586.1
SEQ35662_7776	ccgacgagucuucaguuggguug	23	SEQ35662_7776	ccgacgagucuucaguuggguuguuuaauagucaaccuaccugcugacccguggug	56	SEQ35662(+):131408-131464	2586
SEQC9810991_28730	ccuuaucauuucgucaguccagu	23	SEQC9810991_28730	ccuuaucauuucgucaguccaguugaucuugagcacuggacggagaacugauaagggcuug	61	SEQC9810991(-):193-254	2172.2
SEQC9941909_28977	ucuuugguauuaccaggaugcaug	24	SEQC9941909_28977	ucuuugguauuaccaggaugcauguagagaagucaugcaccagguguaccaaggcucc	58	SEQC9941909(-):435-493	2078.1
SEQ5738_1747	gaugggcgugcuucugguacaug	23	SEQ5738_1747	gaugggcgugcuucugguacauguuccuacaaccaugacuagauccacacucauccaucu	60	SEQ5738(+):203518-203578	2033.1
SEQ4212_1346	ccgugcuagaaggucguaacca	22	SEQ4212_1346	ccgugcuagaaggucguaaccacgucaacucccugguuacgaccuucuagcacgg	55	SEQ4212(+):3723-3778	1904.4
SEQC3985920_21335	auaucauguagaccucuuccuuu	23	SEQC3985920_21335	aggaagagucacggccucagaguggggucugcugccgguagccggacggucgucagcucgagcccauaucauguagaccucuuccuuu	88	SEQC3985920(+):69-157	1696.4
SEQ29243_6936	ucucacuaccuugucuuucacgg	23	SEQ29243_6936	ugaaagacauggguagugagauguaagacauggcaacaucucacuaccuugucuuucacgg	61	SEQ29243(+):24686-24747	1610.7
SEQC8244724_26402	acuucaugaacaacucuuccuuu	23	SEQC8244724_26402	aggaagagucacggcaucagaguggggucugccgccgguggccggacggucgucagcucgagcccacuucaugaacaacucuuccuuu	88	SEQC8244724(-):76-164	1415.3
SEQ248573_17538	gacuguggacauggcuucug	20	SEQ248573_17538	gacuguggacauggcuucugggcucuuucucaacagaagccauguccacagu	52	SEQ248573(+):441-493	1321.1
SEQ362760_20029	ucaacgguuguggaguaccuuc	22	SEQ362760_20029	uugguaacuccaccaccguuggcuugugauuaauaauuggucaacgguuguggaguaccuuc	62	SEQ362760(-):570-632	1257.6
SEQ480_183	ucggugggacucucguccguuug	23	SEQ480_183	acggccgauagugucacuagaccguuuauaaacaggucggugggacucucguccguuug	59	SEQ480(+):8073-8132	898.1
SEQC8819842_27155	uccguccuggaccauucucaag	22	SEQC8819842_27155	uccguccuggaccauucucaagucgauauucucaaccgacuugagaaugguucaggacggacc	63	SEQC8819842(+):56-119	846.4
SEQ29243_6939	uaucacagccaccuuugaugagcu	24	SEQ29243_6939	ccgucaaagugggugugacgcggggguauaaacaucguaucacagccaccuuugaugagcu	61	SEQ29243(+):31712-31773	790.9
SEQ92254_12323	uuuaggaacugucaguguggu	21	SEQ92254_12323	uuuaggaacugucagugugguagguuuauuguccccaucacauuguuaguuaccuaaacc	60	SEQ92254(-):42185-42245	594.7
SEQ66253_10515	uagcaccauuugaaaucagug	21	SEQ66253_10515	ccugguuucaacugguggguagaaaguaggagaagaucuagcaccauuugaaaucagug	59	SEQ66253(+):40821-40880	501
SEQ4848_1491	ccugagguaaugacuaaua	19	SEQ4848_1491	ccugagguaaugacuaauaacaaagguaacaguuguuucauguuugaagaaaguuuauuuuaggauag	68	SEQ4848(-):95996-96064	490.3
SEQC9247624_27745	gaaguuaagcaacguugg	18	SEQC9247624_27745	cacguuaagaacuccgcuucucguccgauccgcgaaguuaagcaacguugg	51	SEQC9247624(+):98-149	489.4
SEQ388479_20720	cacgcagucaagcuaaagaaa	21	SEQ388479_20720	uucuuuagcgugacugcgugucuuuaggacgauaaggacacgcagucaagcuaaagaaa	59	SEQ388479(+):1253-1312	457.4
SEQ92254_12328	uaucacaguuuaaguugcuaga	22	SEQ92254_12328	ugguaacuugcgcugugcauguguaccguuuuuaaucauaucacaguuuaaguugcuaga	60	SEQ92254(-):42734-42794	374.4
SEQC9207032_27677	ucaccggguagguaucaucuga	22	SEQC9207032_27677	gggugguucuuaccuggccgacgugcacccugaugucaccggguagguaucaucuga	57	SEQC9207032(+):330-387	365.5
SEQC6633970_24397	cugguuuucacaaugauuugcc	22	SEQC6633970_24397	cugguuuucacaaugauuugccagauacauuuaauucugagaucauugugaaagcugauuuc	62	SEQC6633970(+):79-141	314.2
SEQ1213_495	aaccccuugguagugaaacaggu	23	SEQ1213_495	aaccccuugguagugaaacaggucucacuuuaguugcaccugaacaccaccaagggguu	59	SEQ1213(-):145979-146038	293.1
SEQC9708944_28546	uaggaacuucauaccgugcucuuu	24	SEQC9708944_28546	uuagcgagguauagaguuccuacguggcaagaaccguaggaacuucauaccgugcucuuu	60	SEQC9708944(-):66-126	292.6
SEQ22539_6003	aggugaggacgagugcauuuuug	23	SEQ22539_6003	aggugaggacgagugcauuuuuguguuuuuacuucaaauugcacuagucccggccugcu	59	SEQ22539(+):24006-24065	259.3
SEQ30762_7141	guccguagcgauucugac	18	SEQ30762_7141	guccguagcgauucugacauacaaaucaauugucggagcugcguauaggggc	52	SEQ30762(-):90717-90769	213.9
SEQ99104_12747	ucgagcaauacaguauucugu	21	SEQ99104_12747	cagaauacuguauugcuagauauauaacaauuuugguuuucgagcaauacaguauucugu	60	SEQ99104(+):90689-90749	172.4
SEQ161041_15236	caucauagacucucuuccuuu	21	SEQ161041_15236	aagagucauggucagugaguguggucacucaccggggucacgacgguccucgggucgaacccacaucauagacucucuuccuuu	84	SEQ161041(-):464-548	150.4
SEQ92254_12332	ugacuagauaagacacucgucca	23	SEQ92254_12332	ggcgggguguaucuagugcacguguaugugucucccucgugacuagauaagacacucgucca	62	SEQ92254(-):43089-43151	141.6
SEQC10269838_29687	agcccuuuagacgaaauaccau	22	SEQC10269838_29687	ugguguuuugccucuaaggacuuuuuaaaaucugaugaagcccuuuagacgaaauaccau	60	SEQC10269838(-):13165-13225	139.4
SEQ554_262	ccagaucuaacucuuccagcuca	23	SEQ554_262	aguuggaaguggagaucuucggcaguuucuuguugacacaccugccagaucuaacucuuccagcuca	67	SEQ554(-):122378-122445	121.7
SEQ17060_5053	gucccacuucugacaccc	18	SEQ17060_5053	gucccacuucugacacccaacccaugaaucugacacaggaanauaaggauuugggaugggacggggggaaaggaau	76	SEQ17060(-):420-496	121.5
SEQ12063_3258	agcagucuguuauuugagaacc	22	SEQ12063_3258	agcagucuguuauuugagaaccaauugcaucuacuugguucuaaaaaacaaucugcugcu	60	SEQ12063(+):39255-39315	111.1
SEQ139310_14546	uguccaaguguaacauuaau	20	SEQ139310_14546	uguccaaguguaacauuaauacaacguugaauuaacguuucucuuggacacu	52	SEQ139310(+):755-807	109.6
SEQC8190948_26311	gaaaagcgacguuguauguagga	23	SEQC8190948_26311	ucaaguacgacaauuuuuggccuuauguaacgcauacgagcgaaaagcgacguuguauguagga	64	SEQC8190948(+):66-130	100.8
SEQ82713_11652	accuacucacuccuacuuaaau	22	SEQ82713_11652	cuaaguaguagugccgcagguaaauuaauuaauauuaccuacucacuccuacuuaaau	58	SEQ82713(+):2492-2550	82.1
SEQC9969009_29014	uuauaagaaaaggaaaaccgc	21	SEQC9969009_29014	caguuuuccuacucuuauaauaucuuguuaguacgauuauaagaaaaggaaaaccgc	57	SEQC9969009(-):478-535	78.5
SEQ83578_11729	guagaaaauuuuuugaaaua	20	SEQ83578_11729	guagaaaauuuuuugaaauauuuuugauaguaugggaauguuugauauuggucuguaauuguu	63	SEQ83578(-):1228-1291	64.7
SEQC4965440_22514	ucucccugucggugucuuccuuu	23	SEQC4965440_22514	aggaagaucagugaccauagagugggaguggccgcugauggccugguggucaucagguccaaccccugucucccugucggugucuuccuuu	91	SEQC4965440(-):9-100	61.1
SEQ131106_14191	uuaccggguaaauuauacagc	21	SEQ131106_14191	uguguaauuuucugcgguagauguuuauaugacgucauuaccggguaaauuauacagc	58	SEQ131106(+):20086-20144	55.4
SEQC3846652_21195	uuaccggguaaauuauacagc	21	SEQC3846652_21195	uguguaauuuucugcgguagauguuuauaugaugucauuaccggguaaauuauacagc	58	SEQC3846652(+):97-155	50.6
SEQ707_296	auagguccagagguagacucgu	22	SEQ707_296	auagguccagagguagacucguggugcauugguaauuaccagucaaccuauggaccuacuu	61	SEQ707(+):31242-31303	44.8
SEQ323209_19239	uguagugaugaugauggguggu	22	SEQ323209_19239	acccaucaucaucacaugcugugguguuacgacuguagugaugaugauggguggu	55	SEQ323209(+):21339-21394	44.5
SEQ35000_7701	gagccuggaugauuagagcc	20	SEQ35000_7701	gagccuggaugauuagagccuaguauucaaggcuucuaaucauccaggcucg	52	SEQ35000(-):10463-10515	42.7
SEQ394742_20958	ugggcacagucuccaagagcaacg	24	SEQ394742_20958	ugggcacagucuccaagagcaacgucgaaucaacggugauguaaagucgaaccaacgccacucuuggauauucuucccgc	80	SEQ394742(-):5355-5435	37.5
SEQ12147_3275	aggcuuccugaagauaucaug	21	SEQ12147_3275	aggcuuccugaagauaucaugcaaugacgaauguaugauagcgucagggugccaa	55	SEQ12147(+):209044-209099	36.7
SEQ211924_16559	aucagaaucucuugagcggcgga	23	SEQ211924_16559	aucagaaucucuugagcggcggaaaacgcagcaucuucuuccuucacuugaaagauuccgauccc	65	SEQ211924(-):661-726	36.5
SEQC8295314_26484	uaacagcaaugcugcuucuacu	22	SEQC8295314_26484	uaacagcaaugcugcuucuacuacugaugauguuacuguagaugcuguacuugcugcug	59	SEQC8295314(-):323-382	28.4
SEQ21102_5773	aaucacaccguggugaccuggu	22	SEQ21102_5773	cgggucaccacggugugauugagggacaaucacaccguggugaccuggu	49	SEQ21102(+):156520-156569	28.4
SEQ42898_8509	uguucaauacccacuggcaggac	23	SEQ42898_8509	uguucaauacccacuggcaggacuucaccacuagugaggcccugcaugagugggcgaacau	61	SEQ42898(-):1748-1809	17.9
SEQ22308_5988	gugguuaucguacugagcugcca	23	SEQ22308_5988	cagcucgguacaguagccacucgcuggcugagugguuaucguacugagcugcca	54	SEQ22308(-):120356-120410	16.8
SEQC9739210_28598	ugaguaacacugaacaaacguu	22	SEQC9739210_28598	ugaguaacacugaacaaacguugauaaccuugaucuagcguugguucauuguuacuggaa	60	SEQC9739210(+):45-105	15.8
SEQC9486141_28176	agcagacuggcccaaacuccca	22	SEQC9486141_28176	agcagacuggcccaaacucccaguaacccagaucugucucgaguuuggggaaguuuagcag	61	SEQC9486141(-):542-603	15
SEQ371758_20256	uggacauaugaagacuca	18	SEQ371758_20256	caaacaucaugaguguccagaguguuugaagagauucagucguccuggacauaugaagacuca	63	SEQ371758(-):9758-9821	15
SEQC8212306_26340	uaugcaguugcacguucaucac	22	SEQC8212306_26340	cuugaacguucugcugcauguugaucacccucgaauaugcaguugcacguucaucac	57	SEQC8212306(+):79-136	12.3
SEQC7629202_25575	uuagagcgcugcuccacagggua	23	SEQC7629202_25575	cuuguggagcugggcucuaacguuauaauuaugccguuagagcgcugcuccacagggua	59	SEQC7629202(+):123-182	8.3
SEQ749_308	ugcaccaacgccgaccaugugg	22	SEQ749_308	ugcaccaacgccgaccauguggcgacccgcacccgucaccacauguccccauugguacaccc	62	SEQ749(+):102295-102357	8.1
SEQC8284526_26467	gcccccccgggggcgcca	18	SEQC8284526_26467	gcgccugagguggggagcugccccccgggggcgccugagguggggagcugcccccccgggggcgcca	67	SEQC8284526(+):280-347	6.3
SEQC8284526_26465	gcccccccgggggcgcca	18	SEQC8284526_26465	gcgccugagguggggagcugccccccggagcgccugagguggggagcugcccccccgggggcgcca	66	SEQC8284526(+):160-226	6.2
SEQC8284526_26468	gcccccccgggggcgcca	18	SEQC8284526_26468	gcccccccgggggcgccagagguggggagcugcccccccgggggcgccugagguggggagc	61	SEQC8284526(+):329-390	6.2
SEQC8284526_26464	gcccccccgggggcgcca	18	SEQC8284526_26464	gcccccccgggggcgccagagguggggagcugccccccgggggcgccugagguggggagc	60	SEQC8284526(+):118-178	5.9
SEQ357537_19927	uggcgggcacacaccucgugug	22	SEQ357537_19927	ugugugcccgcugccugacgagguggcgggcacacaccucgugug	45	SEQ357537(+):442-487	5.9
SEQ10554_2900	uaacaucagucgcuuucaaccaa	23	SEQ10554_2900	ugaaaguggccgauguuauauacuguuuacuauguaacaucagucgcuuucaaccaa	57	SEQ10554(-):98055-98112	5.9
SEQC8314644_26503	ucagguaccugauguagcgcgc	22	SEQC8314644_26503	cagugcugcgcaggugcuuacgacuuuaaguuaaagagucagguaccugauguagcgcgc	60	SEQC8314644(+):341-401	5.8
SEQC10121991_29277	augagcccacccaugucauuguu	23	SEQC10121991_29277	augagcccacccaugucauuguuugagacugggugacuguacaguauaagcaaugacauagguggguccguag	73	SEQC10121991(-):1042-1115	5.8
SEQ5111_1562	augagcccacccaugucauuguu	23	SEQ5111_1562	augagcccacccaugucauuguuugagacugggugacuguacaguauaagcaaugacauagguggguccguag	73	SEQ5111(+):172012-172085	5.8
SEQ220798_16807	ccuggguguaguaguagua	19	SEQ220798_16807	cuagcacacccaggcuacuagccuggguguaguaguagua	40	SEQ220798(+):39327-39367	5.7
SEQ174450_15593	ugggucuuaguggaaacagu	20	SEQ174450_15593	ugggucuuaguggaaacagugggagcgugcgguggagggcccuacuggccugcuaagucccaagc	65	SEQ174450(+):15484-15549	5.7
SEQ65998_10505	uggugaacuaugccuggcca	20	SEQ65998_10505	auggugaacuaugucuggccaggauggugaacuaugccaggccaggauggugaacuauaccuagccagaauggugaacuaugccuggcca	90	SEQ65998(-):19930-20020	5.7
SEQ98305_12723	ugaaagugacugacauuacau	21	SEQ98305_12723	ugaaagugacugacauuacauuguuuacuacauaacgucggucacuuucaaccagu	56	SEQ98305(+):206-262	5.7
SEQ65998_10507	ggugaacuaugucuggcca	19	SEQ65998_10507	gccaggauggugaacuaugccuggucaggauggugaacuaugccugaucaggauggugaacuaugccuggucaggauggugaacuaugucuggcca	96	SEQ65998(-):20022-20118	5.7
SEQ358211_19934	ccucaggguagcuggaag	18	SEQ358211_19934	ucaggguagcugggaggggucacagagccccucaggguagcugggagggcucacagggccccucaggguagcuggaag	78	SEQ358211(-):8750-8828	5.7
SEQ10044_2709	uaccugccaggucaagucgg	20	SEQ10044_2709	gcugagcagguggucugcgcugcacuaccugccaggucaagucgg	45	SEQ10044(+):63405-63450	5.6
SEQ6357_1892	uuuugcucuguuccagaug	19	SEQ6357_1892	uuuggcagcagcaacacacuaagggcccagguuaaugccauguuuugcucuguuccagaug	61	SEQ6357(-):221596-221657	5.6
SEQ40287_8294	ucagguaccugguguagcc	19	SEQ40287_8294	uguacccucagguaccugguguacccucagguaccugguguacccucaggugccugguguacccucagguaccugguguagcc	83	SEQ40287(-):716-799	5.5
SEQ110021_13333	acaggcccccauuuuuuu	18	SEQ110021_13333	uuaaaugggggccugucugggagcugaaccugggaccucuugcacaggcccccauuuuuuu	61	SEQ110021(+):8467-8528	5.5
SEQC10001491_29063	uucggcccugcgucgaagggu	21	SEQC10001491_29063	uucggcccugcgucgaagggucgagggucuucggcccuacgucgaagggccgcaga	56	SEQC10001491(-):790-846	5.5
SEQ99082_12746	uggaccauuaucaaguugauu	21	SEQ99082_12746	uggaccauuaucaaguugauuauguaucagacaauugacuugaugauggucuag	54	SEQ99082(-):3162-3216	5.4
SEQ20350_5704	uagugugcgccuuguagggaagc	23	SEQ20350_5704	uucccuacaaggcgcgcacaguuuacgaaauagugugcgccuuguagggaagc	53	SEQ20350(-):154792-154845	5.4
SEQ96673_12618	caacgcuugcugaaaccg	18	SEQ96673_12618	caacgcuugcugaaaccgaagcgguggcgugucuggcgcaagcagacggccaaauucggguuuucagugcguuggcug	78	SEQ96673(+):4434-4512	5.4
SEQ92254_12326	ucaccgggaaagauacaucugu	22	SEQ92254_12326	ggguguaucucucccgcuuggcaaugaucuaagugucaccgggaaagauacaucugu	57	SEQ92254(-):42351-42408	5.4
SEQC4848950_22367	ggggaaggggaagccgcag	19	SEQC4848950_22367	gcgcagcucccccuccccaagagggggaaggggaagccgcag	42	SEQC4848950(+):173-215	5.4
SEQ365303_20097	ccgcacagguucguaucc	18	SEQ365303_20097	uggggcgcguguguggcuggggaacacccagccgcacagguucguaucc	49	SEQ365303(+):958-1007	5.4
SEQC7413242_25286	ugggagaggauuugaguucug	21	SEQC7413242_25286	ugggagaggauuugaguucugguugguuaaauacuccagaauuccuuccucucuuuua	58	SEQC7413242(+):49-107	5.3
SEQ110920_13390	aggcaagacuccggcguagcu	21	SEQ110920_13390	aggcaagacuccggcguagcuggugcacaaacucagcugccccgcguccugccccc	56	SEQ110920(+):20258-20314	5.3
SEQ22581_6017	uaaacugcguguggacuacagc	22	SEQ22581_6017	ugaggacuacagcaguaaacugcgugaggacuacagcaguaaacugcgugaggacuacagcaguaaacugcguguggacuacagc	85	SEQ22581(+):727-812	5.3
SEQC9571120_28342	ucauucacccggccggcuguug	22	SEQC9571120_28342	ucauucacccggccggcuguuguggccaccagaaccaacagucggcuggguccgaacaagc	61	SEQC9571120(+):583-644	5.3
SEQ871_421	agcugcuggacacugcacaagau	23	SEQ871_421	agcugcuggacacugcacaagauuagccauuugugacucuugugcgugugacagcggcuau	61	SEQ871(-):216179-216240	5.3
SEQ29243_6937	gcaucaaacugguuugucaua	21	SEQ29243_6937	gcaucaaacugguuugucauagcucgcugcucgcuauacuaucacagccagcuuugaugagcagu	65	SEQ29243(+):24920-24985	5.3
SEQC10132749_29294	ugagguaguaggugguauuc	20	SEQC10132749_29294	ugagguaguaggugguauuccaccucccaauuccaaugggagguggaauaccacacggaaugggggcacgag	72	SEQC10132749(+):386-458	5.3
SEQ395222_20969	aaccuggguaugccucuuuuccucu	25	SEQ395222_20969	aaccuggguaugccucuuuuccucuacuaaucuuguggaggacugagcauacucgguccg	60	SEQ395222(-):639-699	5.3
SEQC8250954_26414	acucacucaacuuggaugu	19	SEQC8250954_26414	acucacucaacuuggaugugaugugcugcccuuccaucacaaccuccuugagugaguga	59	SEQC8250954(-):27-86	5.2
SEQ1677_686	ucuuugguuaucuagcuguaugaga	25	SEQ1677_686	ucuuugguuaucuagcuguaugagaguacacgacgucauaaagcuagguuaccaaaguua	60	SEQ1677(+):24011-24071	5.2
SEQ13479_3565	acccuguagauccgaauuuguga	23	SEQ13479_3565	acccuguagauccgaauuugugagauaauuguuaacaaauucgguucuagagagguuu	58	SEQ13479(-):88926-88984	5.2
SEQ268889_18050	uaagcguauggcuuuuccccucu	23	SEQ268889_18050	agggagaagcugucacgauuauguaagcuuaagcugauucuaucauaagcguauggcuuuuccccucu	68	SEQ268889(-):3200-3268	5.2
SEQ39002_8170	ugacuagagauuucacacucau	22	SEQ39002_8170	gggugugucucuggugcauguaguuuuaaaucaugacuagagauuucacacucau	55	SEQ39002(-):89243-89298	5.2
SEQC9019666_27425	aggagccaucguggacagguugugg	25	SEQC9019666_27425	aggagccaucguggacagguuguggugaggccucgcggacugcuauugguccccuggucgaaccaugaccauuagcgagguccuuu	86	SEQC9019666(-):430-516	5.2
SEQ139898_14569	uccuuuugaagcuuuguacuccug	24	SEQ139898_14569	agaguaugaugcuccaugagacagcguuuccacuguccuuuugaagcuuuguacuccug	59	SEQ139898(+):2617-2676	5.2
SEQ288696_18481	guccuguacaggcugcca	18	SEQ288696_18481	ucagccuguacaggacuucuguccuguacaggcugcca	38	SEQ288696(+):97-135	5.2
SEQ138240_14485	uccacugggaaaaugaaacga	21	SEQ138240_14485	uccacugggaaaaugaaacgaaaauuccgaacguuuuuucguuucauuuuccuagcggaua	61	SEQ138240(-):23271-23332	5.1
SEQ58636_9921	ucaauuucuaggugagcccugg	22	SEQ58636_9921	ggggagccccagaaaaccggcauugaauguaaugaaaugucaauuucuaggugagcccugg	61	SEQ58636(+):14376-14437	5.1
SEQ1611_678	ucaucgugguucagugguag	20	SEQ1611_678	aucauugauccacgaugaguugugacguuuagauacguuugagcucaucgugguucagugguag	64	SEQ1611(-):438-502	5.1
SEQC8757508_27069	cugcugcucaagugcuuauca	21	SEQC8757508_27069	cuaaguacuagugccgcaggagaguauuuuaaaacuccugcugcucaagugcuuauca	58	SEQC8757508(-):268-326	5.1
SEQC4952064_22498	ugggagaggauuggaauuc	19	SEQC4952064_22498	ugggagaggauuggaauucugguugguuaaauacaccagaauuccuaccucucuuaac	58	SEQC4952064(+):91-149	5.1
SEQ21295_5808	cagggggugcagcaggagcc	20	SEQ21295_5808	cagggggugcagcaggagccaaagugacuaacauccccaggu	42	SEQ21295(+):155194-155236	5.1
SEQ6081_1924	aggagccaucguggacagguugugg	25	SEQ6081_1924	aggagccaucguggacagguuguggugaggccucgcggacugcuauugguccccuggucgaacuacaauuguuuaugugcuccuuu	86	SEQ6081(+):62021-62107	5.1
SEQ110942_13393	cuuguuaagacauagaugacau	22	SEQ110942_13393	cuuguuaagacauagaugacauuugauuuuuuaaggcauguugucuaugucuugacaugcu	61	SEQ110942(-):215-276	5.1
SEQ554_260	ugagauucaacuccuccaacuuagu	25	SEQ554_260	caaguggagaaguagucucuucacuucgaguuacuagugagauucaacuccuccaacuuagu	62	SEQ554(-):121881-121943	5
SEQ195881_16154	uuuguucgccuggcucagucg	21	SEQ195881_16154	ccugaaccauccggucaaauuauauucucgauugauuuguucgccuggcucagucg	56	SEQ195881(-):694-750	5
SEQ117329_13690	gaggaaacucugguggag	18	SEQ117329_13690	gaggaaacucugguggaggcccguagcgauucugacguguauucgaucgucguuugaggucuuguaccgaguuggugucgu	81	SEQ117329(+):40249-40330	5
SEQ92254_12320	ucaccggguagcacucaucccg	22	SEQ92254_12320	ggaugcgugucgcccagguaaugcuguagcagagcucaucaccggguagcacucaucccg	60	SEQ92254(-):41616-41676	5
SEQC6631572_24390	aggagccaucguggacagguugugg	25	SEQC6631572_24390	aggagccaucguggacagguuguggugaggucucgcggacugcuauugguccccuggucgaaccaugacgguuggcgagguccuuu	86	SEQC6631572(+):136-222	5
SEQ349602_19749	uaucacaguccuaguuaccu	20	SEQ349602_19749	agguagcuugagcugugcuuagcaguucuugauggcuaucacaguccuaguuaccu	56	SEQ349602(+):412-468	5
SEQ202360_16332	ucaaggaaggcuguuauguga	21	SEQ202360_16332	ucaaggaaggcuguuaugugaugguguuagggcuaccauaauagcgcccccugaua	56	SEQ202360(+):1003-1059	5
SEQC9799599_28703	agaccacacacuggaaauugaa	22	SEQC9799599_28703	agaccacacacuggaaauugaaaagacgacgacguuucgguccgcccuggaccauuaucaagucgauugucaauuagugugugauaugg	89	SEQC9799599(-):691-780	4.9
SEQ138725_14505	uucuguuccaaagauuucccca	22	SEQ138725_14505	ggugaguccuugguccaagagugaaggugcgagucugggguuccucaggacgccaguucgauccccguucuguuccaaagauuucccca	89	SEQ138725(+):15901-15990	4.9
SEQ95349_12558	ugaaguuuggaggugauccugu	22	SEQ95349_12558	aagcaucacuuuccuacuugcugggauaaaaccugaaguuuggaggugauccugu	55	SEQ95349(-):48729-48784	4.9
SEQ27211_6719	gcaugugugucgcuuuuuca	20	SEQ27211_6719	gaaggcgacgcgccgaccccgcagcaaauggcggggcaugugugucgcuuuuuca	55	SEQ27211(+):30831-30886	4.9
SEQ163858_15305	gcaugugugucgcuuuuuca	20	SEQ163858_15305	gaaggcgacgcgccgaccccgcagcaaauggcggggcaugugugucgcuuuuuca	55	SEQ163858(+):14838-14893	4.9
SEQ92521_12350	cgcugguguagugguauca	19	SEQ92521_12350	auacaacuacacaagcaggcaggcgacuguuuagguaauggaaucgcugguguagugguauca	63	SEQ92521(-):44797-44860	4.9
SEQ377493_20377	cuuugguaguuuagcguuauga	22	SEQ377493_20377	cuuugguaguuuagcguuaugaugggaguuaugaauccauaaagcuagauuaccaaag	58	SEQ377493(+):851-909	4.8
SEQ113286_13494	uuuuggcugaugaaagauccug	22	SEQ113286_13494	ggaacuuucuucaaccacgacccagaagaagugguuuuggcugaugaaagauccug	56	SEQ113286(-):29546-29602	4.8
SEQ133715_14288	ccugcgucuuuggguugguucgucu	25	SEQ133715_14288	ccuucaccccugacguaugggguucgcaccccugcgucuuuggguugguucgucu	55	SEQ133715(-):75959-76014	4.8
SEQ29243_6943	cucacaaaguggcuguuguau	21	SEQ29243_6943	cucacaaaguggcuguuguauguguguuccugucuuucauaucacagccagcuuugaugagcg	63	SEQ29243(+):36902-36965	4.8
SEQ159979_15204	acacuugaucucugugag	18	SEQ159979_15204	gaccucugugaagugucagugaaugacacuugaucucugugaggugucacugaaugacacuugaucucugugag	74	SEQ159979(-):11495-11569	4.7
SEQC8215152_26348	auaguucaagugguuuggcguu	22	SEQC8215152_26348	caacuacuuggucuggucgguucagcgccgccuucgauucuugcaggucgccguucgaucccugauaguucaagugguuuggcguu	86	SEQC8215152(-):126-212	4.7
SEQ12147_3282	gcugcccaaugaagggcug	19	SEQ12147_3282	cuucuuugggcuccuagcgagauucuaacagcgagcugcccaaugaagggcug	53	SEQ12147(-):103477-103530	4.7
SEQ89670_12112	uggcgugacaggucacagugacg	23	SEQ89670_12112	uauacugcggucacucacgccacggugcaucgaucauggcgugacaggucacagugacg	59	SEQ89670(-):132-191	4.7
SEQ59304_9975	uugacuguggacauggcuu	19	SEQ59304_9975	uugacuguggacauggcuuuugggccaugucgugggccaugacaauagaccauguccucagcauuu	66	SEQ59304(-):19292-19358	4.6
SEQ29943_7036	uggcaauaauaggcuguggag	21	SEQ29943_7036	uggcaauaauaggcuguggaguggcucuacaaaacccucugcacuugauauugcucagc	59	SEQ29943(+):27050-27109	4.5
SEQ361576_20012	uggacggagaacugauaagggcuug	25	SEQ361576_20012	ccuuaucauuucuuuuauccaguuuuaaccaccacuggacggagaacugauaagggcuug	60	SEQ361576(-):25-85	4.5
SEQ385242_20554	uucaaugaugacaaauuu	18	SEQ385242_20554	uucaaugaugacaaauuugcagguguaaaaaaugacacaaaucguuugugucauugaggg	60	SEQ385242(+):32-92	4.4
SEQ91039_12252	uguguaauuuucucugguagaug	23	SEQ91039_12252	uguguaauuuucucugguagauguuuacaugacgucaucaccggguaaauuacaccgu	58	SEQ91039(+):103-161	4.3
SEQC7079542_24897	ugggagaggauuggaauuc	19	SEQC7079542_24897	ugggagaggauuggaauucuguugguuaaauacccgagaauuccuaccucucuuuaua	58	SEQC7079542(-):84-142	4.2
SEQ241193_17330	guguuggaaugcugcccu	18	SEQ241193_17330	guguuggaaugcugcccuaauguugcaggaauuuguaaugucauuauaauauugcagcauuggcagaauuuugauauau	79	SEQ241193(+):9001-9080	4.2
SEQ2641_1005	guccuccagggcugugag	18	SEQ2641_1005	guccuccagggcugugaggaccaguuucuucaaccuauccucauagcucuggaacuaau	59	SEQ2641(-):13577-13636	4.2
SEQ121215_13835	auagagcaaaagggcaaa	18	SEQ121215_13835	auagagcaaaagggcaaaagaugcccauuugaucuacac	39	SEQ121215(-):30873-30912	4.2
SEQ313672_19012	cggacacucaugagguuuguua	22	SEQ313672_19012	acuccuaccggugaguguccagagacuuuucccacacuucggacacucaugagguuuguua	61	SEQ313672(-):1272-1333	4.1
SEQC4432967_21885	ggcaaauuagauccguaacu	20	SEQC4432967_21885	ggcaaauuagauccguaacuucgggauaaggauuggaucugaggaucgggccaguc	56	SEQC4432967(-):26-82	4.1
SEQ43577_8575	uugacugugggcauggcuucug	22	SEQ43577_8575	cuagcuaccucaugugaaguuacugcuaucauugcaacuuccuugacugugggcauggcuucug	64	SEQ43577(+):50619-50683	4
SEQ38162_8054	uuaaaugggggagaugcc	18	SEQ38162_8054	uuaaaugggggagaugccauguaacaagcaaggguugccaguucucucaaccuuguuuauauauagcauccuuucaucaguuggca	86	SEQ38162(+):107390-107476	3.9
SEQ183674_15864	aucucggacaggccccca	18	SEQ183674_15864	aucucggacaggcccccauauguguugggaucgaacuguuuaaaaacccaacacauuaaauagguuuguucugagugu	78	SEQ183674(+):1694-1772	3.9
SEQ78686_11374	guccugucacggucgcca	18	SEQ78686_11374	guccugucacggucgccaaaauaagucacguggccguuuaacagugcuu	49	SEQ78686(+):12689-12738	3.9
SEQ265787_17933	gaggggcggugcguggaa	18	SEQ265787_17933	ccgaagcacuguucacucaggcugucaggcgaagcgaggggcggugcguggaa	53	SEQ265787(+):1383-1436	3.9
SEQ8851_2414	ugaaugauaggacugacu	18	SEQ8851_2414	ugaaugauaggacugacugacugaccaauuganccaguuccccuggucaguucuggaguuugag	64	SEQ8851(+):34096-34160	3.9
SEQC8526858_26775	auucuggcaaggucgcca	18	SEQC8526858_26775	ccggcguugccgugucuaucugucugacucccaucuaucuauugucgggguuucucucucggacuuauauucuggcaaggucgcca	86	SEQC8526858(+):38-124	3.9
SEQ310576_18936	ugucagaaauacucacaguguu	22	SEQ310576_18936	ugucagaaauacucacaguguuucagaaauauacacacugucaguaucucugacaca	57	SEQ310576(+):1176-1233	3.9
SEQ66318_10525	ugucuaaaucgaggugcuuaa	21	SEQ66318_10525	gagccccucaguuuggacguugaugucgauagugucuaaaucgaggugcuuaa	53	SEQ66318(+):698-751	3.9
SEQC9236220_27738	ugcauauguccuggggacaauu	22	SEQC9236220_27738	ugcauauguccuggggacaauuaaggcuuguucgcauuuauguuccucacgugugccccaaggaaugaugugauu	75	SEQC9236220(+):154-229	3.9
SEQ213839_16600	ggagucagucgacuguug	18	SEQ213839_16600	ggagucagucgacuguuguggagugcaucuuggcaaaggucaguugauaucuu	53	SEQ213839(+):698-751	3.8
SEQC9393954_28022	aaaaugguuguuggcgagg	19	SEQC9393954_28022	aaaaugguuguuggcgaggcuguaaaagucugagacacacuguaauucuagacuuuuaucgucgucauuaaccaucaaaa	80	SEQC9393954(+):574-654	3.8
SEQ340548_19547	uugacuguggacaugacuucg	21	SEQ340548_19547	uugacuguggacaugacuucgggguucuuccuaagcauuucagcgguggcaa	52	SEQ340548(-):353-405	3.6
SEQC9069612_27489	uuuguucguucuacuugggau	21	SEQC9069612_27489	cucucaaguauuucgaauaaauuuuuaaagucaauuuguucguucuacuugggau	55	SEQC9069612(+):241-296	3.5
SEQ52799_9421	uauuaugcuaagauucguguau	22	SEQ52799_9421	uauuaugcuaagauucguguauuuugucaccgaguagcaucgugac	46	SEQ52799(-):32020-32066	3.5
SEQC9994403_29046	ggcugaaacuuaaaggaa	18	SEQC9994403_29046	ggcugaaacuuaaaggaaguugauacgcuccgaucguucacuuccuuugacguuauggaucaccug	66	SEQC9994403(+):340-406	3.4
SEQC10236310_29541	uucccacuucugacacca	18	SEQC10236310_29541	uucccacuucugacaccacuucuuaaugguugcagaaggggcauu	45	SEQC10236310(-):1269-1314	3.4
SEQ32276_7326	uauggugaccaaacugaacugc	22	SEQ32276_7326	aguucaguuuggucaccguacaauauaaaugauauuguauggugaccaaacugaacugc	59	SEQ32276(-):8292-8351	3.3
SEQ92254_12322	ugacuagauccaacacucg	19	SEQ92254_12322	aguggggaccuaguuuacguguucuaagucuuuucgugacuagauccaacacucg	55	SEQ92254(-):41851-41906	3.3
SEQ43347_8561	ugagcugcagaauacaac	18	SEQ43347_8561	ugagcugcagaauacaacauggguacucguagcauccuguugagcugcagaauacaac	58	SEQ43347(+):45390-45448	3.3
SEQ366298_20122	uugauucagacuaaagau	18	SEQ366298_20122	cuuuacauaaucaguucaguacuuagaugcuuccuugacauuuagguacccuuugauucagacuaaagau	70	SEQ366298(-):1201-1271	3.3
SEQ9251_2516	gcuggaaguaugagaguu	18	SEQ9251_2516	gcuggaaguaugagaguuuuuuguuuccgauuuucaccauauuuccagcau	51	SEQ9251(+):38523-38574	3.2
SEQ40563_8317	ggccagaggaaggugggugg	20	SEQ40563_8317	ggccagaggaagguggguggcggcggucuaccaucugccacccccucucucccaggcagc	60	SEQ40563(-):124850-124910	3
SEQC6954657_24735	augauaauuuuuagauacu	19	SEQC6954657_24735	augauaauuuuuagauacuguaguguuugugcuuuugucugcc	43	SEQC6954657(-):153-196	2.9
SEQ111519_13408	agugucagauguguagcu	18	SEQ111519_13408	uagagcgucauucacugaagucgaguuuagcucggaagugucagauguguagcu	54	SEQ111519(-):458-512	2.9
SEQ119248_13783	ggggaaggggaagccgcag	19	SEQ119248_13783	gcacaaacacccccacuccccaggagggggaaggggaagccgcag	45	SEQ119248(+):19980-20025	2.8
SEQ102975_12987	uaagaaucaaacauauuau	19	SEQ102975_12987	gauauguuugauauucuugguuguugauuggcuucgacuaagaaucaaacauauuau	57	SEQ102975(-):48444-48501	2.8
SEQ89760_12114	uauaaugugguaguuaca	18	SEQ89760_12114	uauacugugauaguaucacuagcguguguauaaugugguaguuaca	46	SEQ89760(-):9348-9394	2.7
SEQ55602_9712	gggugcgaugguguccgu	18	SEQ55602_9712	uuacacugcuccauucacuaucugauuugcuugcaugugcaaaucacauggguguuagggugcgaugguguccgu	75	SEQ55602(-):95318-95393	2.7
SEQ17174_5074	cuucccugguuauugcuugguu	22	SEQ17174_5074	ccgagucauguacaagggaggaguauccuucccugguuauugcuugguu	49	SEQ17174(-):12008-12057	2.7
SEQ89760_12116	uauaaugugguaguuaca	18	SEQ89760_12116	uauacugugauaguaucacuagcguguguauaaugugguaguuaca	46	SEQ89760(-):19968-20014	2.7
SEQ89779_12122	augacuguggacauggcugcug	22	SEQ89779_12122	gcaucuugcugccucaugugaaguuacugcuuucauuacaacuuccaugacuguggacauggcugcug	68	SEQ89779(-):40441-40509	2.7
SEQC7925040_25966	augucagucacuuucaaccaau	22	SEQC7925040_25966	ugguugaaagugaccaauguuacauacuguucaguauguaaugucagucacuuucaaccaau	62	SEQC7925040(-):330-392	2.7
SEQ357252_19922	gggugcgaugguguccgu	18	SEQ357252_19922	uuacacugcuccauucacuaucugauuugcuugcaugugcaaaucacauggguguuagggugcgaugguguccgu	75	SEQ357252(-):1481-1556	2.7
SEQC9613232_28405	augguuauaaugauugua	18	SEQC9613232_28405	augguuauaaugauuguaaugaagguuauaaugauuauaaugaagg	46	SEQC9613232(-):51-97	2.6
SEQ186150_15914	gccugagguaaugacuaa	18	SEQ186150_15914	ugcaguaccacucaggcaaaguucagacuuucguacagcugccugagguaaugacuaa	58	SEQ186150(-):43484-43542	2.6
SEQ39691_8241	auguucuguggugcugcu	18	SEQ39691_8241	auguucuguggugcugcucaacaccagaauugucuguggugcugcucaacaccagaauguuc	62	SEQ39691(-):81408-81470	2.6
SEQ323386_19241	uccgguccagggcggcccgcccc	23	SEQ323386_19241	ggcggcccgcccuucuuccgguccagggcagccugccccucuuccgguccagggcggcccgcccc	65	SEQ323386(+):910-975	2.5
SEQ222332_16872	aaaaaagugauacaguau	18	SEQ222332_16872	acuguauuucuuugguaaaaaaaaaagugauacaguau	38	SEQ222332(-):22305-22343	2.5
SEQ22924_6117	auaguggguaguguauuucu	20	SEQ22924_6117	aaacacacuacccaauguaccuucuaccauuguauaguggguaguguauuucu	53	SEQ22924(+):21250-21303	2.5
SEQC8667502_26954	guuguuuaguguaguuaa	18	SEQC8667502_26954	uauuacacuuucuacacauuuagauauuauugcuguguuuuauaauaaugguguguuguuuaguguaguuaa	72	SEQC8667502(-):296-368	2.5
SEQ70400_10774	cagaggaaaugucaacuauagaa	23	SEQ70400_10774	uaauaguugacguuucaucaguacaaugguuacagaggaaaugucaacuauagaa	55	SEQ70400(-):19282-19337	2.4
SEQ28687_6878	aacuuguuuugauuggaaaag	21	SEQ28687_6878	acuccaaagucauuaccaguuaugggauauccaguuaauaaacuuguuuugauuggaaaag	61	SEQ28687(-):42220-42281	2.4
SEQ44088_8641	gucacuccagggucacca	18	SEQ44088_8641	gugaccccggagugaccaauguaacguacgauuacacuggucacuccagggucacca	57	SEQ44088(+):81-138	2.4
SEQC5960867_23645	uauggcccaauagaccuucugu	22	SEQC5960867_23645	uauggcccaauagaccuucuguuaguuuuaauagaccuacagaaggucuauuggcccaua	60	SEQC5960867(-):104-164	2.3
SEQ275705_18189	gccugcggcuuccccuuc	18	SEQ275705_18189	gccugcggcuuccccuuccccaccuccccgggagggggggaaggggaagccacacaucg	59	SEQ275705(-):23-82	2.3
SEQ30985_7188	ugacuagauugcuuacucauuca	23	SEQ30985_7188	ugacuagauugcuuacucauucaagucugguuacccaguccaaccgaugaguauacaauguggcagu	67	SEQ30985(+):67574-67641	2.3
SEQ89760_12113	uauaaugugguaguuaca	18	SEQ89760_12113	uauaaugugguaguuacacuagggggugaauacugugguauuaacacuagguguauacugugguaguaacagcacaggaugua	83	SEQ89760(-):9283-9366	2.2
SEQ142183_14624	gaauggcacuggaagaauucacgg	24	SEQ142183_14624	gaauggcacuggaagaauucacgggguguguccuugucuccgugauuucccggugccaauca	62	SEQ142183(+):24056-24118	2.2
SEQC10192095_29414	uaacgugggugacuuucaacca	22	SEQC10192095_29414	guugaacgugaccgauguuauacuguacauuaaaucgaaaguaacgugggugacuuucaacca	63	SEQC10192095(-):364-427	2.2
SEQ89760_12115	uauaaugugguaguuaca	18	SEQ89760_12115	uauaaugugguaguuacacuagggggugaauacugugguauuaacacuagguguauacugugguaguaacagcacaggaugua	83	SEQ89760(-):19903-19986	2.2
SEQC4087008_21463	aacccggacaggccccca	18	SEQC4087008_21463	ggggccuguccgggaguugaacccggacaggccccca	37	SEQC4087008(-):112-149	2.1
SEQ100621_12870	aguauaguggugaguauc	18	SEQ100621_12870	uacucaccacuauacuaccgaggaaucucuguaguauaguggugaguauc	50	SEQ100621(-):7068-7118	2.1
SEQC5734181_23396	aguauaguggugaguauc	18	SEQC5734181_23396	uacucaccacuauacuaccgaggaaucucuguaguauaguggugaguauc	50	SEQC5734181(-):163-213	2.1
SEQ5172_1568	acgagaccgauaggggaca	19	SEQ5172_1568	acgagaccgauaggggacaaguacugugagaugcuuguccccuaucggucccuuaucggaa	61	SEQ5172(+):189305-189366	2
SEQ271298_18099	ucugaagauaucugcauu	18	SEQ271298_18099	gaagguaucuuugauuguaucugaagguaucagcguucugaagauaucugcauu	54	SEQ271298(+):1343-1397	2
SEQC4087008_21464	aacccggacaggccccca	18	SEQC4087008_21464	ggggccuguccgggaguugaacccggacaggccccca	37	SEQC4087008(-):112-149	2
SEQC6851933_24633	uaacgugggugacuuucaacca	22	SEQC6851933_24633	guugaacgugaccgauguuauacuguacauuaaauugaauguaacgugggugacuuucaacca	63	SEQC6851933(+):103-166	2
SEQC8430366_26652	cugcugcggggccucgcggccca	23	SEQC8430366_26652	cugcugcggggccucgcggcccaugcccuguggcugcgucguggggcucuauagcuaga	59	SEQC8430366(+):328-387	2
SEQ13243_3528	uucgucgcguucaaccaacggu	22	SEQ13243_3528	cguugguugaaagcgacugacuugucaaguucgucgcguucaaccaacggu	51	SEQ13243(-):208296-208347	2
SEQC8091684_26178	caacauauucguuuaucucagga	23	SEQC8091684_26178	uccuaagauaagcgaauauguuuaaguguuuuaacuucaacauauucguuuaucucagga	60	SEQC8091684(-):56-116	2
SEQ43193_8532	ccuagcggacaacuagaagccg	22	SEQ43193_8532	gcuucuaguuguccaccaguucuuacaucuagaccuagcggacaacuagaagccg	55	SEQ43193(-):144281-144336	2
SEQ82804_11656	uguuaugucugucguuuucaac	22	SEQ82804_11656	ugaaagcgaccgacaugucgugcugaaugguauguuaugucugucguuuucaac	54	SEQ82804(-):2581-2635	1.9
SEQ31266_7222	ugcggcaccaccacacaccaca	22	SEQ31266_7222	uguguguggugguggcgccccuggcggccgggugcggcaccaccacacaccaca	54	SEQ31266(-):80246-80300	1.9
SEQ106227_13160	uagccaaguuggagacauuu	20	SEQ106227_13160	aaucggaccuugguuuuugcaguugagauguaaaguauucucagcauuagccaaguuggagacauuu	67	SEQ106227(-):40560-40627	1.9
SEQ2918_1058	ucgaccgcucgccucccaccucc	23	SEQ2918_1058	ggagugggaggggcggcacaaccuuaggaaggucgaccgcucgccucccaccucc	55	SEQ2918(-):2691-2746	1.8
SEQ340570_19550	gccgcacagguucguauccu	20	SEQ340570_19550	gcgcguguguggcuggggaacacccagccgcacagguucguauccu	46	SEQ340570(-):21570-21616	1.8
SEQ275975_18199	auuaucauucuuuggcguccgg	22	SEQ275975_18199	aggcgccaaagggugauacuuugauaucugacuaaauuaucauucuuuggcguccgg	57	SEQ275975(+):317-374	1.8
SEQ239355_17281	ugggcuagugucgcuggagccgacc	25	SEQ239355_17281	ugcguugcaggcaccagcccucaagggcuuguuggagucagccccugggcuagugucgcuggagccgacc	70	SEQ239355(+):19762-19832	1.8
SEQC5052250_22629	cagcgggggaguggagccuggcc	23	SEQC5052250_22629	cagcgggggaguggagccuggccaacacaugagaauaagugauggcugcacgccacucaugcugug	66	SEQC5052250(-):137-203	1.8
SEQ23480_6212	uuucucgauacuguuugcccaaa	23	SEQ23480_6212	aguaaacaauaucgagaaauggggguaauaucuccauuucucgauacuguuugcccaaa	59	SEQ23480(-):130374-130433	1.8
SEQ154716_15019	guggagaugccaagugaccau	21	SEQ154716_15019	guggagaugccaagugaccaugagcugccuccuccacuccccaaaugaguaggggagguggggcgaaugagcuuccauua	80	SEQ154716(-):55911-55991	1.8
SEQ139310_14548	uguuacacuuggacauugug	20	SEQ139310_14548	caguguccaagagaaacguuaauucaacguuguauuaauguuacacuuggacauugug	58	SEQ139310(-):749-807	1.8
SEQ2033_781	acgucgguagcuuucaaccaa	21	SEQ2033_781	gguuaaaagcgauugacguuacaugcuguuuaccacauaacgucgguagcuuucaaccaa	60	SEQ2033(+):102558-102618	1.7
SEQC8615212_26888	uugcgggcgcccguccacaggu	22	SEQC8615212_26888	cagugggccagcguccgcagcaguaguguugcgggcgcccguccacaggu	50	SEQC8615212(-):368-418	1.7
SEQ2848_1000	guguggcugguguagagcc	19	SEQ2848_1000	guguggcugguguagagccagcucuaggugguguggcugguguaacugggccccuggaccgcugccagagcuggcggcgcucacaaca	88	SEQ2848(+):2785-2873	1.7
SEQ30517_7098	gugucuccucgucuucuggcgcg	23	SEQ30517_7098	cacaccagaagaugaggagacgacuucaucuaggugucuccucgucuucuggcgcg	56	SEQ30517(-):104112-104168	1.7
SEQC10191897_29409	uuuagguuggguugagcuac	20	SEQC10191897_29409	uuuagguuggguugagcuacguuuguuuagguuagguugagcu	43	SEQC10191897(-):288-331	1.7
SEQ187161_15936	uuuguuauaauuugggua	18	SEQ187161_15936	uuuguuauaauuuggguaaguuuaaaggaauugacucgaauugggauaaauuuggu	56	SEQ187161(+):20578-20634	1.7
SEQ319439_19156	aucuuaggugauuguaguuagc	22	SEQ319439_19156	aucuuaggugauuguaguuagcuguaucaacaguuaacuacaagcaccugagucau	56	SEQ319439(+):1486-1542	1.7
SEQ109921_13332	ccuucgauagcucaguugg	19	SEQ109921_13332	ccuucgauagcucaguugguagagcuguggguuguagucugauaaucaacaggcugguggcaacccauagcagcaucagcuaagcugaaagcu	93	SEQ109921(+):2150-2243	1.7
SEQ381006_20455	acgucggucacuuucaaccagu	22	SEQ381006_20455	uggcugaaagcgacagucauuacauaguagacgguauguaacgucggucacuuucaaccagu	62	SEQ381006(+):7482-7544	1.6
SEQ5183_1566	ugguggugggcacucugag	19	SEQ5183_1566	ugguggugggcacucugaggggacuccuguggccccuuacccucagugugagcaccacugcg	62	SEQ5183(+):37318-37380	1.6
SEQ327901_19331	uaagugcuacaucugaauugau	22	SEQ327901_19331	cuuuauucagaucuaguacuuacaguauuuguaagugcuacaucugaauugau	53	SEQ327901(+):1798-1851	1.6
SEQ67575_10617	ggccccugcgucuucggg	18	SEQ67575_10617	ggccccugcgucuucggggugagguucccggggcagggaggag	43	SEQ67575(-):32408-32451	1.6
SEQC4631099_22108	agaauuuugagugaugcg	18	SEQC4631099_22108	cgaagcucucccauucucgcugaauggccagaauuuugagugaugcg	47	SEQC4631099(-):95-142	1.6
SEQ19620_5608	gugcucaugguguaguga	18	SEQ19620_5608	gugcucaugguguagugagaggugaggugcucagcucuacugugcucagaugaa	54	SEQ19620(+):241-295	1.6
SEQ252893_17658	aucccggacaggccccca	18	SEQ252893_17658	aucccggacaggcccccacuuguuauaaaugauggugggcgugcuaugggggaa	54	SEQ252893(+):1649-1703	1.6
SEQ50345_9148	ugaacgcuguuuuugaggucu	21	SEQ50345_9148	ugaacgcuguuuuugaggucuguuucaguuuaacuguagccucauuuucaguguuau	57	SEQ50345(+):61706-61763	1.5
SEQ213955_16603	gucaccaccaccaccgccc	19	SEQ213955_16603	gacugcuggugaggacuuugucaccaccaccaccgccc	38	SEQ213955(+):157-195	1.5
SEQC7949896_26004	aucccaccgcugccacca	18	SEQC7949896_26004	aucccaccgcugccaccauuguaacacagaggagggggagggggguuc	48	SEQC7949896(+):147-195	1.5
SEQ213745_16594	cggacaggcccccaauuu	18	SEQ213745_16594	gaggucccggguucagaucccggacaggcccccaauuu	38	SEQ213745(+):20263-20301	1.5
SEQ68245_10655	guaacagcuaauguugguucucca	24	SEQ68245_10655	gcucuccaguaauagcuaauguugguucuccaguaacagcuaauguugguucucca	56	SEQ68245(+):28752-28808	1.4
SEQ370486_20224	ccgcacgagauugagcaa	18	SEQ370486_20224	ccgcacgagauugagcaaugucaacucuauagucucaggagacuauggagcugcgcucuuguugucgguc	70	SEQ370486(+):728-798	1.4
SEQC4610915_22079	auucgguucgaaggacca	18	SEQC4610915_22079	gugcuugagaaccgauauaguuaaauauuaauugguauucgguucgaaggacca	54	SEQC4610915(+):117-171	1.4
SEQ38929_8152	aaugaacuacaugggacc	18	SEQ38929_8152	aaugaacuacaugggaccaaucccaguucguugc	34	SEQ38929(+):65828-65862	1.4
SEQ2706_940	gaagaauggugaauacaucgg	21	SEQ2706_940	gaagaauggugaauacaucggcuggaugcugauaguuuauuauuuuucugguggauguaggucacuuucgcag	73	SEQ2706(+):63628-63701	1.4
SEQC9311242_27879	ucaccggguagguaucaucuga	22	SEQC9311242_27879	uggugguucuuaccuggccgacgugcacccugaugucaccggguagguaucaucuga	57	SEQC9311242(+):328-385	1.4
SEQC9571120_28343	ugggacguaaggaagcacggg	21	SEQC9571120_28343	ugggacguaaggaagcacggggccguaggaaccacugcugccgacggcgacgaugauguccugcg	65	SEQC9571120(-):150-215	1.4
SEQ4805_1476	gcaggacugggugagguga	19	SEQ4805_1476	gugucgcccuuuccugacugcgaggccaucgggaucgacgcuaucaggcaggacugggugagguga	66	SEQ4805(-):59700-59766	1.4
SEQ396075_21005	ccaaaaggccgagaagcgaucacau	25	SEQ396075_21005	aucgcuucucggccuuauagcuuagauaaaaguauaaugcauagccaaaaggccgagaagcgaucacau	69	SEQ396075(+):20571-20640	1.3
SEQC8100622_26188	ugucagacaucaggaacuugug	22	SEQC8100622_26188	uaagauugcugacgucugacgacugcuccugcaguugucagacaucaggaacuugug	57	SEQC8100622(-):71-128	1.3
SEQ347693_19703	aucccggacaggccccca	18	SEQ347693_19703	gagaggucccagguucaaaucccggacaggccccca	36	SEQ347693(+):306-342	1.3
SEQC9311242_27880	ucaccggguagguaucaucuga	22	SEQC9311242_27880	ucaccggguagguaucaucugaggugucgcccuaccaucaacaccuacgccucaaccuacuguccuucgguguag	75	SEQC9311242(+):363-438	1.3
SEQ99104_12755	cagaauacuguauugcucga	20	SEQ99104_12755	cagaauacuguauugcucgaaaaccaaaauuguuauauaucuagcaauacaguauucugug	61	SEQ99104(-):90686-90747	1.3
SEQ269960_18061	aaacucuuguauaauccu	18	SEQ269960_18061	aaacucuuguauaauccuucaaugaagcaggguucuaaacacgagccaaa	50	SEQ269960(-):422-472	1.3
SEQC9571120_28341	ucauucacccggccggcuguug	22	SEQC9571120_28341	gcgugggagugggggagagcagcgugggagugggggagauguacuacuacacccugcagagcucauucacccggccggcuguug	84	SEQC9571120(+):521-605	1.3
SEQ261692_17827	cuucccugguaauugcuugguc	22	SEQ261692_17827	cuucccugguaauugcuuggucuguggucugugaggucguaugucuugguagcccgcaggcccacauagucaucacggcccggc	84	SEQ261692(-):124-208	1.2
SEQ168077_15422	augguaacuauguggucc	18	SEQ168077_15422	acuaugugguccagaguacuuaugguaacuaugugguccagaguacuuaugguaacuauguggucc	66	SEQ168077(+):53-119	1.2
SEQ4401_1384	uugacuguggacguggcuucug	22	SEQ4401_1384	gaaguuacugcuuucauugcaauuuucuugacuguggacguggcuucug	49	SEQ4401(-):2207-2256	1.2
SEQ92254_12333	ucaccggguagguaucaucuga	22	SEQ92254_12333	ucaccggguagguaucaucugaggugucgcccuaccaucaacaccuacgccucaaccuacuguccuucgguguag	75	SEQ92254(-):43362-43437	1.1
SEQ168302_15434	aaccucgcguagagcaaaag	20	SEQ168302_15434	guugccacgugaguugccagugaacccauuagucauugaugggccauugaaccucgcguagagcaaaag	69	SEQ168302(-):95-164	1.1
SEQ29735_6999	gcagugugugaaugagcca	19	SEQ29735_6999	gagcagcaacacacacagcucuaccgugcagugugugaaugagcca	46	SEQ29735(+):81411-81457	1.1
SEQC7285152_25144	cuccugcgcgaggggcggc	19	SEQC7285152_25144	cuccugcgcgaggggcggcuuggguugaaagcggccagcggagaggg	47	SEQC7285152(+):264-311	1
SEQ57023_9819	uaauggcacugguucacuca	20	SEQ57023_9819	uaauggcacugguucacucaggacacccaaagaaugauguuccaagugacccaguaccauaugc	64	SEQ57023(-):18372-18436	1
SEQ138725_14501	ucuguuccaaagauuuccccau	22	SEQ138725_14501	ggguaaguccuugguccaagagugaaggugcgagucugggguuccucaggacgccaguucgauccccguucuguuccaaagauuuccccau	91	SEQ138725(+):12874-12965	1
SEQ6973_2022	aaguuugaccgugacgaguacg	22	SEQ6973_2022	aaguuugaccgugacgaguacgaagaguugauggcuaguggccgccuguucccugacggcgucacgguacaguacc	76	SEQ6973(+):7365-7441	1
SEQ151161_14887	guacuggguguaguagua	18	SEQ151161_14887	guacuggauguaguaguagaugucguacuagauguaguaguagaugucguacuggguguaguagua	66	SEQ151161(+):373-439	1
SEQ138725_14508	gagaaagucucugguguagugauua	25	SEQ138725_14508	gagaaagucucugguguagugauuaaggcgcgagucugguguucuccaggaugccuguucgagccccgagcacaccacugauuucucauuuu	92	SEQ138725(+):17932-18024	0.9
SEQC9362948_27972	uggaauaaaugaaaugaaaggu	22	SEQC9362948_27972	cucucauuuaauuuacuuuaccaaguguagacagguggaauaaaugaaaugaaaggu	57	SEQC9362948(-):413-470	0.9
SEQ239216_17252	aucccggacaggucccca	18	SEQ239216_17252	aucccggacagguccccacuuguuacaaaagguggugagcuugcuaugggggaa	54	SEQ239216(+):210-264	0.9
SEQ209262_16488	uggucguggguucgugcccca	21	SEQ209262_16488	gugcaaguccccgaugguaaagugguagaguaugcggcuuggcauugucuuggucguggguucgugcccca	71	SEQ209262(-):143-214	0.9
SEQ307450_18871	uaucccgaacaggccccca	19	SEQ307450_18871	uaucccgaacaggcccccaaaauucucucgagaggggguugggguuuuaca	51	SEQ307450(-):113-164	0.9
SEQ245269_17466	ugacucuugugcugugguua	20	SEQ245269_17466	ugacucuugugcugugguuauauuuauaguaagacauccaucagu	45	SEQ245269(+):20083-20128	0.8
SEQC9350034_27959	cucagcacggcuccuauggauuu	23	SEQC9350034_27959	gucuggggagugugcaugggacuaccuacugcauagguucaaacccucagcacggcuccuauggauuu	68	SEQC9350034(+):520-588	0.8
SEQ340191_19536	auaucauguagaccucuuccuuu	23	SEQ340191_19536	cggaguggggucugccgaugguggccggacggucgucagcucgagcccauaucauguagaccucuuccuuu	71	SEQ340191(-):2211-2282	0.8
SEQ268643_18042	ucaacgggcuggaaagaacuu	21	SEQ268643_18042	ucaacgggcuggaaagaacuuuacugaugugcuugccguuuggcuaaguagucucuccgggugaggggccuccagucucuguguacc	87	SEQ268643(+):470-557	0.8
SEQ57682_9853	aggaagagucacggccucugagu	23	SEQ57682_9853	aggaagagucacggccucugaguggggucugccgccgguggccggacggucgucagccccagcccauaguucuuaaugaucuuccuuu	88	SEQ57682(-):18048-18136	0.7
SEQ1180_482	agcaugugauaacuaaugauc	21	SEQ1180_482	agcaugugauaacuaaugaucuugcagauccaauucugaaauuauaaguuaguuuucacugu	62	SEQ1180(+):35871-35933	0.7
SEQ18518_5333	ugaacuaccacugugguaa	19	SEQ18518_5333	gguacagugguaucuugguaucaagacaagcaacgugaacuaccacugugguaa	54	SEQ18518(+):14317-14371	0.7
SEQ369103_20190	gugagugacgccggagacg	19	SEQ369103_20190	ucucaaguuuauaaagcaauagaagugugagugacgccggagacg	45	SEQ369103(-):2082-2127	0.6
SEQ8565_2368	aucauguagugccaccugguga	22	SEQ8565_2368	aucauguagugccaccuggugaucuuggcucaccguguagugccaccuggugaucuugguucgcucaccguguagugccaccugguga	88	SEQ8565(+):180619-180707	0.6
SEQC5519176_23175	aucccggacaggcuccca	18	SEQC5519176_23175	aucccggacaggcucccacuuguuauaaaugauggugagcuuguaaugggggaa	54	SEQC5519176(-):41-95	0.6
SEQ7198_2107	acacugguagauguggcua	19	SEQ7198_2107	acacugguagauguggcuauuuccacauuuaccagucuac	40	SEQ7198(-):1801-1841	0.6
SEQ87820_11978	ggcccggguucgauuccc	18	SEQ87820_11978	ggcccggguucgauucccugaggagaugggaacaaaugggcag	43	SEQ87820(-):390-433	0.6
SEQ428_175	cagaagaagagucugaauc	19	SEQ428_175	cagaagaagagucugaaucaaguggcucuggcuucgggaggggcaauagucgacagucuucaguaaauucugcugcc	77	SEQ428(-):104876-104953	0.6
SEQ56049_9740	aauugacagcuacagaaa	18	SEQ56049_9740	uuguaggcuguugaugguaaauugacagcuacagaaa	37	SEQ56049(-):100778-100815	0.6
SEQC4666154_22134	gauuuuggccuccuagaa	18	SEQC4666154_22134	cugggcgaaguguggggucauccagauuuuggccuccuagaa	42	SEQC4666154(-):77-119	0.6
SEQ147464_14784	uaccccgcaccugacacca	19	SEQ147464_14784	uaccccgcaccugacaccaccgugacguccaccccaggcagguacagggagggugcugggccgcguggggggg	73	SEQ147464(+):1039-1112	0.6
SEQ96673_12617	caacgcuugcugaaaccg	18	SEQ96673_12617	gcucguagugguagcaguugccauaguugugcaacgcuugcugaaaccg	49	SEQ96673(+):4403-4452	0.6
SEQ242748_17378	cggugagacggaaucgga	18	SEQ242748_17378	ugaucaucuuuacuuauucggugagacggaaucgga	36	SEQ242748(-):9991-10027	0.6
SEQC10237638_29548	caaaccucaugaguguccagau	22	SEQC10237638_29548	gugugggaagguauucauucgucuugaauauaugaaucggcacuuguuagugcauucaggugucaaaccucaugaguguccagau	85	SEQC10237638(-):1781-1866	0.6
SEQ104957_13080	agaaaucacuaauccuccua	20	SEQ104957_13080	ggaagacuagugauuuuguuguuuggugcuagauaacaagaaaucacuaauccuccua	58	SEQ104957(+):24982-25040	0.5
SEQC9613232_28406	augguuauaaugauuguaau	20	SEQC9613232_28406	uauaaugauuauaaugaagguuauaaugauuguaaugaugguuauaaugauuguaau	57	SEQC9613232(-):77-134	0.5
SEQ114466_13565	aacccggacaggccccca	18	SEQ114466_13565	aacccggacaggcccccacuuguuauaaaagauagugggcuugcuaugggggaa	54	SEQ114466(-):506-560	0.4
SEQ353205_19815	cucccgggcaggccccca	18	SEQ353205_19815	cucccgggcaggcccccaauaucuuuucugaccuuaggggguuggggcuu	50	SEQ353205(-):188-238	0.4
SEQ288645_18479	gcaggacccugguaacgggaa	21	SEQ288645_18479	gcaggacccugguaacgggaauaucuugagguuauauugagaugauuucgggcuauuuagugucuccgcggcccgguccuagcua	85	SEQ288645(-):115-200	0.4
SEQ17129_5068	guccugucacggucgcca	18	SEQ17129_5068	uagaucguccagauucgaaguccaauccgaagauugcagguucgaguccugucacggucgcca	63	SEQ17129(-):47184-47247	0.4
SEQC8571522_26838	gucaggauggccgagcggucc	21	SEQC8571522_26838	gucaggauggccgagcgguccaaggcgcugcguucaggucgcaguccggucuuccgggcgugggu	65	SEQC8571522(+):391-456	0.4
SEQC4773114_22261	ccucuuccucuugucugug	19	SEQC4773114_22261	ccucuuccucuugucugugcuucaccuuguucguguccuucgugguggcguauguaccuagaggagugagugag	74	SEQC4773114(-):109-183	0.3
SEQ135932_14379	uugucacggccuaauuaaacca	22	SEQ135932_14379	uugucacggccuaauuaaaccaaguagacaguugguuuaaucuaaucgucuccu	54	SEQ135932(-):22796-22850	0.3
SEQ17174_5073	cuucccugguuauugcuugguu	22	SEQ17174_5073	cuucccugguuauugcuugguuuguaaggcucucuucauaguccgagaacccacauagccaucacagccaggcugaucuggu	82	SEQ17174(-):11948-12030	0.3
SEQC4631099_22107	agaauuuugagugaugcg	18	SEQC4631099_22107	agaauuuugagugaugcgucaaucccggcugggcguggcucaguuuugugu	51	SEQC4631099(-):62-113	0.3
SEQ7360_2178	uuuguugccgagucuggaguu	21	SEQ7360_2178	cucuacuuguuaacagagugaucacucgggauaaugcagaguaucucuuuguugccgagucuggaguu	68	SEQ7360(+):166005-166073	0.3
SEQ129_18	aagagacauguuguuggug	19	SEQ129_18	aagagacauguuguugguguugccggggcucucuagg	37	SEQ129(+):39300-39337	0.3
SEQ119814_13807	uguagguguaauuuuaacu	19	SEQ119814_13807	uccaaauguuauucaccuaaugugaaaaauguagguguaauuuuaacu	48	SEQ119814(+):52-100	0.3
SEQC7557466_25478	uuuggcccuuuguugaugag	20	SEQC7557466_25478	uguauaaacaguagguuugguggcugaauuaacggcauuuggcccuuuguugaugag	57	SEQC7557466(-):130-187	0.2
SEQ87189_11951	uguaugagagagaggcguc	19	SEQ87189_11951	uguaugagagagaggcgucagugugagagagagcgagagcuuaccuaccacagcaugccuaucacucaccuccu	74	SEQ87189(-):87860-87934	0.2
SEQ327195_19315	gcagcagcggcuccucca	18	SEQ327195_19315	gcagcagcggcuccuccagggugaacuuuaacguccucagcggccgcugggcuc	54	SEQ327195(-):378-432	0.2
SEQC7999460_26066	gcagaacuggcgcugugggau	21	SEQC7999460_26066	cugcgcaucuagugguagucauuuuugguaggcagaacuggcgcugugggau	52	SEQC7999460(-):184-236	0.2
SEQ151161_14886	guacuggguguaguagua	18	SEQ151161_14886	guacuggguguaguaguagaugucguacuggaugucguaguagaugucguacuggauguaguagua	66	SEQ151161(+):301-367	0.2
SEQ9692_2623	uugacuguggacauggcu	18	SEQ9692_2623	uugacuguggacauggcuccugggcucuucaguauuucagcaaaggugauacccauuguagggguccuagccauugcuacauuucaugg	89	SEQ9692(-):24208-24297	0.2
SEQ157112_15101	cgcuagagagggacuaca	18	SEQ157112_15101	gggugccugcugguagacucgucucccucaguacccugugggacgucgcuagagagggacuaca	64	SEQ157112(+):15696-15760	0.2
SEQ87189_11952	uguaugagagagaggcguc	19	SEQ87189_11952	agccaagcgugaccucguacgucuuuuguuucucucagngagagagaggcgucaguguaugagagagaggcguc	74	SEQ87189(-):87915-87989	0.2
SEQ263617_17883	uuuucgguuggggaguucuguc	22	SEQ263617_17883	cagcgucgcgccaaucugaugacgucaugcuaguuugauaauuuucgguuggggaguucuguc	63	SEQ263617(+):292-355	0.1
SEQ382675_20497	cccccauggugguccacau	19	SEQ382675_20497	cagggccacauggugggccacauucuggugcucaugggggcccccauggugguccacau	59	SEQ382675(+):25030-25089	0.1
SEQ288741_18486	aggagccgcagugguccaggugugg	25	SEQ288741_18486	aggagccgcagugguccaggugugggaauguccaccguggccucacaguccacaggucgaacccauugcugcuuuccuaagcuccuuu	88	SEQ288741(+):1236-1324	0.1
SEQ82896_11660	uugggagguguugaucuuugg	21	SEQ82896_11660	uugggagguguugaucuuuggaggguuuaaauucccugaaacuaccaucucuuuuu	56	SEQ82896(+):2088-2144	0.1
SEQ327470_19325	ggggaacuugguggugaggugguac	25	SEQ327470_19325	uuauccugaucccuuccaagugcuauaaagucgcaauggcuuggcguuuucccugggggggaacuugguggugaggugguac	82	SEQ327470(+):7820-7902	0.1
SEQC6624108_24381	aucccggacuggccccca	18	SEQC6624108_24381	aucccggacuggcccccacuuguuauaaaagauggugggcuugcuaugggggaa	54	SEQC6624108(-):107-161	0.1
SEQ198075_16207	uggaaaggucagucguugacuu	22	SEQ198075_16207	uggaaaggucagucguugacuuaagcccuugggggaccucaauaagccaaacaggcucccugucccaag	69	SEQ198075(-):327-396	0.1
SEQC7629202_25576	uuagagcgcugcuccacagggua	23	SEQC7629202_25576	uuagagcgcugcuccacaggguauggcaacucugaagcgucucuaug	47	SEQC7629202(+):159-206	0.1
SEQ186951_15934	cuccaggacaggccccca	18	SEQ186951_15934	cuccaggacaggcccccaauuauaugugacgguaaaguaguggagua	47	SEQ186951(+):97-144	0.1
SEQC8896444_27280	aaaccaggauuaaaacgc	18	SEQC8896444_27280	aaaccaggauuaaaacgcaaaauuggucuuuggggucg	38	SEQC8896444(+):176-214	0
SEQ381001_20453	uuguccaagguccucgucgag	21	SEQ381001_20453	uggcggggagcuuggacaagccgccggcuuguccaagguccucgucgag	49	SEQ381001(+):146-195	0
SEQ1449_647	cuaaggcuggagguuucg	18	SEQ1449_647	cuaaggcuggagguuucgucacgaccccugauggugacaacccuccgaugagagccuugau	61	SEQ1449(-):7479-7540	0
SEQC7053605_24859	uguccguuagcucaguag	18	SEQC7053605_24859	uguccguuagcucaguagguagagcgccagauaacgccccugcccugcugggaaacaaacuggaggucacagg	73	SEQC7053605(+):45-118	0
SEQ151161_14885	guacuggguguaguagua	18	SEQ151161_14885	guacuggauguaguaguagaugucguacuggauguaguaguagaugnuaguagaugucguacuggguguaguagua	76	SEQ151161(+):243-319	0
SEQC10206107_29455	gacgguacagcaguggacg	19	SEQC10206107_29455	gacgguacagcaguggacggugcacugguggacgguacagcagcggacggugaacugguggacgguacacu	71	SEQC10206107(-):343-414	0
SEQ108554_13248	auuguuguggugggaaca	18	SEQ108554_13248	auuguuguggugggaacaacuucucagcgcacacucua	38	SEQ108554(-):55732-55770	0
SEQ395312_20976	gcaucgugguucaguggu	18	SEQ395312_20976	cacuugaaccccaggucauauuguacggcaucgugguucaguggu	45	SEQ395312(-):8286-8331	0
SEQC4533079_21998	aacguuggguuugguuag	18	SEQC4533079_21998	aacguuggguuugguuagcaccugaaugggugaccgacuggaaaauucaaacgcug	56	SEQC4533079(+):121-177	0
SEQ146692_14773	aggucggggguucgagucccg	21	SEQ146692_14773	ugauagaacgacagauucgcuuauugcuaggucggggguucgagucccg	49	SEQ146692(+):1031-1080	0
SEQ304206_18791	cccucaggauagcuggaac	19	SEQ304206_18791	cggagcuggguuuuggggugaaagacuaaucgaaccaucuaguagcugguucccuccgaaguuuccccucaggauagcuggaac	84	SEQ304206(+):2761-2845	0
SEQ24861_6361	gggucguggguucgugcccc	20	SEQ24861_6361	ggaaagggaccaaucaaucacuggguaaggaggcguugggcaagaacucuguagagccagggucguggguucgugcccc	79	SEQ24861(+):124113-124192	0
SEQ29616_6995	ugugaugucaacucuuucugauu	23	SEQ29616_6995	uaaguaagaguugauauucauauuguaugauuugugaugucaacucuuucugauu	55	SEQ29616(+):57564-57619	0
SEQ104988_13073	uucgauaaggaccauaaugu	20	SEQ104988_13073	guuguuuuggugcuugagaaccgauauaguuuaauguuaguugguauguauccgguucgauaaggaccauaaugu	75	SEQ104988(+):823-898	0
